# Supplementary material for: Metabolic regulation of behavior by the intestinal enzyme FMO-2
Source: Sci Adv. 2025 Oct 24;11(43):eadx3018. doi: 10.1126/sciadv.adx3018 (PMC12551704; doi:10.1126/sciadv.adx3018)
Supplement: Supplementary file 2 — Data S1 to S13 [file sciadv.adx3018_data_s1_to_s13.zip]

Archive with 13 entries (13 files):
- Supplemental Data Files/Data S1.xlsx
- Supplemental Data Files/Data S10.xlsx
- Supplemental Data Files/Data S11.xlsx
- Supplemental Data Files/Data S12.xlsx
- Supplemental Data Files/Data S13.xlsx
- Supplemental Data Files/Data S2.xlsx
- Supplemental Data Files/Data S3.xlsx
- Supplemental Data Files/Data S4.xlsx
- Supplemental Data Files/Data S5.xlsx
- Supplemental Data Files/Data S6.xlsx
- Supplemental Data Files/Data S7.xlsx
- Supplemental Data Files/Data S8.xlsx
- Supplemental Data Files/Data S9.xlsx
