# Supplementary material for: Metabolic regulation of behavior by the intestinal enzyme FMO-2
Source: Sci Adv. 2025 Oct 24;11(43):eadx3018. doi: 10.1126/sciadv.adx3018 (PMC12551704; doi:10.1126/sciadv.adx3018)
Supplement: Supplementary file 2 — Data S1 to S13 [file sciadv.adx3018_data_s1_to_s13.zip › Supplemental Data Files/Data S1.xlsx]

## Sheet: 1B
Raw Data, All Replicates
genotype	replicate	touches_to_response
WT	1	1
WT	1	1
WT	1	1
WT	1	1
WT	1	2
WT	1	1
WT	1	1
WT	1	2
WT	1	1
WT	1	1
fmo-2 KO	1	1
fmo-2 KO	1	1
fmo-2 KO	1	1
fmo-2 KO	1	1
fmo-2 KO	1	2
fmo-2 KO	1	2
fmo-2 KO	1	1
fmo-2 KO	1	1
fmo-2 KO	1	1
fmo-2 KO	1	1
fmo-2 OE	1	1
fmo-2 OE	1	1
fmo-2 OE	1	2
fmo-2 OE	1	2
fmo-2 OE	1	1
fmo-2 OE	1	1
fmo-2 OE	1	1
fmo-2 OE	1	2
fmo-2 OE	1	1
fmo-2 OE	1	1
WT	2 (representative replicate)	1
WT	2 (representative replicate)	3
WT	2 (representative replicate)	1
WT	2 (representative replicate)	2
WT	2 (representative replicate)	2
WT	2 (representative replicate)	1
WT	2 (representative replicate)	2
WT	2 (representative replicate)	1
WT	2 (representative replicate)	1
WT	2 (representative replicate)	1
fmo-2 KO	2 (representative replicate)	1
fmo-2 KO	2 (representative replicate)	2
fmo-2 KO	2 (representative replicate)	1
fmo-2 KO	2 (representative replicate)	2
fmo-2 KO	2 (representative replicate)	1
fmo-2 KO	2 (representative replicate)	1
fmo-2 KO	2 (representative replicate)	3
fmo-2 KO	2 (representative replicate)	1
fmo-2 KO	2 (representative replicate)	2
fmo-2 KO	2 (representative replicate)	2
fmo-2 OE	2 (representative replicate)	1
fmo-2 OE	2 (representative replicate)	2
fmo-2 OE	2 (representative replicate)	2
fmo-2 OE	2 (representative replicate)	1
fmo-2 OE	2 (representative replicate)	1
fmo-2 OE	2 (representative replicate)	1
fmo-2 OE	2 (representative replicate)	1
fmo-2 OE	2 (representative replicate)	1
fmo-2 OE	2 (representative replicate)	2
fmo-2 OE	2 (representative replicate)	1
WT	3	1
WT	3	3
WT	3	1
WT	3	1
WT	3	1
WT	3	2
WT	3	1
WT	3	1
WT	3	3
WT	3	2
fmo-2 KO	3	2
fmo-2 KO	3	2
fmo-2 KO	3	1
fmo-2 KO	3	1
fmo-2 KO	3	1
fmo-2 KO	3	1
fmo-2 KO	3	1
fmo-2 KO	3	3
fmo-2 KO	3	3
fmo-2 KO	3	2
fmo-2 OE	3	1
fmo-2 OE	3	1
fmo-2 OE	3	3
fmo-2 OE	3	3
fmo-2 OE	3	2
fmo-2 OE	3	1
fmo-2 OE	3	1
fmo-2 OE	3	2
fmo-2 OE	3	1
fmo-2 OE	3	4
Replicate 1 1-way ANOVA, Touches to Reversal~Genotype
term	df	sumsq	meansq	statistic	p.value
genotype	2	0.0666667	0.0333333	0.169811	0.844718
Residuals	27	5.3	0.196296	NA	NA
Replicate 2 1-way ANOVA, Touches to Reversal~Genotype
term	df	sumsq	meansq	statistic	p.value
genotype	2	0.466667	0.233333	0.572727	0.570689
Residuals	27	11	0.407407	NA	NA
Replicate 3 1-way ANOVA, Touches to Reversal~Genotype
term	df	sumsq	meansq	statistic	p.value
genotype	2	0.466667	0.233333	0.269231	0.765994
Residuals	27	23.4	0.866667	NA	NA
Replicate 1, 1-way ANOVA post-hoc tukey HSD test
term	contrast	null.value	estimate	conf.low	conf.high	adj.p.value
genotype	fmo-2 KO-fmo-2 OE	0	-0.1	-0.591271	0.391271	0.869682
genotype	WT-fmo-2 OE	0	-0.1	-0.591271	0.391271	0.869682
genotype	WT-fmo-2 KO	0	2.22045e-16	-0.491271	0.491271	1
Replicate 2, 1-way ANOVA post-hoc tukey HSD test
term	contrast	null.value	estimate	conf.low	conf.high	adj.p.value
genotype	fmo-2 KO-fmo-2 OE	0	0.3	-0.407749	1.00775	0.551973
genotype	WT-fmo-2 OE	0	0.2	-0.507749	0.907749	0.765147
genotype	WT-fmo-2 KO	0	-0.1	-0.807749	0.607749	0.934751
Replicate 3, 1-way ANOVA post-hoc tukey HSD test
term	contrast	null.value	estimate	conf.low	conf.high	adj.p.value
genotype	fmo-2 KO-fmo-2 OE	0	-0.2	-1.23226	0.832264	0.881114
genotype	WT-fmo-2 OE	0	-0.3	-1.33226	0.732264	0.753555
genotype	WT-fmo-2 KO	0	-0.1	-1.13226	0.932264	0.968733

## Sheet: 1C
Raw Data, All Replicates
replicate	genotype	worm number	harsh touch response (# reversals from 10 pokes)
1 (representative replicate)	WT	1	10
1 (representative replicate)	WT	2	10
1 (representative replicate)	WT	3	10
1 (representative replicate)	WT	4	9
1 (representative replicate)	WT	5	10
1 (representative replicate)	WT	6	10
1 (representative replicate)	WT	7	10
1 (representative replicate)	WT	8	10
1 (representative replicate)	WT	9	10
1 (representative replicate)	WT	10	10
1 (representative replicate)	fmo-2 KO	1	10
1 (representative replicate)	fmo-2 KO	2	8
1 (representative replicate)	fmo-2 KO	3	10
1 (representative replicate)	fmo-2 KO	4	10
1 (representative replicate)	fmo-2 KO	5	10
1 (representative replicate)	fmo-2 KO	6	10
1 (representative replicate)	fmo-2 KO	7	10
1 (representative replicate)	fmo-2 KO	8	10
1 (representative replicate)	fmo-2 KO	9	10
1 (representative replicate)	fmo-2 KO	10	10
1 (representative replicate)	fmo-2 OE	1	10
1 (representative replicate)	fmo-2 OE	2	10
1 (representative replicate)	fmo-2 OE	3	10
1 (representative replicate)	fmo-2 OE	4	10
1 (representative replicate)	fmo-2 OE	5	10
1 (representative replicate)	fmo-2 OE	6	10
1 (representative replicate)	fmo-2 OE	7	9
1 (representative replicate)	fmo-2 OE	8	10
1 (representative replicate)	fmo-2 OE	9	10
1 (representative replicate)	fmo-2 OE	10	9
2	WT	1	10
2	WT	2	10
2	WT	3	10
2	WT	4	10
2	WT	5	10
2	WT	6	8
2	WT	7	10
2	WT	8	10
2	WT	9	10
2	WT	10	10
2	fmo-2 KO	1	9
2	fmo-2 KO	2	10
2	fmo-2 KO	3	10
2	fmo-2 KO	4	10
2	fmo-2 KO	5	10
2	fmo-2 KO	6	10
2	fmo-2 KO	7	10
2	fmo-2 KO	8	10
2	fmo-2 KO	9	10
2	fmo-2 KO	10	10
2	fmo-2 OE	1	9
2	fmo-2 OE	2	10
2	fmo-2 OE	3	10
2	fmo-2 OE	4	10
2	fmo-2 OE	5	10
2	fmo-2 OE	6	10
2	fmo-2 OE	7	10
2	fmo-2 OE	8	10
2	fmo-2 OE	9	10
2	fmo-2 OE	10	10
3	WT	1	8
3	WT	2	10
3	WT	3	10
3	WT	4	10
3	WT	5	10
3	WT	6	10
3	WT	7	9
3	WT	8	10
3	WT	9	10
3	WT	10	10
3	fmo-2 KO	1	10
3	fmo-2 KO	2	10
3	fmo-2 KO	3	10
3	fmo-2 KO	4	10
3	fmo-2 KO	5	7
3	fmo-2 KO	6	10
3	fmo-2 KO	7	10
3	fmo-2 KO	8	10
3	fmo-2 KO	9	10
3	fmo-2 KO	10	10
3	fmo-2 OE	1	10
3	fmo-2 OE	2	10
3	fmo-2 OE	3	10
3	fmo-2 OE	4	9
3	fmo-2 OE	5	9
3	fmo-2 OE	6	10
3	fmo-2 OE	7	10
3	fmo-2 OE	8	10
3	fmo-2 OE	9	10
3	fmo-2 OE	10	10
Replicate 1 1-way ANOVA, Harsh Touch Response~Genotype
term	df	sumsq	meansq	statistic	p.value
genotype	2	6.80203	3.40101	0.147541	0.863518
Residuals	27	622.385	23.0513	NA	NA
Replicate 2 1-way ANOVA, Harsh Touch Response~Genotype
term	df	sumsq	meansq	statistic	p.value
genotype	2	6.94155	3.47078	0.166667	0.847346
Residuals	27	562.266	20.8247	NA	NA
Replicate 3 1-way ANOVA, Harsh Touch Response~Genotype
term	df	sumsq	meansq	statistic	p.value
genotype	2	7.08541	3.54271	0.0652174	0.937011
Residuals	27	1466.68	54.3215	NA	NA
Replicate 1, 1-way ANOVA post-hoc tukey HSD test
term	contrast	null.value	estimate	conf.low	conf.high	adj.p.value
genotype	fmo-2 OE-fmo-2 KO	0	0	-5.32369	5.32369	1
genotype	WT-fmo-2 KO	0	1.0101	-4.31359	6.33379	0.885673
genotype	WT-fmo-2 OE	0	1.0101	-4.31359	6.33379	0.885673
Replicate 2, 1-way ANOVA post-hoc tukey HSD test
term	contrast	null.value	estimate	conf.low	conf.high	adj.p.value
genotype	fmo-2 OE-fmo-2 KO	0	0	-5.06004	5.06004	1
genotype	WT-fmo-2 KO	0	-1.02041	-6.08044	4.03963	0.871921
genotype	WT-fmo-2 OE	0	-1.02041	-6.08044	4.03963	0.871921
Replicate 3, 1-way ANOVA post-hoc tukey HSD test
term	contrast	null.value	estimate	conf.low	conf.high	adj.p.value
genotype	fmo-2 OE-fmo-2 KO	0	1.03093	-7.14149	9.20335	0.947607
genotype	WT-fmo-2 KO	0	0	-8.17242	8.17242	1
genotype	WT-fmo-2 OE	0	-1.03093	-9.20335	7.14149	0.947607

## Sheet: 1D-E
Raw Data, All Replicates plotted together
Genotype	treatment	control	plate	n_treatment	n_control	chemotaxis index	condition_mean	condition_sd	replicate
WT	diacetyl	EtOH	1	22	5	0.62963	0.630844	0.0185782	1
WT	diacetyl	EtOH	2	33	7	0.65	0.630844	0.0185782	1
WT	diacetyl	EtOH	3	25	6	0.612903	0.630844	0.0185782	1
fmo-2 KO	diacetyl	EtOH	1	8	5	0.230769	0.264792	0.0371	1
fmo-2 KO	diacetyl	EtOH	2	17	10	0.259259	0.264792	0.0371	1
fmo-2 KO	diacetyl	EtOH	3	15	8	0.304348	0.264792	0.0371	1
fmo-2 OE	diacetyl	EtOH	1	8	8	0	-0.0805861	0.272814	1
fmo-2 OE	diacetyl	EtOH	2	16	12	0.142857	-0.0805861	0.272814	1
fmo-2 OE	diacetyl	EtOH	3	4	9	-0.384615	-0.0805861	0.272814	1
WT	1-octanol	EtOH	1	1	26	-0.925926	-0.96142	0.0371334	1
WT	1-octanol	EtOH	2	1	47	-0.958333	-0.96142	0.0371334	1
WT	1-octanol	EtOH	3	0	17	-1	-0.96142	0.0371334	1
fmo-2 KO	1-octanol	EtOH	1	8	8	0	-0.205128	0.193585	1
fmo-2 KO	1-octanol	EtOH	2	4	9	-0.384615	-0.205128	0.193585	1
fmo-2 KO	1-octanol	EtOH	3	5	8	-0.230769	-0.205128	0.193585	1
fmo-2 OE	1-octanol	EtOH	1	4	14	-0.555556	-0.372365	0.240513	1
fmo-2 OE	1-octanol	EtOH	2	9	11	-0.1	-0.372365	0.240513	1
fmo-2 OE	1-octanol	EtOH	3	7	19	-0.461538	-0.372365	0.240513	1
WT	diacetyl	EtOH	1	27	1	0.928571	0.908846	0.0421358	2
WT	diacetyl	EtOH	2	31	1	0.9375	0.908846	0.0421358	2
WT	diacetyl	EtOH	3	40	3	0.860465	0.908846	0.0421358	2
fmo-2 KO	diacetyl	EtOH	1	12	9	0.142857	0.321429	0.252538	2
fmo-2 KO	diacetyl	EtOH	2	9	3	0.5	0.321429	0.252538	2
fmo-2 OE	diacetyl	EtOH	1	18	13	0.16129	0.271712	0.197738	2
fmo-2 OE	diacetyl	EtOH	2	15	5	0.5	0.271712	0.197738	2
fmo-2 OE	diacetyl	EtOH	3	15	11	0.153846	0.271712	0.197738	2
WT	1-octanol	EtOH	1	8	40	-0.666667	-0.784512	0.121352	2
WT	1-octanol	EtOH	2	3	24	-0.777778	-0.784512	0.121352	2
WT	1-octanol	EtOH	3	1	21	-0.909091	-0.784512	0.121352	2
fmo-2 KO	1-octanol	EtOH	1	10	20	-0.333333	-0.296825	0.0846941	2
fmo-2 KO	1-octanol	EtOH	2	9	19	-0.357143	-0.296825	0.0846941	2
fmo-2 KO	1-octanol	EtOH	3	10	15	-0.2	-0.296825	0.0846941	2
fmo-2 OE	1-octanol	EtOH	1	7	7	0	-0.129555	0.117966	2
fmo-2 OE	1-octanol	EtOH	2	8	11	-0.157895	-0.129555	0.117966	2
fmo-2 OE	1-octanol	EtOH	3	5	8	-0.230769	-0.129555	0.117966	2
WT	diacetyl	EtOH	1	46	5	0.803922	0.73521	0.157012	3
WT	diacetyl	EtOH	2	28	8	0.555556	0.73521	0.157012	3
WT	diacetyl	EtOH	3	12	1	0.846154	0.73521	0.157012	3
fmo-2 KO	diacetyl	EtOH	1	20	19	0.025641	0.160062	0.255352	3
fmo-2 KO	diacetyl	EtOH	2	23	23	0	0.160062	0.255352	3
fmo-2 KO	diacetyl	EtOH	3	32	12	0.454545	0.160062	0.255352	3
fmo-2 OE	diacetyl	EtOH	1	23	9	0.4375	0.334386	0.193549	3
fmo-2 OE	diacetyl	EtOH	2	25	20	0.111111	0.334386	0.193549	3
fmo-2 OE	diacetyl	EtOH	3	24	9	0.454545	0.334386	0.193549	3
WT	1-octanol	EtOH	1	1	27	-0.928571	-0.89011	0.0360299	3
WT	1-octanol	EtOH	2	1	13	-0.857143	-0.89011	0.0360299	3
WT	1-octanol	EtOH	3	3	49	-0.884615	-0.89011	0.0360299	3
fmo-2 KO	1-octanol	EtOH	1	14	13	0.037037	-0.302469	0.29533	3
fmo-2 KO	1-octanol	EtOH	2	5	13	-0.444444	-0.302469	0.29533	3
fmo-2 KO	1-octanol	EtOH	3	4	12	-0.5	-0.302469	0.29533	3
fmo-2 OE	1-octanol	EtOH	1	8	21	-0.448276	-0.30066	0.22885	3
fmo-2 OE	1-octanol	EtOH	2	7	17	-0.416667	-0.30066	0.22885	3
fmo-2 OE	1-octanol	EtOH	3	13	14	-0.037037	-0.30066	0.22885	3
WT	diacetyl	EtOH	1	42	11	0.584906	0.510105	0.0657346	4
WT	diacetyl	EtOH	2	19	7	0.461538	0.510105	0.0657346	4
WT	diacetyl	EtOH	3	23	8	0.483871	0.510105	0.0657346	4
fmo-2 KO	diacetyl	EtOH	1	19	5	0.583333	0.520531	0.0554636	4
fmo-2 KO	diacetyl	EtOH	2	17	6	0.478261	0.520531	0.0554636	4
fmo-2 KO	diacetyl	EtOH	3	15	5	0.5	0.520531	0.0554636	4
fmo-2 OE	diacetyl	EtOH	1	12	7	0.263158	0.141591	0.218899	4
fmo-2 OE	diacetyl	EtOH	2	21	12	0.272727	0.141591	0.218899	4
fmo-2 OE	diacetyl	EtOH	3	12	15	-0.111111	0.141591	0.218899	4
WT	1-octanol	EtOH	1	11	83	-0.765957	-0.809365	0.112875	4
WT	1-octanol	EtOH	2	19	119	-0.724638	-0.809365	0.112875	4
WT	1-octanol	EtOH	3	2	62	-0.9375	-0.809365	0.112875	4
fmo-2 KO	1-octanol	EtOH	1	5	23	-0.642857	-0.504884	0.15747	4
fmo-2 KO	1-octanol	EtOH	2	9	18	-0.333333	-0.504884	0.15747	4
fmo-2 KO	1-octanol	EtOH	3	6	20	-0.538462	-0.504884	0.15747	4
fmo-2 OE	1-octanol	EtOH	1	8	16	-0.333333	-0.20202	0.17756	4
fmo-2 OE	1-octanol	EtOH	2	5	5	0	-0.20202	0.17756	4
fmo-2 OE	1-octanol	EtOH	3	4	7	-0.272727	-0.20202	0.17756	4
Diacetyl: 1-way ANOVA, Chemotaxis Index~Genotype
term	df	sumsq	meansq	statistic	p.value	p.adjusted_bonferroni
Genotype	2	1.84246	0.92123	19.989	2.055e-06	8.21999e-06
Residuals	33	1.52087	0.0460869	NA	NA	NA
1-Octanol: 1-way ANOVA, Chemotaxis Index~Genotype
term	df	sumsq	meansq	statistic	p.value	p.adjusted_bonferroni
Genotype	2	2.65333	1.32666	44.207	4.62432e-10	1.84973e-09
Residuals	33	0.990339	0.0300103	NA	NA	NA
Diacetyl, 1-way ANOVA post-hoc tukey HSD test
term	contrast	null.value	estimate	conf.low	conf.high	adj.p.value
Genotype	fmo-2 KO-fmo-2 OE	0	0.123142	-0.0919137	0.338198	0.349973
Genotype	WT-fmo-2 OE	0	0.529476	0.31442	0.744531	2.51789e-06
Genotype	WT-fmo-2 KO	0	0.406333	0.191278	0.621389	0.000155308
1-Octanol, 1-way ANOVA post-hoc tukey HSD test
term	contrast	null.value	estimate	conf.low	conf.high	adj.p.value
Genotype	fmo-2 KO-fmo-2 OE	0	-0.0761768	-0.249716	0.0973623	0.534706
Genotype	WT-fmo-2 OE	0	-0.610202	-0.783741	-0.436663	1.69245e-09
Genotype	WT-fmo-2 KO	0	-0.534025	-0.707564	-0.360486	3.26158e-08

## Sheet: 1F
Raw Data, All Replicates plotted together
replicate	timepoint	percent_in	percent_out	worm_n	genotype
1	5 min	100	0	119	WT
1	5 min	96.875	3.125	128	fmo-2 OE
1	5 min	100	0	142	fmo-2 KO
1	5 min	98.6577	1.34228	149	haao-1
1	5 min	99.2647	0.735294	136	haao-1;fmo-2 OE
1	5 min	100	0	150	pah-1;tph-1
1	5 min	100	0	131	pah-1;tph-1;fmo-2 KO
1	2H	85.4545	14.5455	110	WT
1	2H	86.7133	13.2867	143	fmo-2 OE
1	2H	88.4892	11.5108	139	fmo-2 KO
1	2H	90.3704	9.62963	135	haao-1
1	2H	90	10	130	haao-1;fmo-2 OE
1	2H	92.4138	7.58621	145	pah-1;tph-1
1	2H	97.6562	2.34375	128	pah-1;tph-1;fmo-2 KO
2	5 min	99.2063	0.793651	126	WT
2	5 min	96.0938	3.90625	128	fmo-2 OE
2	5 min	97.3684	2.63158	114	fmo-2 KO
2	5 min	100	0	110	haao-1
2	5 min	98.6111	1.38889	72	haao-1
2	5 min	98.9583	1.04167	96	haao-1;fmo-2 OE
2	5 min	100	0	99	haao-1;fmo-2 OE
2	5 min	100	0	95	pah-1;tph-1
2	5 min	100	0	115	pah-1;tph-1
2	5 min	100	0	63	pah-1;tph-1;fmo-2 KO
2	5 min	96.5517	3.44828	116	pah-1;tph-1;fmo-2 KO
2	2H	72.8	27.2	125	WT
2	2H	92.1875	7.8125	128	fmo-2 OE
2	2H	98.2456	1.75439	114	fmo-2 KO
2	2H	88.2353	11.7647	102	haao-1
2	2H	84.7222	15.2778	72	haao-1
2	2H	81.25	18.75	96	haao-1;fmo-2 OE
2	2H	91.9192	8.08081	99	haao-1;fmo-2 OE
2	2H	84.5361	15.4639	97	pah-1;tph-1
2	2H	91.3043	8.69565	115	pah-1;tph-1
2	2H	85.7143	14.2857	63	pah-1;tph-1;fmo-2 KO
2	2H	96.5517	3.44828	116	pah-1;tph-1;fmo-2 KO
3	5 min	99.0826	0.917431	109	WT
3	5 min	100	0	126	WT
3	5 min	95.2941	4.70588	85	fmo-2 OE
3	5 min	98.7342	1.26582	79	fmo-2 OE
3	5 min	99.115	0.884956	113	fmo-2 KO
3	5 min	100	0	100	fmo-2 KO
3	5 min	97.9592	2.04082	98	haao-1
3	5 min	98.8764	1.1236	89	haao-1
3	5 min	98.6014	1.3986	143	haao-1;fmo-2 OE
3	5 min	100	0	108	pah-1;tph-1
3	5 min	98.2759	1.72414	58	pah-1;tph-1
3	5 min	99.1736	0.826446	121	pah-1;tph-1;fmo-2 KO
3	5 min	100	0	86	pah-1;tph-1;fmo-2 KO
3	2H	74.2857	25.7143	105	WT
3	2H	84.127	15.873	126	WT
3	2H	89.2857	10.7143	84	fmo-2 OE
3	2H	94.9367	5.06329	79	fmo-2 OE
3	2H	74.1379	25.8621	116	fmo-2 KO
3	2H	96	4	100	fmo-2 KO
3	2H	83.5052	16.4948	97	haao-1
3	2H	77.5281	22.4719	89	haao-1
3	2H	87.3239	12.6761	142	haao-1;fmo-2 OE
3	2H	78.5714	21.4286	112	pah-1;tph-1
3	2H	89.6552	10.3448	58	pah-1;tph-1
3	2H	78.2258	21.7742	124	pah-1;tph-1;fmo-2 KO
3	2H	96.5116	3.48837	86	pah-1;tph-1;fmo-2 KO
2-way ANOVA, Lawn Occupancy~Genotype*Timepoint
term	df	sumsq	meansq	statistic	p.value
genotype	2	113.398	56.6989	1.91183	0.176646
timepoint	1	877.326	877.326	29.5826	3.62651e-05
genotype:timepoint	2	222.808	111.404	3.75643	0.0433132	*
Residuals	18	533.823	29.6568	NA	NA
1-way ANOVA post-hoc tukey HSD test
term	contrast	null.value	estimate	conf.low	conf.high	adj.p.value
genotype	fmo-2 KO-fmo-2 OE	0	-0.404496	-7.35379	6.5448	0.987916
genotype	WT-fmo-2 OE	0	4.39551	-2.55378	11.3448	0.265375
genotype	WT-fmo-2 KO	0	4.80001	-2.14929	11.7493	0.210166
timepoint	5 min-2H	0	-12.0922	-16.763	-7.42133	3.62651e-05
genotype:timepoint	fmo-2 KO:2H-fmo-2 OE:2H	0	1.56261	-10.6753	13.8005	0.998333
genotype:timepoint	WT:2H-fmo-2 OE:2H	0	11.614	-0.623883	23.8519	0.0686032
genotype:timepoint	fmo-2 OE:5 min-fmo-2 OE:2H	0	-5.96846	-18.2063	6.26942	0.638849
genotype:timepoint	fmo-2 KO:5 min-fmo-2 OE:2H	0	-8.34006	-20.5779	3.89781	0.299952
genotype:timepoint	WT:5 min-fmo-2 OE:2H	0	-8.79143	-21.0293	3.44645	0.250763
genotype:timepoint	WT:2H-fmo-2 KO:2H	0	10.0514	-2.1865	22.2893	0.145275
genotype:timepoint	fmo-2 OE:5 min-fmo-2 KO:2H	0	-7.53107	-19.7689	4.7068	0.403006
genotype:timepoint	fmo-2 KO:5 min-fmo-2 KO:2H	0	-9.90268	-22.1406	2.3352	0.155428
genotype:timepoint	WT:5 min-fmo-2 KO:2H	0	-10.354	-22.5919	1.88383	0.126323
genotype:timepoint	fmo-2 OE:5 min-WT:2H	0	-17.5825	-29.8203	-5.34458	0.00278375
genotype:timepoint	fmo-2 KO:5 min-WT:2H	0	-19.9541	-32.1919	-7.71618	0.000760315
genotype:timepoint	WT:5 min-WT:2H	0	-20.4054	-32.6433	-8.16754	0.000595448
genotype:timepoint	fmo-2 KO:5 min-fmo-2 OE:5 min	0	-2.37161	-14.6095	9.86627	0.988398
genotype:timepoint	WT:5 min-fmo-2 OE:5 min	0	-2.82297	-15.0608	9.41491	0.97503
genotype:timepoint	WT:5 min-fmo-2 KO:5 min	0	-0.451363	-12.6892	11.7865	0.999996

## Sheet: 1G
Raw Data, All Replicates
Genotype	Number	Condition1	ConditioWT	Bodybends/20s	Replicate	condition group
WT	1	fed	lawn	8	1	fed lawn
WT	2	fed	lawn	10	1	fed lawn
WT	3	fed	lawn	10	1	fed lawn
WT	4	fed	lawn	10	1	fed lawn
WT	5	fed	lawn	9	1	fed lawn
WT	6	fed	lawn	10	1	fed lawn
WT	7	fed	lawn	8	1	fed lawn
WT	8	fed	lawn	6	1	fed lawn
WT	9	fed	lawn	10	1	fed lawn
WT	10	fed	lawn	11	1	fed lawn
WT	11	fed	lawn	12	1	fed lawn
WT	12	fed	lawn	13	1	fed lawn
WT	13	fed	lawn	12	1	fed lawn
WT	14	fed	lawn	11	1	fed lawn
WT	1	fed	off lawn	16	1	fed off lawn
WT	2	fed	off lawn	16	1	fed off lawn
WT	3	fed	off lawn	13	1	fed off lawn
WT	4	fed	off lawn	23	1	fed off lawn
WT	5	fed	off lawn	15	1	fed off lawn
WT	6	fed	off lawn	17	1	fed off lawn
WT	7	fed	off lawn	11	1	fed off lawn
WT	8	fed	off lawn	16	1	fed off lawn
WT	9	fed	off lawn	14	1	fed off lawn
WT	10	fed	off lawn	19	1	fed off lawn
WT	11	fed	off lawn	23	1	fed off lawn
WT	12	fed	off lawn	15	1	fed off lawn
WT	13	fed	off lawn	16	1	fed off lawn
WT	14	fed	off lawn	17	1	fed off lawn
WT	1	DR	lawn	18	1	DR lawn
WT	2	DR	lawn	8	1	DR lawn
WT	3	DR	lawn	3	1	DR lawn
WT	4	DR	lawn	4	1	DR lawn
WT	5	DR	lawn	6	1	DR lawn
WT	6	DR	lawn	10	1	DR lawn
WT	7	DR	lawn	2	1	DR lawn
WT	8	DR	lawn	5	1	DR lawn
WT	9	DR	lawn	6	1	DR lawn
WT	10	DR	lawn	5	1	DR lawn
WT	11	DR	lawn	4	1	DR lawn
WT	12	DR	lawn	2	1	DR lawn
WT	13	DR	lawn	6	1	DR lawn
WT	14	DR	lawn	5	1	DR lawn
WT	1	DR	off lawn	18	1	DR off lawn
WT	2	DR	off lawn	15	1	DR off lawn
WT	3	DR	off lawn	14	1	DR off lawn
WT	4	DR	off lawn	19	1	DR off lawn
WT	5	DR	off lawn	14	1	DR off lawn
WT	6	DR	off lawn	11	1	DR off lawn
WT	7	DR	off lawn	13	1	DR off lawn
WT	8	DR	off lawn	20	1	DR off lawn
WT	9	DR	off lawn	19	1	DR off lawn
WT	10	DR	off lawn	18	1	DR off lawn
WT	11	DR	off lawn	17	1	DR off lawn
WT	12	DR	off lawn	17	1	DR off lawn
WT	13	DR	off lawn	16	1	DR off lawn
WT	14	DR	off lawn	13	1	DR off lawn
fmo-2 KO	1	fed	lawn	8	1	fed lawn
fmo-2 KO	2	fed	lawn	10	1	fed lawn
fmo-2 KO	3	fed	lawn	10	1	fed lawn
fmo-2 KO	4	fed	lawn	6	1	fed lawn
fmo-2 KO	5	fed	lawn	7	1	fed lawn
fmo-2 KO	6	fed	lawn	8	1	fed lawn
fmo-2 KO	7	fed	lawn	7	1	fed lawn
fmo-2 KO	8	fed	lawn	10	1	fed lawn
fmo-2 KO	9	fed	lawn	6	1	fed lawn
fmo-2 KO	10	fed	lawn	4	1	fed lawn
fmo-2 KO	11	fed	lawn	10	1	fed lawn
fmo-2 KO	12	fed	lawn	6	1	fed lawn
fmo-2 KO	13	fed	lawn	5	1	fed lawn
fmo-2 KO	14	fed	lawn	5	1	fed lawn
fmo-2 KO	1	fed	off lawn	18	1	fed off lawn
fmo-2 KO	2	fed	off lawn	17	1	fed off lawn
fmo-2 KO	3	fed	off lawn	22	1	fed off lawn
fmo-2 KO	4	fed	off lawn	21	1	fed off lawn
fmo-2 KO	5	fed	off lawn	16	1	fed off lawn
fmo-2 KO	6	fed	off lawn	19	1	fed off lawn
fmo-2 KO	7	fed	off lawn	14	1	fed off lawn
fmo-2 KO	8	fed	off lawn	23	1	fed off lawn
fmo-2 KO	9	fed	off lawn	15	1	fed off lawn
fmo-2 KO	10	fed	off lawn	22	1	fed off lawn
fmo-2 KO	11	fed	off lawn	18	1	fed off lawn
fmo-2 KO	12	fed	off lawn	23	1	fed off lawn
fmo-2 KO	13	fed	off lawn	22	1	fed off lawn
fmo-2 KO	14	fed	off lawn	16	1	fed off lawn
fmo-2 KO	1	DR	lawn	7	1	DR lawn
fmo-2 KO	2	DR	lawn	14	1	DR lawn
fmo-2 KO	3	DR	lawn	10	1	DR lawn
fmo-2 KO	4	DR	lawn	6	1	DR lawn
fmo-2 KO	5	DR	lawn	7	1	DR lawn
fmo-2 KO	6	DR	lawn	11	1	DR lawn
fmo-2 KO	7	DR	lawn	10	1	DR lawn
fmo-2 KO	8	DR	lawn	6	1	DR lawn
fmo-2 KO	9	DR	lawn	14	1	DR lawn
fmo-2 KO	10	DR	lawn	8	1	DR lawn
fmo-2 KO	11	DR	lawn	8	1	DR lawn
fmo-2 KO	12	DR	lawn	6	1	DR lawn
fmo-2 KO	1	DR	off lawn	14	1	DR off lawn
fmo-2 KO	2	DR	off lawn	15	1	DR off lawn
fmo-2 KO	3	DR	off lawn	18	1	DR off lawn
fmo-2 KO	4	DR	off lawn	14	1	DR off lawn
fmo-2 KO	5	DR	off lawn	15	1	DR off lawn
fmo-2 KO	6	DR	off lawn	12	1	DR off lawn
fmo-2 KO	7	DR	off lawn	23	1	DR off lawn
fmo-2 KO	8	DR	off lawn	16	1	DR off lawn
fmo-2 KO	9	DR	off lawn	13	1	DR off lawn
fmo-2 KO	10	DR	off lawn	21	1	DR off lawn
fmo-2 KO	11	DR	off lawn	14	1	DR off lawn
fmo-2 KO	12	DR	off lawn	15	1	DR off lawn
fmo-2 KO	13	DR	off lawn	9	1	DR off lawn
fmo-2 KO	14	DR	off lawn	16	1	DR off lawn
fmo-2 OE	1	fed	lawn	18	1	fed lawn
fmo-2 OE	2	fed	lawn	12	1	fed lawn
fmo-2 OE	3	fed	lawn	16	1	fed lawn
fmo-2 OE	4	fed	lawn	9	1	fed lawn
fmo-2 OE	5	fed	lawn	12	1	fed lawn
fmo-2 OE	6	fed	lawn	9	1	fed lawn
fmo-2 OE	7	fed	lawn	7	1	fed lawn
fmo-2 OE	8	fed	lawn	11	1	fed lawn
fmo-2 OE	9	fed	lawn	12	1	fed lawn
fmo-2 OE	10	fed	lawn	6	1	fed lawn
fmo-2 OE	11	fed	lawn	10	1	fed lawn
fmo-2 OE	12	fed	lawn	13	1	fed lawn
fmo-2 OE	13	fed	lawn	14	1	fed lawn
fmo-2 OE	14	fed	lawn	8	1	fed lawn
fmo-2 OE	1	fed	off lawn	21	1	fed off lawn
fmo-2 OE	2	fed	off lawn	20	1	fed off lawn
fmo-2 OE	3	fed	off lawn	20	1	fed off lawn
fmo-2 OE	4	fed	off lawn	20	1	fed off lawn
fmo-2 OE	5	fed	off lawn	19	1	fed off lawn
fmo-2 OE	6	fed	off lawn	22	1	fed off lawn
fmo-2 OE	7	fed	off lawn	20	1	fed off lawn
fmo-2 OE	8	fed	off lawn	23	1	fed off lawn
fmo-2 OE	9	fed	off lawn	20	1	fed off lawn
fmo-2 OE	10	fed	off lawn	21	1	fed off lawn
fmo-2 OE	11	fed	off lawn	22	1	fed off lawn
fmo-2 OE	12	fed	off lawn	26	1	fed off lawn
fmo-2 OE	13	fed	off lawn	19	1	fed off lawn
fmo-2 OE	14	fed	off lawn	16	1	fed off lawn
fmo-2 OE	1	DR	lawn	16	1	DR lawn
fmo-2 OE	2	DR	lawn	12	1	DR lawn
fmo-2 OE	3	DR	lawn	13	1	DR lawn
fmo-2 OE	4	DR	lawn	10	1	DR lawn
fmo-2 OE	5	DR	lawn	9	1	DR lawn
fmo-2 OE	6	DR	lawn	8	1	DR lawn
fmo-2 OE	7	DR	lawn	14	1	DR lawn
fmo-2 OE	8	DR	lawn	8	1	DR lawn
fmo-2 OE	9	DR	lawn	7	1	DR lawn
fmo-2 OE	10	DR	lawn	5	1	DR lawn
fmo-2 OE	11	DR	lawn	6	1	DR lawn
fmo-2 OE	1	DR	off lawn	16	1	DR off lawn
fmo-2 OE	2	DR	off lawn	20	1	DR off lawn
fmo-2 OE	3	DR	off lawn	15	1	DR off lawn
fmo-2 OE	4	DR	off lawn	21	1	DR off lawn
fmo-2 OE	5	DR	off lawn	18	1	DR off lawn
fmo-2 OE	6	DR	off lawn	17	1	DR off lawn
fmo-2 OE	7	DR	off lawn	20	1	DR off lawn
fmo-2 OE	8	DR	off lawn	19	1	DR off lawn
fmo-2 OE	9	DR	off lawn	18	1	DR off lawn
fmo-2 OE	10	DR	off lawn	11	1	DR off lawn
fmo-2 OE	11	DR	off lawn	17	1	DR off lawn
fmo-2 OE	12	DR	off lawn	18	1	DR off lawn
fmo-2 OE	13	DR	off lawn	20	1	DR off lawn
fmo-2 OE	14	DR	off lawn	17	1	DR off lawn
WT	1	fed	lawn	5	2	fed lawn
WT	2	fed	lawn	18	2	fed lawn
WT	3	fed	lawn	11	2	fed lawn
WT	4	fed	lawn	22	2	fed lawn
WT	5	fed	lawn	10	2	fed lawn
WT	6	fed	lawn	17	2	fed lawn
WT	7	fed	lawn	18	2	fed lawn
WT	8	fed	lawn	22	2	fed lawn
WT	9	fed	lawn	16	2	fed lawn
WT	10	fed	lawn	6	2	fed lawn
WT	1	fed	off lawn	18	2	fed off lawn
WT	2	fed	off lawn	26	2	fed off lawn
WT	3	fed	off lawn	11	2	fed off lawn
WT	4	fed	off lawn	28	2	fed off lawn
WT	5	fed	off lawn	23	2	fed off lawn
WT	6	fed	off lawn	26	2	fed off lawn
WT	7	fed	off lawn	26	2	fed off lawn
WT	8	fed	off lawn	27	2	fed off lawn
WT	9	fed	off lawn	28	2	fed off lawn
WT	10	fed	off lawn	25	2	fed off lawn
WT	1	DR	lawn	20	2	DR lawn
WT	2	DR	lawn	4	2	DR lawn
WT	3	DR	lawn	13	2	DR lawn
WT	4	DR	lawn	17	2	DR lawn
WT	5	DR	lawn	7	2	DR lawn
WT	6	DR	lawn	8	2	DR lawn
WT	7	DR	lawn	5	2	DR lawn
WT	8	DR	lawn	6	2	DR lawn
WT	9	DR	lawn	4	2	DR lawn
WT	10	DR	lawn	5	2	DR lawn
WT	1	DR	off lawn	24	2	DR off lawn
WT	2	DR	off lawn	9	2	DR off lawn
WT	3	DR	off lawn	17	2	DR off lawn
WT	4	DR	off lawn	22	2	DR off lawn
WT	5	DR	off lawn	13	2	DR off lawn
WT	6	DR	off lawn	15	2	DR off lawn
WT	7	DR	off lawn	15	2	DR off lawn
WT	8	DR	off lawn	16	2	DR off lawn
WT	9	DR	off lawn	25	2	DR off lawn
WT	10	DR	off lawn	23	2	DR off lawn
fmo-2 KO	1	fed	lawn	4	2	fed lawn
fmo-2 KO	2	fed	lawn	3	2	fed lawn
fmo-2 KO	3	fed	lawn	9	2	fed lawn
fmo-2 KO	4	fed	lawn	16	2	fed lawn
fmo-2 KO	5	fed	lawn	13	2	fed lawn
fmo-2 KO	6	fed	lawn	15	2	fed lawn
fmo-2 KO	7	fed	lawn	3	2	fed lawn
fmo-2 KO	8	fed	lawn	2	2	fed lawn
fmo-2 KO	9	fed	lawn	4	2	fed lawn
fmo-2 KO	10	fed	lawn	18	2	fed lawn
fmo-2 KO	1	fed	off lawn	18	2	fed off lawn
fmo-2 KO	2	fed	off lawn	11	2	fed off lawn
fmo-2 KO	3	fed	off lawn	22	2	fed off lawn
fmo-2 KO	4	fed	off lawn	21	2	fed off lawn
fmo-2 KO	5	fed	off lawn	20	2	fed off lawn
fmo-2 KO	6	fed	off lawn	26	2	fed off lawn
fmo-2 KO	7	fed	off lawn	18	2	fed off lawn
fmo-2 KO	8	fed	off lawn	19	2	fed off lawn
fmo-2 KO	9	fed	off lawn	14	2	fed off lawn
fmo-2 KO	10	fed	off lawn	22	2	fed off lawn
fmo-2 KO	1	DR	lawn	1	2	DR lawn
fmo-2 KO	2	DR	lawn	10	2	DR lawn
fmo-2 KO	3	DR	lawn	4	2	DR lawn
fmo-2 KO	4	DR	lawn	2	2	DR lawn
fmo-2 KO	5	DR	lawn	1	2	DR lawn
fmo-2 KO	6	DR	lawn	3	2	DR lawn
fmo-2 KO	7	DR	lawn	1	2	DR lawn
fmo-2 KO	8	DR	lawn	1	2	DR lawn
fmo-2 KO	9	DR	lawn	5	2	DR lawn
fmo-2 KO	10	DR	lawn	3	2	DR lawn
fmo-2 KO	1	DR	off lawn	22	2	DR off lawn
fmo-2 KO	2	DR	off lawn	20	2	DR off lawn
fmo-2 KO	3	DR	off lawn	18	2	DR off lawn
fmo-2 KO	4	DR	off lawn	17	2	DR off lawn
fmo-2 KO	5	DR	off lawn	10	2	DR off lawn
fmo-2 KO	6	DR	off lawn	11	2	DR off lawn
fmo-2 KO	7	DR	off lawn	20	2	DR off lawn
fmo-2 KO	8	DR	off lawn	18	2	DR off lawn
fmo-2 KO	9	DR	off lawn	15	2	DR off lawn
fmo-2 KO	10	DR	off lawn	20	2	DR off lawn
fmo-2 OE	1	fed	lawn	7	2	fed lawn
fmo-2 OE	2	fed	lawn	17	2	fed lawn
fmo-2 OE	3	fed	lawn	21	2	fed lawn
fmo-2 OE	4	fed	lawn	7	2	fed lawn
fmo-2 OE	5	fed	lawn	4	2	fed lawn
fmo-2 OE	6	fed	lawn	2	2	fed lawn
fmo-2 OE	7	fed	lawn	17	2	fed lawn
fmo-2 OE	8	fed	lawn	18	2	fed lawn
fmo-2 OE	9	fed	lawn	9	2	fed lawn
fmo-2 OE	10	fed	lawn	13	2	fed lawn
fmo-2 OE	1	fed	off lawn	18	2	fed off lawn
fmo-2 OE	2	fed	off lawn	23	2	fed off lawn
fmo-2 OE	3	fed	off lawn	26	2	fed off lawn
fmo-2 OE	4	fed	off lawn	18	2	fed off lawn
fmo-2 OE	5	fed	off lawn	17	2	fed off lawn
fmo-2 OE	6	fed	off lawn	17	2	fed off lawn
fmo-2 OE	7	fed	off lawn	21	2	fed off lawn
fmo-2 OE	8	fed	off lawn	26	2	fed off lawn
fmo-2 OE	9	fed	off lawn	28	2	fed off lawn
fmo-2 OE	10	fed	off lawn	22	2	fed off lawn
fmo-2 OE	1	DR	lawn	16	2	DR lawn
fmo-2 OE	2	DR	lawn	21	2	DR lawn
fmo-2 OE	3	DR	lawn	3	2	DR lawn
fmo-2 OE	4	DR	lawn	11	2	DR lawn
fmo-2 OE	5	DR	lawn	12	2	DR lawn
fmo-2 OE	6	DR	lawn	14	2	DR lawn
fmo-2 OE	7	DR	lawn	18	2	DR lawn
fmo-2 OE	8	DR	lawn	4	2	DR lawn
fmo-2 OE	9	DR	lawn	12	2	DR lawn
fmo-2 OE	1	DR	off lawn	21	2	DR off lawn
fmo-2 OE	2	DR	off lawn	26	2	DR off lawn
fmo-2 OE	3	DR	off lawn	23	2	DR off lawn
fmo-2 OE	4	DR	off lawn	23	2	DR off lawn
fmo-2 OE	5	DR	off lawn	24	2	DR off lawn
fmo-2 OE	6	DR	off lawn	17	2	DR off lawn
fmo-2 OE	7	DR	off lawn	15	2	DR off lawn
fmo-2 OE	8	DR	off lawn	17	2	DR off lawn
fmo-2 OE	9	DR	off lawn	14	2	DR off lawn
WT	1	fed	lawn	12	3 (representative replicate)	fed lawn
WT	2	fed	lawn	12	3 (representative replicate)	fed lawn
WT	3	fed	lawn	12	3 (representative replicate)	fed lawn
WT	4	fed	lawn	6	3 (representative replicate)	fed lawn
WT	5	fed	lawn	8	3 (representative replicate)	fed lawn
WT	6	fed	lawn	14	3 (representative replicate)	fed lawn
WT	7	fed	lawn	9	3 (representative replicate)	fed lawn
WT	8	fed	lawn	11	3 (representative replicate)	fed lawn
WT	9	fed	lawn	8	3 (representative replicate)	fed lawn
WT	10	fed	lawn	12	3 (representative replicate)	fed lawn
WT	1	fed	off lawn	28	3 (representative replicate)	fed off lawn
WT	2	fed	off lawn	26	3 (representative replicate)	fed off lawn
WT	3	fed	off lawn	18	3 (representative replicate)	fed off lawn
WT	4	fed	off lawn	19	3 (representative replicate)	fed off lawn
WT	5	fed	off lawn	20	3 (representative replicate)	fed off lawn
WT	6	fed	off lawn	19	3 (representative replicate)	fed off lawn
WT	7	fed	off lawn	28	3 (representative replicate)	fed off lawn
WT	8	fed	off lawn	22	3 (representative replicate)	fed off lawn
WT	9	fed	off lawn	20	3 (representative replicate)	fed off lawn
WT	10	fed	off lawn	29	3 (representative replicate)	fed off lawn
WT	1	DR	lawn	10	3 (representative replicate)	DR lawn
WT	2	DR	lawn	3	3 (representative replicate)	DR lawn
WT	3	DR	lawn	4	3 (representative replicate)	DR lawn
WT	4	DR	lawn	2	3 (representative replicate)	DR lawn
WT	5	DR	lawn	3	3 (representative replicate)	DR lawn
WT	6	DR	lawn	4	3 (representative replicate)	DR lawn
WT	7	DR	lawn	1	3 (representative replicate)	DR lawn
WT	8	DR	lawn	3	3 (representative replicate)	DR lawn
WT	9	DR	lawn	2	3 (representative replicate)	DR lawn
WT	10	DR	lawn	4	3 (representative replicate)	DR lawn
WT	1	DR	off lawn	28	3 (representative replicate)	DR off lawn
WT	2	DR	off lawn	26	3 (representative replicate)	DR off lawn
WT	3	DR	off lawn	0	3 (representative replicate)	DR off lawn
WT	4	DR	off lawn	23	3 (representative replicate)	DR off lawn
WT	5	DR	off lawn	22	3 (representative replicate)	DR off lawn
WT	6	DR	off lawn	22	3 (representative replicate)	DR off lawn
WT	7	DR	off lawn	16	3 (representative replicate)	DR off lawn
WT	8	DR	off lawn	17	3 (representative replicate)	DR off lawn
WT	9	DR	off lawn	18	3 (representative replicate)	DR off lawn
WT	10	DR	off lawn	20	3 (representative replicate)	DR off lawn
fmo-2 KO	1	fed	lawn	10	3 (representative replicate)	fed lawn
fmo-2 KO	2	fed	lawn	14	3 (representative replicate)	fed lawn
fmo-2 KO	3	fed	lawn	13	3 (representative replicate)	fed lawn
fmo-2 KO	4	fed	lawn	15	3 (representative replicate)	fed lawn
fmo-2 KO	5	fed	lawn	17	3 (representative replicate)	fed lawn
fmo-2 KO	6	fed	lawn	14	3 (representative replicate)	fed lawn
fmo-2 KO	7	fed	lawn	18	3 (representative replicate)	fed lawn
fmo-2 KO	8	fed	lawn	10	3 (representative replicate)	fed lawn
fmo-2 KO	9	fed	lawn	16	3 (representative replicate)	fed lawn
fmo-2 KO	10	fed	lawn	11	3 (representative replicate)	fed lawn
fmo-2 KO	1	fed	off lawn	19	3 (representative replicate)	fed off lawn
fmo-2 KO	2	fed	off lawn	20	3 (representative replicate)	fed off lawn
fmo-2 KO	3	fed	off lawn	20	3 (representative replicate)	fed off lawn
fmo-2 KO	4	fed	off lawn	21	3 (representative replicate)	fed off lawn
fmo-2 KO	5	fed	off lawn	22	3 (representative replicate)	fed off lawn
fmo-2 KO	6	fed	off lawn	18	3 (representative replicate)	fed off lawn
fmo-2 KO	7	fed	off lawn	23	3 (representative replicate)	fed off lawn
fmo-2 KO	8	fed	off lawn	17	3 (representative replicate)	fed off lawn
fmo-2 KO	9	fed	off lawn	25	3 (representative replicate)	fed off lawn
fmo-2 KO	10	fed	off lawn	18	3 (representative replicate)	fed off lawn
fmo-2 KO	1	DR	lawn	8	3 (representative replicate)	DR lawn
fmo-2 KO	2	DR	lawn	2	3 (representative replicate)	DR lawn
fmo-2 KO	3	DR	lawn	10	3 (representative replicate)	DR lawn
fmo-2 KO	4	DR	lawn	4	3 (representative replicate)	DR lawn
fmo-2 KO	5	DR	lawn	3	3 (representative replicate)	DR lawn
fmo-2 KO	6	DR	lawn	4	3 (representative replicate)	DR lawn
fmo-2 KO	7	DR	lawn	8	3 (representative replicate)	DR lawn
fmo-2 KO	8	DR	lawn	10	3 (representative replicate)	DR lawn
fmo-2 KO	9	DR	lawn	9	3 (representative replicate)	DR lawn
fmo-2 KO	10	DR	lawn	6	3 (representative replicate)	DR lawn
fmo-2 KO	1	DR	off lawn	20	3 (representative replicate)	DR off lawn
fmo-2 KO	2	DR	off lawn	25	3 (representative replicate)	DR off lawn
fmo-2 KO	3	DR	off lawn	26	3 (representative replicate)	DR off lawn
fmo-2 KO	4	DR	off lawn	12	3 (representative replicate)	DR off lawn
fmo-2 KO	5	DR	off lawn	13	3 (representative replicate)	DR off lawn
fmo-2 KO	6	DR	off lawn	16	3 (representative replicate)	DR off lawn
fmo-2 KO	7	DR	off lawn	13	3 (representative replicate)	DR off lawn
fmo-2 KO	8	DR	off lawn	14	3 (representative replicate)	DR off lawn
fmo-2 KO	9	DR	off lawn	20	3 (representative replicate)	DR off lawn
fmo-2 KO	10	DR	off lawn	17	3 (representative replicate)	DR off lawn
fmo-2 OE	1	fed	lawn	13	3 (representative replicate)	fed lawn
fmo-2 OE	2	fed	lawn	12	3 (representative replicate)	fed lawn
fmo-2 OE	3	fed	lawn	6	3 (representative replicate)	fed lawn
fmo-2 OE	4	fed	lawn	16	3 (representative replicate)	fed lawn
fmo-2 OE	5	fed	lawn	11	3 (representative replicate)	fed lawn
fmo-2 OE	6	fed	lawn	10	3 (representative replicate)	fed lawn
fmo-2 OE	7	fed	lawn	15	3 (representative replicate)	fed lawn
fmo-2 OE	8	fed	lawn	10	3 (representative replicate)	fed lawn
fmo-2 OE	9	fed	lawn	16	3 (representative replicate)	fed lawn
fmo-2 OE	10	fed	lawn	12	3 (representative replicate)	fed lawn
fmo-2 OE	1	fed	off lawn	18	3 (representative replicate)	fed off lawn
fmo-2 OE	2	fed	off lawn	24	3 (representative replicate)	fed off lawn
fmo-2 OE	3	fed	off lawn	16	3 (representative replicate)	fed off lawn
fmo-2 OE	4	fed	off lawn	18	3 (representative replicate)	fed off lawn
fmo-2 OE	5	fed	off lawn	21	3 (representative replicate)	fed off lawn
fmo-2 OE	6	fed	off lawn	23	3 (representative replicate)	fed off lawn
fmo-2 OE	7	fed	off lawn	18	3 (representative replicate)	fed off lawn
fmo-2 OE	8	fed	off lawn	24	3 (representative replicate)	fed off lawn
fmo-2 OE	9	fed	off lawn	22	3 (representative replicate)	fed off lawn
fmo-2 OE	10	fed	off lawn	26	3 (representative replicate)	fed off lawn
fmo-2 OE	1	DR	lawn	6	3 (representative replicate)	DR lawn
fmo-2 OE	2	DR	lawn	15	3 (representative replicate)	DR lawn
fmo-2 OE	3	DR	lawn	12	3 (representative replicate)	DR lawn
fmo-2 OE	4	DR	lawn	14	3 (representative replicate)	DR lawn
fmo-2 OE	5	DR	lawn	7	3 (representative replicate)	DR lawn
fmo-2 OE	6	DR	lawn	8	3 (representative replicate)	DR lawn
fmo-2 OE	7	DR	lawn	10	3 (representative replicate)	DR lawn
fmo-2 OE	8	DR	lawn	12	3 (representative replicate)	DR lawn
fmo-2 OE	10	DR	lawn	10	3 (representative replicate)	DR lawn
fmo-2 OE	9	DR	lawn	11	3 (representative replicate)	DR lawn
fmo-2 OE	1	DR	off lawn	17	3 (representative replicate)	DR off lawn
fmo-2 OE	2	DR	off lawn	22	3 (representative replicate)	DR off lawn
fmo-2 OE	3	DR	off lawn	23	3 (representative replicate)	DR off lawn
fmo-2 OE	4	DR	off lawn	24	3 (representative replicate)	DR off lawn
fmo-2 OE	5	DR	off lawn	16	3 (representative replicate)	DR off lawn
fmo-2 OE	6	DR	off lawn	24	3 (representative replicate)	DR off lawn
fmo-2 OE	7	DR	off lawn	24	3 (representative replicate)	DR off lawn
fmo-2 OE	8	DR	off lawn	23	3 (representative replicate)	DR off lawn
fmo-2 OE	10	DR	off lawn	13	3 (representative replicate)	DR off lawn
fmo-2 OE	9	DR	off lawn	18	3 (representative replicate)	DR off lawn
Replicate 1 2-way ANOVA, Body Bends per 20s~Genotype*condition group
term	df	sumsq	meansq	statistic	p.value
Genotype	2	266.264	133.132	14.7284	1.43412e-06
anova_group	3	3190.54	1063.51	117.657	2.50427e-39
Genotype:anova_group	6	151.327	25.2211	2.79021	0.0133096
Residuals	151	1364.91	9.03914	NA	NA
Replicate 2 2-way ANOVA, Body Bends per 20s~Genotype*condition group
term	df	sumsq	meansq	statistic	p.value
Genotype	2	493.734	246.867	9.17656	0.00021106
anova_group	3	3354.88	1118.29	41.5693	7.6971e-18
Genotype:anova_group	6	254.335	42.3892	1.5757	0.161331
Residuals	106	2851.6	26.9019	NA	NA
Replicate 3 2-way ANOVA, Body Bends per 20s~Genotype*condition group
term	df	sumsq	meansq	statistic	p.value
Genotype	2	84.35	42.175	2.73469	0.0694119
anova_group	3	3975.37	1325.12	85.9229	1.73394e-28
Genotype:anova_group	6	289.983	48.3306	3.13383	0.00717162
Residuals	108	1665.6	15.4222	NA	NA
Replicate 1, 2-way ANOVA post-hoc tukey HSD test
term	contrast	null.value	estimate	conf.low	conf.high	adj.p.value
Genotype	fmo-2 KO-fmo-2 OE	0	-2.33543	-3.71146	-0.959398	0.000271533
Genotype	WT-fmo-2 OE	0	-2.98821	-4.35201	-1.6244	2.02738e-06
Genotype	WT-fmo-2 KO	0	-0.652778	-2.01008	0.704526	0.492024
anova_group	basal slowing response-enhanced slowing response	0	1.30535	-0.455685	3.06639	0.221705
anova_group	on food control-enhanced slowing response	0	8.13869	6.37765	9.89973	0
anova_group	off food control-enhanced slowing response	0	10.5196	8.7586	12.2807	0
anova_group	on food control-basal slowing response	0	6.83333	5.12893	8.53773	2.13163e-14
anova_group	off food control-basal slowing response	0	9.21429	7.50989	10.9187	0
anova_group	off food control-on food control	0	2.38095	0.676553	4.08535	0.00217962
Genotype:anova_group	fmo-2 KO:enhanced slowing response-fmo-2 OE:enhanced slowing response	0	-0.901515	-5.06814	3.26511	0.99989
Genotype:anova_group	WT:enhanced slowing response-fmo-2 OE:enhanced slowing response	0	-3.81818	-7.83995	0.203584	0.0800506
Genotype:anova_group	fmo-2 OE:basal slowing response-fmo-2 OE:enhanced slowing response	0	1.3961	-2.62566	5.41787	0.991561
Genotype:anova_group	fmo-2 KO:basal slowing response-fmo-2 OE:enhanced slowing response	0	-2.53247	-6.55423	1.4893	0.630197
Genotype:anova_group	WT:basal slowing response-fmo-2 OE:enhanced slowing response	0	0.181818	-3.83995	4.20358	1
Genotype:anova_group	fmo-2 OE:on food control-fmo-2 OE:enhanced slowing response	0	7.82468	3.80291	11.8464	8.91526e-08
Genotype:anova_group	fmo-2 KO:on food control-fmo-2 OE:enhanced slowing response	0	5.53896	1.5172	9.56073	0.00059878
Genotype:anova_group	WT:on food control-fmo-2 OE:enhanced slowing response	0	6.18182	2.16005	10.2036	6.22123e-05
Genotype:anova_group	fmo-2 OE:off food control-fmo-2 OE:enhanced slowing response	0	10.8247	6.80291	14.8464	1.89848e-13
Genotype:anova_group	fmo-2 KO:off food control-fmo-2 OE:enhanced slowing response	0	9.18182	5.16005	13.2036	2.14237e-10
Genotype:anova_group	WT:off food control-fmo-2 OE:enhanced slowing response	0	6.68182	2.66005	10.7036	9.42284e-06
Genotype:anova_group	WT:enhanced slowing response-fmo-2 KO:enhanced slowing response	0	-2.91667	-6.84347	1.01014	0.369518
Genotype:anova_group	fmo-2 OE:basal slowing response-fmo-2 KO:enhanced slowing response	0	2.29762	-1.62918	6.22442	0.730541
Genotype:anova_group	fmo-2 KO:basal slowing response-fmo-2 KO:enhanced slowing response	0	-1.63095	-5.55776	2.29585	0.965863
Genotype:anova_group	WT:basal slowing response-fmo-2 KO:enhanced slowing response	0	1.08333	-2.84347	5.01014	0.998874
Genotype:anova_group	fmo-2 OE:on food control-fmo-2 KO:enhanced slowing response	0	8.72619	4.79939	12.653	6.56533e-10
Genotype:anova_group	fmo-2 KO:on food control-fmo-2 KO:enhanced slowing response	0	6.44048	2.51367	10.3673	1.31105e-05
Genotype:anova_group	WT:on food control-fmo-2 KO:enhanced slowing response	0	7.08333	3.15653	11.0101	9.63243e-07
Genotype:anova_group	fmo-2 OE:off food control-fmo-2 KO:enhanced slowing response	0	11.7262	7.79939	15.653	9.72555e-14
Genotype:anova_group	fmo-2 KO:off food control-fmo-2 KO:enhanced slowing response	0	10.0833	6.15653	14.0101	1.07203e-12
Genotype:anova_group	WT:off food control-fmo-2 KO:enhanced slowing response	0	7.58333	3.65653	11.5101	1.14083e-07
Genotype:anova_group	fmo-2 OE:basal slowing response-WT:enhanced slowing response	0	5.21429	1.44153	8.98704	0.000560709
Genotype:anova_group	fmo-2 KO:basal slowing response-WT:enhanced slowing response	0	1.28571	-2.48704	5.05847	0.992761
Genotype:anova_group	WT:basal slowing response-WT:enhanced slowing response	0	4	0.227249	7.77275	0.0273584
Genotype:anova_group	fmo-2 OE:on food control-WT:enhanced slowing response	0	11.6429	7.87011	15.4156	9.4702e-14
Genotype:anova_group	fmo-2 KO:on food control-WT:enhanced slowing response	0	9.35714	5.58439	13.1299	5.32019e-12
Genotype:anova_group	WT:on food control-WT:enhanced slowing response	0	10	6.22725	13.7728	2.9643e-13
Genotype:anova_group	fmo-2 OE:off food control-WT:enhanced slowing response	0	14.6429	10.8701	18.4156	0
Genotype:anova_group	fmo-2 KO:off food control-WT:enhanced slowing response	0	13	9.22725	16.7728	2.38698e-14
Genotype:anova_group	WT:off food control-WT:enhanced slowing response	0	10.5	6.72725	14.2728	1.17795e-13
Genotype:anova_group	fmo-2 KO:basal slowing response-fmo-2 OE:basal slowing response	0	-3.92857	-7.70132	-0.155821	0.0332281
Genotype:anova_group	WT:basal slowing response-fmo-2 OE:basal slowing response	0	-1.21429	-4.98704	2.55847	0.995544
Genotype:anova_group	fmo-2 OE:on food control-fmo-2 OE:basal slowing response	0	6.42857	2.65582	10.2013	4.82888e-06
Genotype:anova_group	fmo-2 KO:on food control-fmo-2 OE:basal slowing response	0	4.14286	0.370106	7.91561	0.0183112
Genotype:anova_group	WT:on food control-fmo-2 OE:basal slowing response	0	4.78571	1.01296	8.55847	0.00248049
Genotype:anova_group	fmo-2 OE:off food control-fmo-2 OE:basal slowing response	0	9.42857	5.65582	13.2013	3.73812e-12
Genotype:anova_group	fmo-2 KO:off food control-fmo-2 OE:basal slowing response	0	7.78571	4.01296	11.5585	1.13976e-08
Genotype:anova_group	WT:off food control-fmo-2 OE:basal slowing response	0	5.28571	1.51296	9.05847	0.000432965
Genotype:anova_group	WT:basal slowing response-fmo-2 KO:basal slowing response	0	2.71429	-1.05847	6.48704	0.420266
Genotype:anova_group	fmo-2 OE:on food control-fmo-2 KO:basal slowing response	0	10.3571	6.58439	14.1299	1.33338e-13
Genotype:anova_group	fmo-2 KO:on food control-fmo-2 KO:basal slowing response	0	8.07143	4.29868	11.8442	2.95182e-09
Genotype:anova_group	WT:on food control-fmo-2 KO:basal slowing response	0	8.71429	4.94153	12.487	1.30369e-10
Genotype:anova_group	fmo-2 OE:off food control-fmo-2 KO:basal slowing response	0	13.3571	9.58439	17.1299	7.77156e-15
Genotype:anova_group	fmo-2 KO:off food control-fmo-2 KO:basal slowing response	0	11.7143	7.94153	15.487	8.85958e-14
Genotype:anova_group	WT:off food control-fmo-2 KO:basal slowing response	0	9.21429	5.44153	12.987	1.08578e-11
Genotype:anova_group	fmo-2 OE:on food control-WT:basal slowing response	0	7.64286	3.87011	11.4156	2.21936e-08
Genotype:anova_group	fmo-2 KO:on food control-WT:basal slowing response	0	5.35714	1.58439	9.12989	0.000333357
Genotype:anova_group	WT:on food control-WT:basal slowing response	0	6	2.22725	9.77275	2.80663e-05
Genotype:anova_group	fmo-2 OE:off food control-WT:basal slowing response	0	10.6429	6.87011	14.4156	1.06581e-13
Genotype:anova_group	fmo-2 KO:off food control-WT:basal slowing response	0	9	5.22725	12.7728	3.16228e-11
Genotype:anova_group	WT:off food control-WT:basal slowing response	0	6.5	2.72725	10.2728	3.57341e-06
Genotype:anova_group	fmo-2 KO:on food control-fmo-2 OE:on food control	0	-2.28571	-6.05847	1.48704	0.684993
Genotype:anova_group	WT:on food control-fmo-2 OE:on food control	0	-1.64286	-5.41561	2.12989	0.952203
Genotype:anova_group	fmo-2 OE:off food control-fmo-2 OE:on food control	0	3	-0.772751	6.77275	0.267381
Genotype:anova_group	fmo-2 KO:off food control-fmo-2 OE:on food control	0	1.35714	-2.41561	5.12989	0.988706
Genotype:anova_group	WT:off food control-fmo-2 OE:on food control	0	-1.14286	-4.91561	2.62989	0.997377
Genotype:anova_group	WT:on food control-fmo-2 KO:on food control	0	0.642857	-3.12989	4.41561	0.99999
Genotype:anova_group	fmo-2 OE:off food control-fmo-2 KO:on food control	0	5.28571	1.51296	9.05847	0.000432965
Genotype:anova_group	fmo-2 KO:off food control-fmo-2 KO:on food control	0	3.64286	-0.129894	7.41561	0.0691211
Genotype:anova_group	WT:off food control-fmo-2 KO:on food control	0	1.14286	-2.62989	4.91561	0.997377
Genotype:anova_group	fmo-2 OE:off food control-WT:on food control	0	4.64286	0.870106	8.41561	0.00396729
Genotype:anova_group	fmo-2 KO:off food control-WT:on food control	0	3	-0.772751	6.77275	0.267381
Genotype:anova_group	WT:off food control-WT:on food control	0	0.5	-3.27275	4.27275	0.999999
Genotype:anova_group	fmo-2 KO:off food control-fmo-2 OE:off food control	0	-1.64286	-5.41561	2.12989	0.952203
Genotype:anova_group	WT:off food control-fmo-2 OE:off food control	0	-4.14286	-7.91561	-0.370106	0.0183112
Genotype:anova_group	WT:off food control-fmo-2 KO:off food control	0	-2.5	-6.27275	1.27275	0.552282
Replicate 2, 2-way ANOVA post-hoc tukey HSD test
term	contrast	null.value	estimate	conf.low	conf.high	adj.p.value
Genotype	fmo-2 KO-fmo-2 OE	0	-4.36842	-7.16136	-1.57548	0.000935296
Genotype	WT-fmo-2 OE	0	-0.0934211	-2.88636	2.69952	0.996521
Genotype	WT-fmo-2 KO	0	4.275	1.5181	7.0319	0.00104423
anova_group	basal slowing response-enhanced slowing response	0	3.54986	0.0241993	7.07553	0.0477817
anova_group	on food control-enhanced slowing response	0	10.3103	6.75493	13.8658	8.71041e-11
anova_group	off food control-enhanced slowing response	0	13.4832	9.95753	17.0089	8.85958e-14
anova_group	on food control-basal slowing response	0	6.76048	3.23482	10.2861	1.31785e-05
anova_group	off food control-basal slowing response	0	9.93333	6.43767	13.429	1.85709e-10
anova_group	off food control-on food control	0	3.17285	-0.352812	6.69852	0.0935968
Genotype:anova_group	fmo-2 KO:enhanced slowing response-fmo-2 OE:enhanced slowing response	0	-9.23333	-17.1985	-1.26818	0.00963205
Genotype:anova_group	WT:enhanced slowing response-fmo-2 OE:enhanced slowing response	0	-3.43333	-11.3985	4.53182	0.952446
Genotype:anova_group	fmo-2 OE:basal slowing response-fmo-2 OE:enhanced slowing response	0	-0.833333	-8.79849	7.13182	1
Genotype:anova_group	fmo-2 KO:basal slowing response-fmo-2 OE:enhanced slowing response	0	-3.63333	-11.5985	4.33182	0.93038
Genotype:anova_group	WT:basal slowing response-fmo-2 OE:enhanced slowing response	0	2.16667	-5.79849	10.1318	0.998902
Genotype:anova_group	fmo-2 OE:on food control-fmo-2 OE:enhanced slowing response	0	7.66667	-0.505407	15.8387	0.0876181
Genotype:anova_group	fmo-2 KO:on food control-fmo-2 OE:enhanced slowing response	0	4.76667	-3.19849	12.7318	0.692242
Genotype:anova_group	WT:on food control-fmo-2 OE:enhanced slowing response	0	5.56667	-2.39849	13.5318	0.458482
Genotype:anova_group	fmo-2 OE:off food control-fmo-2 OE:enhanced slowing response	0	9.26667	1.30151	17.2318	0.00919145
Genotype:anova_group	fmo-2 KO:off food control-fmo-2 OE:enhanced slowing response	0	6.76667	-1.19849	14.7318	0.179078
Genotype:anova_group	WT:off food control-fmo-2 OE:enhanced slowing response	0	11.4667	3.50151	19.4318	0.000301395
Genotype:anova_group	WT:enhanced slowing response-fmo-2 KO:enhanced slowing response	0	5.8	-1.95271	13.5527	0.351294
Genotype:anova_group	fmo-2 OE:basal slowing response-fmo-2 KO:enhanced slowing response	0	8.4	0.647291	16.1527	0.0218088
Genotype:anova_group	fmo-2 KO:basal slowing response-fmo-2 KO:enhanced slowing response	0	5.6	-2.15271	13.3527	0.405973
Genotype:anova_group	WT:basal slowing response-fmo-2 KO:enhanced slowing response	0	11.4	3.64729	19.1527	0.000198715
Genotype:anova_group	fmo-2 OE:on food control-fmo-2 KO:enhanced slowing response	0	16.9	8.93485	24.8652	1.01272e-08
Genotype:anova_group	fmo-2 KO:on food control-fmo-2 KO:enhanced slowing response	0	14	6.24729	21.7527	1.52513e-06
Genotype:anova_group	WT:on food control-fmo-2 KO:enhanced slowing response	0	14.8	7.04729	22.5527	3.07592e-07
Genotype:anova_group	fmo-2 OE:off food control-fmo-2 KO:enhanced slowing response	0	18.5	10.7473	26.2527	1.24068e-10
Genotype:anova_group	fmo-2 KO:off food control-fmo-2 KO:enhanced slowing response	0	16	8.24729	23.7527	2.6006e-08
Genotype:anova_group	WT:off food control-fmo-2 KO:enhanced slowing response	0	20.7	12.9473	28.4527	1.13975e-12
Genotype:anova_group	fmo-2 OE:basal slowing response-WT:enhanced slowing response	0	2.6	-5.15271	10.3527	0.993081
Genotype:anova_group	fmo-2 KO:basal slowing response-WT:enhanced slowing response	0	-0.2	-7.95271	7.55271	1
Genotype:anova_group	WT:basal slowing response-WT:enhanced slowing response	0	5.6	-2.15271	13.3527	0.405973
Genotype:anova_group	fmo-2 OE:on food control-WT:enhanced slowing response	0	11.1	3.13485	19.0652	0.000554624
Genotype:anova_group	fmo-2 KO:on food control-WT:enhanced slowing response	0	8.2	0.447291	15.9527	0.0284189
Genotype:anova_group	WT:on food control-WT:enhanced slowing response	0	9	1.24729	16.7527	0.00945413
Genotype:anova_group	fmo-2 OE:off food control-WT:enhanced slowing response	0	12.7	4.94729	20.4527	1.87009e-05
Genotype:anova_group	fmo-2 KO:off food control-WT:enhanced slowing response	0	10.2	2.44729	17.9527	0.00150442
Genotype:anova_group	WT:off food control-WT:enhanced slowing response	0	14.9	7.14729	22.6527	2.51109e-07
Genotype:anova_group	fmo-2 KO:basal slowing response-fmo-2 OE:basal slowing response	0	-2.8	-10.5527	4.95271	0.987324
Genotype:anova_group	WT:basal slowing response-fmo-2 OE:basal slowing response	0	3	-4.75271	10.7527	0.978297
Genotype:anova_group	fmo-2 OE:on food control-fmo-2 OE:basal slowing response	0	8.5	0.534848	16.4652	0.025813
Genotype:anova_group	fmo-2 KO:on food control-fmo-2 OE:basal slowing response	0	5.6	-2.15271	13.3527	0.405973
Genotype:anova_group	WT:on food control-fmo-2 OE:basal slowing response	0	6.4	-1.35271	14.1527	0.213145
Genotype:anova_group	fmo-2 OE:off food control-fmo-2 OE:basal slowing response	0	10.1	2.34729	17.8527	0.0017669
Genotype:anova_group	fmo-2 KO:off food control-fmo-2 OE:basal slowing response	0	7.6	-0.152709	15.3527	0.0600928
Genotype:anova_group	WT:off food control-fmo-2 OE:basal slowing response	0	12.3	4.54729	20.0527	3.9349e-05
Genotype:anova_group	WT:basal slowing response-fmo-2 KO:basal slowing response	0	5.8	-1.95271	13.5527	0.351294
Genotype:anova_group	fmo-2 OE:on food control-fmo-2 KO:basal slowing response	0	11.3	3.33485	19.2652	0.000398382
Genotype:anova_group	fmo-2 KO:on food control-fmo-2 KO:basal slowing response	0	8.4	0.647291	16.1527	0.0218088
Genotype:anova_group	WT:on food control-fmo-2 KO:basal slowing response	0	9.2	1.44729	16.9527	0.00706232
Genotype:anova_group	fmo-2 OE:off food control-fmo-2 KO:basal slowing response	0	12.9	5.14729	20.6527	1.28263e-05
Genotype:anova_group	fmo-2 KO:off food control-fmo-2 KO:basal slowing response	0	10.4	2.64729	18.1527	0.00108646
Genotype:anova_group	WT:off food control-fmo-2 KO:basal slowing response	0	15.1	7.34729	22.8527	1.67067e-07
Genotype:anova_group	fmo-2 OE:on food control-WT:basal slowing response	0	5.5	-2.46515	13.4652	0.477721
Genotype:anova_group	fmo-2 KO:on food control-WT:basal slowing response	0	2.6	-5.15271	10.3527	0.993081
Genotype:anova_group	WT:on food control-WT:basal slowing response	0	3.4	-4.35271	11.1527	0.946455
Genotype:anova_group	fmo-2 OE:off food control-WT:basal slowing response	0	7.1	-0.652709	14.8527	0.106008
Genotype:anova_group	fmo-2 KO:off food control-WT:basal slowing response	0	4.6	-3.15271	12.3527	0.703546
Genotype:anova_group	WT:off food control-WT:basal slowing response	0	9.3	1.54729	17.0527	0.00608981
Genotype:anova_group	fmo-2 KO:on food control-fmo-2 OE:on food control	0	-2.9	-10.8652	5.06515	0.986484
Genotype:anova_group	WT:on food control-fmo-2 OE:on food control	0	-2.1	-10.0652	5.86515	0.999178
Genotype:anova_group	fmo-2 OE:off food control-fmo-2 OE:on food control	0	1.6	-6.36515	9.56515	0.999941
Genotype:anova_group	fmo-2 KO:off food control-fmo-2 OE:on food control	0	-0.9	-8.86515	7.06515	1
Genotype:anova_group	WT:off food control-fmo-2 OE:on food control	0	3.8	-4.16515	11.7652	0.90735
Genotype:anova_group	WT:on food control-fmo-2 KO:on food control	0	0.8	-6.95271	8.55271	1
Genotype:anova_group	fmo-2 OE:off food control-fmo-2 KO:on food control	0	4.5	-3.25271	12.2527	0.731507
Genotype:anova_group	fmo-2 KO:off food control-fmo-2 KO:on food control	0	2	-5.75271	9.75271	0.999329
Genotype:anova_group	WT:off food control-fmo-2 KO:on food control	0	6.7	-1.05271	14.4527	0.160312
Genotype:anova_group	fmo-2 OE:off food control-WT:on food control	0	3.7	-4.05271	11.4527	0.90714
Genotype:anova_group	fmo-2 KO:off food control-WT:on food control	0	1.2	-6.55271	8.95271	0.999996
Genotype:anova_group	WT:off food control-WT:on food control	0	5.9	-1.85271	13.6527	0.325414
Genotype:anova_group	fmo-2 KO:off food control-fmo-2 OE:off food control	0	-2.5	-10.2527	5.25271	0.995031
Genotype:anova_group	WT:off food control-fmo-2 OE:off food control	0	2.2	-5.55271	9.95271	0.998386
Genotype:anova_group	WT:off food control-fmo-2 KO:off food control	0	4.7	-3.05271	12.4527	0.674714
Replicate 3, 2-way ANOVA post-hoc tukey HSD test
term	contrast	null.value	estimate	conf.low	conf.high	adj.p.value
Genotype	fmo-2 KO-fmo-2 OE	0	-1.475	-3.56184	0.611838	0.217635
Genotype	WT-fmo-2 OE	0	-1.975	-4.06184	0.111838	0.067643
Genotype	WT-fmo-2 KO	0	-0.5	-2.58684	1.58684	0.836669
anova_group	basal slowing response-enhanced slowing response	0	5.26667	2.62071	7.91262	5.78761e-06
anova_group	on food control-enhanced slowing response	0	12.2333	9.58738	14.8793	1.68754e-14
anova_group	off food control-enhanced slowing response	0	14.5667	11.9207	17.2126	1.16573e-14
anova_group	on food control-basal slowing response	0	6.96667	4.32071	9.61262	2.55412e-09
anova_group	off food control-basal slowing response	0	9.3	6.65404	11.946	6.9722e-14
anova_group	off food control-on food control	0	2.33333	-0.312623	4.97929	0.104121
Genotype:anova_group	fmo-2 KO:enhanced slowing response-fmo-2 OE:enhanced slowing response	0	-4.1	-9.96753	1.76753	0.459276
Genotype:anova_group	WT:enhanced slowing response-fmo-2 OE:enhanced slowing response	0	-6.9	-12.7675	-1.03247	0.00795623
Genotype:anova_group	fmo-2 OE:basal slowing response-fmo-2 OE:enhanced slowing response	0	1.6	-4.26753	7.46753	0.998884	NS.
Genotype:anova_group	fmo-2 KO:basal slowing response-fmo-2 OE:enhanced slowing response	0	3.3	-2.56753	9.16753	0.769329
Genotype:anova_group	WT:basal slowing response-fmo-2 OE:enhanced slowing response	0	-0.1	-5.96753	5.76753	1
Genotype:anova_group	fmo-2 OE:on food control-fmo-2 OE:enhanced slowing response	0	9.9	4.03247	15.7675	8.89767e-06
Genotype:anova_group	fmo-2 KO:on food control-fmo-2 OE:enhanced slowing response	0	7.1	1.23247	12.9675	0.00537496
Genotype:anova_group	WT:on food control-fmo-2 OE:enhanced slowing response	0	8.7	2.83247	14.5675	0.00016603
Genotype:anova_group	fmo-2 OE:off food control-fmo-2 OE:enhanced slowing response	0	10.5	4.63247	16.3675	1.90244e-06	****
Genotype:anova_group	fmo-2 KO:off food control-fmo-2 OE:enhanced slowing response	0	9.8	3.93247	15.6675	1.14519e-05
Genotype:anova_group	WT:off food control-fmo-2 OE:enhanced slowing response	0	12.4	6.53247	18.2675	1.1021e-08
Genotype:anova_group	WT:enhanced slowing response-fmo-2 KO:enhanced slowing response	0	-2.8	-8.66753	3.06753	0.907514
Genotype:anova_group	fmo-2 OE:basal slowing response-fmo-2 KO:enhanced slowing response	0	5.7	-0.16753	11.5675	0.0651878
Genotype:anova_group	fmo-2 KO:basal slowing response-fmo-2 KO:enhanced slowing response	0	7.4	1.53247	13.2675	0.00292703	**
Genotype:anova_group	WT:basal slowing response-fmo-2 KO:enhanced slowing response	0	4	-1.86753	9.86753	0.498692
Genotype:anova_group	fmo-2 OE:on food control-fmo-2 KO:enhanced slowing response	0	14	8.13247	19.8675	1.14974e-10
Genotype:anova_group	fmo-2 KO:on food control-fmo-2 KO:enhanced slowing response	0	11.2	5.33247	17.0675	2.97539e-07	****
Genotype:anova_group	WT:on food control-fmo-2 KO:enhanced slowing response	0	12.8	6.93247	18.6675	3.5768e-09
Genotype:anova_group	fmo-2 OE:off food control-fmo-2 KO:enhanced slowing response	0	14.6	8.73247	20.4675	2.01342e-11
Genotype:anova_group	fmo-2 KO:off food control-fmo-2 KO:enhanced slowing response	0	13.9	8.03247	19.7675	1.53552e-10	****
Genotype:anova_group	WT:off food control-fmo-2 KO:enhanced slowing response	0	16.5	10.6325	22.3675	1.9873e-13
Genotype:anova_group	fmo-2 OE:basal slowing response-WT:enhanced slowing response	0	8.5	2.63247	14.3675	0.000264039
Genotype:anova_group	fmo-2 KO:basal slowing response-WT:enhanced slowing response	0	10.2	4.33247	16.0675	4.13869e-06
Genotype:anova_group	WT:basal slowing response-WT:enhanced slowing response	0	6.8	0.93247	12.6675	0.00964057	**
Genotype:anova_group	fmo-2 OE:on food control-WT:enhanced slowing response	0	16.8	10.9325	22.6675	1.53322e-13
Genotype:anova_group	fmo-2 KO:on food control-WT:enhanced slowing response	0	14	8.13247	19.8675	1.14974e-10
Genotype:anova_group	WT:on food control-WT:enhanced slowing response	0	15.6	9.73247	21.4675	1.17562e-12	****
Genotype:anova_group	fmo-2 OE:off food control-WT:enhanced slowing response	0	17.4	11.5325	23.2675	1.23568e-13
Genotype:anova_group	fmo-2 KO:off food control-WT:enhanced slowing response	0	16.7	10.8325	22.5675	1.66867e-13
Genotype:anova_group	WT:off food control-WT:enhanced slowing response	0	19.3	13.4325	25.1675	7.43849e-14	****
Genotype:anova_group	fmo-2 KO:basal slowing response-fmo-2 OE:basal slowing response	0	1.7	-4.16753	7.56753	0.998065
Genotype:anova_group	WT:basal slowing response-fmo-2 OE:basal slowing response	0	-1.7	-7.56753	4.16753	0.998065
Genotype:anova_group	fmo-2 OE:on food control-fmo-2 OE:basal slowing response	0	8.3	2.43247	14.1675	0.000416713
Genotype:anova_group	fmo-2 KO:on food control-fmo-2 OE:basal slowing response	0	5.5	-0.36753	11.3675	0.0882731
Genotype:anova_group	WT:on food control-fmo-2 OE:basal slowing response	0	7.1	1.23247	12.9675	0.00537496
Genotype:anova_group	fmo-2 OE:off food control-fmo-2 OE:basal slowing response	0	8.9	3.03247	14.7675	0.000103642	***
Genotype:anova_group	fmo-2 KO:off food control-fmo-2 OE:basal slowing response	0	8.2	2.33247	14.0675	0.000521955
Genotype:anova_group	WT:off food control-fmo-2 OE:basal slowing response	0	10.8	4.93247	16.6675	8.64876e-07
Genotype:anova_group	WT:basal slowing response-fmo-2 KO:basal slowing response	0	-3.4	-9.26753	2.46753	0.734149
Genotype:anova_group	fmo-2 OE:on food control-fmo-2 KO:basal slowing response	0	6.6	0.73247	12.4675	0.0140349
Genotype:anova_group	fmo-2 KO:on food control-fmo-2 KO:basal slowing response	0	3.8	-2.06753	9.66753	0.579024
Genotype:anova_group	WT:on food control-fmo-2 KO:basal slowing response	0	5.4	-0.46753	11.2675	0.102135
Genotype:anova_group	fmo-2 OE:off food control-fmo-2 KO:basal slowing response	0	7.2	1.33247	13.0675	0.00440041
Genotype:anova_group	fmo-2 KO:off food control-fmo-2 KO:basal slowing response	0	6.5	0.63247	12.3675	0.0168602	*
Genotype:anova_group	WT:off food control-fmo-2 KO:basal slowing response	0	9.1	3.23247	14.9675	6.42468e-05
Genotype:anova_group	fmo-2 OE:on food control-WT:basal slowing response	0	10	4.13247	15.8675	6.90342e-06
Genotype:anova_group	fmo-2 KO:on food control-WT:basal slowing response	0	7.2	1.33247	13.0675	0.00440041
Genotype:anova_group	WT:on food control-WT:basal slowing response	0	8.8	2.93247	14.6675	0.000131295
Genotype:anova_group	fmo-2 OE:off food control-WT:basal slowing response	0	10.6	4.73247	16.4675	1.46457e-06
Genotype:anova_group	fmo-2 KO:off food control-WT:basal slowing response	0	9.9	4.03247	15.7675	8.89767e-06
Genotype:anova_group	WT:off food control-WT:basal slowing response	0	12.5	6.63247	18.3675	8.3277e-09	****
Genotype:anova_group	fmo-2 KO:on food control-fmo-2 OE:on food control	0	-2.8	-8.66753	3.06753	0.907514
Genotype:anova_group	WT:on food control-fmo-2 OE:on food control	0	-1.2	-7.06753	4.66753	0.999929
Genotype:anova_group	fmo-2 OE:off food control-fmo-2 OE:on food control	0	0.6	-5.26753	6.46753	1	NS.
Genotype:anova_group	fmo-2 KO:off food control-fmo-2 OE:on food control	0	-0.1	-5.96753	5.76753	1
Genotype:anova_group	WT:off food control-fmo-2 OE:on food control	0	2.5	-3.36753	8.36753	0.956317
Genotype:anova_group	WT:on food control-fmo-2 KO:on food control	0	1.6	-4.26753	7.46753	0.998884
Genotype:anova_group	fmo-2 OE:off food control-fmo-2 KO:on food control	0	3.4	-2.46753	9.26753	0.734149
Genotype:anova_group	fmo-2 KO:off food control-fmo-2 KO:on food control	0	2.7	-3.16753	8.56753	0.926574	NS.
Genotype:anova_group	WT:off food control-fmo-2 KO:on food control	0	5.3	-0.56753	11.1675	0.117709
Genotype:anova_group	fmo-2 OE:off food control-WT:on food control	0	1.8	-4.06753	7.66753	0.99679
Genotype:anova_group	fmo-2 KO:off food control-WT:on food control	0	1.1	-4.76753	6.96753	0.999971
Genotype:anova_group	WT:off food control-WT:on food control	0	3.7	-2.16753	9.56753	0.619138	NS.
Genotype:anova_group	fmo-2 KO:off food control-fmo-2 OE:off food control	0	-0.7	-6.56753	5.16753	1
Genotype:anova_group	WT:off food control-fmo-2 OE:off food control	0	1.9	-3.96753	7.76753	0.99488
Genotype:anova_group	WT:off food control-fmo-2 KO:off food control	0	2.6	-3.26753	8.46753	0.942791

## Sheet: 1I
Raw Data, 3 all replicates
replicate	genotype	squares.crossed	group	norm_to_WT_control
1	WT	97	WT	1.49807
1	WT	63	WT	0.972973
1	WT	87	WT	1.34363
1	WT	59	WT	0.911197
1	WT	55	WT	0.849421
1	WT	67	WT	1.03475
1	WT	82	WT	1.26641
1	WT	49	WT	0.756757
1	WT	55	WT	0.849421
1	WT	52	WT	0.803089
1	WT	79	WT	1.22008
1	WT	48	WT	0.741313
1	WT	61	WT	0.942085
1	WT	41	WT	0.633205
1	WT	72	WT	1.11197
1	WT	69	WT	1.06564
1	fmo-2 KO	30	fmo-2 KO	0.46332
1	fmo-2 KO	15	fmo-2 KO	0.23166
1	fmo-2 KO	25	fmo-2 KO	0.3861
1	fmo-2 KO	30	fmo-2 KO	0.46332
1	fmo-2 KO	26	fmo-2 KO	0.401544
1	fmo-2 KO	50	fmo-2 KO	0.772201
1	fmo-2 KO	29	fmo-2 KO	0.447876
1	fmo-2 KO	16	fmo-2 KO	0.247104
1	fmo-2 KO	31	fmo-2 KO	0.478764
1	fmo-2 KO	33	fmo-2 KO	0.509653
1	fmo-2 KO	26	fmo-2 KO	0.401544
1	fmo-2 KO	22	fmo-2 KO	0.339768
1	fmo-2 KO	38	fmo-2 KO	0.586873
1	fmo-2 KO	34	fmo-2 KO	0.525097
1	fmo-2 KO	27	fmo-2 KO	0.416988
1	fmo-2 KO	38	fmo-2 KO	0.586873
1	fmo-2 OE	31	fmo-2 OE	0.478764
1	fmo-2 OE	25	fmo-2 OE	0.3861
1	fmo-2 OE	31	fmo-2 OE	0.478764
1	fmo-2 OE	40	fmo-2 OE	0.617761
1	fmo-2 OE	46	fmo-2 OE	0.710425
1	fmo-2 OE	20	fmo-2 OE	0.30888
1	fmo-2 OE	44	fmo-2 OE	0.679537
1	fmo-2 OE	46	fmo-2 OE	0.710425
1	fmo-2 OE	59	fmo-2 OE	0.911197
1	fmo-2 OE	44	fmo-2 OE	0.679537
1	fmo-2 OE	37	fmo-2 OE	0.571429
1	fmo-2 OE	42	fmo-2 OE	0.648649
1	fmo-2 OE	30	fmo-2 OE	0.46332
1	fmo-2 OE	34	fmo-2 OE	0.525097
2 (representative)	WT	50	WT	0.769971
2 (representative)	WT	44	WT	0.677575
2 (representative)	WT	57	WT	0.877767
2 (representative)	WT	83	WT	1.27815
2 (representative)	WT	74	WT	1.13956
2 (representative)	WT	72	WT	1.10876
2 (representative)	WT	37	WT	0.569779
2 (representative)	WT	83	WT	1.27815
2 (representative)	WT	41	WT	0.631376
2 (representative)	WT	76	WT	1.17036
2 (representative)	WT	75	WT	1.15496
2 (representative)	WT	57	WT	0.877767
2 (representative)	WT	71	WT	1.09336
2 (representative)	WT	94	WT	1.44755
2 (representative)	WT	75	WT	1.15496
2 (representative)	WT	50	WT	0.769971
2 (representative)	fmo-2 KO	10	fmo-2 KO	0.153994
2 (representative)	fmo-2 KO	14	fmo-2 KO	0.215592
2 (representative)	fmo-2 KO	8	fmo-2 KO	0.123195
2 (representative)	fmo-2 KO	33	fmo-2 KO	0.508181
2 (representative)	fmo-2 KO	25	fmo-2 KO	0.384986
2 (representative)	fmo-2 KO	14	fmo-2 KO	0.215592
2 (representative)	fmo-2 KO	29	fmo-2 KO	0.446583
2 (representative)	fmo-2 KO	20	fmo-2 KO	0.307988
2 (representative)	fmo-2 KO	38	fmo-2 KO	0.585178
2 (representative)	fmo-2 KO	22	fmo-2 KO	0.338787
2 (representative)	fmo-2 KO	16	fmo-2 KO	0.246391
2 (representative)	fmo-2 KO	25	fmo-2 KO	0.384986
2 (representative)	fmo-2 KO	34	fmo-2 KO	0.52358
2 (representative)	fmo-2 KO	25	fmo-2 KO	0.384986
2 (representative)	fmo-2 KO	15	fmo-2 KO	0.230991
2 (representative)	fmo-2 KO	23	fmo-2 KO	0.354187
2 (representative)	fmo-2 OE	48	fmo-2 OE	0.739172
2 (representative)	fmo-2 OE	45	fmo-2 OE	0.692974
2 (representative)	fmo-2 OE	25	fmo-2 OE	0.384986
2 (representative)	fmo-2 OE	35	fmo-2 OE	0.53898
2 (representative)	fmo-2 OE	27	fmo-2 OE	0.415784
2 (representative)	fmo-2 OE	49	fmo-2 OE	0.754572
2 (representative)	fmo-2 OE	40	fmo-2 OE	0.615977
2 (representative)	fmo-2 OE	67	fmo-2 OE	1.03176
2 (representative)	fmo-2 OE	37	fmo-2 OE	0.569779
2 (representative)	fmo-2 OE	31	fmo-2 OE	0.477382
2 (representative)	fmo-2 OE	56	fmo-2 OE	0.862368
2 (representative)	fmo-2 OE	40	fmo-2 OE	0.615977
2 (representative)	fmo-2 OE	41	fmo-2 OE	0.631376
2 (representative)	fmo-2 OE	49	fmo-2 OE	0.754572
2 (representative)	fmo-2 OE	42	fmo-2 OE	0.646776
2 (representative)	fmo-2 OE	26	fmo-2 OE	0.400385
2 (representative)	fmo-2 OE	31	fmo-2 OE	0.477382
3	WT	75	WT	1.01868
3	WT	75	WT	1.01868
3	WT	90	WT	1.22241
3	WT	91	WT	1.23599
3	WT	63	WT	0.855688
3	WT	93	WT	1.26316
3	WT	83	WT	1.12733
3	WT	67	WT	0.910017
3	WT	72	WT	0.977929
3	WT	83	WT	1.12733
3	WT	44	WT	0.597623
3	WT	80	WT	1.08659
3	WT	75	WT	1.01868
3	WT	71	WT	0.964346
3	WT	61	WT	0.828523
3	WT	55	WT	0.747029
3	fmo-2 KO	18	fmo-2 KO	0.244482
3	fmo-2 KO	30	fmo-2 KO	0.40747
3	fmo-2 KO	25	fmo-2 KO	0.339559
3	fmo-2 KO	14	fmo-2 KO	0.190153
3	fmo-2 KO	12	fmo-2 KO	0.162988
3	fmo-2 KO	23	fmo-2 KO	0.312394
3	fmo-2 KO	20	fmo-2 KO	0.271647
3	fmo-2 KO	20	fmo-2 KO	0.271647
3	fmo-2 KO	22	fmo-2 KO	0.298812
3	fmo-2 KO	20	fmo-2 KO	0.271647
3	fmo-2 KO	19	fmo-2 KO	0.258065
3	fmo-2 KO	23	fmo-2 KO	0.312394
3	fmo-2 KO	14	fmo-2 KO	0.190153
3	fmo-2 KO	18	fmo-2 KO	0.244482
3	fmo-2 KO	23	fmo-2 KO	0.312394
3	fmo-2 KO	18	fmo-2 KO	0.244482
3	fmo-2 KO	8	fmo-2 KO	0.108659
3	fmo-2 OE	27	fmo-2 OE	0.366723
3	fmo-2 OE	23	fmo-2 OE	0.312394
3	fmo-2 OE	34	fmo-2 OE	0.4618
3	fmo-2 OE	65	fmo-2 OE	0.882852
3	fmo-2 OE	45	fmo-2 OE	0.611205
3	fmo-2 OE	44	fmo-2 OE	0.597623
3	fmo-2 OE	34	fmo-2 OE	0.4618
3	fmo-2 OE	41	fmo-2 OE	0.556876
3	fmo-2 OE	30	fmo-2 OE	0.40747
3	fmo-2 OE	55	fmo-2 OE	0.747029
3	fmo-2 OE	41	fmo-2 OE	0.556876
3	fmo-2 OE	18	fmo-2 OE	0.244482
3	fmo-2 OE	20	fmo-2 OE	0.271647
3	fmo-2 OE	27	fmo-2 OE	0.366723
3	fmo-2 OE	41	fmo-2 OE	0.556876
3	WT	104	WT	1.17514
3	WT	102	WT	1.15254
3	WT	99	WT	1.11864
3	WT	67	WT	0.757062
3	WT	84	WT	0.949153
3	WT	109	WT	1.23164
3	WT	93	WT	1.05085
3	WT	41	WT	0.463277
3	WT	102	WT	1.15254
3	WT	101	WT	1.14124
3	WT	95	WT	1.07345
3	WT	84	WT	0.949153
3	WT	79	WT	0.892655
3	WT	68	WT	0.768362
3	WT	108	WT	1.22034
3	WT	80	WT	0.903955
3	fmo-2 KO	25	fmo-2 KO	0.282486
3	fmo-2 KO	42	fmo-2 KO	0.474576
3	fmo-2 KO	27	fmo-2 KO	0.305085
3	fmo-2 KO	10	fmo-2 KO	0.112994
3	fmo-2 KO	44	fmo-2 KO	0.497175
3	fmo-2 KO	26	fmo-2 KO	0.293785
3	fmo-2 KO	48	fmo-2 KO	0.542373
3	fmo-2 KO	38	fmo-2 KO	0.429379
3	fmo-2 KO	34	fmo-2 KO	0.384181
3	fmo-2 KO	41	fmo-2 KO	0.463277
3	fmo-2 KO	16	fmo-2 KO	0.180791
3	fmo-2 KO	11	fmo-2 KO	0.124294
3	fmo-2 KO	48	fmo-2 KO	0.542373
3	fmo-2 KO	46	fmo-2 KO	0.519774
3	fmo-2 KO	23	fmo-2 KO	0.259887
3	fmo-2 KO	22	fmo-2 KO	0.248588
3	fmo-2 OE	79	fmo-2 OE	0.892655
3	fmo-2 OE	37	fmo-2 OE	0.418079
3	fmo-2 OE	60	fmo-2 OE	0.677966
3	fmo-2 OE	59	fmo-2 OE	0.666667
3	fmo-2 OE	41	fmo-2 OE	0.463277
3	fmo-2 OE	65	fmo-2 OE	0.734463
3	fmo-2 OE	60	fmo-2 OE	0.677966
3	fmo-2 OE	82	fmo-2 OE	0.926554
3	fmo-2 OE	53	fmo-2 OE	0.59887
3	fmo-2 OE	68	fmo-2 OE	0.768362
3	fmo-2 OE	34	fmo-2 OE	0.384181
3	fmo-2 OE	33	fmo-2 OE	0.372881
3	fmo-2 OE	48	fmo-2 OE	0.542373
3	fmo-2 OE	76	fmo-2 OE	0.858757
3	fmo-2 OE	75	fmo-2 OE	0.847458
3	fmo-2 OE	69	fmo-2 OE	0.779661
3	fmo-2 OE	74	fmo-2 OE	0.836158
3	fmo-2 OE	35	fmo-2 OE	0.39548
Replicate 1 1-way ANOVA, Squares Entered~Genotype
term	df	sumsq	meansq	statistic	p.value
genotype	2	10849.3	5424.63	38.6248	2.49907e-10
Residuals	43	6039.11	140.444	NA	NA
Replicate 2 1-way ANOVA, Squares Entered~Genotype
term	df	sumsq	meansq	statistic	p.value
genotype	2	14885.9	7442.94	45.4555	1.27455e-11
Residuals	46	7532.11	163.742	NA	NA
Replicate 3 1-way ANOVA, Squares Entered~Genotype
term	df	sumsq	meansq	statistic	p.value
genotype	2	25269.8	12634.9	102.776	1.66763e-17
Residuals	45	5532.14	122.936	NA	NA
Replicate 1, 1-way ANOVA post-hoc tukey HSD test
term	contrast	null.value	estimate	conf.low	conf.high	adj.p.value
genotype	fmo-2 OE-fmo-2 KO	0	18.5919	7.79759	29.3862	0.000384234
genotype	WT-fmo-2 KO	0	43	32.0433	53.9567	5.31575e-12
genotype	WT-fmo-2 OE	0	24.4081	13.6138	35.2024	5.18025e-06
Replicate 2, 1-way ANOVA post-hoc tukey HSD test
term	contrast	null.value	estimate	conf.low	conf.high	adj.p.value
genotype	fmo-2 OE-fmo-2 KO	0	17.098	7.57866	26.6174	0.000222101
genotype	WT-fmo-2 KO	0	54.3897	45.0297	63.7497	2.40918e-13
genotype	WT-fmo-2 OE	0	37.2917	27.6338	46.9495	1.21829e-11
Replicate 3, 1-way ANOVA post-hoc tukey HSD test
term	contrast	null.value	estimate	conf.low	conf.high	adj.p.value
genotype	fmo-2 OE-fmo-2 KO	0	8.41071	-2.11708	18.9385	0.140042
genotype	WT-fmo-2 KO	0	35.375	25.2042	45.5458	3.38487e-10
genotype	WT-fmo-2 OE	0	26.9643	16.4365	37.4921	5.24412e-07

## Sheet: 1J
Raw Location Data for Paths Plots
Frame	Track	X	Y	genotype
1	4	0	0	WT
2	4	0	0.036228	WT
3	4	0	0.036228	WT
4	4	0	0	WT
5	4	0	0	WT
6	4	0	0.036228	WT
7	4	0	0	WT
8	4	0	0	WT
9	4	0	0.036228	WT
10	4	0	0.036228	WT
11	4	0	0.036228	WT
12	4	0	0.036228	WT
13	4	0	0.036228	WT
14	4	0	0	WT
15	4	0	0	WT
16	4	0	0.036228	WT
17	4	0	0.036228	WT
18	4	0	0.036228	WT
19	4	0	0.036228	WT
20	4	0	0	WT
21	4	0	0	WT
22	4	0	0	WT
23	4	0.072455	0.507194	WT
24	4	0.072455	0.507194	WT
25	4	0.072455	0.507194	WT
26	4	0.072455	0.507194	WT
27	4	0.072455	0.507194	WT
28	4	0.072455	0.507194	WT
29	4	0.072455	0.507194	WT
30	4	0.072455	0.507194	WT
31	4	0.072455	0.507194	WT
32	4	0.072455	0.507194	WT
33	4	0.072455	0.507194	WT
34	4	0.072455	0.507194	WT
35	4	0.072455	0.507194	WT
36	4	0.072455	0.507194	WT
37	4	0.072455	0.507194	WT
38	4	0.072455	0.507194	WT
39	4	0.072455	0.507194	WT
40	4	0.072455	0.507194	WT
41	4	0.072455	0.507194	WT
42	4	0.072455	0.507194	WT
43	4	0.072455	0.507194	WT
44	4	0.072455	0.507194	WT
45	4	0.072455	0.507194	WT
46	4	0.072455	0.507194	WT
47	4	0.072455	0.507194	WT
48	4	0.072455	0.507194	WT
49	4	0.072455	0.507194	WT
50	4	0.072455	0.507194	WT
51	4	0.072455	0.507194	WT
52	4	0.072455	0.507194	WT
53	4	0.072455	0.507194	WT
54	4	0.072455	0.507194	WT
55	4	0.072455	0.507194	WT
56	4	0.072455	0.507194	WT
57	4	0.072455	0.507194	WT
58	4	0.072455	0.507194	WT
59	4	0.072455	0.507194	WT
60	4	0.072455	0.507194	WT
61	4	0.072455	0.507194	WT
62	4	0.072455	0.507194	WT
63	4	0.072455	0.507194	WT
64	4	0.072455	0.507194	WT
65	4	0.072455	0.507194	WT
66	4	0.072455	0.507194	WT
67	4	0.072455	0.507194	WT
68	4	0.072455	0.507194	WT
69	4	0.072455	0.507194	WT
70	4	0.072455	0.507194	WT
71	4	0.072455	0.507194	WT
72	4	0.072455	0.507194	WT
73	4	0.072455	0.507194	WT
74	4	0.072455	0.507194	WT
75	4	0.072455	0.507194	WT
76	4	0.072455	0.507194	WT
77	4	0.072455	0.507194	WT
78	4	0.072455	0.507194	WT
79	4	0.072455	0.507194	WT
80	4	0.072455	0.507194	WT
81	4	0.072455	0.507194	WT
82	4	0.072455	0.507194	WT
83	4	0.072455	0.507194	WT
84	4	0.072455	0.507194	WT
85	4	0.072455	0.507194	WT
86	4	0.072455	0.507194	WT
87	4	0.072455	0.507194	WT
88	4	0.072455	0.507194	WT
89	4	0.072455	0.507194	WT
90	4	0.072455	0.507194	WT
91	4	0.072455	0.507194	WT
92	4	0.072455	0.507194	WT
93	4	0.072455	0.507194	WT
94	4	0.072455	0.507194	WT
95	4	0.072455	0.507194	WT
96	4	0.072455	0.507194	WT
97	4	0.072455	0.507194	WT
98	4	0.072455	0.507194	WT
99	4	0.072455	0.507194	WT
100	4	0.072455	0.507194	WT
101	4	0.072455	0.507194	WT
102	4	0.072455	0.507194	WT
103	4	0.072455	0.507194	WT
104	4	0.072455	0.507194	WT
105	4	0.072455	0.507194	WT
106	4	0.072455	0.507194	WT
107	4	0.072455	0.507194	WT
108	4	0.072455	0.507194	WT
109	4	0.072455	0.507194	WT
110	4	0.072455	0.507194	WT
111	4	0.072455	0.507194	WT
112	4	0.072455	0.507194	WT
113	4	0.072455	0.507194	WT
114	4	0.072455	0.507194	WT
115	4	0.072455	0.507194	WT
116	4	0.072455	0.507194	WT
117	4	0.072455	0.507194	WT
118	4	0.072455	0.507194	WT
119	4	0.072455	0.507194	WT
120	4	0.072455	0.507194	WT
121	4	0.072455	0.507194	WT
122	4	0.072455	0.507194	WT
123	4	0.072455	0.507194	WT
124	4	0.072455	0.507194	WT
125	4	0.072455	0.507194	WT
126	4	0.072455	0.507194	WT
127	4	0.072455	0.507194	WT
128	4	0.072455	0.507194	WT
129	4	0.072455	0.507194	WT
130	4	0.072455	0.507194	WT
131	4	0.072455	0.507194	WT
132	4	0.072455	0.507194	WT
133	4	0.072455	0.507194	WT
134	4	0.072455	0.507194	WT
135	4	0.072455	0.507194	WT
136	4	0.072455	0.507194	WT
137	4	0.072455	0.507194	WT
138	4	0.072455	0.507194	WT
139	4	0.072455	0.507194	WT
140	4	0.072455	0.507194	WT
141	4	0.072455	0.507194	WT
142	4	0.072455	0.507194	WT
143	4	0.072455	0.507194	WT
144	4	0.072455	0.507194	WT
145	4	0.072455	0.507194	WT
146	4	0.072455	0.507194	WT
147	4	0.072455	0.507194	WT
148	4	0.072455	0.507194	WT
149	4	0.072455	0.507194	WT
150	4	0.072455	0.507194	WT
151	4	0.072455	0.507194	WT
152	4	0.072455	0.507194	WT
153	4	0.072455	0.507194	WT
154	4	0.072455	0.507194	WT
155	4	0.072455	0.507194	WT
156	4	0.072455	0.507194	WT
157	4	0.072455	0.507194	WT
158	4	0.072455	0.507194	WT
159	4	0.072455	0.507194	WT
160	4	0.072455	0.507194	WT
161	4	0.072455	0.507194	WT
162	4	0.072455	0.507194	WT
163	4	0.072455	0.507194	WT
164	4	0.072455	0.507194	WT
165	4	0.072455	0.507194	WT
166	4	0.072455	0.507194	WT
167	4	0.072455	0.507194	WT
168	4	0.072455	0.507194	WT
169	4	0.072455	0.507194	WT
170	4	0.072455	0.507194	WT
171	4	0.072455	0.507194	WT
172	4	0.072455	0.507194	WT
173	4	0.072455	0.507194	WT
174	4	0.072455	0.507194	WT
175	4	0.072455	0.507194	WT
176	4	0.072455	0.507194	WT
177	4	0.072455	0.507194	WT
178	4	0.072455	0.507194	WT
179	4	0.072455	0.507194	WT
180	4	0.072455	0.507194	WT
181	4	0.072455	0.507194	WT
182	4	0.072455	0.507194	WT
183	4	0.072455	0.507194	WT
184	4	0.072455	0.507194	WT
185	4	0.072455	0.507194	WT
186	4	0.072455	0.507194	WT
187	4	0.072455	0.507194	WT
188	4	0.072455	0.507194	WT
189	4	0.072455	0.507194	WT
190	4	0.072455	0.507194	WT
191	4	0.072455	0.507194	WT
192	4	0.072455	0.507194	WT
193	4	0.072455	0.507194	WT
194	4	0.072455	0.507194	WT
195	4	0.072455	0.507194	WT
196	4	0.072455	0.507194	WT
197	4	0.072455	0.507194	WT
198	4	0.072455	0.507194	WT
199	4	0.072455	0.507194	WT
200	4	0.072455	0.507194	WT
201	4	0.072455	0.507194	WT
202	4	0.072455	0.507194	WT
203	4	0.072455	0.507194	WT
204	4	0.072455	0.507194	WT
205	4	0.072455	0.507194	WT
206	4	0.072455	0.507194	WT
207	4	0.072455	0.507194	WT
208	4	0.072455	0.507194	WT
209	4	0.072455	0.507194	WT
210	4	0.072455	0.507194	WT
211	4	0.072455	0.507194	WT
212	4	0.072455	0.507194	WT
213	4	0.072455	0.507194	WT
214	4	0.072455	0.507194	WT
215	4	0.072455	0.507194	WT
216	4	0.072455	0.507194	WT
217	4	0.072455	0.507194	WT
218	4	0.072455	0.507194	WT
219	4	0.072455	0.507194	WT
220	4	0.072455	0.507194	WT
221	4	0.072455	0.507194	WT
222	4	0.072455	0.507194	WT
223	4	0.072455	0.507194	WT
224	4	0.072455	0.507194	WT
225	4	0.072455	0.507194	WT
226	4	0.072455	0.507194	WT
227	4	0.072455	0.507194	WT
228	4	0.072455	0.507194	WT
229	4	0.072455	0.507194	WT
230	4	0.072455	0.507194	WT
231	4	0.072455	0.507194	WT
232	4	0.072455	0.507194	WT
233	4	0.072455	0.507194	WT
234	4	0.072455	0.507194	WT
235	4	0.072455	0.507194	WT
236	4	0.072455	0.507194	WT
237	4	0.072455	0.507194	WT
238	4	0.072455	0.507194	WT
239	4	0.072455	0.507194	WT
240	4	0.072455	0.507194	WT
241	4	0.072455	0.507194	WT
242	4	0.072455	0.507194	WT
243	4	0.072455	0.507194	WT
244	4	0.072455	0.507194	WT
245	4	0.072455	0.507194	WT
246	4	0.072455	0.507194	WT
247	4	0.072455	0.507194	WT
248	4	0.072455	0.507194	WT
249	4	0.072455	0.507194	WT
250	4	0.072455	0.507194	WT
251	4	0.072455	0.507194	WT
252	4	0.072455	0.507194	WT
253	4	0.072455	0.507194	WT
254	4	0.072455	0.507194	WT
255	4	0.072455	0.507194	WT
256	4	0.072455	0.507194	WT
257	4	0.072455	0.507194	WT
258	4	0.072455	0.507194	WT
259	4	0.072455	0.507194	WT
260	4	0.072455	0.507194	WT
261	4	0.072455	0.507194	WT
262	4	0.072455	0.507194	WT
263	4	0.072455	0.507194	WT
264	4	0.072455	0.507194	WT
265	4	0.072455	0.507194	WT
266	4	0.072455	0.507194	WT
267	4	0.072455	0.507194	WT
268	4	0.072455	0.507194	WT
269	4	0.072455	0.507194	WT
270	4	0.072455	0.507194	WT
271	4	0.072455	0.507194	WT
272	4	0.072455	0.507194	WT
273	4	0.072455	0.507194	WT
274	4	0.072455	0.507194	WT
275	4	0.072455	0.507194	WT
276	4	0.072455	0.507194	WT
277	4	0.072455	0.507194	WT
278	4	0.072455	0.507194	WT
279	4	0.072455	0.507194	WT
280	4	0.072455	0.507194	WT
281	4	0.072455	0.507194	WT
282	4	0.072455	0.507194	WT
283	4	0.072455	0.507194	WT
284	4	0.072455	0.507194	WT
285	4	0.072455	0.507194	WT
286	4	0.072455	0.507194	WT
287	4	0.072455	0.507194	WT
288	4	0.072455	0.507194	WT
289	4	0.072455	0.507194	WT
290	4	0.072455	0.507194	WT
291	4	0.072455	0.507194	WT
292	4	0.072455	0.507194	WT
293	4	0.072455	0.507194	WT
294	4	0.072455	0.507194	WT
295	4	0.072455	0.507194	WT
296	4	0.072455	0.507194	WT
297	4	0.072455	0.507194	WT
298	4	0.072455	0.507194	WT
299	4	0.072455	0.507194	WT
300	4	0.072455	0.507194	WT
301	4	0.072455	0.507194	WT
302	4	0.072455	0.507194	WT
303	4	0.072455	0.507194	WT
304	4	0.072455	0.507194	WT
305	4	0.072455	0.507194	WT
306	4	0.072455	0.507194	WT
307	4	0.072455	0.507194	WT
308	4	0.072455	0.507194	WT
309	4	0.072455	0.507194	WT
310	4	0.072455	0.507194	WT
311	4	0.072455	0.507194	WT
312	4	0.072455	0.507194	WT
313	4	0.072455	0.507194	WT
314	4	0.072455	0.507194	WT
315	4	0.072455	0.507194	WT
316	4	0.072455	0.507194	WT
317	4	0.072455	0.507194	WT
318	4	0.072455	0.507194	WT
319	4	0.072455	0.507194	WT
320	4	0.072455	0.507194	WT
321	4	0.072455	0.507194	WT
322	4	0.072455	0.507194	WT
323	4	0.072455	0.507194	WT
324	4	0.072455	0.507194	WT
325	4	0.072455	0.507194	WT
326	4	0.072455	0.507194	WT
327	4	0.072455	0.507194	WT
328	4	0.072455	0.507194	WT
329	4	0.072455	0.507194	WT
330	4	0.072455	0.507194	WT
331	4	0.072455	0.507194	WT
332	4	0.072455	0.507194	WT
333	4	0.072455	0.507194	WT
334	4	0.072455	0.507194	WT
335	4	0.072455	0.507194	WT
336	4	0.072455	0.507194	WT
337	4	0.072455	0.507194	WT
338	4	0.072455	0.507194	WT
339	4	0.072455	0.507194	WT
340	4	0.072455	0.507194	WT
341	4	0.072455	0.507194	WT
342	4	0.072455	0.507194	WT
343	4	0.072455	0.507194	WT
344	4	0.072455	0.507194	WT
345	4	0.072455	0.507194	WT
346	4	0.072455	0.507194	WT
347	4	0.072455	0.507194	WT
348	4	0.072455	0.507194	WT
349	4	0.072455	0.507194	WT
350	4	0.072455	0.507194	WT
351	4	0.072455	0.507194	WT
352	4	0.072455	0.507194	WT
353	4	0.072455	0.507194	WT
354	4	0.072455	0.507194	WT
355	4	0.072455	0.507194	WT
356	4	0.072455	0.507194	WT
357	4	0.072455	0.507194	WT
358	4	0.072455	0.507194	WT
359	4	0.072455	0.507194	WT
360	4	0.072455	0.507194	WT
361	4	0.072455	0.507194	WT
362	4	0.072455	0.507194	WT
363	4	0.072455	0.507194	WT
364	4	0.072455	0.507194	WT
365	4	0.072455	0.507194	WT
366	4	0.072455	0.507194	WT
367	4	0.072455	0.507194	WT
368	4	0.072455	0.507194	WT
369	4	0.072455	0.507194	WT
370	4	0.072455	0.507194	WT
371	4	0.072455	0.507194	WT
372	4	0.072455	0.507194	WT
373	4	0.072455	0.507194	WT
374	4	0.072455	0.507194	WT
375	4	0.072455	0.507194	WT
376	4	0.072455	0.507194	WT
377	4	0.072455	0.507194	WT
378	4	0.072455	0.507194	WT
379	4	0.072455	0.507194	WT
380	4	0.072455	0.507194	WT
381	4	0.072455	0.507194	WT
382	4	0.072455	0.507194	WT
383	4	0.072455	0.507194	WT
384	4	0.072455	0.507194	WT
385	4	0.072455	0.507194	WT
386	4	0.072455	0.507194	WT
387	4	0.072455	0.507194	WT
388	4	0	0.036228	WT
389	4	0	0.036228	WT
390	4	0	0.036228	WT
391	4	0	0.036228	WT
392	4	0	0.036228	WT
393	4	0	0.036228	WT
394	4	0	0.036228	WT
395	4	0	0.036228	WT
396	4	0	0.036228	WT
397	4	0	0.036228	WT
398	4	0	0.036228	WT
399	4	0	0.036228	WT
400	4	0	0.036228	WT
401	4	0	0.036228	WT
402	4	0	0.036228	WT
403	4	0	0.036228	WT
404	4	0	0.036228	WT
405	4	0	0.036228	WT
406	4	0	0.036228	WT
407	4	0	0.036228	WT
408	4	0	0.036228	WT
409	4	0	0.036228	WT
410	4	0	0	WT
411	4	0	0	WT
1	8	0	0	WT
2	8	-0.055988	0.135033	WT
3	8	-0.180775	0.364477	WT
4	8	-0.280603	0.598752	WT
5	8	-0.357889	0.791164	WT
6	8	-0.464849	0.947576	WT
7	8	-0.567207	1.1776	WT
8	8	-0.642883	1.33056	WT
9	8	-0.720171	1.50767	WT
10	8	-0.843127	1.68625	WT
11	8	-0.869474	1.73895	WT
12	8	-0.968937	1.87398	WT
13	8	-1.06132	2.01889	WT
14	8	-1.25152	2.17368	WT
15	8	-1.3602	2.26041	WT
16	8	-1.57757	2.45363	WT
17	8	-1.7104	2.60257	WT
18	8	-1.84566	2.80142	WT
19	8	-1.93985	2.93667	WT
20	8	-2.12824	3.18544	WT
21	8	-2.2025	3.24159	WT
22	8	-2.35446	3.51229	WT
23	8	-2.43497	3.625	WT
24	8	-2.53761	3.8937	WT
25	8	-2.65837	4.03559	WT
26	8	-2.77309	4.1644	WT
27	8	-2.92525	4.34474	WT
28	8	-3.06951	4.51204	WT
29	8	-3.23681	4.67079	WT
30	8	-3.40346	4.8157	WT
31	8	-3.51939	4.90265	WT
32	8	-3.67362	4.99477	WT
33	8	-3.88409	5.18885	WT
34	8	-4.0451	5.34785	WT
35	8	-4.1827	5.51326	WT
36	8	-4.34539	5.67793	WT
37	8	-4.47303	5.7894	WT
38	8	-4.59255	5.88725	WT
39	8	-4.78211	6.05997	WT
40	8	-4.89606	6.19237	WT
41	8	-5.04641	6.38438	WT
42	8	-5.20762	6.59812	WT
43	8	-5.28008	6.7213	WT
44	8	-5.43224	6.90968	WT
45	8	-5.59888	7.09082	WT
46	8	-5.70153	7.21158	WT
47	8	-5.86697	7.3879	WT
48	8	-6.02638	7.51832	WT
49	8	-6.18512	7.62766	WT
50	8	-6.29326	7.71274	WT
51	8	-6.3959	7.80633	WT
52	8	-6.66343	7.94079	WT
53	8	-6.84272	8.02068	WT
54	8	-7.05318	8.13109	WT
55	8	-7.24726	8.19578	WT
56	8	-7.42237	8.30446	WT
57	8	-7.49947	8.36995	WT
58	8	-7.51293	8.37088	WT
59	8	-7.58307	8.40897	WT
60	8	-7.79327	8.51407	WT
61	8	-7.96096	8.5955	WT
62	8	-8.10315	8.64863	WT
63	8	-8.22283	8.72109	WT
64	8	-8.33048	8.79354	WT
65	8	-8.48161	8.88153	WT
66	8	-8.6157	8.9648	WT
67	8	-8.76884	9.06525	WT
68	8	-8.91869	9.14924	WT
69	8	-9.07678	9.25847	WT
70	8	-9.17558	9.3205	WT
71	8	-9.27439	9.40613	WT
72	8	-9.38637	9.50493	WT
73	8	-9.55104	9.63008	WT
74	8	-9.72164	9.79344	WT
75	8	-9.80134	9.84745	WT
76	8	-9.96799	9.97458	WT
77	8	-10.1419	10.0978	WT
78	8	-10.3253	10.2037	WT
79	8	-10.4607	10.2861	WT
80	8	-10.6286	10.3936	WT
81	8	-10.7553	10.4902	WT
82	8	-10.9161	10.6049	WT
83	8	-11.0924	10.7301	WT
84	8	-11.1648	10.7696	WT
85	8	-11.2988	10.8827	WT
86	8	-11.4859	10.9853	WT
87	8	-11.6462	11.101	WT
88	8	-11.8482	11.2208	WT
89	8	-12.0343	11.3559	WT
90	8	-12.2091	11.5023	WT
91	8	-12.3684	11.6297	WT
92	8	-12.5324	11.7141	WT
93	8	-12.6996	11.8367	WT
94	8	-12.8566	11.9454	WT
95	8	-12.9739	12.0075	WT
96	8	-13.144	12.112	WT
97	8	-13.2514	12.1767	WT
98	8	-13.4176	12.2978	WT
99	8	-13.5484	12.4112	WT
100	8	-13.6984	12.5043	WT
101	8	-13.8106	12.5758	WT
102	8	-13.954	12.6881	WT
103	8	-14.0848	12.7658	WT
104	8	-14.2263	12.8821	WT
105	8	-14.3661	12.9718	WT
106	8	-14.453	13.0298	WT
107	8	-14.6124	13.1361	WT
108	8	-14.7594	13.2444	WT
109	8	-14.8642	13.313	WT
110	8	-15.0078	13.4463	WT
111	8	-15.1185	13.5478	WT
112	8	-15.1969	13.5998	WT
113	8	-15.2211	13.624	WT
114	8	-15.25	13.6433	WT
115	8	-15.2839	13.6843	WT
116	8	-15.395	13.7737	WT
117	8	-15.4937	13.87	WT
118	8	-15.5447	13.8993	WT
119	8	-15.6069	13.947	WT
120	8	-15.6858	14.0052	WT
121	8	-15.7835	14.0964	WT
122	8	-15.8831	14.1462	WT
123	8	-15.9408	14.1891	WT
124	8	-16.0843	14.295	WT
125	8	-16.166	14.3422	WT
126	8	-16.2158	14.3641	WT
127	8	-16.391	14.4718	WT
128	8	-16.4673	14.5079	WT
129	8	-16.6198	14.5557	WT
130	8	-16.6421	14.5559	WT
131	8	-16.7571	14.6056	WT
132	8	-16.7627	14.6012	WT
133	8	-16.8417	14.6142	WT
134	8	-16.902	14.6263	WT
135	8	-16.902	14.6625	WT
136	8	-18.4236	13.7206	WT
137	8	-18.4236	13.7206	WT
138	8	-18.4236	13.7206	WT
139	8	-18.4236	13.7206	WT
140	8	-18.4236	13.7206	WT
141	8	-18.4236	13.7206	WT
142	8	-18.4236	13.7206	WT
143	8	-18.5685	13.5756	WT
144	8	-18.5685	13.5756	WT
145	8	-18.5685	13.5756	WT
146	8	-18.5685	13.5756	WT
147	8	-18.5685	13.5756	WT
148	8	-18.5685	13.5756	WT
149	8	-18.5685	13.6481	WT
150	8	-18.5685	13.6481	WT
151	8	-18.5685	13.6481	WT
152	8	-18.5685	13.6481	WT
153	8	-18.5685	13.6481	WT
154	8	-18.5685	13.6481	WT
155	8	-18.5685	13.5756	WT
156	8	-18.5685	13.6481	WT
157	8	-18.5685	13.6481	WT
158	8	-18.5685	13.6481	WT
159	8	-18.5685	13.6119	WT
160	8	-18.5685	13.5756	WT
161	8	-18.5685	13.5756	WT
162	8	-18.5685	13.5756	WT
163	8	-18.5685	13.6481	WT
164	8	-18.5685	13.6481	WT
165	8	-18.5685	13.5756	WT
166	8	-18.5685	13.5756	WT
167	8	-18.5685	13.5756	WT
168	8	-18.5685	13.6481	WT
169	8	-18.5685	13.6481	WT
170	8	-18.5685	13.5756	WT
171	8	-18.5685	13.6481	WT
172	8	-18.5685	13.6481	WT
173	8	-18.5685	13.6481	WT
174	8	-18.5685	13.5756	WT
175	8	-18.5685	13.6481	WT
176	8	-18.5685	13.5756	WT
177	8	-18.5685	13.5756	WT
178	8	-18.5685	13.6481	WT
179	8	-18.5685	13.5756	WT
180	8	-18.5685	13.5756	WT
181	8	-18.5685	13.5756	WT
182	8	-18.5685	13.5756	WT
183	8	-18.5685	13.5756	WT
184	8	-18.5685	13.5756	WT
185	8	-18.5685	13.5756	WT
186	8	-18.5685	13.5756	WT
187	8	-18.5685	13.5756	WT
188	8	-18.5685	13.5756	WT
189	8	-18.5685	13.5756	WT
190	8	-18.5685	13.5756	WT
191	8	-18.5685	13.5756	WT
192	8	-18.5685	13.5756	WT
193	8	-18.5685	13.5756	WT
194	8	-18.5685	13.5756	WT
195	8	-18.5685	13.5756	WT
196	8	-18.5685	13.5756	WT
197	8	-18.5685	13.5756	WT
198	8	-18.5685	13.5756	WT
199	8	-18.5685	13.5756	WT
200	8	-18.5685	13.5756	WT
201	8	-18.5685	13.5756	WT
202	8	-18.5685	13.5756	WT
203	8	-18.5685	13.5756	WT
204	8	-18.5685	13.5756	WT
205	8	-18.5685	13.5756	WT
206	8	-18.5685	13.5756	WT
207	8	-18.5685	13.5756	WT
208	8	-18.5685	13.5756	WT
209	8	-18.5685	13.5756	WT
210	8	-18.5685	13.5756	WT
211	8	-18.5685	13.5756	WT
212	8	-18.5685	13.5756	WT
213	8	-18.5685	13.5756	WT
214	8	-18.5685	13.5756	WT
215	8	-18.5685	13.5756	WT
216	8	-18.5685	13.5756	WT
217	8	-18.5685	13.5756	WT
218	8	-18.5685	13.5756	WT
219	8	-18.5685	13.5756	WT
220	8	-18.5685	13.5756	WT
221	8	-18.5685	13.5756	WT
222	8	-18.5685	13.5756	WT
223	8	-18.5685	13.5756	WT
224	8	-18.5685	13.5756	WT
225	8	-18.5685	13.5756	WT
226	8	-18.5685	13.5756	WT
227	8	-18.5685	13.5756	WT
228	8	-18.5685	13.5756	WT
229	8	-18.5685	13.5756	WT
230	8	-18.5685	13.5756	WT
231	8	-18.5685	13.6119	WT
232	8	-18.5685	13.5756	WT
233	8	-18.5685	13.5756	WT
234	8	-18.5685	13.5756	WT
235	8	-18.5685	13.5756	WT
236	8	-18.5685	13.5756	WT
237	8	-18.5685	13.6119	WT
238	8	-18.5685	13.5756	WT
239	8	-18.5685	13.5756	WT
240	8	-18.5685	13.5756	WT
241	8	-18.5685	13.5756	WT
242	8	-18.5685	13.5756	WT
243	8	-18.5685	13.5756	WT
244	8	-18.5685	13.5756	WT
245	8	-18.5685	13.5756	WT
246	8	-18.5685	13.5756	WT
247	8	-18.5685	13.5756	WT
248	8	-18.5685	13.5756	WT
249	8	-18.5685	13.5756	WT
250	8	-18.5685	13.5756	WT
251	8	-18.5685	13.5756	WT
252	8	-18.5685	13.5756	WT
253	8	-18.5685	13.5756	WT
254	8	-18.5685	13.5756	WT
255	8	-18.5685	13.5756	WT
256	8	-18.5685	13.5756	WT
257	8	-18.5685	13.5756	WT
258	8	-18.5685	13.5756	WT
259	8	-18.5685	13.5756	WT
260	8	-18.5685	13.5756	WT
261	8	-18.5685	13.5756	WT
262	8	-18.5685	13.5756	WT
263	8	-18.5685	13.5756	WT
264	8	-18.5685	13.5756	WT
265	8	-18.5685	13.5756	WT
266	8	-18.5685	13.5756	WT
267	8	-18.5685	13.5756	WT
268	8	-18.5685	13.6119	WT
269	8	-18.5685	13.5756	WT
270	8	-18.5685	13.5756	WT
271	8	-18.5685	13.5756	WT
272	8	-18.5685	13.5756	WT
273	8	-18.5685	13.5756	WT
274	8	-18.5685	13.5756	WT
275	8	-18.5685	13.5756	WT
276	8	-18.5685	13.5756	WT
277	8	-18.5685	13.5756	WT
278	8	-18.5685	13.5756	WT
279	8	-18.5685	13.5756	WT
280	8	-18.5685	13.5756	WT
281	8	-18.5685	13.5756	WT
282	8	-18.5685	13.5756	WT
283	8	-18.5685	13.5756	WT
284	8	-18.5685	13.5756	WT
285	8	-18.5685	13.5756	WT
286	8	-18.5685	13.5756	WT
287	8	-18.5685	13.5756	WT
288	8	-18.5685	13.5756	WT
289	8	-18.5685	13.5756	WT
290	8	-18.5685	13.5756	WT
291	8	-18.5685	13.6481	WT
292	8	-18.5685	13.5756	WT
293	8	-18.5685	13.5756	WT
294	8	-18.5685	13.5756	WT
295	8	-18.5685	13.5756	WT
296	8	-18.5685	13.5756	WT
297	8	-18.5685	13.5756	WT
298	8	-18.5685	13.5756	WT
299	8	-18.5685	13.5756	WT
300	8	-18.5685	13.5756	WT
301	8	-18.5685	13.5756	WT
302	8	-18.5685	13.5756	WT
303	8	-18.5685	13.5756	WT
304	8	-18.5685	13.6119	WT
305	8	-18.5685	13.5756	WT
306	8	-18.5685	13.6481	WT
307	8	-18.5685	13.6481	WT
308	8	-18.5685	13.6481	WT
309	8	-18.5685	13.6481	WT
310	8	-18.5685	13.6481	WT
311	8	-18.5685	13.5756	WT
312	8	-18.5685	13.5756	WT
313	8	-18.5685	13.6119	WT
314	8	-18.5685	13.6481	WT
315	8	-18.5251	13.6771	WT
316	8	-18.5685	13.7206	WT
317	8	-18.5685	13.5756	WT
318	8	-18.5685	13.5756	WT
319	8	-18.5685	13.5756	WT
320	8	-18.5685	13.6481	WT
321	8	-18.5685	13.5756	WT
322	8	-18.5685	13.6481	WT
323	8	-18.5685	13.5756	WT
324	8	-18.5685	13.5756	WT
325	8	-18.5685	13.6481	WT
326	8	-18.5685	13.6481	WT
327	8	-18.5685	13.6481	WT
328	8	-18.5685	13.6481	WT
329	8	-18.5685	13.6481	WT
330	8	-18.5685	13.5756	WT
331	8	-18.5685	13.5756	WT
332	8	-18.5685	13.5756	WT
333	8	-18.5685	13.6481	WT
334	8	-18.5685	13.5756	WT
335	8	-18.2787	13.9379	WT
336	8	-18.5685	13.7206	WT
337	8	-18.5685	13.7206	WT
338	8	-18.5685	13.6481	WT
339	8	-18.5685	13.5756	WT
340	8	-18.5685	13.5756	WT
341	8	-18.5685	13.6481	WT
342	8	-18.5685	13.6481	WT
343	8	-18.5685	13.6481	WT
344	8	-18.5685	13.5756	WT
345	8	-18.5685	13.5756	WT
346	8	-18.5685	13.5756	WT
347	8	-18.5685	13.6481	WT
348	8	-18.5685	13.5756	WT
349	8	-18.5685	13.5756	WT
350	8	-18.5685	13.5756	WT
351	8	-18.5685	13.5756	WT
352	8	-18.5685	13.5756	WT
353	8	-18.5685	13.5756	WT
354	8	-18.5685	13.6481	WT
355	8	-18.5685	13.5756	WT
356	8	-18.5685	13.5756	WT
357	8	-18.5685	13.6481	WT
358	8	-18.5685	13.6481	WT
359	8	-18.5685	13.6481	WT
360	8	-18.5685	13.5756	WT
361	8	-18.5685	13.6481	WT
362	8	-18.5685	13.6481	WT
363	8	-18.5685	13.5756	WT
364	8	-18.5685	13.5756	WT
365	8	-18.5685	13.6481	WT
366	8	-18.5685	13.6481	WT
367	8	-18.5685	13.5756	WT
368	8	-18.5685	13.5756	WT
369	8	-18.5685	13.6481	WT
370	8	-18.5685	13.5756	WT
371	8	-18.5685	13.6481	WT
372	8	-18.5685	13.5756	WT
373	8	-18.5685	13.5756	WT
374	8	-18.5685	13.5756	WT
375	8	-18.5685	13.5756	WT
376	8	-18.5685	13.5756	WT
377	8	-18.5685	13.5756	WT
378	8	-18.5685	13.6481	WT
379	8	-18.5685	13.6481	WT
380	8	-18.5685	13.6481	WT
381	8	-18.5685	13.6481	WT
382	8	-18.5685	13.5756	WT
383	8	-18.5685	13.6481	WT
384	8	-18.5685	13.5756	WT
385	8	-18.5685	13.6481	WT
386	8	-18.5251	13.6771	WT
387	8	-18.5685	13.6481	WT
388	8	-18.5251	13.6771	WT
389	8	-18.5685	13.6481	WT
390	8	-18.5685	13.6481	WT
391	8	-18.5685	13.6481	WT
392	8	-18.5685	13.6481	WT
393	8	-18.5685	13.6481	WT
394	8	-18.5685	13.5756	WT
395	8	-18.5685	13.6481	WT
396	8	-18.5685	13.6481	WT
397	8	-18.5685	13.6481	WT
398	8	-18.5685	13.5756	WT
399	8	-18.5685	13.6481	WT
400	8	-18.5685	13.6481	WT
401	8	-18.5685	13.6481	WT
402	8	-18.5685	13.6481	WT
403	8	-18.5685	13.5756	WT
404	8	-18.5685	13.6481	WT
405	8	-18.5685	13.6481	WT
406	8	-18.5685	13.5756	WT
407	8	-18.5685	13.6481	WT
408	8	-18.5685	13.6481	WT
409	8	-18.5685	13.6481	WT
410	8	-18.5685	13.5756	WT
411	8	-18.5685	13.6481	WT
412	8	-18.5685	13.6119	WT
413	8	-18.5685	13.6481	WT
414	8	-18.5685	13.5756	WT
415	8	-18.2787	13.9379	WT
416	8	-18.2787	13.9379	WT
417	8	-18.2787	13.9379	WT
418	8	-18.5685	13.5756	WT
419	8	-18.5685	13.6481	WT
420	8	-18.5685	13.6481	WT
421	8	-18.5685	13.6481	WT
422	8	-18.5685	13.5756	WT
423	8	-18.5685	13.6481	WT
424	8	-18.5685	13.5756	WT
425	8	-18.2787	13.9379	WT
426	8	-18.2787	13.9379	WT
427	8	-18.2787	13.9379	WT
428	8	-18.2787	13.9379	WT
429	8	-18.2787	13.9379	WT
430	8	-18.2787	13.9379	WT
431	8	-18.2787	13.9379	WT
432	8	-18.2787	13.9379	WT
433	8	-18.4236	13.7206	WT
434	8	-18.5685	13.7206	WT
435	8	-18.5685	13.5756	WT
436	8	-18.5685	13.6481	WT
437	8	-18.5251	13.6771	WT
438	8	-18.5685	13.5756	WT
439	8	-18.5685	13.5756	WT
440	8	-18.5685	13.6481	WT
441	8	-18.5685	13.6481	WT
442	8	-18.5685	13.6481	WT
443	8	-18.5685	13.5756	WT
444	8	-18.5685	13.5756	WT
445	8	-18.5685	13.6119	WT
446	8	-18.5685	13.5756	WT
447	8	-18.2787	13.9379	WT
448	8	-18.5685	13.5756	WT
449	8	-18.5685	13.6481	WT
450	8	-18.5685	13.5756	WT
451	8	-18.5685	13.5756	WT
452	8	-18.5685	13.5756	WT
453	8	-18.5685	13.5756	WT
454	8	-18.5685	13.5756	WT
455	8	-18.5685	13.5756	WT
456	8	-18.5685	13.5756	WT
457	8	-18.5685	13.5756	WT
458	8	-18.5685	13.5756	WT
459	8	-18.5685	13.5756	WT
460	8	-18.5685	13.5756	WT
461	8	-18.5685	13.5756	WT
462	8	-18.5685	13.5756	WT
463	8	-18.5685	13.5756	WT
464	8	-18.5685	13.6119	WT
465	8	-18.5685	13.5756	WT
466	8	-18.5685	13.5756	WT
467	8	-18.5685	13.5756	WT
468	8	-18.5685	13.5756	WT
469	8	-18.5685	13.5756	WT
470	8	-18.5685	13.5756	WT
471	8	-18.5685	13.5756	WT
1	16	0	0	WT
2	16	0.012075	0.06038	WT
3	16	0.012075	0.06038	WT
4	16	0.021736	0.072455	WT
5	16	0.021736	0.072455	WT
6	16	0.098333	0.227719	WT
7	16	0.108683	0.229444	WT
8	16	0.119033	0.320877	WT
9	16	0.108683	0.331228	WT
10	16	0.108683	0.36228	WT
11	16	0.108683	0.398508	WT
12	16	0.150087	0.47614	WT
13	16	0.170787	0.486491	WT
14	16	0.217367	0.579649	WT
15	16	0.195631	0.623122	WT
16	16	0.181139	0.615877	WT
17	16	0.181139	0.652105	WT
18	16	0.181139	0.724561	WT
19	16	0.205291	0.809093	WT
20	16	0.201841	0.83842	WT
21	16	0.205291	0.869473	WT
22	16	0.169063	0.905701	WT
23	16	0.166648	0.941929	WT
24	16	0.163024	0.978158	WT
25	16	0.169063	1.02646	WT
26	16	0.181139	1.08684	WT
27	16	0.181139	1.1593	WT
28	16	0.150087	1.2214	WT
29	16	0.139736	1.26281	WT
30	16	0.156988	1.24383	WT
31	16	0.137666	1.30421	WT
32	16	0.123174	1.37667	WT
33	16	0.108683	1.44912	WT
34	16	0.108683	1.48535	WT
35	16	0.094192	1.52158	WT
36	16	0.084531	1.53365	WT
37	16	0.077631	1.56298	WT
38	16	0.060379	1.63026	WT
39	16	0.036226	1.73895	WT
40	16	0.021736	1.79691	WT
41	16	-0.007247	1.79691	WT
42	16	-0.018115	1.82952	WT
43	16	-0.048306	1.84763	WT
44	16	-0.036229	1.84763	WT
45	16	-0.067282	1.91491	WT
46	16	-0.108685	1.99254	WT
47	16	-0.108685	1.99254	WT
48	16	-0.181141	2.11158	WT
49	16	-0.156991	2.08915	WT
50	16	-0.163027	2.065	WT
51	16	-0.181141	2.10123	WT
52	16	-0.235484	2.20991	WT
53	16	-0.224616	2.20267	WT
54	16	-0.27775	2.28237	WT
55	16	-0.297072	2.3186	WT
56	16	-0.289826	2.3186	WT
57	16	-0.297072	2.34758	WT
58	16	-0.313979	2.42728	WT
59	16	-0.326054	2.49974	WT
60	16	-0.344168	2.49974	WT
61	16	-0.39851	2.53597	WT
62	16	-0.39851	2.53597	WT
63	16	-0.410586	2.56012	WT
64	16	-0.458889	2.58427	WT
65	16	-0.489081	2.60842	WT
66	16	-0.499949	2.6374	WT
67	16	-0.499949	2.6374	WT
68	16	-0.543423	2.71711	WT
69	16	-0.572405	2.73884	WT
70	16	-0.605528	2.75333	WT
71	16	-0.627955	2.77748	WT
72	16	-0.700411	2.82579	WT
73	16	-0.688334	2.82579	WT
74	16	-0.724562	2.86202	WT
75	16	-0.778904	2.89825	WT
76	16	-0.797019	2.88013	WT
77	16	-0.833247	2.89825	WT
78	16	-0.874651	2.9293	WT
79	16	-0.876721	2.92723	WT
80	16	-0.941931	2.9707	WT
81	16	-0.978159	2.95621	WT
82	16	-0.978159	2.95621	WT
83	16	-1.05062	2.96035	WT
84	16	-1.05062	2.9707	WT
85	16	-1.12307	2.9707	WT
86	16	-1.12307	2.9707	WT
87	16	-1.1593	2.9707	WT
88	16	-1.23176	2.95863	WT
89	16	-1.23176	2.95863	WT
90	16	-1.34044	2.94172	WT
91	16	-1.34044	2.94172	WT
92	16	-1.37667	2.93447	WT
93	16	-1.4129	2.92723	WT
94	16	-1.48535	2.89825	WT
95	16	-1.50347	2.88013	WT
96	16	-1.55781	2.86202	WT
97	16	-1.59404	2.8439	WT
98	16	-1.59404	2.8439	WT
99	16	-1.63027	2.84028	WT
100	16	-1.74619	2.79681	WT
101	16	-1.73895	2.77145	WT
102	16	-1.77518	2.73884	WT
103	16	-1.81141	2.71711	WT
104	16	-1.81141	2.71711	WT
105	16	-1.84763	2.68088	WT
106	16	-1.84763	2.70503	WT
107	16	-1.9056	2.68088	WT
108	16	-1.92009	2.65672	WT
109	16	-1.99255	2.62654	WT
110	16	-1.99255	2.60842	WT
111	16	-1.99255	2.57219	WT
112	16	-2.02153	2.53597	WT
113	16	-2.04689	2.49974	WT
114	16	-2.04689	2.51785	WT
115	16	-2.12297	2.46351	WT
116	16	-2.20991	2.42728	WT
117	16	-2.22441	2.40554	WT
118	16	-2.25339	2.37656	WT
119	16	-2.25339	2.37656	WT
120	16	-2.25339	2.37656	WT
121	16	-2.28237	2.37898	WT
122	16	-2.34448	2.37035	WT
123	16	-2.35483	2.39105	WT
124	16	-2.42728	2.39105	WT
125	16	-2.42728	2.39105	WT
126	16	-2.49974	2.3669	WT
127	16	-2.53597	2.35482	WT
128	16	-2.5722	2.34758	WT
129	16	-2.5722	2.34758	WT
130	16	-2.60842	2.33671	WT
131	16	-2.71711	2.33309	WT
132	16	-2.75333	2.3186	WT
133	16	-2.83097	2.28754	WT
134	16	-2.86202	2.28754	WT
135	16	-2.82579	2.28237	WT
136	16	-2.86202	2.28961	WT
137	16	-2.92412	2.2979	WT
138	16	-2.93447	2.3186	WT
139	16	-2.93447	2.3186	WT
140	16	-2.9707	2.3186	WT
141	16	-3.09146	2.24614	WT
142	16	-3.0649	2.26063	WT
143	16	-3.11562	2.24614	WT
144	16	-3.15184	2.22199	WT
145	16	-3.18807	2.20991	WT
146	16	-3.2243	2.19784	WT
147	16	-3.24241	2.17368	WT
148	16	-3.24241	2.13746	WT
149	16	-3.29676	2.08311	WT
150	16	-3.32574	2.07225	WT
151	16	-3.32574	2.07225	WT
152	16	-3.36921	2.07225	WT
153	16	-3.40544	2.02877	WT
154	16	-3.42718	1.99979	WT
155	16	-3.4779	1.90801	WT
156	16	-3.48514	1.92733	WT
157	16	-3.4779	1.92009	WT
158	16	-3.4779	1.92009	WT
159	16	-3.48997	1.88386	WT
160	16	-3.57209	1.79691	WT
161	16	-3.55035	1.82348	WT
162	16	-3.58658	1.77517	WT
163	16	-3.59866	1.73895	WT
164	16	-3.58658	1.72687	WT
165	16	-3.58658	1.70272	WT
166	16	-3.58658	1.66649	WT
167	16	-3.58658	1.63026	WT
168	16	-3.58658	1.59404	WT
169	16	-3.58658	1.59404	WT
170	16	-3.5576	1.44912	WT
171	16	-3.5576	1.44912	WT
172	16	-3.55035	1.44912	WT
173	16	-3.56243	1.44912	WT
174	16	-3.58658	1.37667	WT
175	16	-3.60469	1.34044	WT
176	16	-3.61073	1.30421	WT
177	16	-3.58658	1.26798	WT
178	16	-3.57209	1.23175	WT
179	16	-3.57209	1.23175	WT
180	16	-3.5745	1.2076	WT
181	16	-3.57623	1.18	WT
182	16	-3.57209	1.05786	WT
183	16	-3.58658	1.01439	WT
184	16	-3.58658	1.01439	WT
185	16	-3.58658	0.978158	WT
186	16	-3.57209	0.95642	WT
187	16	-3.56847	0.978158	WT
188	16	-3.54311	0.941929	WT
189	16	-3.51412	0.887587	WT
190	16	-3.46582	0.797017	WT
191	16	-3.46582	0.797017	WT
192	16	-3.4779	0.688333	WT
193	16	-3.44167	0.724561	WT
194	16	-3.44167	0.615877	WT
195	16	-3.41752	0.579649	WT
196	16	-3.40544	0.54342	WT
197	16	-3.40544	0.54342	WT
198	16	-3.42355	0.54342	WT
199	16	-3.40544	0.470964	WT
200	16	-3.40544	0.470964	WT
201	16	-3.3837	0.449228	WT
202	16	-3.38733	0.470964	WT
203	16	-3.33298	0.416622	WT
204	16	-3.33298	0.416622	WT
205	16	-3.30883	0.398508	WT
206	16	-3.30883	0.398508	WT
207	16	-3.28227	0.376771	WT
208	16	-3.26053	0.36228	WT
209	16	-3.26053	0.36228	WT
210	16	-3.25328	0.347788	WT
211	16	-3.2243	0.326052	WT
212	16	-3.18807	0.307938	WT
213	16	-3.13373	0.253596	WT
214	16	-3.13373	0.253596	WT
215	16	-3.11562	0.217368	WT
216	16	-3.11562	0.217368	WT
217	16	-3.06731	0.193216	WT
218	16	-3.06731	0.193216	WT
219	16	-3.05041	0.173894	WT
220	16	-2.99244	0.159402	WT
221	16	-3.02505	0.163025	WT
222	16	-2.9707	0.144911	WT
223	16	-2.93447	0.12076	WT
224	16	-2.89825	0.090569	WT
225	16	-2.89825	0.090569	WT
226	16	-2.86202	0.072455	WT
227	16	-2.75333	0.072455	WT
228	16	-2.75333	0.072455	WT
229	16	-2.71711	0.072455	WT
230	16	-2.75333	0.072455	WT
231	16	-2.68088	0.054341	WT
232	16	-2.64465	0.028982	WT
233	16	-2.60842	0.018114	WT
234	16	-2.55408	0	WT
235	16	-2.48525	-0.028984	WT
236	16	-2.49974	0	WT
237	16	-2.46351	0.018114	WT
238	16	-2.46351	0.018114	WT
239	16	-2.38588	0.020701	WT
240	16	-2.42728	0.024151	WT
241	16	-2.35483	0	WT
242	16	-2.35483	0	WT
243	16	-2.28237	0	WT
244	16	-2.24614	0	WT
245	16	-2.24614	0	WT
246	16	-2.20991	0.014491	WT
247	16	-2.16644	0.028982	WT
248	16	-2.13746	0.024151	WT
249	16	-2.10123	0.024151	WT
250	16	-1.99255	0	WT
251	16	-1.95632	0	WT
252	16	-1.93458	0.014491	WT
253	16	-1.95632	0.018114	WT
254	16	-1.92009	0.043473	WT
255	16	-1.92009	0.043473	WT
256	16	-1.88386	0.054341	WT
257	16	-1.92009	0.024151	WT
258	16	-1.81141	0.072455	WT
259	16	-1.73895	0.090569	WT
260	16	-1.73895	0.090569	WT
261	16	-1.7317	0.101438	WT
262	16	-1.68461	0.144911	WT
263	16	-1.7148	0.12076	WT
264	16	-1.63027	0.199254	WT
265	16	-1.63027	0.199254	WT
266	16	-1.63027	0.199254	WT
267	16	-1.60128	0.217368	WT
268	16	-1.5723	0.260841	WT
269	16	-1.5723	0.260841	WT
270	16	-1.52158	0.350204	WT
271	16	-1.50605	0.382982	WT
272	16	-1.52883	0.36228	WT
273	16	-1.49984	0.376771	WT
274	16	-1.48535	0.420245	WT
275	16	-1.48535	0.420245	WT
276	16	-1.48535	0.420245	WT
277	16	-1.43101	0.470964	WT
278	16	-1.43101	0.470964	WT
279	16	-1.4129	0.507192	WT
280	16	-1.4129	0.507192	WT
281	16	-1.36459	0.579649	WT
282	16	-1.36459	0.579649	WT
283	16	-1.34044	0.615877	WT
284	16	-1.31146	0.652105	WT
285	16	-1.31146	0.652105	WT
286	16	-1.2861	0.688333	WT
287	16	-1.24987	0.760788	WT
288	16	-1.239	0.869473	WT
289	16	-1.23176	0.760788	WT
290	16	-1.24383	0.905701	WT
291	16	-1.239	1.01439	WT
292	16	-1.239	0.985403	WT
293	16	-1.23176	0.978158	WT
294	16	-1.21968	1.01439	WT
295	16	-1.23176	1.05061	WT
296	16	-1.24987	1.10495	WT
297	16	-1.25349	1.10133	WT
298	16	-1.28248	1.13031	WT
299	16	-1.28248	1.13031	WT
300	16	-1.31146	1.18828	WT
301	16	-1.29904	1.19035	WT
302	16	-1.28248	1.23175	WT
303	16	-1.26798	1.23175	WT
304	16	-1.28006	1.26798	WT
305	16	-1.31629	1.36459	WT
306	16	-1.34044	1.4129	WT
307	16	-1.35493	1.42014	WT
308	16	-1.35493	1.42014	WT
309	16	-1.36459	1.55781	WT
310	16	-1.35493	1.4926	WT
311	16	-1.34044	1.52158	WT
312	16	-1.35252	1.54573	WT
313	16	-1.37667	1.60309	WT
314	16	-1.36942	1.59404	WT
315	16	-1.37667	1.59404	WT
316	16	-1.38184	1.62509	WT
317	16	-1.4129	1.70272	WT
318	16	-1.4129	1.70272	WT
319	16	-1.4129	1.70272	WT
320	16	-1.4129	1.8114	WT
321	16	-1.4129	1.8114	WT
322	16	-1.42739	1.8114	WT
323	16	-1.42739	1.8114	WT
324	16	-1.42739	1.8114	WT
325	16	-1.44188	1.88386	WT
326	16	-1.4543	1.91491	WT
327	16	-1.44912	1.92009	WT
328	16	-1.45637	1.95632	WT
329	16	-1.45637	1.95632	WT
330	16	-1.50347	2.065	WT
331	16	-1.53366	2.10123	WT
332	16	-1.51433	2.07225	WT
333	16	-1.51433	2.07225	WT
334	16	-1.51433	2.07225	WT
335	16	-1.52158	2.10123	WT
336	16	-1.52883	2.13021	WT
337	16	-1.55781	2.17368	WT
338	16	-1.58196	2.20991	WT
339	16	-1.58196	2.20991	WT
340	16	-1.61819	2.28237	WT
341	16	-1.61819	2.28237	WT
342	16	-1.61819	2.28237	WT
343	16	-1.63027	2.33067	WT
344	16	-1.65925	2.42003	WT
345	16	-1.64476	2.42003	WT
346	16	-1.63027	2.42728	WT
347	16	-1.64476	2.46351	WT
348	16	-1.71178	2.54502	WT
349	16	-1.67167	2.49456	WT
350	16	-1.67857	2.52389	WT
351	16	-1.72083	2.60842	WT
352	16	-1.76483	2.70158	WT
353	16	-1.76483	2.70158	WT
354	16	-1.75103	2.6688	WT
355	16	-1.77518	2.71711	WT
356	16	-1.79329	2.77145	WT
357	16	-1.88386	2.82579	WT
358	16	-1.89939	2.85684	WT
359	16	-1.90198	2.86202	WT
360	16	-1.88386	2.82579	WT
361	16	-1.89939	2.86719	WT
362	16	-1.90974	2.89825	WT
363	16	-1.93217	2.9224	WT
364	16	-1.93458	2.94172	WT
365	16	-1.98219	2.9707	WT
366	16	-2.00462	2.99485	WT
367	16	-2.00462	2.99485	WT
368	16	-2.05293	3.01901	WT
369	16	-2.065	3.01417	WT
370	16	-2.12538	3.07939	WT
371	16	-2.14781	3.09491	WT
372	16	-2.14781	3.09491	WT
373	16	-2.18093	3.13011	WT
374	16	-2.27029	3.13977	WT
375	16	-2.27029	3.15184	WT
376	16	-2.3186	3.15184	WT
377	16	-2.34033	3.17358	WT
378	16	-2.34448	3.19842	WT
379	16	-2.35483	3.20015	WT
380	16	-2.40917	3.24241	WT
381	16	-2.42728	3.27864	WT
382	16	-2.42728	3.27864	WT
383	16	-2.46869	3.28123	WT
384	16	-2.46869	3.28123	WT
385	16	-2.53597	3.27864	WT
386	16	-2.5929	3.28123	WT
387	16	-2.5929	3.28123	WT
388	16	-2.64465	3.29158	WT
389	16	-2.64465	3.29158	WT
390	16	-2.65673	3.28468	WT
391	16	-2.65673	3.28468	WT
392	16	-2.75333	3.31487	WT
393	16	-2.7316	3.31849	WT
394	16	-2.7316	3.31849	WT
395	16	-2.80768	3.31487	WT
396	16	-2.80768	3.31487	WT
397	16	-2.78956	3.30883	WT
398	16	-2.78956	3.30883	WT
399	16	-2.86202	3.27502	WT
400	16	-2.84994	3.2726	WT
401	16	-2.9707	3.2243	WT
402	16	-2.97795	3.23154	WT
403	16	-2.9707	3.2243	WT
404	16	-2.9707	3.2243	WT
405	16	-3.07939	3.20877	WT
406	16	-3.11562	3.18807	WT
407	16	-3.11562	3.18807	WT
408	16	-3.15184	3.17358	WT
409	16	-3.2036	3.12596	WT
410	16	-3.26053	3.0975	WT
411	16	-3.18807	3.13373	WT
412	16	-3.18807	3.13373	WT
413	16	-3.18807	3.13373	WT
414	16	-3.26053	3.09146	WT
415	16	-3.26053	3.09146	WT
416	16	-3.29676	3.07214	WT
417	16	-3.29676	3.07214	WT
418	16	-3.33298	3.04316	WT
419	16	-3.33298	3.04316	WT
420	16	-3.36921	3.01901	WT
421	16	-3.36921	3.01901	WT
422	16	-3.3982	2.99968	WT
423	16	-3.42959	3.00693	WT
424	16	-3.4779	3.00693	WT
425	16	-3.53023	2.9707	WT
426	16	-3.60728	2.9086	WT
427	16	-3.59866	2.89825	WT
428	16	-3.59866	2.89825	WT
429	16	-3.62281	2.88013	WT
430	16	-3.62281	2.88617	WT
431	16	-3.5745	2.9224	WT
432	16	-3.63834	2.87754	WT
433	16	-3.63834	2.87754	WT
434	16	-3.66939	2.84649	WT
435	16	-3.66939	2.84649	WT
436	16	-3.73149	2.78956	WT
437	16	-3.73149	2.78956	WT
438	16	-3.717	2.79681	WT
439	16	-3.73149	2.76541	WT
440	16	-3.74599	2.73884	WT
441	16	-3.74599	2.73884	WT
442	16	-3.73149	2.75333	WT
443	16	-3.76255	2.71193	WT
444	16	-3.7798	2.69295	WT
445	16	-3.82465	2.62912	WT
446	16	-3.84018	2.6205	WT
447	16	-3.8557	2.59807	WT
448	16	-3.87641	2.54401	WT
449	16	-3.86433	2.57219	WT
450	16	-3.91263	2.49974	WT
451	16	-3.90539	2.49249	WT
452	16	-3.90539	2.49249	WT
453	16	-3.91263	2.46351	WT
454	16	-3.97784	2.42003	WT
455	16	-3.97784	2.42003	WT
456	16	-4.00321	2.39105	WT
457	16	-4.05755	2.33067	WT
458	16	-4.05755	2.33067	WT
459	16	-4.10827	2.27512	WT
460	16	-4.10827	2.27512	WT
461	16	-4.09377	2.30048	WT
462	16	-4.12276	2.28961	WT
463	16	-4.18072	2.26063	WT
464	16	-4.18072	2.26063	WT
465	16	-4.23869	2.26063	WT
466	16	-4.27491	2.24614	WT
467	16	-4.23869	2.24614	WT
468	16	-4.31114	2.20267	WT
469	16	-4.31114	2.20267	WT
470	16	-4.34737	2.18576	WT
471	16	-4.31114	2.20267	WT
472	16	-4.31114	2.19784	WT
473	16	-4.34012	2.18818	WT
474	16	-4.34012	2.18818	WT
475	16	-4.35945	2.18576	WT
476	16	-4.45606	2.15557	WT
477	16	-4.45606	2.15557	WT
478	16	-4.45606	2.17368	WT
479	16	-4.45606	2.15557	WT
480	16	-4.52851	2.13746	WT
481	16	-4.52851	2.13021	WT
482	16	-4.58648	2.13021	WT
483	16	-4.55266	2.13746	WT
484	16	-4.60097	2.12538	WT
485	16	-4.67342	2.14953	WT
486	16	-4.69154	2.17368	WT
487	16	-4.70965	2.17368	WT
488	16	-4.74588	2.15919	WT
489	16	-4.78211	2.15557	WT
490	16	-4.81834	2.1447	WT
491	16	-4.81834	2.1447	WT
492	16	-4.81834	2.1447	WT
493	16	-4.81834	2.1447	WT
494	16	-4.81834	2.1447	WT
495	16	-4.89079	2.1447	WT
496	16	-4.92702	2.13746	WT
497	16	-5.00465	2.11158	WT
498	16	-5.00672	2.11572	WT
499	16	-5.06676	2.09088	WT
500	16	-5.0357	2.10123	WT
501	16	-5.0357	2.10123	WT
502	16	-5.0357	2.10123	WT
503	16	-5.07193	2.10123	WT
504	16	-5.07193	2.10123	WT
505	16	-5.07193	2.10123	WT
506	16	-5.07193	2.10123	WT
507	16	-5.07193	2.10123	WT
508	16	-5.10816	2.10123	WT
509	16	-5.14439	2.10123	WT
510	16	-5.18062	2.10123	WT
511	16	-5.18062	2.10123	WT
512	16	-5.18062	2.10123	WT
513	16	-5.18062	2.10123	WT
514	16	-5.18062	2.10123	WT
515	16	-5.21685	2.10123	WT
516	16	-5.21685	2.10123	WT
517	16	-5.2893	2.08915	WT
518	16	-5.2893	2.08915	WT
519	16	-5.25307	2.10123	WT
520	16	-5.3376	2.08915	WT
521	16	-5.48855	2.08311	WT
522	16	-5.47044	2.07708	WT
523	16	-5.47044	2.07708	WT
524	16	-5.49942	2.04326	WT
525	16	-5.49942	2.04326	WT
526	16	-5.49942	2.04326	WT
527	16	-5.52478	2.02877	WT
528	16	-5.57913	1.99254	WT
529	16	-5.57913	1.99254	WT
530	16	-5.65158	1.97443	WT
531	16	-5.65158	1.97443	WT
532	16	-5.65158	1.97443	WT
533	16	-5.68781	1.95632	WT
534	16	-5.68781	1.95632	WT
535	16	-5.68781	1.95632	WT
536	16	-5.76027	1.89594	WT
537	16	-5.76027	1.89594	WT
538	16	-5.78925	1.88386	WT
539	16	-5.78925	1.88386	WT
540	16	-5.86895	1.83556	WT
541	16	-5.83272	1.85488	WT
542	16	-5.89483	1.8114	WT
543	16	-5.86895	1.83556	WT
544	16	-5.86895	1.83556	WT
545	16	-5.94141	1.79329	WT
546	16	-5.94865	1.78242	WT
547	16	-5.96858	1.71178	WT
548	16	-5.94141	1.73895	WT
549	16	-5.94141	1.73895	WT
550	16	-5.97764	1.67555	WT
551	16	-5.97764	1.67555	WT
552	16	-6.01386	1.63026	WT
553	16	-6.01904	1.62509	WT
554	16	-6.03974	1.56298	WT
555	16	-6.03974	1.58368	WT
556	16	-6.03974	1.58368	WT
557	16	-6.03974	1.58368	WT
558	16	-6.05009	1.58196	WT
559	16	-6.05009	1.58196	WT
560	16	-6.03801	1.55781	WT
561	16	-6.03974	1.54228	WT
562	16	-6.05009	1.48133	WT
563	16	-6.04103	1.48535	WT
564	16	-6.05009	1.44912	WT
565	16	-6.05009	1.44912	WT
566	16	-6.05009	1.44912	WT
567	16	-6.06217	1.4129	WT
568	16	-6.06458	1.37667	WT
569	16	-6.07079	1.39737	WT
570	16	-6.08114	1.33526	WT
571	16	-6.08114	1.33526	WT
572	16	-6.08632	1.34044	WT
573	16	-6.08114	1.33526	WT
574	16	-6.05009	1.44912	WT
575	16	-6.05009	1.4129	WT
576	16	-6.18051	1.14481	WT
577	16	-6.195	1.12307	WT
578	16	-6.195	1.12307	WT
579	16	-6.18051	1.13031	WT
580	16	-6.18465	1.04544	WT
581	16	-6.18465	1.04544	WT
582	16	-6.17085	1.05061	WT
583	16	-6.17689	0.978158	WT
584	16	-6.17689	0.978158	WT
585	16	-6.18293	0.929853	WT
586	16	-6.18293	0.929853	WT
587	16	-6.195	0.941929	WT
588	16	-6.195	0.941929	WT
589	16	-6.195	0.869473	WT
590	16	-6.195	0.833245	WT
591	16	-6.195	0.760788	WT
592	16	-6.195	0.724561	WT
593	16	-6.195	0.724561	WT
594	16	-6.195	0.724561	WT
595	16	-6.195	0.724561	WT
596	16	-6.195	0.724561	WT
597	16	-6.195	0.724561	WT
598	16	-6.195	0.724561	WT
599	16	-6.20949	0.652105	WT
600	16	-6.195	0.688333	WT
601	16	-6.20949	0.652105	WT
602	16	-6.21312	0.615877	WT
603	16	-6.22399	0.608631	WT
604	16	-6.22399	0.608631	WT
605	16	-6.23848	0.550666	WT
606	16	-6.23848	0.550666	WT
607	16	-6.23848	0.550666	WT
608	16	-6.23848	0.550666	WT
609	16	-6.23848	0.550666	WT
610	16	-6.23848	0.550666	WT
611	16	-6.22606	0.486491	WT
612	16	-6.22606	0.486491	WT
613	16	-6.23123	0.519269	WT
614	16	-6.23123	0.519269	WT
615	16	-6.23848	0.507192	WT
616	16	-6.25538	0.42266	WT
617	16	-6.24676	0.455438	WT
618	16	-6.24676	0.455438	WT
619	16	-6.24676	0.455438	WT
620	16	-6.26746	0.434736	WT
621	16	-6.26746	0.398508	WT
622	16	-6.26746	0.398508	WT
623	16	-6.26746	0.36228	WT
624	16	-6.25297	0.333297	WT
625	16	-6.26746	0.326052	WT
626	16	-6.26746	0.326052	WT
627	16	-6.25297	0.318806	WT
628	16	-6.26746	0.326052	WT
629	16	-6.25297	0.318806	WT
630	16	-6.25297	0.318806	WT
631	16	-6.25297	0.318806	WT
632	16	-6.25297	0.318806	WT
633	16	-6.24934	0.289824	WT
634	16	-6.26746	0.253596	WT
635	16	-6.26746	0.253596	WT
636	16	-6.26746	0.253596	WT
637	16	-6.25297	0.260841	WT
638	16	-6.26746	0.253596	WT
639	16	-6.26746	0.253596	WT
640	16	-6.26746	0.253596	WT
641	16	-6.31093	0.173894	WT
642	16	-6.31576	0.156988	WT
643	16	-6.31576	0.156988	WT
644	16	-6.32956	0.134561	WT
645	16	-6.32956	0.134561	WT
646	16	-6.32956	0.134561	WT
647	16	-6.33992	0.108683	WT
648	16	-6.33992	0.108683	WT
649	16	-6.33992	0.108683	WT
650	16	-6.35027	0.082806	WT
651	16	-6.35027	0.082806	WT
652	16	-6.39426	0.009057	WT
653	16	-6.38339	0.043473	WT
654	16	-6.41237	-0.020703	WT
655	16	-6.41237	-0.020703	WT
656	16	-6.41237	-0.020703	WT
657	16	-6.39788	0	WT
658	16	-6.37614	0.036228	WT
659	16	-6.39788	0	WT
660	16	-6.39788	0	WT
661	16	-6.37614	0.036228	WT
662	16	-6.41237	-0.108685	WT
663	16	-6.41237	-0.108685	WT
664	16	-6.43652	-0.15699	WT
665	16	-6.42272	-0.124212	WT
666	16	-6.43652	-0.15699	WT
667	16	-6.43652	-0.15699	WT
668	16	-6.43652	-0.15699	WT
669	16	-6.43652	-0.15699	WT
670	16	-6.43652	-0.15699	WT
671	16	-6.43652	-0.15699	WT
672	16	-6.44343	-0.186317	WT
673	16	-6.44343	-0.186317	WT
674	16	-6.44343	-0.186317	WT
675	16	-6.44343	-0.186317	WT
676	16	-6.44343	-0.186317	WT
677	16	-6.44343	-0.186317	WT
678	16	-6.44343	-0.186317	WT
679	16	-6.44343	-0.186317	WT
680	16	-6.4486	-0.217369	WT
681	16	-6.4486	-0.181141	WT
682	16	-6.48483	-0.253598	WT
683	16	-6.46068	-0.241521	WT
684	16	-6.46068	-0.241521	WT
685	16	-6.46671	-0.271712	WT
686	16	-6.45585	-0.289826	WT
687	16	-6.43652	-0.398509	WT
688	16	-6.46671	-0.326053	WT
689	16	-6.45585	-0.333299	WT
690	16	-6.4486	-0.362281	WT
691	16	-6.4486	-0.362281	WT
692	16	-6.45585	-0.333299	WT
693	16	-6.4486	-0.362281	WT
694	16	-6.4486	-0.362281	WT
695	16	-6.4486	-0.362281	WT
696	16	-6.43652	-0.398509	WT
697	16	-6.43652	-0.398509	WT
698	16	-6.41237	-0.470966	WT
699	16	-6.42686	-0.434738	WT
700	16	-6.41237	-0.470966	WT
701	16	-6.41237	-0.507194	WT
702	16	-6.41237	-0.507194	WT
703	16	-6.41237	-0.543422	WT
704	16	-6.41237	-0.543422	WT
705	16	-6.41237	-0.543422	WT
706	16	-6.41237	-0.543422	WT
707	16	-6.41237	-0.543422	WT
708	16	-6.41237	-0.543422	WT
709	16	-6.42686	-0.57965	WT
710	16	-6.42686	-0.57965	WT
711	16	-6.42686	-0.57965	WT
712	16	-6.42686	-0.57965	WT
713	16	-6.42686	-0.57965	WT
714	16	-6.4486	-0.615879	WT
715	16	-6.45585	-0.652106	WT
716	16	-6.45585	-0.652106	WT
717	16	-6.45585	-0.652106	WT
718	16	-6.47275	-0.688334	WT
719	16	-6.48483	-0.724562	WT
720	16	-6.48483	-0.724562	WT
721	16	-6.48483	-0.724562	WT
722	16	-6.5283	-0.869475	WT
723	16	-6.50898	-0.829221	WT
724	16	-6.53658	-0.890176	WT
725	16	-6.53658	-0.890176	WT
726	16	-6.50898	-0.772867	WT
727	16	-6.53917	-0.941931	WT
728	16	-6.54118	-0.93388	WT
729	16	-6.53313	-0.905703	WT
730	16	-6.54823	-0.932874	WT
731	16	-6.53313	-0.905703	WT
732	16	-6.51381	-0.869475	WT
733	16	-6.51381	-0.869475	WT
734	16	-6.51381	-0.869475	WT
735	16	-6.52106	-0.869475	WT
736	16	-6.51381	-0.869475	WT
737	16	-6.52106	-0.869475	WT
738	16	-6.5283	-0.869475	WT
739	16	-6.48483	-0.76079	WT
740	16	-6.54521	-0.978159	WT
741	16	-6.53658	-0.941931	WT
742	16	-6.55728	-0.978159	WT
743	16	-6.55728	-0.978159	WT
744	16	-6.55728	-0.978159	WT
745	16	-6.57178	-1.01439	WT
746	16	-6.58627	-1.05786	WT
747	16	-6.58627	-1.05786	WT
748	16	-6.58627	-1.05786	WT
749	16	-6.58627	-1.05786	WT
750	16	-6.59351	-1.08684	WT
751	16	-6.59351	-1.08684	WT
752	16	-6.59351	-1.08684	WT
753	16	-6.58445	-1.13213	WT
754	16	-6.58445	-1.13213	WT
755	16	-6.58144	-1.14722	WT
756	16	-6.5754	-1.12307	WT
757	16	-6.57799	-1.14895	WT
758	16	-6.5754	-1.21364	WT
759	16	-6.58627	-1.24625	WT
760	16	-6.58627	-1.24625	WT
761	16	-6.58627	-1.24625	WT
762	16	-6.58627	-1.24625	WT
763	16	-6.5754	-1.26798	WT
764	16	-6.5754	-1.26798	WT
765	16	-6.5754	-1.26798	WT
766	16	-6.58144	-1.30421	WT
767	16	-6.59351	-1.30421	WT
768	16	-6.58144	-1.30421	WT
769	16	-6.58144	-1.30421	WT
770	16	-6.62974	-1.37667	WT
1	19	0	0	WT
2	19	-0.123176	0.057965	WT
3	19	-0.144912	0.072456	WT
4	19	-0.210123	0.130421	WT
5	19	-0.289824	0.144912	WT
6	19	-0.470964	0.169064	WT
7	19	-0.543421	0.202877	WT
8	19	-0.652105	0.217368	WT
9	19	-0.688334	0.217368	WT
10	19	-0.724562	0.217368	WT
11	19	-0.833245	0.275334	WT
12	19	-0.94193	0.362281	WT
13	19	-1.08684	0.344167	WT
14	19	-1.19553	0.398509	WT
15	19	-1.22451	0.405755	WT
16	19	-1.22451	0.405755	WT
17	19	-1.22451	0.405755	WT
18	19	-1.23175	0.398509	WT
19	19	-1.28247	0.420246	WT
20	19	-1.42497	0.458889	WT
21	19	-1.50605	0.486491	WT
22	19	-1.53365	0.495117	WT
23	19	-1.63026	0.579649	WT
24	19	-1.70272	0.692359	WT
25	19	-1.73895	0.724562	WT
26	19	-1.78967	0.782526	WT
27	19	-1.79933	0.809094	WT
28	19	-1.83857	0.923816	WT
29	19	-1.87178	1.02244	WT
30	19	-1.85798	1.01439	WT
31	19	-1.89594	1.2076	WT
32	19	-1.92009	1.1593	WT
33	19	-1.89594	1.26798	WT
34	19	-1.90197	1.35855	WT
35	19	-1.95028	1.44912	WT
36	19	-1.92009	1.39737	WT
37	19	-1.97937	1.54134	WT
38	19	-2.02475	1.64234	WT
39	19	-2.065	1.71919	WT
40	19	-2.09135	1.79823	WT
41	19	-2.13021	1.9056	WT
42	19	-2.1638	2.0156	WT
43	19	-2.18576	2.1435	WT
44	19	-2.19381	2.24614	WT
45	19	-2.19381	2.3025	WT
46	19	-2.20267	2.51423	WT
47	19	-2.22106	2.64744	WT
48	19	-2.2552	2.78956	WT
49	19	-2.30954	2.93447	WT
50	19	-2.33067	3.02706	WT
51	19	-2.34275	3.14581	WT
52	19	-2.36597	3.22709	WT
53	19	-2.40093	3.3725	WT
54	19	-2.42728	3.51412	WT
55	19	-2.43936	3.5745	WT
56	19	-2.49249	3.68077	WT
57	19	-2.50531	3.75657	WT
58	19	-2.542	3.88244	WT
59	19	-2.59195	3.97191	WT
60	19	-2.66639	4.10102	WT
61	19	-2.65371	4.08472	WT
62	19	-2.75333	4.27491	WT
63	19	-2.78956	4.35396	WT
64	19	-2.87651	4.47779	WT
65	19	-2.96082	4.61085	WT
66	19	-2.98882	4.67342	WT
67	19	-3.05152	4.73752	WT
68	19	-3.10354	4.80626	WT
69	19	-3.16996	4.9089	WT
70	19	-3.19532	4.99223	WT
71	19	-3.24604	5.12265	WT
72	19	-3.28226	5.21684	WT
73	19	-3.29017	5.24978	WT
74	19	-3.29017	5.24978	WT
75	19	-3.30334	5.28271	WT
76	19	-3.37525	5.42817	WT
77	19	-3.42235	5.5115	WT
78	19	-3.44167	5.55842	WT
79	19	-3.55035	5.67573	WT
80	19	-3.59975	5.73062	WT
81	19	-3.67018	5.82436	WT
82	19	-3.71942	5.91725	WT
83	19	-3.74598	5.97763	WT
84	19	-3.84018	6.14842	WT
85	19	-3.88848	6.25538	WT
86	19	-3.98509	6.39426	WT
87	19	-4.00814	6.46177	WT
88	19	-4.07566	6.5754	WT
89	19	-4.10695	6.64621	WT
90	19	-4.1794	6.7516	WT
91	19	-4.23869	6.86357	WT
92	19	-4.27491	6.95579	WT
93	19	-4.29907	7.01013	WT
94	19	-4.35643	7.09165	WT
95	19	-4.46209	7.23354	WT
96	19	-4.52851	7.33783	WT
97	19	-4.58889	7.41468	WT
98	19	-4.69154	7.54752	WT
99	19	-4.75703	7.66921	WT
100	19	-4.82558	7.78179	WT
101	19	-4.87009	7.84597	WT
102	19	-4.88173	7.87055	WT
103	19	-4.99618	8.02287	WT
104	19	-5.02253	8.07557	WT
105	19	-5.05546	8.12168	WT
106	19	-5.04888	8.1085	WT
107	19	-5.02912	8.07557	WT
108	19	-4.99223	8.0209	WT
109	19	-4.99618	8.02287	WT
110	19	-5.02253	8.07557	WT
111	19	-5.06864	8.18096	WT
112	19	-5.1154	8.20928	WT
113	19	-5.15991	8.26	WT
114	19	-5.15991	8.26	WT
115	19	-5.14036	8.26805	WT
116	19	-5.08642	8.19479	WT
117	19	-5.13533	8.28717	WT
118	19	-5.14956	8.31176	WT
119	19	-5.20038	8.47078	WT
120	19	-5.19379	8.53007	WT
121	19	-5.2108	8.65247	WT
122	19	-5.23331	8.77378	WT
123	19	-5.23858	8.85414	WT
124	19	-5.25307	8.88576	WT
125	19	-5.24703	8.98456	WT
126	19	-5.2475	9.06817	WT
127	19	-5.23237	9.21746	WT
128	19	-5.19873	9.40119	WT
129	19	-5.17458	9.54006	WT
130	19	-5.20291	9.66454	WT
131	19	-5.2108	9.78158	WT
132	19	-5.2108	9.78158	WT
133	19	-5.21406	9.77601	WT
134	19	-5.21406	9.77601	WT
135	19	-5.21684	9.8323	WT
136	19	-5.21684	9.9917	WT
137	19	-5.21684	10.0352	WT
138	19	-5.21282	10.007	WT
139	19	-5.24703	10.168	WT
140	19	-5.25864	10.2609	WT
141	19	-5.2893	10.3733	WT
142	19	-5.34225	10.4839	WT
143	19	-5.37383	10.5665	WT
144	19	-5.40402	10.6088	WT
145	19	-5.4644	10.7175	WT
146	19	-5.50945	10.8183	WT
147	19	-5.59724	10.9711	WT
148	19	-5.58818	10.9318	WT
149	19	-5.65994	11.0524	WT
150	19	-5.73007	11.1341	WT
151	19	-5.77344	11.2044	WT
152	19	-5.80253	11.2367	WT
153	19	-5.88103	11.3354	WT
154	19	-5.91176	11.4349	WT
155	19	-6.02594	11.6654	WT
156	19	-6.01057	11.6391	WT
157	19	-6.01057	11.6391	WT
158	19	-6.01057	11.6391	WT
159	19	-5.97763	11.5857	WT
160	19	-5.93235	11.4526	WT
161	19	-5.92933	11.4432	WT
162	19	-5.91725	11.436	WT
163	19	-5.98281	11.5619	WT
164	19	-6.02222	11.6543	WT
165	19	-6.00178	11.6413	WT
166	19	-6.06326	11.7445	WT
167	19	-6.16207	11.8762	WT
168	19	-6.16783	11.8828	WT
169	19	-6.23123	12.0156	WT
170	19	-6.28063	12.1265	WT
171	19	-6.33991	12.2451	WT
172	19	-6.3845	12.3454	WT
173	19	-6.41237	12.4366	WT
174	19	-6.47275	12.547	WT
175	19	-6.52709	12.6798	WT
176	19	-6.54279	12.7305	WT
177	19	-6.62249	12.89	WT
178	19	-6.70219	13.0421	WT
179	19	-6.7483	13.1409	WT
180	19	-6.77465	13.2088	WT
181	19	-6.84228	13.4044	WT
182	19	-6.88333	13.571	WT
183	19	-6.91151	13.5976	WT
184	19	-6.95177	13.7425	WT
185	19	-7.04471	14.0038	WT
186	19	-7.09346	14.0565	WT
187	19	-7.12244	14.129	WT
188	19	-7.14599	14.3191	WT
189	19	-7.23574	14.4978	WT
190	19	-7.31405	14.5959	WT
191	19	-7.31405	14.5959	WT
192	19	-7.31405	14.5959	WT
193	19	-7.33981	14.6217	WT
194	19	-7.39958	14.7086	WT
195	19	-7.4177	14.7539	WT
196	19	-7.44487	14.7539	WT
197	19	-7.45393	14.7901	WT
198	19	-7.50827	14.8716	WT
199	19	-7.53544	14.9139	WT
200	19	-7.58978	14.9894	WT
201	19	-7.63688	15.1144	WT
202	19	-7.65447	15.1847	WT
203	19	-7.74375	15.3607	WT
204	19	-7.84942	15.4815	WT
205	19	-7.87357	15.5298	WT
206	19	-7.99835	15.6827	WT
207	19	-8.0366	15.7471	WT
208	19	-8.07227	15.8152	WT
209	19	-8.11838	15.9008	WT
210	19	-8.15856	15.9621	WT
211	19	-8.26604	16.1094	WT
212	19	-8.28898	16.165	WT
213	19	-8.30348	16.1795	WT
214	19	-8.30348	16.1795	WT
215	19	-8.29623	16.1867	WT
216	19	-8.33246	16.3026	WT
217	19	-7.71658	18.6937	WT
218	19	-7.71658	18.6937	WT
219	19	-7.71658	18.7299	WT
220	19	-7.71658	18.6937	WT
221	19	-7.71658	18.6937	WT
222	19	-7.71658	18.6937	WT
223	19	-7.71658	18.6937	WT
224	19	-7.71658	18.6937	WT
225	19	-7.71658	18.6937	WT
226	19	-7.71658	18.6937	WT
227	19	-7.71658	18.6937	WT
228	19	-7.71658	18.6937	WT
229	19	-7.71658	18.7299	WT
230	19	-7.71658	18.6937	WT
231	19	-7.71658	18.6937	WT
232	19	-7.71658	18.6937	WT
233	19	-7.71658	18.6937	WT
234	19	-7.71658	18.6937	WT
235	19	-7.71658	18.6937	WT
236	19	-7.71658	18.6937	WT
237	19	-7.71658	18.6937	WT
238	19	-7.71658	18.6937	WT
239	19	-7.71658	18.6937	WT
240	19	-7.71658	18.6937	WT
241	19	-7.71658	18.6937	WT
242	19	-7.71658	18.6937	WT
243	19	-7.71658	18.6937	WT
244	19	-7.71658	18.6937	WT
245	19	-7.71658	18.6937	WT
246	19	-7.71658	18.6937	WT
247	19	-7.71658	18.6937	WT
248	19	-7.71658	18.6937	WT
249	19	-7.71658	18.6937	WT
250	19	-7.71658	18.6937	WT
251	19	-7.71658	18.6937	WT
252	19	-7.71658	18.6937	WT
253	19	-7.71658	18.6937	WT
254	19	-7.71658	18.6937	WT
255	19	-7.71658	18.6937	WT
256	19	-7.71658	18.6937	WT
257	19	-7.71658	18.6937	WT
258	19	-7.71658	18.6937	WT
259	19	-7.71658	18.6937	WT
260	19	-7.71658	18.6937	WT
261	19	-7.71658	18.6937	WT
262	19	-7.71658	18.6937	WT
263	19	-7.71658	18.6937	WT
264	19	-7.71658	18.6937	WT
265	19	-7.71658	18.6937	WT
266	19	-7.71658	18.6937	WT
267	19	-7.71658	18.6937	WT
268	19	-7.71658	18.6937	WT
269	19	-7.71658	18.6937	WT
270	19	-7.71658	18.6937	WT
271	19	-7.71658	18.6937	WT
272	19	-7.71658	18.6937	WT
273	19	-7.71658	18.6937	WT
274	19	-7.71658	18.6937	WT
275	19	-7.71658	18.6937	WT
276	19	-7.71658	18.6937	WT
277	19	-7.71658	18.6937	WT
278	19	-7.71658	18.6937	WT
279	19	-7.71658	18.6937	WT
280	19	-7.71658	18.6937	WT
281	19	-7.71658	18.6937	WT
282	19	-7.71658	18.6937	WT
283	19	-7.71658	18.6937	WT
284	19	-7.71658	18.6937	WT
285	19	-7.71658	18.6937	WT
286	19	-7.71658	18.6937	WT
287	19	-7.71658	18.6937	WT
288	19	-7.71658	18.6937	WT
289	19	-7.71658	18.6937	WT
290	19	-7.71658	18.6937	WT
291	19	-7.71658	18.6937	WT
292	19	-7.71658	18.6937	WT
293	19	-7.71658	18.6937	WT
294	19	-7.71658	18.6937	WT
295	19	-7.71658	18.6937	WT
296	19	-7.71658	18.6937	WT
297	19	-7.71658	18.6937	WT
298	19	-7.71658	18.6937	WT
299	19	-7.71658	18.6937	WT
300	19	-7.71658	18.6937	WT
301	19	-7.71658	18.6937	WT
302	19	-7.71658	18.6937	WT
303	19	-7.71658	18.6937	WT
304	19	-7.71658	18.6937	WT
305	19	-7.71658	18.6937	WT
306	19	-7.71658	18.6937	WT
307	19	-7.71658	18.6937	WT
308	19	-7.71658	18.6937	WT
309	19	-7.71658	18.6937	WT
310	19	-7.71658	18.6937	WT
311	19	-7.71658	18.6937	WT
312	19	-7.71658	18.6937	WT
313	19	-7.71658	18.6937	WT
314	19	-7.71658	18.6937	WT
315	19	-7.71658	18.6937	WT
316	19	-7.71658	18.6937	WT
317	19	-7.71658	18.6937	WT
318	19	-7.71658	18.6937	WT
319	19	-7.71658	18.6937	WT
320	19	-7.71658	18.6937	WT
321	19	-7.71658	18.6937	WT
322	19	-7.71658	18.6937	WT
323	19	-7.71658	18.6937	WT
324	19	-7.71658	18.6937	WT
325	19	-7.71658	18.6937	WT
326	19	-7.71658	18.6937	WT
327	19	-7.71658	18.6937	WT
328	19	-7.71658	18.6937	WT
329	19	-7.71658	18.6937	WT
330	19	-7.71658	18.6937	WT
331	19	-7.71658	18.6937	WT
332	19	-7.71658	18.6937	WT
333	19	-7.71658	18.6937	WT
334	19	-7.64412	19.6839	WT
335	19	-7.64412	19.7081	WT
336	19	-7.68035	19.6718	WT
337	19	-7.64412	19.7081	WT
338	19	-7.6079	19.7081	WT
339	19	-7.6079	19.7081	WT
340	19	-7.76005	18.6647	WT
341	19	-7.71658	18.7299	WT
342	19	-7.71658	18.7299	WT
343	19	-7.71658	18.7299	WT
344	19	-7.71658	18.7299	WT
345	19	-7.71658	18.7299	WT
346	19	-7.71658	18.7299	WT
[truncated: 29,911 more rows]

## Sheet: 1K
Raw Data, three replicates
Track	BLPS	Genotype	Replicate
4	0.0800165	WT	1
5	0.121551	WT	1
8	0.0891892	WT	1
9	0.0998546	WT	1
11	0.0650122	WT	1
12	0.0835002	WT	1
13	0.0458505	WT	1
16	0.0801274	WT	1
18	0.0805298	WT	1
19	0.0498698	WT	1
20	0.0985806	WT	1
22	0.049341	WT	1
23	0.063577	WT	1
4	0.0461433	WT	2 (representative)
8	0.239941	WT	2 (representative)
15	0.090134	WT	2 (representative)
16	0.0541335	WT	2 (representative)
19	0.266769	WT	2 (representative)
21	0.0277696	WT	2 (representative)
26	0.0494374	WT	2 (representative)
28	0.0798186	WT	2 (representative)
29	0.10323	WT	2 (representative)
30	0.119125	WT	2 (representative)
31	0.0528311	WT	2 (representative)
34	0.0683238	WT	2 (representative)
35	0.0491031	WT	2 (representative)
38	0.050941	WT	2 (representative)
3	0.0333048	WT	3
4	0.089302	WT	3
6	0.0673821	WT	3
10	0.0432209	WT	3
11	0.0396664	WT	3
12	0.0546968	WT	3
13	0.0170759	WT	3
14	0.0244442	WT	3
16	0.0248358	WT	3
17	0.0203308	WT	3
2	0.0294003	fmo-2 KO	1
5	0.0533144	fmo-2 KO	1
6	0.0398557	fmo-2 KO	1
8	0.028067	fmo-2 KO	1
11	0.0271198	fmo-2 KO	1
13	0.0201468	fmo-2 KO	1
15	0.0209617	fmo-2 KO	1
5	0.0153178	fmo-2 KO	2 (representative)
7	0.0239936	fmo-2 KO	2 (representative)
8	0.0270725	fmo-2 KO	2 (representative)
10	0.0245511	fmo-2 KO	2 (representative)
12	0.0214831	fmo-2 KO	2 (representative)
15	0.0527673	fmo-2 KO	2 (representative)
19	0.0384222	fmo-2 KO	2 (representative)
21	0.0281015	fmo-2 KO	2 (representative)
1	0.0214319	fmo-2 KO	3
2	0.0226668	fmo-2 KO	3
3	0.0221781	fmo-2 KO	3
4	0.0293222	fmo-2 KO	3
5	0.018751	fmo-2 KO	3
6	0.0220009	fmo-2 KO	3
7	0.0167949	fmo-2 KO	3
8	0.0206939	fmo-2 KO	3
9	0.0170252	fmo-2 KO	3
1	0.0248452	fmo-2 OE	1
2	0.0252982	fmo-2 OE	1
5	0.0622754	fmo-2 OE	1
6	0.0426238	fmo-2 OE	1
9	0.0331178	fmo-2 OE	1
10	0.0513014	fmo-2 OE	1
11	0.0467436	fmo-2 OE	1
12	0.0344721	fmo-2 OE	1
13	0.0260556	fmo-2 OE	1
1	0.0753549	fmo-2 OE	2 (representative)
2	0.0294031	fmo-2 OE	2 (representative)
3	0.0268585	fmo-2 OE	2 (representative)
4	0.0615161	fmo-2 OE	2 (representative)
5	0.0474422	fmo-2 OE	2 (representative)
7	0.0444522	fmo-2 OE	2 (representative)
9	0.0359729	fmo-2 OE	2 (representative)
11	0.0404348	fmo-2 OE	2 (representative)
12	0.0275151	fmo-2 OE	2 (representative)
13	0.0383757	fmo-2 OE	2 (representative)
16	0.0320961	fmo-2 OE	2 (representative)
1	0.0403398	fmo-2 OE	3
3	0.0217086	fmo-2 OE	3
4	0.0308592	fmo-2 OE	3
5	0.0242139	fmo-2 OE	3
6	0.0234304	fmo-2 OE	3
8	0.0245223	fmo-2 OE	3
9	0.0419222	fmo-2 OE	3
15	0.0289392	fmo-2 OE	3
Replicate 1 1-way ANOVA, Body Lengths per Second~Genotype
term	df	sumsq	meansq	statistic	p.value
Genotype	2	0.0129269	0.00646347	20.5365	4.46198e-06
Residuals	26	0.00818299	0.00031473	NA	NA
Replicate 2 1-way ANOVA, Body Lengths per Second~Genotype
term	df	sumsq	meansq	statistic	p.value
Genotype	2	0.0263247	0.0131623	5.50301	0.0092067
Residuals	30	0.0717552	0.00239184	NA	NA
Replicate 3 1-way ANOVA, Body Lengths per Second~Genotype
term	df	sumsq	meansq	statistic	p.value
Genotype	2	0.00196768	0.000983841	4.41113	0.0233622
Residuals	24	0.00535287	0.000223036	NA	NA
Replicate 1, 1-way ANOVA post-hoc tukey HSD test
term	contrast	null.value	estimate	conf.low	conf.high	adj.p.value
Genotype	fmo-2 OE-fmo-2 KO	0	0.00725938	-0.0149567	0.0294754	0.699081
Genotype	WT-fmo-2 KO	0	0.046195	0.0255282	0.0668617	2.27575e-05
Genotype	WT-fmo-2 OE	0	0.0389356	0.0198196	0.0580515	8.25129e-05
Replicate 2, 1-way ANOVA post-hoc tukey HSD test
term	contrast	null.value	estimate	conf.low	conf.high	adj.p.value
Genotype	fmo-2 OE-fmo-2 KO	0	0.012802	-0.043221	0.068825	0.840436
Genotype	WT-fmo-2 KO	0	0.0637293	0.0102933	0.117165	0.0167389
Genotype	WT-fmo-2 OE	0	0.0509273	0.00234919	0.0995054	0.0383852
Replicate 3, 1-way ANOVA post-hoc tukey HSD test
term	contrast	null.value	estimate	conf.low	conf.high	adj.p.value
Genotype	fmo-2 OE-fmo-2 KO	0	0.00828476	-0.00983759	0.0264071	0.498567
Genotype	WT-fmo-2 KO	0	0.0202188	0.00308268	0.0373549	0.0186157
Genotype	WT-fmo-2 OE	0	0.011934	-0.00575678	0.0296248	0.231521

## Sheet: 1L
Raw Data, 5 replicates
genotype	state	count	n	date	fraction	mean_fraction	sd
WT	dwelling	9	17	2022_06_27	0.529412	0.512315	0.0559291
WT	roaming	7	17	2022_06_27	0.411765	0.454283	0.0580081
WT	quiescent	1	17	2022_06_27	0.0588235	0.0334021	0.0305704
fmo-2 OE	dwelling	7	15	2022_06_27	0.466667	0.482222	0.0255797
fmo-2 OE	roaming	5	15	2022_06_27	0.333333	0.340278	0.0286327
fmo-2 OE	quiescent	3	15	2022_06_27	0.2	0.1775	0.0422231
fmo-2 KO	dwelling	9	16	2022_06_27	0.5625	0.502693	0.0539461
fmo-2 KO	roaming	3	16	2022_06_27	0.1875	0.225376	0.0484574
fmo-2 KO	quiescent	4	16	2022_06_27	0.25	0.271931	0.0178036
WT	dwelling	9	18	2022_07_11	0.5	0.512315	0.0559291
WT	roaming	9	18	2022_07_11	0.5	0.454283	0.0580081
WT	quiescent	0	18	2022_07_11	0	0.0334021	0.0305704
fmo-2 OE	dwelling	9	18	2022_07_11	0.5	0.482222	0.0255797
fmo-2 OE	roaming	7	18	2022_07_11	0.388889	0.340278	0.0286327
fmo-2 OE	quiescent	2	18	2022_07_11	0.111111	0.1775	0.0422231
fmo-2 KO	dwelling	7	15	2022_07_11	0.466667	0.502693	0.0539461
fmo-2 KO	roaming	4	15	2022_07_11	0.266667	0.225376	0.0484574
fmo-2 KO	quiescent	4	15	2022_07_11	0.266667	0.271931	0.0178036
WT	dwelling	10	18	2022_08_01	0.555556	0.512315	0.0559291
WT	roaming	7	18	2022_08_01	0.388889	0.454283	0.0580081
WT	quiescent	1	18	2022_08_01	0.0555556	0.0334021	0.0305704
fmo-2 OE	dwelling	8	16	2022_08_01	0.5	0.482222	0.0255797
fmo-2 OE	roaming	5	16	2022_08_01	0.3125	0.340278	0.0286327
fmo-2 OE	quiescent	3	16	2022_08_01	0.1875	0.1775	0.0422231
fmo-2 KO	dwelling	9	17	2022_08_01	0.529412	0.502693	0.0539461
fmo-2 KO	roaming	3	17	2022_08_01	0.176471	0.225376	0.0484574
fmo-2 KO	quiescent	5	17	2022_08_01	0.294118	0.271931	0.0178036
WT	dwelling	10	18	2022_08_12	0.555556	0.512315	0.0559291
WT	roaming	8	18	2022_08_12	0.444444	0.454283	0.0580081
WT	quiescent	0	18	2022_08_12	0	0.0334021	0.0305704
fmo-2 OE	dwelling	8	18	2022_08_12	0.444444	0.482222	0.0255797
fmo-2 OE	roaming	6	18	2022_08_12	0.333333	0.340278	0.0286327
fmo-2 OE	quiescent	4	18	2022_08_12	0.222222	0.1775	0.0422231
fmo-2 KO	dwelling	10	19	2022_08_12	0.526316	0.502693	0.0539461
fmo-2 KO	roaming	4	19	2022_08_12	0.210526	0.225376	0.0484574
fmo-2 KO	quiescent	5	19	2022_08_12	0.263158	0.271931	0.0178036
WT	dwelling	8	19	2022_08_20	0.421053	0.512315	0.0559291
WT	roaming	10	19	2022_08_20	0.526316	0.454283	0.0580081
WT	quiescent	1	19	2022_08_20	0.0526316	0.0334021	0.0305704
fmo-2 OE	dwelling	9	18	2022_08_20	0.5	0.482222	0.0255797
fmo-2 OE	roaming	6	18	2022_08_20	0.333333	0.340278	0.0286327
fmo-2 OE	quiescent	3	18	2022_08_20	0.166667	0.1775	0.0422231
fmo-2 KO	dwelling	9	21	2022_08_20	0.428571	0.502693	0.0539461
fmo-2 KO	roaming	6	21	2022_08_20	0.285714	0.225376	0.0484574
fmo-2 KO	quiescent	6	21	2022_08_20	0.285714	0.271931	0.0178036
1-way ANOVA, Fraction Dwelling~Genotype
term	df	sumsq	meansq	statistic	p.value
genotype	2	0.00236204	0.00118102	0.529402	0.602098
Residuals	12	0.0267703	0.00223086	NA	NA
1-way ANOVA, Fraction Roaming~Genotype
term	df	sumsq	meansq	statistic	p.value
genotype	2	0.130997	0.0654985	30.0779	2.11574e-05
Residuals	12	0.0261316	0.00217763	NA	NA
1-way ANOVA, Fraction Quiescent~Genotype
term	df	sumsq	meansq	statistic	p.value
genotype	2	0.144296	0.072148	71.3322	2.18145e-07
Residuals	12	0.0121372	0.00101144	NA	NA
Dwelling, 1-way ANOVA post-hoc tukey HSD test
term	contrast	null.value	estimate	conf.low	conf.high	adj.p.value
genotype	fmo-2 OE-fmo-2 KO	0	-0.0204709	-0.100166	0.0592238	0.776306
genotype	WT-fmo-2 KO	0	0.00962197	-0.0700727	0.0893167	0.944673
genotype	WT-fmo-2 OE	0	0.0300929	-0.0496018	0.109788	0.586382
Roaming, 1-way ANOVA post-hoc tukey HSD test
term	contrast	null.value	estimate	conf.low	conf.high	adj.p.value
genotype	fmo-2 OE-fmo-2 KO	0	0.114902	0.036164	0.19364	0.00559832
genotype	WT-fmo-2 KO	0	0.228907	0.150169	0.307645	1.42888e-05
genotype	WT-fmo-2 OE	0	0.114005	0.0352668	0.192743	0.00590871
Quiescent, 1-way ANOVA post-hoc tukey HSD test
term	contrast	null.value	estimate	conf.low	conf.high	adj.p.value
genotype	fmo-2 OE-fmo-2 KO	0	-0.0944313	-0.148093	-0.0407698	0.00139103
genotype	WT-fmo-2 KO	0	-0.238529	-0.292191	-0.184868	1.54521e-07
genotype	WT-fmo-2 OE	0	-0.144098	-0.197759	-0.0904363	3.1541e-05

## Sheet: 1M
Raw Data, 3 replicates
genotype	squares.crossed	replicate	norm_to_control
ubiquitous fmo-2 OE	35	1 (representative)	0.44757
ubiquitous fmo-2 OE	29	1 (representative)	0.370844
ubiquitous fmo-2 OE	58	1 (representative)	0.741688
ubiquitous fmo-2 OE	19	1 (representative)	0.242967
ubiquitous fmo-2 OE	48	1 (representative)	0.613811
ubiquitous fmo-2 OE	46	1 (representative)	0.588235
ubiquitous fmo-2 OE	78	1 (representative)	0.997442
ubiquitous fmo-2 OE	65	1 (representative)	0.831202
ubiquitous fmo-2 OE	63	1 (representative)	0.805627
ubiquitous fmo-2 OE	67	1 (representative)	0.856777
ubiquitous fmo-2 OE	75	1 (representative)	0.959079
ubiquitous fmo-2 OE	38	1 (representative)	0.485934
ubiquitous fmo-2 OE	32	1 (representative)	0.409207
ubiquitous fmo-2 OE	36	1 (representative)	0.460358
ubiquitous fmo-2 OE	33	1 (representative)	0.421995
ubiquitous fmo-2 OE	70	1 (representative)	0.895141
ubiquitous fmo-2 OE	52	1 (representative)	0.664962
ubiquitous fmo-2 OE	44	1 (representative)	0.56266
ubiquitous fmo-2 OE	26	1 (representative)	0.332481
ubiquitous fmo-2 OE	73	1 (representative)	0.933504
ubiquitous fmo-2 OE	49	1 (representative)	0.626598
ubiquitous fmo-2 OE	90	1 (representative)	1.1509
ubiquitous fmo-2 OE	55	1 (representative)	0.703325
ubiquitous fmo-2 OE	44	1 (representative)	0.56266
ubiquitous fmo-2 OE	73	1 (representative)	0.933504
ubiquitous fmo-2 OE	71	1 (representative)	0.907928
ubiquitous fmo-2 OE	96	1 (representative)	1.22762
ubiquitous fmo-2 OE	87	1 (representative)	1.11253
ubiquitous fmo-2 OE	35	1 (representative)	0.44757
intestinal fmo-2 OE	61	1 (representative)	0.780051
intestinal fmo-2 OE	80	1 (representative)	1.02302
intestinal fmo-2 OE	43	1 (representative)	0.549872
intestinal fmo-2 OE	83	1 (representative)	1.06138
intestinal fmo-2 OE	62	1 (representative)	0.792839
intestinal fmo-2 OE	53	1 (representative)	0.677749
intestinal fmo-2 OE	36	1 (representative)	0.460358
intestinal fmo-2 OE	58	1 (representative)	0.741688
intestinal fmo-2 OE	85	1 (representative)	1.08696
intestinal fmo-2 OE	64	1 (representative)	0.818414
intestinal fmo-2 OE	62	1 (representative)	0.792839
intestinal fmo-2 OE	46	1 (representative)	0.588235
intestinal fmo-2 OE	58	1 (representative)	0.741688
intestinal fmo-2 OE	59	1 (representative)	0.754476
intestinal fmo-2 OE	39	1 (representative)	0.498721
intestinal fmo-2 OE	87	1 (representative)	1.11253
intestinal fmo-2 OE	109	1 (representative)	1.39386
intestinal fmo-2 OE	50	1 (representative)	0.639386
intestinal fmo-2 OE	62	1 (representative)	0.792839
intestinal fmo-2 OE	53	1 (representative)	0.677749
intestinal fmo-2 OE	87	1 (representative)	1.11253
intestinal fmo-2 OE	35	1 (representative)	0.44757
intestinal fmo-2 OE	48	1 (representative)	0.613811
intestinal fmo-2 OE	45	1 (representative)	0.575448
intestinal fmo-2 OE	62	1 (representative)	0.792839
intestinal fmo-2 OE	73	1 (representative)	0.933504
intestinal fmo-2 OE	70	1 (representative)	0.895141
intestinal fmo-2 OE	61	1 (representative)	0.780051
intestinal fmo-2 OE	87	1 (representative)	1.11253
intestinal fmo-2 OE	28	1 (representative)	0.358056
intestinal fmo-2 OE	31	1 (representative)	0.396419
neuronal fmo-2 OE	101	1 (representative)	1.29156
neuronal fmo-2 OE	87	1 (representative)	1.11253
neuronal fmo-2 OE	73	1 (representative)	0.933504
neuronal fmo-2 OE	68	1 (representative)	0.869565
neuronal fmo-2 OE	66	1 (representative)	0.84399
neuronal fmo-2 OE	89	1 (representative)	1.13811
neuronal fmo-2 OE	76	1 (representative)	0.971867
neuronal fmo-2 OE	63	1 (representative)	0.805627
neuronal fmo-2 OE	86	1 (representative)	1.09974
neuronal fmo-2 OE	56	1 (representative)	0.716113
neuronal fmo-2 OE	37	1 (representative)	0.473146
neuronal fmo-2 OE	68	1 (representative)	0.869565
neuronal fmo-2 OE	69	1 (representative)	0.882353
neuronal fmo-2 OE	58	1 (representative)	0.741688
neuronal fmo-2 OE	44	1 (representative)	0.56266
neuronal fmo-2 OE	57	1 (representative)	0.7289
neuronal fmo-2 OE	60	1 (representative)	0.767263
neuronal fmo-2 OE	60	1 (representative)	0.767263
neuronal fmo-2 OE	57	1 (representative)	0.7289
neuronal fmo-2 OE	56	1 (representative)	0.716113
neuronal fmo-2 OE	59	1 (representative)	0.754476
neuronal fmo-2 OE	62	1 (representative)	0.792839
neuronal fmo-2 OE	40	1 (representative)	0.511509
neuronal fmo-2 OE	61	1 (representative)	0.780051
neuronal fmo-2 OE	53	1 (representative)	0.677749
neuronal fmo-2 OE	35	1 (representative)	0.44757
neuronal fmo-2 OE	27	1 (representative)	0.345269
neuronal fmo-2 OE	31	1 (representative)	0.396419
neuronal fmo-2 OE	44	1 (representative)	0.56266
neuronal fmo-2 OE	100	1 (representative)	1.27877
WT	59	1 (representative)	0.754476
WT	67	1 (representative)	0.856777
WT	81	1 (representative)	1.03581
WT	91	1 (representative)	1.16368
WT	61	1 (representative)	0.780051
WT	65	1 (representative)	0.831202
WT	91	1 (representative)	1.16368
WT	86	1 (representative)	1.09974
WT	78	1 (representative)	0.997442
WT	85	1 (representative)	1.08696
WT	21	1 (representative)	0.268542
WT	81	1 (representative)	1.03581
WT	75	1 (representative)	0.959079
WT	86	1 (representative)	1.09974
WT	88	1 (representative)	1.12532
WT	81	1 (representative)	1.03581
WT	15	1 (representative)	0.191816
WT	58	1 (representative)	0.741688
WT	92	1 (representative)	1.17647
WT	93	1 (representative)	1.18926
WT	101	1 (representative)	1.29156
WT	90	1 (representative)	1.1509
WT	101	1 (representative)	1.29156
WT	88	1 (representative)	1.12532
WT	51	1 (representative)	0.652174
WT	95	1 (representative)	1.21483
WT	101	1 (representative)	1.29156
WT	74	1 (representative)	0.946292
WT	87	1 (representative)	1.11253
WT	104	1 (representative)	1.32992
ubiquitous fmo-2 OE	72	2	0.794872
ubiquitous fmo-2 OE	62	2	0.684473
ubiquitous fmo-2 OE	41	2	0.452635
ubiquitous fmo-2 OE	30	2	0.331197
ubiquitous fmo-2 OE	37	2	0.408476
ubiquitous fmo-2 OE	42	2	0.463675
ubiquitous fmo-2 OE	69	2	0.761752
ubiquitous fmo-2 OE	60	2	0.662393
ubiquitous fmo-2 OE	45	2	0.496795
ubiquitous fmo-2 OE	103	2	1.13711
ubiquitous fmo-2 OE	61	2	0.673433
ubiquitous fmo-2 OE	43	2	0.474715
ubiquitous fmo-2 OE	36	2	0.397436
ubiquitous fmo-2 OE	29	2	0.320157
ubiquitous fmo-2 OE	26	2	0.287037
ubiquitous fmo-2 OE	47	2	0.518875
ubiquitous fmo-2 OE	33	2	0.364316
ubiquitous fmo-2 OE	63	2	0.695513
ubiquitous fmo-2 OE	39	2	0.430556
ubiquitous fmo-2 OE	50	2	0.551994
ubiquitous fmo-2 OE	65	2	0.717593
ubiquitous fmo-2 OE	14	2	0.154558
ubiquitous fmo-2 OE	23	2	0.253917
ubiquitous fmo-2 OE	57	2	0.629274
ubiquitous fmo-2 OE	31	2	0.342236
ubiquitous fmo-2 OE	67	2	0.739672
ubiquitous fmo-2 OE	36	2	0.397436
ubiquitous fmo-2 OE	45	2	0.496795
ubiquitous fmo-2 OE	49	2	0.540954
intestinal fmo-2 OE	60	2	0.662393
intestinal fmo-2 OE	34	2	0.375356
intestinal fmo-2 OE	27	2	0.298077
intestinal fmo-2 OE	45	2	0.496795
intestinal fmo-2 OE	14	2	0.154558
intestinal fmo-2 OE	11	2	0.121439
intestinal fmo-2 OE	20	2	0.220798
intestinal fmo-2 OE	31	2	0.342236
intestinal fmo-2 OE	34	2	0.375356
intestinal fmo-2 OE	65	2	0.717593
intestinal fmo-2 OE	79	2	0.872151
intestinal fmo-2 OE	42	2	0.463675
intestinal fmo-2 OE	44	2	0.485755
intestinal fmo-2 OE	56	2	0.618234
intestinal fmo-2 OE	18	2	0.198718
intestinal fmo-2 OE	4	2	0.0441595
intestinal fmo-2 OE	55	2	0.607194
intestinal fmo-2 OE	9	2	0.099359
intestinal fmo-2 OE	51	2	0.563034
intestinal fmo-2 OE	34	2	0.375356
intestinal fmo-2 OE	34	2	0.375356
intestinal fmo-2 OE	43	2	0.474715
intestinal fmo-2 OE	41	2	0.452635
intestinal fmo-2 OE	48	2	0.529915
intestinal fmo-2 OE	68	2	0.750712
intestinal fmo-2 OE	32	2	0.353276
intestinal fmo-2 OE	69	2	0.761752
intestinal fmo-2 OE	70	2	0.772792
intestinal fmo-2 OE	79	2	0.872151
neuronal fmo-2 OE	52	2	0.574074
neuronal fmo-2 OE	72	2	0.794872
neuronal fmo-2 OE	44	2	0.485755
neuronal fmo-2 OE	76	2	0.839031
neuronal fmo-2 OE	67	2	0.739672
neuronal fmo-2 OE	52	2	0.574074
neuronal fmo-2 OE	66	2	0.728632
neuronal fmo-2 OE	35	2	0.386396
neuronal fmo-2 OE	36	2	0.397436
neuronal fmo-2 OE	57	2	0.629274
neuronal fmo-2 OE	45	2	0.496795
neuronal fmo-2 OE	36	2	0.397436
neuronal fmo-2 OE	21	2	0.231838
neuronal fmo-2 OE	64	2	0.706553
neuronal fmo-2 OE	34	2	0.375356
neuronal fmo-2 OE	52	2	0.574074
neuronal fmo-2 OE	63	2	0.695513
neuronal fmo-2 OE	23	2	0.253917
neuronal fmo-2 OE	20	2	0.220798
neuronal fmo-2 OE	57	2	0.629274
neuronal fmo-2 OE	30	2	0.331197
neuronal fmo-2 OE	23	2	0.253917
neuronal fmo-2 OE	38	2	0.419516
neuronal fmo-2 OE	18	2	0.198718
neuronal fmo-2 OE	38	2	0.419516
neuronal fmo-2 OE	65	2	0.717593
neuronal fmo-2 OE	96	2	1.05983
neuronal fmo-2 OE	67	2	0.739672
neuronal fmo-2 OE	24	2	0.264957
neuronal fmo-2 OE	57	2	0.629274
WT	78	2	0.861111
WT	76	2	0.839031
WT	90	2	0.99359
WT	75	2	0.827991
WT	90	2	0.99359
WT	80	2	0.883191
WT	93	2	1.02671
WT	97	2	1.07087
WT	74	2	0.816952
WT	89	2	0.98255
WT	55	2	0.607194
WT	104	2	1.14815
WT	93	2	1.02671
WT	92	2	1.01567
WT	57	2	0.629274
WT	106	2	1.17023
WT	92	2	1.01567
WT	102	2	1.12607
WT	105	2	1.15919
WT	98	2	1.08191
WT	90	2	0.99359
WT	87	2	0.96047
WT	99	2	1.09295
WT	103	2	1.13711
WT	103	2	1.13711
WT	73	2	0.805912
WT	109	2	1.20335
WT	101	2	1.11503
WT	92	2	1.01567
WT	98	2	1.08191
WT	107	2	1.18127
WT	83	3	0.847804
WT	102	3	1.04188
WT	97	3	0.990807
WT	109	3	1.11338
WT	103	3	1.05209
WT	109	3	1.11338
WT	62	3	0.633299
WT	86	3	0.878447
WT	94	3	0.960163
WT	109	3	1.11338
WT	104	3	1.06231
WT	102	3	1.04188
WT	99	3	1.01124
WT	102	3	1.04188
WT	100	3	1.02145
WT	99	3	1.01124
WT	103	3	1.05209
WT	94	3	0.960163
WT	105	3	1.07252
WT	105	3	1.07252
WT	96	3	0.980592
WT	97	3	0.990807
WT	84	3	0.858018
WT	100	3	1.02145
WT	106	3	1.08274
WT	99	3	1.01124
WT	93	3	0.949949
WT	92	3	0.939734
WT	97	3	0.990807
WT	106	3	1.08274
ubiquitous fmo-2 OE	46	3	0.469867
ubiquitous fmo-2 OE	27	3	0.275792
ubiquitous fmo-2 OE	17	3	0.173647
ubiquitous fmo-2 OE	29	3	0.296221
ubiquitous fmo-2 OE	53	3	0.541369
ubiquitous fmo-2 OE	86	3	0.878447
ubiquitous fmo-2 OE	75	3	0.766088
ubiquitous fmo-2 OE	38	3	0.388151
ubiquitous fmo-2 OE	71	3	0.72523
ubiquitous fmo-2 OE	35	3	0.357508
ubiquitous fmo-2 OE	39	3	0.398366
ubiquitous fmo-2 OE	17	3	0.173647
ubiquitous fmo-2 OE	40	3	0.40858
ubiquitous fmo-2 OE	52	3	0.531154
ubiquitous fmo-2 OE	61	3	0.623085
ubiquitous fmo-2 OE	24	3	0.245148
ubiquitous fmo-2 OE	35	3	0.357508
ubiquitous fmo-2 OE	47	3	0.480082
ubiquitous fmo-2 OE	33	3	0.337079
ubiquitous fmo-2 OE	84	3	0.858018
ubiquitous fmo-2 OE	20	3	0.20429
ubiquitous fmo-2 OE	53	3	0.541369
ubiquitous fmo-2 OE	51	3	0.52094
ubiquitous fmo-2 OE	45	3	0.459653
ubiquitous fmo-2 OE	28	3	0.286006
ubiquitous fmo-2 OE	39	3	0.398366
ubiquitous fmo-2 OE	49	3	0.500511
ubiquitous fmo-2 OE	47	3	0.480082
ubiquitous fmo-2 OE	24	3	0.245148
ubiquitous fmo-2 OE	44	3	0.449438
ubiquitous fmo-2 OE	83	3	0.847804
intestinal fmo-2 OE	100	3	1.02145
intestinal fmo-2 OE	92	3	0.939734
intestinal fmo-2 OE	106	3	1.08274
intestinal fmo-2 OE	73	3	0.745659
intestinal fmo-2 OE	39	3	0.398366
intestinal fmo-2 OE	65	3	0.663943
intestinal fmo-2 OE	69	3	0.704801
intestinal fmo-2 OE	103	3	1.05209
intestinal fmo-2 OE	93	3	0.949949
intestinal fmo-2 OE	68	3	0.694586
intestinal fmo-2 OE	88	3	0.898876
intestinal fmo-2 OE	73	3	0.745659
intestinal fmo-2 OE	103	3	1.05209
intestinal fmo-2 OE	89	3	0.909091
intestinal fmo-2 OE	39	3	0.398366
intestinal fmo-2 OE	105	3	1.07252
intestinal fmo-2 OE	90	3	0.919305
intestinal fmo-2 OE	12	3	0.122574
intestinal fmo-2 OE	70	3	0.715015
intestinal fmo-2 OE	108	3	1.10317
intestinal fmo-2 OE	82	3	0.837589
intestinal fmo-2 OE	75	3	0.766088
intestinal fmo-2 OE	77	3	0.786517
intestinal fmo-2 OE	65	3	0.663943
intestinal fmo-2 OE	90	3	0.919305
intestinal fmo-2 OE	68	3	0.694586
intestinal fmo-2 OE	67	3	0.684372
intestinal fmo-2 OE	92	3	0.939734
intestinal fmo-2 OE	42	3	0.429009
neuronal fmo-2 OE	13	3	0.132789
neuronal fmo-2 OE	27	3	0.275792
neuronal fmo-2 OE	6	3	0.061287
neuronal fmo-2 OE	52	3	0.531154
neuronal fmo-2 OE	98	3	1.00102
neuronal fmo-2 OE	48	3	0.490296
neuronal fmo-2 OE	17	3	0.173647
neuronal fmo-2 OE	37	3	0.377937
neuronal fmo-2 OE	27	3	0.275792
neuronal fmo-2 OE	78	3	0.796731
neuronal fmo-2 OE	18	3	0.183861
neuronal fmo-2 OE	49	3	0.500511
neuronal fmo-2 OE	30	3	0.306435
neuronal fmo-2 OE	51	3	0.52094
neuronal fmo-2 OE	47	3	0.480082
neuronal fmo-2 OE	55	3	0.561798
neuronal fmo-2 OE	35	3	0.357508
neuronal fmo-2 OE	32	3	0.326864
neuronal fmo-2 OE	45	3	0.459653
neuronal fmo-2 OE	18	3	0.183861
neuronal fmo-2 OE	87	3	0.888662
neuronal fmo-2 OE	16	3	0.163432
neuronal fmo-2 OE	11	3	0.11236
neuronal fmo-2 OE	31	3	0.31665
neuronal fmo-2 OE	52	3	0.531154
neuronal fmo-2 OE	40	3	0.40858
neuronal fmo-2 OE	48	3	0.490296
Replicate 1 1-way ANOVA, Squares Entered~Genotype
term	df	sumsq	meansq	statistic	p.value
genotype	3	9105.29	3035.1	7.57148	0.000114096
Residuals	116	46499.6	400.859	NA	NA
Replicate 2 1-way ANOVA, Squares Entered~Genotype
term	df	sumsq	meansq	statistic	p.value
genotype	8	99460.8	12432.6	32.1812	1.05979e-34
Residuals	255	98514.6	386.332	NA	NA
Replicate 3 1-way ANOVA, Squares Entered~Genotype
term	df	sumsq	meansq	statistic	p.value
genotype	8	105756	13219.5	30.9765	1.03288e-33	3.09863e-33
Residuals	256	109251	426.761	NA	NA	NA
Replicate 1, 1-way ANOVA post-hoc tukey HSD test
term	contrast	null.value	estimate	conf.low	conf.high	adj.p.value
genotype	intestinal fmo-2 OE-ubiquitous fmo-2 OE	0	5.82425	-7.65845	19.3069	0.674265	NS
genotype	neuronal fmo-2 OE-ubiquitous fmo-2 OE	0	6.7092	-6.88168	20.3001	0.573167	NS
genotype	WT-ubiquitous fmo-2 OE	0	23.4759	9.88499	37.0667	9.39357e-05	****
genotype	neuronal fmo-2 OE-intestinal fmo-2 OE	0	0.884946	-12.4811	14.251	0.998163	NS
genotype	WT-intestinal fmo-2 OE	0	17.6516	4.28552	31.0177	0.00440506	***
genotype	WT-neuronal fmo-2 OE	0	16.7667	3.29146	30.2419	0.00828808	***
Replicate 2, 1-way ANOVA post-hoc tukey HSD test
term	contrast	null.value	estimate	conf.low	conf.high	adj.p.value
genotype	intestinal fmo-2 OE-ubiquitous fmo-2 OE	0	-5.44828	-21.5976	10.701	0.979757
genotype	neuronal fmo-2 OE-ubiquitous fmo-2 OE	0	0.186207	-15.8279	16.2004	1
genotype	WT-ubiquitous fmo-2 OE	0	43.1669	27.2802	59.0535	3.41172e-13
genotype	intestinal fmo-2 OE-fmo-2 KO	0	9.99885	-6.0153	26.013	0.577276
genotype	neuronal fmo-2 OE-fmo-2 KO	0	15.6333	-0.244524	31.5112	0.0573668
genotype	WT-intestinal fmo-2 OE	0	48.6151	32.7284	64.5018	2.77223e-13
Replicate 3, 1-way ANOVA post-hoc tukey HSD test
term	contrast	null.value	estimate	conf.low	conf.high	adj.p.value
genotype	intestinal fmo-2 OE-ubiquitous fmo-2 OE	0	32.4416	19.45	45.4332	1.27505e-08
genotype	neuronal fmo-2 OE-ubiquitous fmo-2 OE	0	-5.34767	-18.5855	7.89018	0.718382
genotype	WT-ubiquitous fmo-2 OE	0	52.9968	40.1176	65.876	1.59872e-14
genotype	neuronal fmo-2 OE-intestinal fmo-2 OE	0	-37.7893	-51.2379	-24.3406	2.24768e-10
genotype	WT-intestinal fmo-2 OE	0	20.5552	7.45936	33.651	0.000460838
genotype	WT-neuronal fmo-2 OE	0	58.3444	45.0043	71.6846	3.10862e-15

[truncated: 1 more sheets: 1N]
