# Supplementary material for: Metabolic regulation of behavior by the intestinal enzyme FMO-2
Source: Sci Adv. 2025 Oct 24;11(43):eadx3018. doi: 10.1126/sciadv.adx3018 (PMC12551704; doi:10.1126/sciadv.adx3018)
Supplement: Supplementary file 2 — Data S1 to S13 [file sciadv.adx3018_data_s1_to_s13.zip › Supplemental Data Files/Data S10.xlsx]

## Sheet: SF4A
All raw data, three replicates
date	genotype	glutathione	squares crossed
rep1 (representative)	WT	0mM	74
rep1 (representative)	WT	0mM	63
rep1 (representative)	WT	0mM	40
rep1 (representative)	WT	0mM	60
rep1 (representative)	WT	0mM	59
rep1 (representative)	WT	0mM	59
rep1 (representative)	WT	0mM	50
rep1 (representative)	WT	0mM	68
rep1 (representative)	WT	0mM	71
rep1 (representative)	WT	0mM	75
rep1 (representative)	WT	0mM	77
rep1 (representative)	WT	0mM	61
rep1 (representative)	WT	0mM	66
rep1 (representative)	WT	0mM	61
rep1 (representative)	WT	0mM	39
rep1 (representative)	WT	0mM	61
rep1 (representative)	WT	0mM	73
rep1 (representative)	WT	0mM	67
rep1 (representative)	WT	0mM	68
rep1 (representative)	WT	0mM	75
rep1 (representative)	WT	0mM	68
rep1 (representative)	WT	0mM	67
rep1 (representative)	WT	0mM	62
rep1 (representative)	WT	0mM	63
rep1 (representative)	WT	0mM	61
rep1 (representative)	WT	0mM	63
rep1 (representative)	WT	0mM	74
rep1 (representative)	WT	0mM	72
rep1 (representative)	WT	0mM	64
rep1 (representative)	WT	0mM	62
rep1 (representative)	WT	1mM	71
rep1 (representative)	WT	1mM	71
rep1 (representative)	WT	1mM	71
rep1 (representative)	WT	1mM	63
rep1 (representative)	WT	1mM	68
rep1 (representative)	WT	1mM	68
rep1 (representative)	WT	1mM	69
rep1 (representative)	WT	1mM	70
rep1 (representative)	WT	1mM	65
rep1 (representative)	WT	1mM	62
rep1 (representative)	WT	1mM	66
rep1 (representative)	WT	1mM	67
rep1 (representative)	WT	1mM	67
rep1 (representative)	WT	1mM	58
rep1 (representative)	WT	1mM	59
rep1 (representative)	WT	1mM	69
rep1 (representative)	WT	1mM	65
rep1 (representative)	WT	1mM	71
rep1 (representative)	WT	1mM	73
rep1 (representative)	WT	1mM	68
rep1 (representative)	WT	1mM	69
rep1 (representative)	WT	1mM	68
rep1 (representative)	WT	1mM	47
rep1 (representative)	WT	1mM	66
rep1 (representative)	WT	1mM	68
rep1 (representative)	WT	1mM	70
rep1 (representative)	WT	1mM	71
rep1 (representative)	WT	1mM	60
rep1 (representative)	WT	1mM	68
rep1 (representative)	WT	1mM	52
rep1 (representative)	WT	5mM	59
rep1 (representative)	WT	5mM	51
rep1 (representative)	WT	5mM	5
rep1 (representative)	WT	5mM	64
rep1 (representative)	WT	5mM	42
rep1 (representative)	WT	5mM	62
rep1 (representative)	WT	5mM	15
rep1 (representative)	WT	5mM	47
rep1 (representative)	WT	5mM	71
rep1 (representative)	WT	5mM	72
rep1 (representative)	WT	5mM	73
rep1 (representative)	WT	5mM	74
rep1 (representative)	WT	5mM	66
rep1 (representative)	WT	5mM	53
rep1 (representative)	WT	5mM	67
rep1 (representative)	WT	5mM	67
rep1 (representative)	WT	5mM	71
rep1 (representative)	WT	5mM	65
rep1 (representative)	WT	5mM	59
rep1 (representative)	WT	5mM	59
rep1 (representative)	WT	5mM	60
rep1 (representative)	WT	5mM	55
rep1 (representative)	WT	5mM	61
rep1 (representative)	WT	5mM	65
rep1 (representative)	WT	5mM	57
rep1 (representative)	WT	5mM	55
rep1 (representative)	WT	5mM	68
rep1 (representative)	WT	5mM	62
rep1 (representative)	WT	5mM	33
rep1 (representative)	WT	5mM	59
rep1 (representative)	WT	10mM	43
rep1 (representative)	WT	10mM	56
rep1 (representative)	WT	10mM	68
rep1 (representative)	WT	10mM	11
rep1 (representative)	WT	10mM	70
rep1 (representative)	WT	10mM	74
rep1 (representative)	WT	10mM	64
rep1 (representative)	WT	10mM	71
rep1 (representative)	WT	10mM	68
rep1 (representative)	WT	10mM	45
rep1 (representative)	WT	10mM	49
rep1 (representative)	WT	10mM	65
rep1 (representative)	WT	10mM	68
rep1 (representative)	WT	10mM	75
rep1 (representative)	WT	10mM	54
rep1 (representative)	WT	10mM	44
rep1 (representative)	WT	10mM	56
rep1 (representative)	WT	10mM	62
rep1 (representative)	WT	10mM	55
rep1 (representative)	WT	10mM	65
rep1 (representative)	WT	10mM	67
rep1 (representative)	WT	10mM	50
rep1 (representative)	WT	10mM	56
rep1 (representative)	WT	10mM	61
rep1 (representative)	WT	10mM	53
rep1 (representative)	WT	10mM	54
rep1 (representative)	WT	10mM	66
rep1 (representative)	WT	10mM	48
rep1 (representative)	WT	10mM	49
rep1 (representative)	WT	10mM	50
rep1 (representative)	fmo-2 KO	0mM	42
rep1 (representative)	fmo-2 KO	0mM	44
rep1 (representative)	fmo-2 KO	0mM	36
rep1 (representative)	fmo-2 KO	0mM	26
rep1 (representative)	fmo-2 KO	0mM	17
rep1 (representative)	fmo-2 KO	0mM	37
rep1 (representative)	fmo-2 KO	0mM	17
rep1 (representative)	fmo-2 KO	0mM	29
rep1 (representative)	fmo-2 KO	0mM	32
rep1 (representative)	fmo-2 KO	0mM	32
rep1 (representative)	fmo-2 KO	0mM	54
rep1 (representative)	fmo-2 KO	0mM	26
rep1 (representative)	fmo-2 KO	0mM	39
rep1 (representative)	fmo-2 KO	0mM	29
rep1 (representative)	fmo-2 KO	0mM	59
rep1 (representative)	fmo-2 KO	0mM	27
rep1 (representative)	fmo-2 KO	0mM	20
rep1 (representative)	fmo-2 KO	0mM	20
rep1 (representative)	fmo-2 KO	0mM	15
rep1 (representative)	fmo-2 KO	0mM	18
rep1 (representative)	fmo-2 KO	0mM	21
rep1 (representative)	fmo-2 KO	0mM	30
rep1 (representative)	fmo-2 KO	0mM	30
rep1 (representative)	fmo-2 KO	0mM	32
rep1 (representative)	fmo-2 KO	0mM	32
rep1 (representative)	fmo-2 KO	0mM	32
rep1 (representative)	fmo-2 KO	0mM	21
rep1 (representative)	fmo-2 KO	0mM	40
rep1 (representative)	fmo-2 KO	0mM	26
rep1 (representative)	fmo-2 KO	0mM	36
rep1 (representative)	fmo-2 KO	1mM	35
rep1 (representative)	fmo-2 KO	1mM	23
rep1 (representative)	fmo-2 KO	1mM	37
rep1 (representative)	fmo-2 KO	1mM	5
rep1 (representative)	fmo-2 KO	1mM	43
rep1 (representative)	fmo-2 KO	1mM	38
rep1 (representative)	fmo-2 KO	1mM	42
rep1 (representative)	fmo-2 KO	1mM	41
rep1 (representative)	fmo-2 KO	1mM	16
rep1 (representative)	fmo-2 KO	1mM	35
rep1 (representative)	fmo-2 KO	1mM	3
rep1 (representative)	fmo-2 KO	1mM	30
rep1 (representative)	fmo-2 KO	1mM	41
rep1 (representative)	fmo-2 KO	1mM	29
rep1 (representative)	fmo-2 KO	1mM	40
rep1 (representative)	fmo-2 KO	1mM	29
rep1 (representative)	fmo-2 KO	1mM	33
rep1 (representative)	fmo-2 KO	1mM	40
rep1 (representative)	fmo-2 KO	1mM	23
rep1 (representative)	fmo-2 KO	1mM	24
rep1 (representative)	fmo-2 KO	1mM	47
rep1 (representative)	fmo-2 KO	1mM	32
rep1 (representative)	fmo-2 KO	1mM	26
rep1 (representative)	fmo-2 KO	1mM	11
rep1 (representative)	fmo-2 KO	1mM	19
rep1 (representative)	fmo-2 KO	1mM	31
rep1 (representative)	fmo-2 KO	1mM	40
rep1 (representative)	fmo-2 KO	1mM	23
rep1 (representative)	fmo-2 KO	1mM	53
rep1 (representative)	fmo-2 KO	1mM	23
rep1 (representative)	fmo-2 KO	5mM	44
rep1 (representative)	fmo-2 KO	5mM	26
rep1 (representative)	fmo-2 KO	5mM	5
rep1 (representative)	fmo-2 KO	5mM	28
rep1 (representative)	fmo-2 KO	5mM	29
rep1 (representative)	fmo-2 KO	5mM	27
rep1 (representative)	fmo-2 KO	5mM	32
rep1 (representative)	fmo-2 KO	5mM	20
rep1 (representative)	fmo-2 KO	5mM	39
rep1 (representative)	fmo-2 KO	5mM	39
rep1 (representative)	fmo-2 KO	5mM	47
rep1 (representative)	fmo-2 KO	5mM	15
rep1 (representative)	fmo-2 KO	5mM	35
rep1 (representative)	fmo-2 KO	5mM	27
rep1 (representative)	fmo-2 KO	5mM	14
rep1 (representative)	fmo-2 KO	5mM	11
rep1 (representative)	fmo-2 KO	5mM	42
rep1 (representative)	fmo-2 KO	5mM	25
rep1 (representative)	fmo-2 KO	5mM	18
rep1 (representative)	fmo-2 KO	5mM	55
rep1 (representative)	fmo-2 KO	5mM	17
rep1 (representative)	fmo-2 KO	5mM	27
rep1 (representative)	fmo-2 KO	5mM	45
rep1 (representative)	fmo-2 KO	5mM	28
rep1 (representative)	fmo-2 KO	5mM	51
rep1 (representative)	fmo-2 KO	5mM	20
rep1 (representative)	fmo-2 KO	5mM	33
rep1 (representative)	fmo-2 KO	5mM	38
rep1 (representative)	fmo-2 KO	5mM	47
rep1 (representative)	fmo-2 KO	5mM	18
rep1 (representative)	fmo-2 KO	10mM	15
rep1 (representative)	fmo-2 KO	10mM	47
rep1 (representative)	fmo-2 KO	10mM	47
rep1 (representative)	fmo-2 KO	10mM	46
rep1 (representative)	fmo-2 KO	10mM	38
rep1 (representative)	fmo-2 KO	10mM	41
rep1 (representative)	fmo-2 KO	10mM	38
rep1 (representative)	fmo-2 KO	10mM	14
rep1 (representative)	fmo-2 KO	10mM	19
rep1 (representative)	fmo-2 KO	10mM	38
rep1 (representative)	fmo-2 KO	10mM	22
rep1 (representative)	fmo-2 KO	10mM	33
rep1 (representative)	fmo-2 KO	10mM	31
rep1 (representative)	fmo-2 KO	10mM	32
rep1 (representative)	fmo-2 KO	10mM	27
rep1 (representative)	fmo-2 KO	10mM	20
rep1 (representative)	fmo-2 KO	10mM	37
rep1 (representative)	fmo-2 KO	10mM	35
rep1 (representative)	fmo-2 KO	10mM	26
rep1 (representative)	fmo-2 KO	10mM	9
rep1 (representative)	fmo-2 KO	10mM	5
rep1 (representative)	fmo-2 KO	10mM	11
rep1 (representative)	fmo-2 KO	10mM	23
rep1 (representative)	fmo-2 KO	10mM	39
rep1 (representative)	fmo-2 KO	10mM	12
rep1 (representative)	fmo-2 KO	10mM	8
rep1 (representative)	fmo-2 KO	10mM	33
rep1 (representative)	fmo-2 KO	10mM	16
rep1 (representative)	fmo-2 KO	10mM	46
rep1 (representative)	fmo-2 KO	10mM	17
rep1 (representative)	fmo-2 OE	0mM	47
rep1 (representative)	fmo-2 OE	0mM	46
rep1 (representative)	fmo-2 OE	0mM	30
rep1 (representative)	fmo-2 OE	0mM	47
rep1 (representative)	fmo-2 OE	0mM	44
rep1 (representative)	fmo-2 OE	0mM	47
rep1 (representative)	fmo-2 OE	0mM	30
rep1 (representative)	fmo-2 OE	0mM	26
rep1 (representative)	fmo-2 OE	0mM	39
rep1 (representative)	fmo-2 OE	0mM	38
rep1 (representative)	fmo-2 OE	0mM	50
rep1 (representative)	fmo-2 OE	0mM	18
rep1 (representative)	fmo-2 OE	0mM	44
rep1 (representative)	fmo-2 OE	0mM	41
rep1 (representative)	fmo-2 OE	0mM	47
rep1 (representative)	fmo-2 OE	0mM	23
rep1 (representative)	fmo-2 OE	0mM	39
rep1 (representative)	fmo-2 OE	0mM	19
rep1 (representative)	fmo-2 OE	0mM	56
rep1 (representative)	fmo-2 OE	0mM	13
rep1 (representative)	fmo-2 OE	0mM	35
rep1 (representative)	fmo-2 OE	0mM	28
rep1 (representative)	fmo-2 OE	0mM	31
rep1 (representative)	fmo-2 OE	0mM	31
rep1 (representative)	fmo-2 OE	0mM	47
rep1 (representative)	fmo-2 OE	0mM	35
rep1 (representative)	fmo-2 OE	0mM	24
rep1 (representative)	fmo-2 OE	0mM	40
rep1 (representative)	fmo-2 OE	0mM	35
rep1 (representative)	fmo-2 OE	0mM	18
rep1 (representative)	fmo-2 OE	1mM	22
rep1 (representative)	fmo-2 OE	1mM	32
rep1 (representative)	fmo-2 OE	1mM	39
rep1 (representative)	fmo-2 OE	1mM	41
rep1 (representative)	fmo-2 OE	1mM	41
rep1 (representative)	fmo-2 OE	1mM	33
rep1 (representative)	fmo-2 OE	1mM	37
rep1 (representative)	fmo-2 OE	1mM	51
rep1 (representative)	fmo-2 OE	1mM	34
rep1 (representative)	fmo-2 OE	1mM	56
rep1 (representative)	fmo-2 OE	1mM	65
rep1 (representative)	fmo-2 OE	1mM	46
rep1 (representative)	fmo-2 OE	1mM	31
rep1 (representative)	fmo-2 OE	1mM	60
rep1 (representative)	fmo-2 OE	1mM	50
rep1 (representative)	fmo-2 OE	1mM	22
rep1 (representative)	fmo-2 OE	1mM	46
rep1 (representative)	fmo-2 OE	1mM	40
rep1 (representative)	fmo-2 OE	1mM	30
rep1 (representative)	fmo-2 OE	1mM	40
rep1 (representative)	fmo-2 OE	1mM	48
rep1 (representative)	fmo-2 OE	1mM	51
rep1 (representative)	fmo-2 OE	1mM	38
rep1 (representative)	fmo-2 OE	1mM	41
rep1 (representative)	fmo-2 OE	1mM	52
rep1 (representative)	fmo-2 OE	1mM	35
rep1 (representative)	fmo-2 OE	1mM	41
rep1 (representative)	fmo-2 OE	1mM	32
rep1 (representative)	fmo-2 OE	1mM	15
rep1 (representative)	fmo-2 OE	1mM	41
rep1 (representative)	fmo-2 OE	5mM	6
rep1 (representative)	fmo-2 OE	5mM	30
rep1 (representative)	fmo-2 OE	5mM	53
rep1 (representative)	fmo-2 OE	5mM	54
rep1 (representative)	fmo-2 OE	5mM	20
rep1 (representative)	fmo-2 OE	5mM	43
rep1 (representative)	fmo-2 OE	5mM	52
rep1 (representative)	fmo-2 OE	5mM	26
rep1 (representative)	fmo-2 OE	5mM	43
rep1 (representative)	fmo-2 OE	5mM	50
rep1 (representative)	fmo-2 OE	5mM	26
rep1 (representative)	fmo-2 OE	5mM	46
rep1 (representative)	fmo-2 OE	5mM	34
rep1 (representative)	fmo-2 OE	5mM	26
rep1 (representative)	fmo-2 OE	5mM	45
rep1 (representative)	fmo-2 OE	5mM	30
rep1 (representative)	fmo-2 OE	5mM	47
rep1 (representative)	fmo-2 OE	5mM	24
rep1 (representative)	fmo-2 OE	5mM	30
rep1 (representative)	fmo-2 OE	5mM	48
rep1 (representative)	fmo-2 OE	5mM	57
rep1 (representative)	fmo-2 OE	5mM	24
rep1 (representative)	fmo-2 OE	5mM	28
rep1 (representative)	fmo-2 OE	5mM	43
rep1 (representative)	fmo-2 OE	5mM	46
rep1 (representative)	fmo-2 OE	5mM	24
rep1 (representative)	fmo-2 OE	5mM	40
rep1 (representative)	fmo-2 OE	5mM	35
rep1 (representative)	fmo-2 OE	5mM	44
rep1 (representative)	fmo-2 OE	5mM	30
rep1 (representative)	fmo-2 OE	10mM	29
rep1 (representative)	fmo-2 OE	10mM	25
rep1 (representative)	fmo-2 OE	10mM	26
rep1 (representative)	fmo-2 OE	10mM	31
rep1 (representative)	fmo-2 OE	10mM	22
rep1 (representative)	fmo-2 OE	10mM	23
rep1 (representative)	fmo-2 OE	10mM	30
rep1 (representative)	fmo-2 OE	10mM	32
rep1 (representative)	fmo-2 OE	10mM	17
rep1 (representative)	fmo-2 OE	10mM	22
rep1 (representative)	fmo-2 OE	10mM	38
rep1 (representative)	fmo-2 OE	10mM	29
rep1 (representative)	fmo-2 OE	10mM	32
rep1 (representative)	fmo-2 OE	10mM	20
rep1 (representative)	fmo-2 OE	10mM	21
rep1 (representative)	fmo-2 OE	10mM	30
rep1 (representative)	fmo-2 OE	10mM	26
rep1 (representative)	fmo-2 OE	10mM	38
rep1 (representative)	fmo-2 OE	10mM	32
rep1 (representative)	fmo-2 OE	10mM	26
rep1 (representative)	fmo-2 OE	10mM	32
rep1 (representative)	fmo-2 OE	10mM	50
rep1 (representative)	fmo-2 OE	10mM	28
rep1 (representative)	fmo-2 OE	10mM	43
rep1 (representative)	fmo-2 OE	10mM	29
rep1 (representative)	fmo-2 OE	10mM	43
rep1 (representative)	fmo-2 OE	10mM	26
rep1 (representative)	fmo-2 OE	10mM	29
rep1 (representative)	fmo-2 OE	10mM	16
rep1 (representative)	fmo-2 OE	10mM	42
rep2	WT	0mM	53
rep2	WT	0mM	68
rep2	WT	0mM	62
rep2	WT	0mM	77
rep2	WT	0mM	70
rep2	WT	0mM	76
rep2	WT	0mM	61
rep2	WT	0mM	76
rep2	WT	0mM	71
rep2	WT	0mM	74
rep2	WT	0mM	75
rep2	WT	0mM	47
rep2	WT	0mM	76
rep2	WT	0mM	54
rep2	WT	0mM	73
rep2	WT	0mM	72
rep2	WT	0mM	73
rep2	WT	0mM	67
rep2	WT	0mM	78
rep2	WT	0mM	63
rep2	WT	0mM	74
rep2	WT	0mM	78
rep2	WT	0mM	69
rep2	WT	0mM	74
rep2	WT	0mM	72
rep2	WT	0mM	78
rep2	WT	0mM	73
rep2	WT	1mM	66
rep2	WT	1mM	39
rep2	WT	1mM	65
rep2	WT	1mM	75
rep2	WT	1mM	58
rep2	WT	1mM	72
rep2	WT	1mM	67
rep2	WT	1mM	80
rep2	WT	1mM	69
rep2	WT	1mM	79
rep2	WT	1mM	58
rep2	WT	1mM	71
rep2	WT	1mM	69
rep2	WT	1mM	73
rep2	WT	1mM	68
rep2	WT	1mM	65
rep2	WT	1mM	59
rep2	WT	1mM	63
rep2	WT	1mM	68
rep2	WT	1mM	71
rep2	WT	1mM	76
rep2	WT	1mM	78
rep2	WT	1mM	59
rep2	WT	1mM	69
rep2	WT	1mM	75
rep2	WT	1mM	53
rep2	WT	1mM	77
rep2	WT	1mM	71
rep2	WT	1mM	55
rep2	WT	1mM	74
rep2	WT	5mM	77
rep2	WT	5mM	45
rep2	WT	5mM	79
rep2	WT	5mM	56
rep2	WT	5mM	80
rep2	WT	5mM	65
rep2	WT	5mM	71
rep2	WT	5mM	73
rep2	WT	5mM	62
rep2	WT	5mM	71
rep2	WT	5mM	80
rep2	WT	5mM	64
rep2	WT	5mM	62
rep2	WT	5mM	76
rep2	WT	5mM	78
rep2	WT	5mM	71
rep2	WT	5mM	77
rep2	WT	5mM	60
rep2	WT	5mM	41
rep2	WT	5mM	68
rep2	WT	5mM	64
rep2	WT	5mM	74
rep2	WT	5mM	76
rep2	WT	5mM	61
rep2	WT	5mM	77
rep2	WT	5mM	66
rep2	WT	5mM	56
rep2	WT	5mM	74
rep2	WT	5mM	74
rep2	WT	10mM	77
rep2	WT	10mM	77
rep2	WT	10mM	80
rep2	WT	10mM	78
rep2	WT	10mM	80
rep2	WT	10mM	79
rep2	WT	10mM	64
rep2	WT	10mM	59
rep2	WT	10mM	79
rep2	WT	10mM	76
rep2	WT	10mM	68
rep2	WT	10mM	56
rep2	WT	10mM	74
rep2	WT	10mM	69
rep2	WT	10mM	77
rep2	WT	10mM	65
rep2	WT	10mM	53
rep2	WT	10mM	75
rep2	WT	10mM	77
rep2	WT	10mM	72
rep2	WT	10mM	73
rep2	WT	10mM	66
rep2	WT	10mM	75
rep2	WT	10mM	72
rep2	WT	10mM	71
rep2	WT	10mM	68
rep2	WT	10mM	76
rep2	WT	10mM	66
rep2	WT	10mM	71
rep2	WT	10mM	80
rep2	fmo-2 KO	0mM	32
rep2	fmo-2 KO	0mM	28
rep2	fmo-2 KO	0mM	54
rep2	fmo-2 KO	0mM	52
rep2	fmo-2 KO	0mM	23
rep2	fmo-2 KO	0mM	39
rep2	fmo-2 KO	0mM	26
rep2	fmo-2 KO	0mM	29
rep2	fmo-2 KO	0mM	32
rep2	fmo-2 KO	0mM	42
rep2	fmo-2 KO	0mM	26
rep2	fmo-2 KO	0mM	64
rep2	fmo-2 KO	0mM	55
rep2	fmo-2 KO	0mM	41
rep2	fmo-2 KO	0mM	54
rep2	fmo-2 KO	0mM	18
rep2	fmo-2 KO	0mM	30
rep2	fmo-2 KO	0mM	50
rep2	fmo-2 KO	0mM	21
rep2	fmo-2 KO	0mM	26
rep2	fmo-2 KO	0mM	43
rep2	fmo-2 KO	0mM	24
rep2	fmo-2 KO	0mM	22
rep2	fmo-2 KO	0mM	59
rep2	fmo-2 KO	0mM	33
rep2	fmo-2 KO	0mM	50
rep2	fmo-2 KO	0mM	37
rep2	fmo-2 KO	0mM	64
rep2	fmo-2 KO	0mM	53
rep2	fmo-2 KO	0mM	39
rep2	fmo-2 KO	1mM	27
rep2	fmo-2 KO	1mM	29
rep2	fmo-2 KO	1mM	25
rep2	fmo-2 KO	1mM	44
rep2	fmo-2 KO	1mM	35
rep2	fmo-2 KO	1mM	23
rep2	fmo-2 KO	1mM	26
rep2	fmo-2 KO	1mM	41
rep2	fmo-2 KO	1mM	46
rep2	fmo-2 KO	1mM	23
rep2	fmo-2 KO	1mM	26
rep2	fmo-2 KO	1mM	32
rep2	fmo-2 KO	1mM	59
rep2	fmo-2 KO	1mM	31
rep2	fmo-2 KO	1mM	26
rep2	fmo-2 KO	1mM	23
rep2	fmo-2 KO	1mM	11
rep2	fmo-2 KO	1mM	18
rep2	fmo-2 KO	1mM	6
rep2	fmo-2 KO	1mM	53
rep2	fmo-2 KO	1mM	28
rep2	fmo-2 KO	1mM	22
rep2	fmo-2 KO	1mM	30
rep2	fmo-2 KO	1mM	19
rep2	fmo-2 KO	1mM	38
rep2	fmo-2 KO	1mM	19
rep2	fmo-2 KO	1mM	44
rep2	fmo-2 KO	1mM	80
rep2	fmo-2 KO	1mM	75
rep2	fmo-2 KO	10mM	50
rep2	fmo-2 KO	10mM	31
rep2	fmo-2 KO	10mM	44
rep2	fmo-2 KO	10mM	30
rep2	fmo-2 KO	10mM	12
rep2	fmo-2 KO	10mM	32
rep2	fmo-2 KO	10mM	33
rep2	fmo-2 KO	10mM	20
rep2	fmo-2 KO	10mM	42
rep2	fmo-2 KO	10mM	32
rep2	fmo-2 KO	10mM	23
rep2	fmo-2 KO	10mM	38
rep2	fmo-2 KO	10mM	22
rep2	fmo-2 KO	10mM	20
rep2	fmo-2 KO	10mM	23
rep2	fmo-2 KO	10mM	34
rep2	fmo-2 KO	10mM	26
rep2	fmo-2 KO	10mM	20
rep2	fmo-2 KO	10mM	22
rep2	fmo-2 KO	10mM	70
rep2	fmo-2 KO	10mM	18
rep2	fmo-2 KO	10mM	39
rep2	fmo-2 KO	10mM	21
rep2	fmo-2 KO	10mM	25
rep2	fmo-2 KO	10mM	40
rep2	fmo-2 KO	10mM	22
rep2	fmo-2 KO	10mM	26
rep2	fmo-2 KO	10mM	35
rep2	fmo-2 KO	10mM	60
rep2	fmo-2 KO	10mM	26
rep2	fmo-2 KO	5mM	35
rep2	fmo-2 KO	5mM	34
rep2	fmo-2 KO	5mM	18
rep2	fmo-2 KO	5mM	51
rep2	fmo-2 KO	5mM	42
rep2	fmo-2 KO	5mM	41
rep2	fmo-2 KO	5mM	26
rep2	fmo-2 KO	5mM	43
rep2	fmo-2 KO	5mM	13
rep2	fmo-2 KO	5mM	43
rep2	fmo-2 KO	5mM	34
rep2	fmo-2 KO	5mM	27
rep2	fmo-2 KO	5mM	22
rep2	fmo-2 KO	5mM	15
rep2	fmo-2 KO	5mM	56
rep2	fmo-2 KO	5mM	14
rep2	fmo-2 KO	5mM	23
rep2	fmo-2 KO	5mM	38
rep2	fmo-2 KO	5mM	23
rep2	fmo-2 KO	5mM	8
rep2	fmo-2 KO	5mM	50
rep2	fmo-2 KO	5mM	61
rep2	fmo-2 KO	5mM	21
rep2	fmo-2 KO	5mM	26
rep2	fmo-2 KO	5mM	58
rep2	fmo-2 KO	5mM	47
rep2	fmo-2 KO	5mM	34
rep2	fmo-2 KO	5mM	68
rep2	fmo-2 KO	5mM	5
rep2	fmo-2 KO	5mM	23
rep2	fmo-2 OE	0mM	31
rep2	fmo-2 OE	0mM	18
rep2	fmo-2 OE	0mM	42
rep2	fmo-2 OE	0mM	37
rep2	fmo-2 OE	0mM	49
rep2	fmo-2 OE	0mM	17
rep2	fmo-2 OE	0mM	29
rep2	fmo-2 OE	0mM	43
rep2	fmo-2 OE	0mM	17
rep2	fmo-2 OE	0mM	20
rep2	fmo-2 OE	0mM	46
rep2	fmo-2 OE	0mM	45
rep2	fmo-2 OE	0mM	48
rep2	fmo-2 OE	0mM	47
rep2	fmo-2 OE	0mM	22
rep2	fmo-2 OE	0mM	28
rep2	fmo-2 OE	0mM	34
rep2	fmo-2 OE	0mM	32
rep2	fmo-2 OE	0mM	32
rep2	fmo-2 OE	0mM	35
rep2	fmo-2 OE	0mM	18
rep2	fmo-2 OE	0mM	40
rep2	fmo-2 OE	0mM	46
rep2	fmo-2 OE	0mM	51
rep2	fmo-2 OE	0mM	23
rep2	fmo-2 OE	0mM	44
rep2	fmo-2 OE	0mM	59
rep2	fmo-2 OE	0mM	41
rep2	fmo-2 OE	0mM	28
rep2	fmo-2 OE	0mM	50
rep2	fmo-2 OE	1mM	56
rep2	fmo-2 OE	1mM	53
rep2	fmo-2 OE	1mM	31
rep2	fmo-2 OE	1mM	15
rep2	fmo-2 OE	1mM	72
rep2	fmo-2 OE	1mM	52
rep2	fmo-2 OE	1mM	38
rep2	fmo-2 OE	1mM	49
rep2	fmo-2 OE	1mM	35
rep2	fmo-2 OE	1mM	64
rep2	fmo-2 OE	1mM	68
rep2	fmo-2 OE	1mM	52
rep2	fmo-2 OE	1mM	32
rep2	fmo-2 OE	1mM	59
rep2	fmo-2 OE	1mM	28
rep2	fmo-2 OE	1mM	44
rep2	fmo-2 OE	1mM	52
rep2	fmo-2 OE	1mM	37
rep2	fmo-2 OE	1mM	42
rep2	fmo-2 OE	1mM	17
rep2	fmo-2 OE	1mM	34
rep2	fmo-2 OE	1mM	72
rep2	fmo-2 OE	1mM	20
rep2	fmo-2 OE	1mM	23
rep2	fmo-2 OE	1mM	44
rep2	fmo-2 OE	1mM	38
rep2	fmo-2 OE	1mM	50
rep2	fmo-2 OE	1mM	29
rep2	fmo-2 OE	1mM	46
rep2	fmo-2 OE	1mM	34
rep2	fmo-2 OE	5mM	5
rep2	fmo-2 OE	5mM	20
rep2	fmo-2 OE	5mM	23
rep2	fmo-2 OE	5mM	34
rep2	fmo-2 OE	5mM	70
rep2	fmo-2 OE	5mM	9
rep2	fmo-2 OE	5mM	27
rep2	fmo-2 OE	5mM	32
rep2	fmo-2 OE	5mM	35
rep2	fmo-2 OE	5mM	22
rep2	fmo-2 OE	5mM	38
rep2	fmo-2 OE	5mM	29
rep2	fmo-2 OE	5mM	36
rep2	fmo-2 OE	5mM	8
rep2	fmo-2 OE	5mM	20
rep2	fmo-2 OE	5mM	29
rep2	fmo-2 OE	5mM	29
rep2	fmo-2 OE	5mM	23
rep2	fmo-2 OE	5mM	33
rep2	fmo-2 OE	5mM	26
rep2	fmo-2 OE	5mM	14
rep2	fmo-2 OE	5mM	35
rep2	fmo-2 OE	5mM	32
rep2	fmo-2 OE	5mM	21
rep2	fmo-2 OE	5mM	22
rep2	fmo-2 OE	5mM	27
rep2	fmo-2 OE	5mM	32
rep2	fmo-2 OE	5mM	24
rep2	fmo-2 OE	5mM	41
rep2	fmo-2 OE	5mM	11
rep2	fmo-2 OE	10mM	78
rep2	fmo-2 OE	10mM	44
rep2	fmo-2 OE	10mM	69
rep2	fmo-2 OE	10mM	47
rep2	fmo-2 OE	10mM	80
rep2	fmo-2 OE	10mM	44
rep2	fmo-2 OE	10mM	50
rep2	fmo-2 OE	10mM	38
rep2	fmo-2 OE	10mM	64
rep2	fmo-2 OE	10mM	45
rep2	fmo-2 OE	10mM	77
rep2	fmo-2 OE	10mM	35
rep2	fmo-2 OE	10mM	24
rep2	fmo-2 OE	10mM	60
rep2	fmo-2 OE	10mM	66
rep2	fmo-2 OE	10mM	22
rep2	fmo-2 OE	10mM	40
rep2	fmo-2 OE	10mM	17
rep2	fmo-2 OE	10mM	19
rep2	fmo-2 OE	10mM	45
rep2	fmo-2 OE	10mM	22
rep2	fmo-2 OE	10mM	21
rep2	fmo-2 OE	10mM	10
rep2	fmo-2 OE	10mM	29
rep2	fmo-2 OE	10mM	34
rep2	fmo-2 OE	10mM	42
rep2	fmo-2 OE	10mM	26
rep2	fmo-2 OE	10mM	22
rep2	fmo-2 OE	10mM	74
rep2	fmo-2 OE	10mM	32
rep3	WT	0mM	66
rep3	WT	0mM	47
rep3	WT	0mM	70
rep3	WT	0mM	44
rep3	WT	0mM	67
rep3	WT	0mM	68
rep3	WT	0mM	66
rep3	WT	0mM	65
rep3	WT	0mM	61
rep3	WT	0mM	73
rep3	WT	0mM	68
rep3	WT	0mM	62
rep3	WT	0mM	65
rep3	WT	0mM	72
rep3	WT	0mM	71
rep3	WT	0mM	67
rep3	WT	0mM	65
rep3	WT	0mM	63
rep3	WT	0mM	62
rep3	WT	0mM	35
rep3	WT	0mM	71
rep3	WT	0mM	56
rep3	WT	0mM	53
rep3	WT	0mM	62
rep3	WT	0mM	68
rep3	WT	0mM	56
rep3	WT	0mM	52
rep3	WT	0mM	69
rep3	WT	0mM	68
rep3	WT	0mM	69
rep3	WT	1mM	74
rep3	WT	1mM	65
rep3	WT	1mM	77
rep3	WT	1mM	60
rep3	WT	1mM	69
rep3	WT	1mM	57
rep3	WT	1mM	50
rep3	WT	1mM	71
rep3	WT	1mM	65
rep3	WT	1mM	65
rep3	WT	1mM	66
rep3	WT	1mM	69
rep3	WT	1mM	67
rep3	WT	1mM	62
rep3	WT	1mM	71
rep3	WT	1mM	71
rep3	WT	1mM	72
rep3	WT	1mM	68
rep3	WT	1mM	64
rep3	WT	1mM	58
rep3	WT	1mM	35
rep3	WT	1mM	68
rep3	WT	1mM	75
rep3	WT	1mM	67
rep3	WT	1mM	54
rep3	WT	1mM	64
rep3	WT	1mM	69
rep3	WT	1mM	71
rep3	WT	1mM	64
rep3	WT	1mM	59
rep3	WT	5mM	65
rep3	WT	5mM	73
rep3	WT	5mM	61
rep3	WT	5mM	55
rep3	WT	5mM	57
rep3	WT	5mM	75
rep3	WT	5mM	72
rep3	WT	5mM	67
rep3	WT	5mM	74
rep3	WT	5mM	68
rep3	WT	5mM	73
rep3	WT	5mM	76
rep3	WT	5mM	67
rep3	WT	5mM	76
rep3	WT	5mM	66
rep3	WT	5mM	66
rep3	WT	5mM	68
rep3	WT	5mM	73
rep3	WT	5mM	65
rep3	WT	5mM	65
rep3	WT	5mM	64
rep3	WT	5mM	64
rep3	WT	5mM	71
rep3	WT	5mM	50
rep3	WT	5mM	76
rep3	WT	5mM	50
rep3	WT	5mM	62
rep3	WT	5mM	70
rep3	WT	5mM	0
rep3	WT	5mM	44
rep3	WT	5mM	56
rep3	WT	10mM	59
rep3	WT	10mM	68
rep3	WT	10mM	10
rep3	WT	10mM	65
rep3	WT	10mM	15
rep3	WT	10mM	71
rep3	WT	10mM	68
rep3	WT	10mM	56
rep3	WT	10mM	68
rep3	WT	10mM	75
rep3	WT	10mM	70
rep3	WT	10mM	74
rep3	WT	10mM	0
rep3	WT	10mM	31
rep3	WT	10mM	69
rep3	WT	10mM	63
rep3	WT	10mM	68
rep3	WT	10mM	78
rep3	WT	10mM	52
rep3	WT	10mM	62
rep3	WT	10mM	67
rep3	WT	10mM	71
rep3	WT	10mM	70
rep3	WT	10mM	70
rep3	WT	10mM	77
rep3	WT	10mM	65
rep3	WT	10mM	55
rep3	WT	10mM	41
rep3	WT	10mM	29
rep3	fmo-2 KO	0mM	26
rep3	fmo-2 KO	0mM	0
rep3	fmo-2 KO	0mM	25
rep3	fmo-2 KO	0mM	47
rep3	fmo-2 KO	0mM	24
rep3	fmo-2 KO	0mM	50
rep3	fmo-2 KO	0mM	60
rep3	fmo-2 KO	0mM	23
rep3	fmo-2 KO	0mM	56
rep3	fmo-2 KO	0mM	55
rep3	fmo-2 KO	0mM	50
rep3	fmo-2 KO	0mM	26
rep3	fmo-2 KO	0mM	67
rep3	fmo-2 KO	0mM	55
rep3	fmo-2 KO	0mM	41
rep3	fmo-2 KO	0mM	3
rep3	fmo-2 KO	0mM	11
rep3	fmo-2 KO	0mM	39
rep3	fmo-2 KO	0mM	30
rep3	fmo-2 KO	0mM	53
rep3	fmo-2 KO	0mM	30
rep3	fmo-2 KO	0mM	27
rep3	fmo-2 KO	0mM	41
rep3	fmo-2 KO	0mM	33
rep3	fmo-2 KO	0mM	33
rep3	fmo-2 KO	0mM	15
rep3	fmo-2 KO	0mM	27
rep3	fmo-2 KO	0mM	36
rep3	fmo-2 KO	0mM	28
rep3	fmo-2 KO	0mM	20
rep3	fmo-2 KO	0mM	14
rep3	fmo-2 KO	1mM	29
rep3	fmo-2 KO	1mM	23
rep3	fmo-2 KO	1mM	24
rep3	fmo-2 KO	1mM	26
rep3	fmo-2 KO	1mM	19
rep3	fmo-2 KO	1mM	14
rep3	fmo-2 KO	1mM	15
rep3	fmo-2 KO	1mM	20
rep3	fmo-2 KO	1mM	38
rep3	fmo-2 KO	1mM	30
rep3	fmo-2 KO	1mM	28
rep3	fmo-2 KO	1mM	35
rep3	fmo-2 KO	1mM	22
rep3	fmo-2 KO	1mM	22
rep3	fmo-2 KO	1mM	20
rep3	fmo-2 KO	1mM	23
rep3	fmo-2 KO	1mM	28
rep3	fmo-2 KO	1mM	44
rep3	fmo-2 KO	1mM	32
rep3	fmo-2 KO	1mM	44
rep3	fmo-2 KO	1mM	49
rep3	fmo-2 KO	1mM	28
rep3	fmo-2 KO	1mM	36
rep3	fmo-2 KO	1mM	16
rep3	fmo-2 KO	1mM	43
rep3	fmo-2 KO	1mM	70
rep3	fmo-2 KO	1mM	30
rep3	fmo-2 KO	1mM	23
rep3	fmo-2 KO	1mM	20
rep3	fmo-2 KO	1mM	23
rep3	fmo-2 KO	5mM	14
rep3	fmo-2 KO	5mM	49
rep3	fmo-2 KO	5mM	49
rep3	fmo-2 KO	5mM	78
rep3	fmo-2 KO	5mM	28
rep3	fmo-2 KO	5mM	26
rep3	fmo-2 KO	5mM	44
rep3	fmo-2 KO	5mM	29
rep3	fmo-2 KO	5mM	29
rep3	fmo-2 KO	5mM	36
rep3	fmo-2 KO	5mM	25
rep3	fmo-2 KO	5mM	26
rep3	fmo-2 KO	5mM	38
rep3	fmo-2 KO	5mM	49
rep3	fmo-2 KO	5mM	32
rep3	fmo-2 KO	5mM	46
rep3	fmo-2 KO	5mM	29
rep3	fmo-2 KO	5mM	32
rep3	fmo-2 KO	5mM	26
rep3	fmo-2 KO	5mM	33
rep3	fmo-2 KO	5mM	21
rep3	fmo-2 KO	5mM	29
rep3	fmo-2 KO	5mM	26
rep3	fmo-2 KO	5mM	21
rep3	fmo-2 KO	5mM	10
rep3	fmo-2 KO	5mM	20
rep3	fmo-2 KO	5mM	34
rep3	fmo-2 KO	5mM	39
rep3	fmo-2 KO	5mM	39
rep3	fmo-2 KO	5mM	40
rep3	fmo-2 KO	10mM	6
rep3	fmo-2 KO	10mM	27
rep3	fmo-2 KO	10mM	48
rep3	fmo-2 KO	10mM	17
rep3	fmo-2 KO	10mM	24
rep3	fmo-2 KO	10mM	23
rep3	fmo-2 KO	10mM	20
rep3	fmo-2 KO	10mM	21
rep3	fmo-2 KO	10mM	41
rep3	fmo-2 KO	10mM	14
rep3	fmo-2 KO	10mM	21
rep3	fmo-2 KO	10mM	22
rep3	fmo-2 KO	10mM	33
rep3	fmo-2 KO	10mM	25
rep3	fmo-2 KO	10mM	35
rep3	fmo-2 KO	10mM	35
rep3	fmo-2 KO	10mM	28
rep3	fmo-2 KO	10mM	31
rep3	fmo-2 KO	10mM	23
rep3	fmo-2 KO	10mM	11
rep3	fmo-2 KO	10mM	28
rep3	fmo-2 KO	10mM	25
rep3	fmo-2 KO	10mM	31
rep3	fmo-2 KO	10mM	15
rep3	fmo-2 KO	10mM	47
rep3	fmo-2 KO	10mM	18
rep3	fmo-2 KO	10mM	30
rep3	fmo-2 KO	10mM	11
rep3	fmo-2 KO	10mM	38
rep3	fmo-2 KO	10mM	35
rep3	fmo-2 OE	0mM	27
rep3	fmo-2 OE	0mM	62
rep3	fmo-2 OE	0mM	14
rep3	fmo-2 OE	0mM	38
rep3	fmo-2 OE	0mM	42
rep3	fmo-2 OE	0mM	42
rep3	fmo-2 OE	0mM	32
rep3	fmo-2 OE	0mM	19
rep3	fmo-2 OE	0mM	38
rep3	fmo-2 OE	0mM	51
rep3	fmo-2 OE	0mM	27
rep3	fmo-2 OE	0mM	47
rep3	fmo-2 OE	0mM	11
rep3	fmo-2 OE	0mM	35
rep3	fmo-2 OE	0mM	22
rep3	fmo-2 OE	0mM	47
rep3	fmo-2 OE	0mM	50
rep3	fmo-2 OE	0mM	46
rep3	fmo-2 OE	0mM	44
rep3	fmo-2 OE	0mM	51
rep3	fmo-2 OE	0mM	56
rep3	fmo-2 OE	0mM	21
rep3	fmo-2 OE	0mM	26
rep3	fmo-2 OE	0mM	41
rep3	fmo-2 OE	0mM	32
rep3	fmo-2 OE	0mM	59
rep3	fmo-2 OE	0mM	26
rep3	fmo-2 OE	0mM	38
rep3	fmo-2 OE	0mM	56
rep3	fmo-2 OE	0mM	10
rep3	fmo-2 OE	1mM	56
rep3	fmo-2 OE	1mM	50
rep3	fmo-2 OE	1mM	11
rep3	fmo-2 OE	1mM	68
rep3	fmo-2 OE	1mM	16
rep3	fmo-2 OE	1mM	50
rep3	fmo-2 OE	1mM	52
rep3	fmo-2 OE	1mM	41
rep3	fmo-2 OE	1mM	54
rep3	fmo-2 OE	1mM	66
rep3	fmo-2 OE	1mM	47
rep3	fmo-2 OE	1mM	41
rep3	fmo-2 OE	1mM	21
rep3	fmo-2 OE	1mM	58
rep3	fmo-2 OE	1mM	26
rep3	fmo-2 OE	1mM	59
rep3	fmo-2 OE	1mM	17
rep3	fmo-2 OE	1mM	56
rep3	fmo-2 OE	1mM	41
rep3	fmo-2 OE	1mM	59
rep3	fmo-2 OE	1mM	66
rep3	fmo-2 OE	1mM	72
rep3	fmo-2 OE	1mM	48
rep3	fmo-2 OE	1mM	44
rep3	fmo-2 OE	1mM	37
rep3	fmo-2 OE	1mM	50
rep3	fmo-2 OE	1mM	35
rep3	fmo-2 OE	1mM	53
rep3	fmo-2 OE	1mM	25
rep3	fmo-2 OE	1mM	10
rep3	fmo-2 OE	5mM	32
rep3	fmo-2 OE	5mM	33
rep3	fmo-2 OE	5mM	35
rep3	fmo-2 OE	5mM	22
rep3	fmo-2 OE	5mM	45
rep3	fmo-2 OE	5mM	39
rep3	fmo-2 OE	5mM	63
rep3	fmo-2 OE	5mM	41
rep3	fmo-2 OE	5mM	55
rep3	fmo-2 OE	5mM	43
rep3	fmo-2 OE	5mM	28
rep3	fmo-2 OE	5mM	55
rep3	fmo-2 OE	5mM	55
rep3	fmo-2 OE	5mM	48
rep3	fmo-2 OE	5mM	43
rep3	fmo-2 OE	5mM	38
rep3	fmo-2 OE	5mM	38
rep3	fmo-2 OE	5mM	33
rep3	fmo-2 OE	5mM	28
rep3	fmo-2 OE	5mM	55
rep3	fmo-2 OE	5mM	0
rep3	fmo-2 OE	5mM	38
rep3	fmo-2 OE	5mM	43
rep3	fmo-2 OE	5mM	43
rep3	fmo-2 OE	5mM	23
rep3	fmo-2 OE	5mM	20
rep3	fmo-2 OE	5mM	25
rep3	fmo-2 OE	5mM	27
rep3	fmo-2 OE	5mM	51
rep3	fmo-2 OE	5mM	34
rep3	fmo-2 OE	10mM	59
rep3	fmo-2 OE	10mM	18
rep3	fmo-2 OE	10mM	17
rep3	fmo-2 OE	10mM	51
rep3	fmo-2 OE	10mM	54
rep3	fmo-2 OE	10mM	32
rep3	fmo-2 OE	10mM	32
rep3	fmo-2 OE	10mM	32
rep3	fmo-2 OE	10mM	24
rep3	fmo-2 OE	10mM	20
rep3	fmo-2 OE	10mM	68
rep3	fmo-2 OE	10mM	26
rep3	fmo-2 OE	10mM	48
rep3	fmo-2 OE	10mM	35
rep3	fmo-2 OE	10mM	41
rep3	fmo-2 OE	10mM	29
rep3	fmo-2 OE	10mM	38
rep3	fmo-2 OE	10mM	55
rep3	fmo-2 OE	10mM	32
rep3	fmo-2 OE	10mM	25
rep3	fmo-2 OE	10mM	12
rep3	fmo-2 OE	10mM	24
rep3	fmo-2 OE	10mM	27
rep3	fmo-2 OE	10mM	22
rep3	fmo-2 OE	10mM	43
rep3	fmo-2 OE	10mM	20
rep3	fmo-2 OE	10mM	20
rep3	fmo-2 OE	10mM	29
rep3	fmo-2 OE	10mM	35
Replicate 1 2-way ANOVA, Squares Entered~Genotype*Glutathione
term	df	sumsq	meansq	statistic	p.value
genotype	2	67219.4	33609.7	256.805	3.09563e-69
glutathione	3	2739.44	913.148	6.97718	0.000143267
genotype:glutathione	6	1144.77	190.795	1.45783	0.191881	NS.
Residuals	348	45545	130.876	NA	NA
Replicate 2 2-way ANOVA, Squares Entered~Genotype*Glutathione
term	df	sumsq	meansq	statistic	p.value
genotype	2	89273.2	44636.6	247.292	3.18786e-67
glutathione	3	1954.79	651.595	3.60992	0.0136021
genotype:glutathione	6	4420.25	736.708	4.08146	0.000570576
Residuals	343	61911.9	180.501	NA	NA
Replicate 3 2-way ANOVA, Squares Entered~Genotype*Glutathione
term	df	sumsq	meansq	statistic	p.value
genotype	2	65590.7	32795.4	166.172	2.18739e-51
glutathione	3	2650.54	883.513	4.47671	0.00423073
genotype:glutathione	6	1293.19	215.532	1.09209	0.366626
Residuals	348	68680.4	197.357	NA	NA
Replicate 1, 2-way ANOVA post-hoc tukey HSD test
term	contrast	null.value	estimate	conf.low	conf.high	adj.p.value
genotype	fmo-2 OE-fmo-2 KO	0	5.925	2.44866	9.40134	0.000217477
genotype	WT-fmo-2 KO	0	31.4917	28.0153	34.968	0
genotype	WT-fmo-2 OE	0	25.5667	22.0903	29.043	0
glutathione	10mM-0mM	0	-5.34444	-9.74689	-0.941994	0.010068
glutathione	1mM-0mM	0	2.13333	-2.26912	6.53578	0.594846
glutathione	5mM-0mM	0	-2.07778	-6.48023	2.32467	0.615595
glutathione	1mM-10mM	0	7.47778	3.07533	11.8802	9.0503e-05
glutathione	5mM-10mM	0	3.26667	-1.13578	7.66912	0.22338
glutathione	5mM-1mM	0	-4.21111	-8.61356	0.191339	0.0665914
genotype:glutathione	fmo-2 OE:0mM-fmo-2 KO:0mM	0	4.96667	-4.75293	14.6863	0.875644
genotype:glutathione	WT:0mM-fmo-2 KO:0mM	0	33.4667	23.7471	43.1863	0
genotype:glutathione	fmo-2 KO:10mM-fmo-2 KO:0mM	0	-3.13333	-12.8529	6.58627	0.996019	NS.
genotype:glutathione	fmo-2 OE:10mM-fmo-2 KO:0mM	0	-1.06667	-10.7863	8.65293	1
genotype:glutathione	WT:10mM-fmo-2 KO:0mM	0	26.6	16.8804	36.3196	0
genotype:glutathione	fmo-2 KO:1mM-fmo-2 KO:0mM	0	-0.233333	-9.95293	9.48627	1	NS.
genotype:glutathione	fmo-2 OE:1mM-fmo-2 KO:0mM	0	9.7	-0.0196016	19.4196	0.0510044
genotype:glutathione	WT:1mM-fmo-2 KO:0mM	0	35.3667	25.6471	45.0863	0
genotype:glutathione	fmo-2 KO:5mM-fmo-2 KO:0mM	0	-0.566667	-10.2863	9.15293	1	NS.
genotype:glutathione	fmo-2 OE:5mM-fmo-2 KO:0mM	0	6.16667	-3.55293	15.8863	0.63195
genotype:glutathione	WT:5mM-fmo-2 KO:0mM	0	26.6	16.8804	36.3196	0
genotype:glutathione	WT:0mM-fmo-2 OE:0mM	0	28.5	18.7804	38.2196	0
genotype:glutathione	fmo-2 KO:10mM-fmo-2 OE:0mM	0	-8.1	-17.8196	1.6196	0.210373
genotype:glutathione	fmo-2 OE:10mM-fmo-2 OE:0mM	0	-6.03333	-15.7529	3.68627	0.663852	NS.
genotype:glutathione	WT:10mM-fmo-2 OE:0mM	0	21.6333	11.9137	31.3529	1.09917e-10
genotype:glutathione	fmo-2 KO:1mM-fmo-2 OE:0mM	0	-5.2	-14.9196	4.5196	0.83809
genotype:glutathione	fmo-2 OE:1mM-fmo-2 OE:0mM	0	4.73333	-4.98627	14.4529	0.907379	NS.
genotype:glutathione	WT:1mM-fmo-2 OE:0mM	0	30.4	20.6804	40.1196	0
genotype:glutathione	fmo-2 KO:5mM-fmo-2 OE:0mM	0	-5.53333	-15.2529	4.18627	0.775009
genotype:glutathione	fmo-2 OE:5mM-fmo-2 OE:0mM	0	1.2	-8.5196	10.9196	1	NS.
genotype:glutathione	WT:5mM-fmo-2 OE:0mM	0	21.6333	11.9137	31.3529	1.09917e-10
genotype:glutathione	fmo-2 KO:10mM-WT:0mM	0	-36.6	-46.3196	-26.8804	0
genotype:glutathione	fmo-2 OE:10mM-WT:0mM	0	-34.5333	-44.2529	-24.8137	0
genotype:glutathione	WT:10mM-WT:0mM	0	-6.86667	-16.5863	2.85293	0.461076	NS.
genotype:glutathione	fmo-2 KO:1mM-WT:0mM	0	-33.7	-43.4196	-23.9804	0
genotype:glutathione	fmo-2 OE:1mM-WT:0mM	0	-23.7667	-33.4863	-14.0471	0
genotype:glutathione	WT:1mM-WT:0mM	0	1.9	-7.8196	11.6196	0.999966	NS.
genotype:glutathione	fmo-2 KO:5mM-WT:0mM	0	-34.0333	-43.7529	-24.3137	0
genotype:glutathione	fmo-2 OE:5mM-WT:0mM	0	-27.3	-37.0196	-17.5804	0
genotype:glutathione	WT:5mM-WT:0mM	0	-6.86667	-16.5863	2.85293	0.461076	NS.
genotype:glutathione	fmo-2 OE:10mM-fmo-2 KO:10mM	0	2.06667	-7.65293	11.7863	0.999921
genotype:glutathione	WT:10mM-fmo-2 KO:10mM	0	29.7333	20.0137	39.4529	0
genotype:glutathione	fmo-2 KO:1mM-fmo-2 KO:10mM	0	2.9	-6.8196	12.6196	0.997996
genotype:glutathione	fmo-2 OE:1mM-fmo-2 KO:10mM	0	12.8333	3.11373	22.5529	0.00109743
genotype:glutathione	WT:1mM-fmo-2 KO:10mM	0	38.5	28.7804	48.2196	0
genotype:glutathione	fmo-2 KO:5mM-fmo-2 KO:10mM	0	2.56667	-7.15293	12.2863	0.99935
genotype:glutathione	fmo-2 OE:5mM-fmo-2 KO:10mM	0	9.3	-0.419602	19.0196	0.0755655
genotype:glutathione	WT:5mM-fmo-2 KO:10mM	0	29.7333	20.0137	39.4529	0
genotype:glutathione	WT:10mM-fmo-2 OE:10mM	0	27.6667	17.9471	37.3863	0
genotype:glutathione	fmo-2 KO:1mM-fmo-2 OE:10mM	0	0.833333	-8.88627	10.5529	1
genotype:glutathione	fmo-2 OE:1mM-fmo-2 OE:10mM	0	10.7667	1.04707	20.4863	0.01594
genotype:glutathione	WT:1mM-fmo-2 OE:10mM	0	36.4333	26.7137	46.1529	0
genotype:glutathione	fmo-2 KO:5mM-fmo-2 OE:10mM	0	0.5	-9.2196	10.2196	1
genotype:glutathione	fmo-2 OE:5mM-fmo-2 OE:10mM	0	7.23333	-2.48627	16.9529	0.376286
genotype:glutathione	WT:5mM-fmo-2 OE:10mM	0	27.6667	17.9471	37.3863	0
genotype:glutathione	fmo-2 KO:1mM-WT:10mM	0	-26.8333	-36.5529	-17.1137	0
genotype:glutathione	fmo-2 OE:1mM-WT:10mM	0	-16.9	-26.6196	-7.1804	1.48636e-06
genotype:glutathione	WT:1mM-WT:10mM	0	8.76667	-0.952935	18.4863	0.122709
genotype:glutathione	fmo-2 KO:5mM-WT:10mM	0	-27.1667	-36.8863	-17.4471	0
genotype:glutathione	fmo-2 OE:5mM-WT:10mM	0	-20.4333	-30.1529	-10.7137	1.45669e-09
genotype:glutathione	WT:5mM-WT:10mM	0	4.9738e-14	-9.7196	9.7196	1
genotype:glutathione	fmo-2 OE:1mM-fmo-2 KO:1mM	0	9.93333	0.213732	19.6529	0.0401024
genotype:glutathione	WT:1mM-fmo-2 KO:1mM	0	35.6	25.8804	45.3196	0
genotype:glutathione	fmo-2 KO:5mM-fmo-2 KO:1mM	0	-0.333333	-10.0529	9.38627	1
genotype:glutathione	fmo-2 OE:5mM-fmo-2 KO:1mM	0	6.4	-3.3196	16.1196	0.574989
genotype:glutathione	WT:5mM-fmo-2 KO:1mM	0	26.8333	17.1137	36.5529	0
genotype:glutathione	WT:1mM-fmo-2 OE:1mM	0	25.6667	15.9471	35.3863	0
genotype:glutathione	fmo-2 KO:5mM-fmo-2 OE:1mM	0	-10.2667	-19.9863	-0.547065	0.0280534
genotype:glutathione	fmo-2 OE:5mM-fmo-2 OE:1mM	0	-3.53333	-13.2529	6.18627	0.989021
genotype:glutathione	WT:5mM-fmo-2 OE:1mM	0	16.9	7.1804	26.6196	1.48636e-06
genotype:glutathione	fmo-2 KO:5mM-WT:1mM	0	-35.9333	-45.6529	-26.2137	0
genotype:glutathione	fmo-2 OE:5mM-WT:1mM	0	-29.2	-38.9196	-19.4804	0
genotype:glutathione	WT:5mM-WT:1mM	0	-8.76667	-18.4863	0.952935	0.122709
genotype:glutathione	fmo-2 OE:5mM-fmo-2 KO:5mM	0	6.73333	-2.98627	16.4529	0.493236
genotype:glutathione	WT:5mM-fmo-2 KO:5mM	0	27.1667	17.4471	36.8863	0
genotype:glutathione	WT:5mM-fmo-2 OE:5mM	0	20.4333	10.7137	30.1529	1.45669e-09
Replicate 2, 2-way ANOVA post-hoc tukey HSD test
term	contrast	null.value	estimate	conf.low	conf.high	adj.p.value
genotype	fmo-2 OE-fmo-2 KO	0	2.89069	-1.20069	6.98206	0.220969
genotype	WT-fmo-2 KO	0	35.1668	31.0405	39.2932	0
genotype	WT-fmo-2 OE	0	32.2761	28.1583	36.394	0
glutathione	10mM-0mM	0	0.345483	-4.86942	5.56039	0.998219
glutathione	1mM-0mM	0	-0.353234	-5.58252	4.87605	0.998113
glutathione	5mM-0mM	0	-5.38507	-10.6144	-0.155782	0.0407668
glutathione	1mM-10mM	0	-0.698717	-5.88374	4.48631	0.985518
glutathione	5mM-10mM	0	-5.73055	-10.9156	-0.545524	0.0236477
glutathione	5mM-1mM	0	-5.03183	-10.2313	0.167656	0.0619227
genotype:glutathione	fmo-2 OE:0mM-fmo-2 KO:0mM	0	-3.13333	-14.549	8.28233	0.999066
genotype:glutathione	WT:0mM-fmo-2 KO:0mM	0	30.9111	19.1826	42.6396	0
genotype:glutathione	fmo-2 KO:10mM-fmo-2 KO:0mM	0	-7.66667	-19.0823	3.749	0.543454
genotype:glutathione	fmo-2 OE:10mM-fmo-2 KO:0mM	0	3.66667	-7.749	15.0823	0.996138
genotype:glutathione	WT:10mM-fmo-2 KO:0mM	0	32.9	21.4843	44.3157	0
genotype:glutathione	fmo-2 KO:1mM-fmo-2 KO:0mM	0	-5.7977	-17.3114	5.71595	0.886025
genotype:glutathione	fmo-2 OE:1mM-fmo-2 KO:0mM	0	4	-7.41567	15.4157	0.991883
genotype:glutathione	WT:1mM-fmo-2 KO:0mM	0	28.5333	17.1177	39.949	0
genotype:glutathione	fmo-2 KO:5mM-fmo-2 KO:0mM	0	-5.56667	-16.9823	5.849	0.906524
genotype:glutathione	fmo-2 OE:5mM-fmo-2 KO:0mM	0	-11.9667	-23.3823	-0.551002	0.0305458
genotype:glutathione	WT:5mM-fmo-2 KO:0mM	0	29.3402	17.8266	40.8539	0
genotype:glutathione	WT:0mM-fmo-2 OE:0mM	0	34.0444	22.316	45.7729	0
genotype:glutathione	fmo-2 KO:10mM-fmo-2 OE:0mM	0	-4.53333	-15.949	6.88233	0.977866
genotype:glutathione	fmo-2 OE:10mM-fmo-2 OE:0mM	0	6.8	-4.61567	18.2157	0.719896
genotype:glutathione	WT:10mM-fmo-2 OE:0mM	0	36.0333	24.6177	47.449	0
genotype:glutathione	fmo-2 KO:1mM-fmo-2 OE:0mM	0	-2.66437	-14.178	8.84929	0.999817
genotype:glutathione	fmo-2 OE:1mM-fmo-2 OE:0mM	0	7.13333	-4.28233	18.549	0.654163
genotype:glutathione	WT:1mM-fmo-2 OE:0mM	0	31.6667	20.251	43.0823	0
genotype:glutathione	fmo-2 KO:5mM-fmo-2 OE:0mM	0	-2.43333	-13.849	8.98233	0.999919
genotype:glutathione	fmo-2 OE:5mM-fmo-2 OE:0mM	0	-8.83333	-20.249	2.58233	0.315012
genotype:glutathione	WT:5mM-fmo-2 OE:0mM	0	32.4736	20.9599	43.9872	0
genotype:glutathione	fmo-2 KO:10mM-WT:0mM	0	-38.5778	-50.3063	-26.8493	0
genotype:glutathione	fmo-2 OE:10mM-WT:0mM	0	-27.2444	-38.9729	-15.516	1.35004e-11
genotype:glutathione	WT:10mM-WT:0mM	0	1.98889	-9.73959	13.7174	0.999992
genotype:glutathione	fmo-2 KO:1mM-WT:0mM	0	-36.7088	-48.5327	-24.8849	0
genotype:glutathione	fmo-2 OE:1mM-WT:0mM	0	-26.9111	-38.6396	-15.1826	2.55045e-11
genotype:glutathione	WT:1mM-WT:0mM	0	-2.37778	-14.1063	9.3507	0.999951
genotype:glutathione	fmo-2 KO:5mM-WT:0mM	0	-36.4778	-48.2063	-24.7493	0
genotype:glutathione	fmo-2 OE:5mM-WT:0mM	0	-42.8778	-54.6063	-31.1493	0
genotype:glutathione	WT:5mM-WT:0mM	0	-1.57088	-13.3948	10.253	0.999999
genotype:glutathione	fmo-2 OE:10mM-fmo-2 KO:10mM	0	11.3333	-0.0823318	22.749	0.0536706
genotype:glutathione	WT:10mM-fmo-2 KO:10mM	0	40.5667	29.151	51.9823	0
genotype:glutathione	fmo-2 KO:1mM-fmo-2 KO:10mM	0	1.86897	-9.64469	13.3826	0.999995
genotype:glutathione	fmo-2 OE:1mM-fmo-2 KO:10mM	0	11.6667	0.251002	23.0823	0.040106
genotype:glutathione	WT:1mM-fmo-2 KO:10mM	0	36.2	24.7843	47.6157	0
genotype:glutathione	fmo-2 KO:5mM-fmo-2 KO:10mM	0	2.1	-9.31567	13.5157	0.999982
genotype:glutathione	fmo-2 OE:5mM-fmo-2 KO:10mM	0	-4.3	-15.7157	7.11567	0.98536
genotype:glutathione	WT:5mM-fmo-2 KO:10mM	0	37.0069	25.4932	48.5206	0
genotype:glutathione	WT:10mM-fmo-2 OE:10mM	0	29.2333	17.8177	40.649	0
genotype:glutathione	fmo-2 KO:1mM-fmo-2 OE:10mM	0	-9.46437	-20.978	2.04929	0.228222
genotype:glutathione	fmo-2 OE:1mM-fmo-2 OE:10mM	0	0.333333	-11.0823	11.749	1
genotype:glutathione	WT:1mM-fmo-2 OE:10mM	0	24.8667	13.451	36.2823	3.08441e-10
genotype:glutathione	fmo-2 KO:5mM-fmo-2 OE:10mM	0	-9.23333	-20.649	2.18233	0.250242
genotype:glutathione	fmo-2 OE:5mM-fmo-2 OE:10mM	0	-15.6333	-27.049	-4.21767	0.000552251
genotype:glutathione	WT:5mM-fmo-2 OE:10mM	0	25.6736	14.1599	37.1872	1.03765e-10
genotype:glutathione	fmo-2 KO:1mM-WT:10mM	0	-38.6977	-50.2114	-27.184	0
genotype:glutathione	fmo-2 OE:1mM-WT:10mM	0	-28.9	-40.3157	-17.4843	0
genotype:glutathione	WT:1mM-WT:10mM	0	-4.36667	-15.7823	7.049	0.983461
genotype:glutathione	fmo-2 KO:5mM-WT:10mM	0	-38.4667	-49.8823	-27.051	0
genotype:glutathione	fmo-2 OE:5mM-WT:10mM	0	-44.8667	-56.2823	-33.451	0
genotype:glutathione	WT:5mM-WT:10mM	0	-3.55977	-15.0734	7.95389	0.99724
genotype:glutathione	fmo-2 OE:1mM-fmo-2 KO:1mM	0	9.7977	-1.71595	21.3114	0.184506
genotype:glutathione	WT:1mM-fmo-2 KO:1mM	0	34.331	22.8174	45.8447	0
genotype:glutathione	fmo-2 KO:5mM-fmo-2 KO:1mM	0	0.231034	-11.2826	11.7447	1
genotype:glutathione	fmo-2 OE:5mM-fmo-2 KO:1mM	0	-6.16897	-17.6826	5.34469	0.836641
genotype:glutathione	WT:5mM-fmo-2 KO:1mM	0	35.1379	23.5271	46.7487	0
genotype:glutathione	WT:1mM-fmo-2 OE:1mM	0	24.5333	13.1177	35.949	5.6653e-10
genotype:glutathione	fmo-2 KO:5mM-fmo-2 OE:1mM	0	-9.56667	-20.9823	1.849	0.203246
genotype:glutathione	fmo-2 OE:5mM-fmo-2 OE:1mM	0	-15.9667	-27.3823	-4.551	0.000362482
genotype:glutathione	WT:5mM-fmo-2 OE:1mM	0	25.3402	13.8266	36.8539	1.91847e-10
genotype:glutathione	fmo-2 KO:5mM-WT:1mM	0	-34.1	-45.5157	-22.6843	0
genotype:glutathione	fmo-2 OE:5mM-WT:1mM	0	-40.5	-51.9157	-29.0843	0
genotype:glutathione	WT:5mM-WT:1mM	0	0.806897	-10.7068	12.3206	1
genotype:glutathione	fmo-2 OE:5mM-fmo-2 KO:5mM	0	-6.4	-17.8157	5.01567	0.791792
genotype:glutathione	WT:5mM-fmo-2 KO:5mM	0	34.9069	23.3932	46.4206	0
genotype:glutathione	WT:5mM-fmo-2 OE:5mM	0	41.3069	29.7932	52.8206	0
Replicate 3, 2-way ANOVA post-hoc tukey HSD test
term	contrast	null.value	estimate	conf.low	conf.high	adj.p.value
genotype	fmo-2 OE-fmo-2 KO	0	7.58101	3.31194	11.8501	0.000109258
genotype	WT-fmo-2 KO	0	31.6298	27.3697	35.8898	0
genotype	WT-fmo-2 OE	0	24.0487	19.7709	28.3266	0
glutathione	10mM-0mM	0	-5.50584	-10.9279	-0.0838214	0.0450082
glutathione	1mM-0mM	0	1.61583	-3.77547	7.00714	0.866313
glutathione	5mM-0mM	0	0.344728	-5.03167	5.72112	0.998384
glutathione	1mM-10mM	0	7.12168	1.68487	12.5585	0.00444412
glutathione	5mM-10mM	0	5.85057	0.428549	11.2726	0.028692
glutathione	5mM-1mM	0	-1.27111	-6.66241	4.1202	0.929302
genotype:glutathione	fmo-2 OE:0mM-fmo-2 KO:0mM	0	3.29032	-8.54864	15.1293	0.998953
genotype:glutathione	WT:0mM-fmo-2 KO:0mM	0	28.9903	17.1514	40.8293	0
genotype:glutathione	fmo-2 KO:10mM-fmo-2 KO:0mM	0	-7.60968	-19.4486	4.22928	0.612355
genotype:glutathione	fmo-2 OE:10mM-fmo-2 KO:0mM	0	-0.330367	-12.2726	11.6119	1
genotype:glutathione	WT:10mM-fmo-2 KO:0mM	0	23.7731	11.8308	35.7153	1.3593e-08
genotype:glutathione	fmo-2 KO:1mM-fmo-2 KO:0mM	0	-4.57634	-16.4153	7.26262	0.982062
genotype:glutathione	fmo-2 OE:1mM-fmo-2 KO:0mM	0	10.5903	-1.24864	22.4293	0.130562
genotype:glutathione	WT:1mM-fmo-2 KO:0mM	0	31.1903	19.3514	43.0293	0
genotype:glutathione	fmo-2 KO:5mM-fmo-2 KO:0mM	0	-0.476344	-12.3153	11.3626	1
genotype:glutathione	fmo-2 OE:5mM-fmo-2 KO:0mM	0	4.05699	-7.78197	15.896	0.993275
genotype:glutathione	WT:5mM-fmo-2 KO:0mM	0	29.8065	18.0649	41.548	0
genotype:glutathione	WT:0mM-fmo-2 OE:0mM	0	25.7	13.7644	37.6356	5.0962e-10
genotype:glutathione	fmo-2 KO:10mM-fmo-2 OE:0mM	0	-10.9	-22.8356	1.03561	0.111493
genotype:glutathione	fmo-2 OE:10mM-fmo-2 OE:0mM	0	-3.62069	-15.6588	8.41737	0.997845
genotype:glutathione	WT:10mM-fmo-2 OE:0mM	0	20.4828	8.4447	32.5208	2.85097e-06
genotype:glutathione	fmo-2 KO:1mM-fmo-2 OE:0mM	0	-7.86667	-19.8023	4.06894	0.573485
genotype:glutathione	fmo-2 OE:1mM-fmo-2 OE:0mM	0	7.3	-4.63561	19.2356	0.684664
genotype:glutathione	WT:1mM-fmo-2 OE:0mM	0	27.9	15.9644	39.8356	8.45191e-12
genotype:glutathione	fmo-2 KO:5mM-fmo-2 OE:0mM	0	-3.76667	-15.7023	8.16894	0.996696
genotype:glutathione	fmo-2 OE:5mM-fmo-2 OE:0mM	0	0.766667	-11.1689	12.7023	1
genotype:glutathione	WT:5mM-fmo-2 OE:0mM	0	26.5161	14.6772	38.3551	8.12101e-11
genotype:glutathione	fmo-2 KO:10mM-WT:0mM	0	-36.6	-48.5356	-24.6644	0
genotype:glutathione	fmo-2 OE:10mM-WT:0mM	0	-29.3207	-41.3588	-17.2826	0
genotype:glutathione	WT:10mM-WT:0mM	0	-5.21724	-17.2553	6.82082	0.957744
genotype:glutathione	fmo-2 KO:1mM-WT:0mM	0	-33.5667	-45.5023	-21.6311	0
genotype:glutathione	fmo-2 OE:1mM-WT:0mM	0	-18.4	-30.3356	-6.46439	4.07918e-05
genotype:glutathione	WT:1mM-WT:0mM	0	2.2	-9.73561	14.1356	0.999981
genotype:glutathione	fmo-2 KO:5mM-WT:0mM	0	-29.4667	-41.4023	-17.5311	0
genotype:glutathione	fmo-2 OE:5mM-WT:0mM	0	-24.9333	-36.8689	-12.9977	1.9098e-09
genotype:glutathione	WT:5mM-WT:0mM	0	0.816129	-11.0228	12.6551	1
genotype:glutathione	fmo-2 OE:10mM-fmo-2 KO:10mM	0	7.27931	-4.75875	19.3174	0.700196
genotype:glutathione	WT:10mM-fmo-2 KO:10mM	0	31.3828	19.3447	43.4208	0
genotype:glutathione	fmo-2 KO:1mM-fmo-2 KO:10mM	0	3.03333	-8.90227	14.9689	0.999548
genotype:glutathione	fmo-2 OE:1mM-fmo-2 KO:10mM	0	18.2	6.26439	30.1356	5.32079e-05
genotype:glutathione	WT:1mM-fmo-2 KO:10mM	0	38.8	26.8644	50.7356	0
genotype:glutathione	fmo-2 KO:5mM-fmo-2 KO:10mM	0	7.13333	-4.80227	19.0689	0.715723
genotype:glutathione	fmo-2 OE:5mM-fmo-2 KO:10mM	0	11.6667	-0.26894	23.6023	0.0622367
genotype:glutathione	WT:5mM-fmo-2 KO:10mM	0	37.4161	25.5772	49.2551	0
genotype:glutathione	WT:10mM-fmo-2 OE:10mM	0	24.1034	11.9638	36.2431	1.50372e-08
genotype:glutathione	fmo-2 KO:1mM-fmo-2 OE:10mM	0	-4.24598	-16.284	7.79208	0.991437
genotype:glutathione	fmo-2 OE:1mM-fmo-2 OE:10mM	0	10.9207	-1.11737	22.9588	0.11741
genotype:glutathione	WT:1mM-fmo-2 OE:10mM	0	31.5207	19.4826	43.5588	0
genotype:glutathione	fmo-2 KO:5mM-fmo-2 OE:10mM	0	-0.145977	-12.184	11.8921	1
genotype:glutathione	fmo-2 OE:5mM-fmo-2 OE:10mM	0	4.38736	-7.6507	16.4254	0.98879
genotype:glutathione	WT:5mM-fmo-2 OE:10mM	0	30.1368	18.1946	42.0791	0
genotype:glutathione	fmo-2 KO:1mM-WT:10mM	0	-28.3494	-40.3875	-16.3114	5.28999e-12
genotype:glutathione	fmo-2 OE:1mM-WT:10mM	0	-13.1828	-25.2208	-1.1447	0.0183728
genotype:glutathione	WT:1mM-WT:10mM	0	7.41724	-4.62082	19.4553	0.674367
genotype:glutathione	fmo-2 KO:5mM-WT:10mM	0	-24.2494	-36.2875	-12.2114	8.52054e-09
genotype:glutathione	fmo-2 OE:5mM-WT:10mM	0	-19.7161	-31.7542	-7.67803	8.44943e-06
genotype:glutathione	WT:5mM-WT:10mM	0	6.03337	-5.90887	17.9756	0.883824
genotype:glutathione	fmo-2 OE:1mM-fmo-2 KO:1mM	0	15.1667	3.23106	27.1023	0.00214604
genotype:glutathione	WT:1mM-fmo-2 KO:1mM	0	35.7667	23.8311	47.7023	0
genotype:glutathione	fmo-2 KO:5mM-fmo-2 KO:1mM	0	4.1	-7.83561	16.0356	0.993137
genotype:glutathione	fmo-2 OE:5mM-fmo-2 KO:1mM	0	8.63333	-3.30227	20.5689	0.422425
genotype:glutathione	WT:5mM-fmo-2 KO:1mM	0	34.3828	22.5438	46.2218	0
genotype:glutathione	WT:1mM-fmo-2 OE:1mM	0	20.6	8.66439	32.5356	1.86241e-06
genotype:glutathione	fmo-2 KO:5mM-fmo-2 OE:1mM	0	-11.0667	-23.0023	0.86894	0.0987439
genotype:glutathione	fmo-2 OE:5mM-fmo-2 OE:1mM	0	-6.53333	-18.4689	5.40227	0.816535
genotype:glutathione	WT:5mM-fmo-2 OE:1mM	0	19.2161	7.37717	31.0551	1.08018e-05
genotype:glutathione	fmo-2 KO:5mM-WT:1mM	0	-31.6667	-43.6023	-19.7311	0
genotype:glutathione	fmo-2 OE:5mM-WT:1mM	0	-27.1333	-39.0689	-15.1977	3.87436e-11
genotype:glutathione	WT:5mM-WT:1mM	0	-1.38387	-13.2228	10.4551	1
genotype:glutathione	fmo-2 OE:5mM-fmo-2 KO:5mM	0	4.53333	-7.40227	16.4689	0.984381
genotype:glutathione	WT:5mM-fmo-2 KO:5mM	0	30.2828	18.4438	42.1218	0
genotype:glutathione	WT:5mM-fmo-2 OE:5mM	0	25.7495	13.9105	37.5884	3.23359e-10

## Sheet: SF4B
All raw data, three replicates
replicate	genotype	methimazole	squares crossed
1	WT	0mM	58
1	WT	0mM	48
1	WT	0mM	47
1	WT	0mM	33
1	WT	0mM	26
1	WT	0mM	46
1	WT	0mM	50
1	WT	0mM	29
1	WT	0mM	40
1	WT	0mM	53
1	WT	0mM	50
1	WT	0mM	51
1	WT	0mM	28
1	WT	0mM	48
1	WT	0mM	27
1	WT	0mM	30
1	WT	0mM	40
1	WT	0mM	55
1	WT	1mM	30
1	WT	1mM	28
1	WT	1mM	32
1	WT	1mM	48
1	WT	1mM	47
1	WT	1mM	42
1	WT	1mM	50
1	WT	1mM	52
1	WT	1mM	47
1	WT	1mM	43
1	WT	1mM	60
1	WT	1mM	51
1	WT	1mM	33
1	WT	1mM	25
1	WT	1mM	31
1	WT	1mM	37
1	WT	5mM	47
1	WT	5mM	49
1	WT	5mM	50
1	WT	5mM	33
1	WT	5mM	31
1	WT	5mM	25
1	WT	5mM	47
1	WT	5mM	26
1	WT	5mM	43
1	WT	5mM	57
1	WT	5mM	58
1	WT	5mM	40
1	WT	5mM	31
1	WT	5mM	36
1	WT	5mM	44
1	WT	5mM	39
1	WT	5mM	33
1	WT	5mM	51
1	fmo-2 KO	0mM	13
1	fmo-2 KO	0mM	12
1	fmo-2 KO	0mM	10
1	fmo-2 KO	0mM	13
1	fmo-2 KO	0mM	21
1	fmo-2 KO	0mM	9
1	fmo-2 KO	0mM	22
1	fmo-2 KO	0mM	18
1	fmo-2 KO	0mM	9
1	fmo-2 KO	0mM	13
1	fmo-2 KO	0mM	21
1	fmo-2 KO	0mM	15
1	fmo-2 KO	0mM	19
1	fmo-2 KO	0mM	17
1	fmo-2 KO	0mM	7
1	fmo-2 KO	0mM	15
1	fmo-2 KO	0mM	22
1	fmo-2 KO	1mM	10
1	fmo-2 KO	1mM	9
1	fmo-2 KO	1mM	13
1	fmo-2 KO	1mM	13
1	fmo-2 KO	1mM	16
1	fmo-2 KO	1mM	12
1	fmo-2 KO	1mM	25
1	fmo-2 KO	1mM	24
1	fmo-2 KO	1mM	13
1	fmo-2 KO	1mM	7
1	fmo-2 KO	1mM	11
1	fmo-2 KO	1mM	18
1	fmo-2 KO	1mM	13
1	fmo-2 KO	1mM	5
1	fmo-2 KO	1mM	17
1	fmo-2 KO	1mM	20
1	fmo-2 KO	1mM	26
1	fmo-2 KO	1mM	18
1	fmo-2 KO	5mM	5
1	fmo-2 KO	5mM	10
1	fmo-2 KO	5mM	13
1	fmo-2 KO	5mM	7
1	fmo-2 KO	5mM	5
1	fmo-2 KO	5mM	11
1	fmo-2 KO	5mM	10
1	fmo-2 KO	5mM	6
1	fmo-2 KO	5mM	4
1	fmo-2 KO	5mM	5
1	fmo-2 KO	5mM	6
1	fmo-2 KO	5mM	4
1	fmo-2 KO	5mM	6
1	fmo-2 KO	5mM	5
1	fmo-2 KO	5mM	8
1	fmo-2 KO	5mM	6
1	fmo-2 KO	5mM	4
1	fmo-2 KO	5mM	16
1	fmo-2 OE	0mM	18
1	fmo-2 OE	0mM	44
1	fmo-2 OE	0mM	27
1	fmo-2 OE	0mM	29
1	fmo-2 OE	0mM	19
1	fmo-2 OE	0mM	40
1	fmo-2 OE	0mM	26
1	fmo-2 OE	0mM	21
1	fmo-2 OE	0mM	17
1	fmo-2 OE	0mM	21
1	fmo-2 OE	0mM	27
1	fmo-2 OE	0mM	26
1	fmo-2 OE	0mM	29
1	fmo-2 OE	0mM	26
1	fmo-2 OE	0mM	30
1	fmo-2 OE	5mM	61
1	fmo-2 OE	5mM	34
1	fmo-2 OE	5mM	37
1	fmo-2 OE	5mM	20
1	fmo-2 OE	5mM	15
1	fmo-2 OE	5mM	37
1	fmo-2 OE	5mM	19
1	fmo-2 OE	5mM	12
1	fmo-2 OE	5mM	17
1	fmo-2 OE	5mM	16
1	fmo-2 OE	5mM	26
1	fmo-2 OE	5mM	30
1	fmo-2 OE	5mM	43
1	fmo-2 OE	5mM	26
1	fmo-2 OE	5mM	56
1	fmo-2 OE	5mM	24
1	fmo-2 OE	5mM	37
1	fmo-2 OE	5mM	33
1	fmo-2 OE	1mM	30
1	fmo-2 OE	1mM	27
1	fmo-2 OE	1mM	23
1	fmo-2 OE	1mM	37
1	fmo-2 OE	1mM	71
1	fmo-2 OE	1mM	32
1	fmo-2 OE	1mM	36
1	fmo-2 OE	1mM	36
1	fmo-2 OE	1mM	45
1	fmo-2 OE	1mM	36
1	fmo-2 OE	1mM	22
1	fmo-2 OE	1mM	15
1	fmo-2 OE	1mM	52
1	fmo-2 OE	1mM	49
1	fmo-2 OE	1mM	42
1	fmo-2 OE	1mM	40
1	fmo-2 OE	1mM	17
2 (representative)	WT	0mM	64
2 (representative)	WT	0mM	36
2 (representative)	WT	0mM	35
2 (representative)	WT	0mM	28
2 (representative)	WT	0mM	49
2 (representative)	WT	0mM	55
2 (representative)	WT	0mM	57
2 (representative)	WT	0mM	48
2 (representative)	WT	0mM	46
2 (representative)	WT	0mM	58
2 (representative)	WT	0mM	35
2 (representative)	WT	0mM	35
2 (representative)	WT	0mM	34
2 (representative)	WT	0mM	43
2 (representative)	WT	0mM	28
2 (representative)	WT	0mM	19
2 (representative)	WT	0mM	37
2 (representative)	WT	0mM	50
2 (representative)	WT	1mM	26
2 (representative)	WT	1mM	50
2 (representative)	WT	1mM	30
2 (representative)	WT	1mM	70
2 (representative)	WT	1mM	36
2 (representative)	WT	1mM	42
2 (representative)	WT	1mM	45
2 (representative)	WT	1mM	40
2 (representative)	WT	1mM	49
2 (representative)	WT	1mM	29
2 (representative)	WT	1mM	48
2 (representative)	WT	1mM	21
2 (representative)	WT	1mM	27
2 (representative)	WT	1mM	33
2 (representative)	WT	1mM	35
2 (representative)	WT	1mM	35
2 (representative)	WT	1mM	45
2 (representative)	WT	1mM	26
2 (representative)	WT	5mM	51
2 (representative)	WT	5mM	38
2 (representative)	WT	5mM	45
2 (representative)	WT	5mM	31
2 (representative)	WT	5mM	56
2 (representative)	WT	5mM	39
2 (representative)	WT	5mM	25
2 (representative)	WT	5mM	21
2 (representative)	WT	5mM	29
2 (representative)	WT	5mM	45
2 (representative)	WT	5mM	46
2 (representative)	WT	5mM	48
2 (representative)	WT	5mM	46
2 (representative)	WT	5mM	30
2 (representative)	WT	5mM	31
2 (representative)	WT	5mM	37
2 (representative)	WT	5mM	54
2 (representative)	fmo-2 KO	0mM	10
2 (representative)	fmo-2 KO	0mM	29
2 (representative)	fmo-2 KO	0mM	10
2 (representative)	fmo-2 KO	0mM	14
2 (representative)	fmo-2 KO	0mM	12
2 (representative)	fmo-2 KO	0mM	8
2 (representative)	fmo-2 KO	0mM	14
2 (representative)	fmo-2 KO	0mM	9
2 (representative)	fmo-2 KO	0mM	19
2 (representative)	fmo-2 KO	0mM	16
2 (representative)	fmo-2 KO	0mM	14
2 (representative)	fmo-2 KO	0mM	9
2 (representative)	fmo-2 KO	0mM	30
2 (representative)	fmo-2 KO	0mM	24
2 (representative)	fmo-2 KO	0mM	23
2 (representative)	fmo-2 KO	0mM	19
2 (representative)	fmo-2 KO	1mM	11
2 (representative)	fmo-2 KO	1mM	12
2 (representative)	fmo-2 KO	1mM	10
2 (representative)	fmo-2 KO	1mM	13
2 (representative)	fmo-2 KO	1mM	11
2 (representative)	fmo-2 KO	1mM	15
2 (representative)	fmo-2 KO	1mM	14
2 (representative)	fmo-2 KO	1mM	22
2 (representative)	fmo-2 KO	1mM	17
2 (representative)	fmo-2 KO	1mM	16
2 (representative)	fmo-2 KO	1mM	8
2 (representative)	fmo-2 KO	1mM	32
2 (representative)	fmo-2 KO	1mM	11
2 (representative)	fmo-2 KO	1mM	19
2 (representative)	fmo-2 KO	1mM	24
2 (representative)	fmo-2 KO	1mM	7
2 (representative)	fmo-2 KO	1mM	11
2 (representative)	fmo-2 KO	1mM	10
2 (representative)	fmo-2 KO	5mM	6
2 (representative)	fmo-2 KO	5mM	9
2 (representative)	fmo-2 KO	5mM	11
2 (representative)	fmo-2 KO	5mM	15
2 (representative)	fmo-2 KO	5mM	11
2 (representative)	fmo-2 KO	5mM	6
2 (representative)	fmo-2 KO	5mM	11
2 (representative)	fmo-2 KO	5mM	11
2 (representative)	fmo-2 KO	5mM	18
2 (representative)	fmo-2 KO	5mM	13
2 (representative)	fmo-2 KO	5mM	25
2 (representative)	fmo-2 KO	5mM	11
2 (representative)	fmo-2 KO	5mM	10
2 (representative)	fmo-2 KO	5mM	8
2 (representative)	fmo-2 KO	5mM	8
2 (representative)	fmo-2 KO	5mM	20
2 (representative)	fmo-2 KO	5mM	12
2 (representative)	fmo-2 OE	0mM	17
2 (representative)	fmo-2 OE	0mM	20
2 (representative)	fmo-2 OE	0mM	35
2 (representative)	fmo-2 OE	0mM	29
2 (representative)	fmo-2 OE	0mM	39
2 (representative)	fmo-2 OE	0mM	16
2 (representative)	fmo-2 OE	0mM	36
2 (representative)	fmo-2 OE	0mM	25
2 (representative)	fmo-2 OE	0mM	40
2 (representative)	fmo-2 OE	0mM	23
2 (representative)	fmo-2 OE	0mM	18
2 (representative)	fmo-2 OE	0mM	12
2 (representative)	fmo-2 OE	0mM	17
2 (representative)	fmo-2 OE	0mM	24
2 (representative)	fmo-2 OE	0mM	22
2 (representative)	fmo-2 OE	0mM	29
2 (representative)	fmo-2 OE	0mM	33
2 (representative)	fmo-2 OE	0mM	15
2 (representative)	fmo-2 OE	1mM	27
2 (representative)	fmo-2 OE	1mM	21
2 (representative)	fmo-2 OE	1mM	41
2 (representative)	fmo-2 OE	1mM	33
2 (representative)	fmo-2 OE	1mM	40
2 (representative)	fmo-2 OE	1mM	34
2 (representative)	fmo-2 OE	1mM	43
2 (representative)	fmo-2 OE	1mM	10
2 (representative)	fmo-2 OE	1mM	14
2 (representative)	fmo-2 OE	1mM	38
2 (representative)	fmo-2 OE	1mM	39
2 (representative)	fmo-2 OE	1mM	19
2 (representative)	fmo-2 OE	1mM	43
2 (representative)	fmo-2 OE	1mM	35
2 (representative)	fmo-2 OE	1mM	12
2 (representative)	fmo-2 OE	1mM	48
2 (representative)	fmo-2 OE	1mM	47
2 (representative)	fmo-2 OE	1mM	16
2 (representative)	fmo-2 OE	5mM	12
2 (representative)	fmo-2 OE	5mM	10
2 (representative)	fmo-2 OE	5mM	28
2 (representative)	fmo-2 OE	5mM	40
2 (representative)	fmo-2 OE	5mM	21
2 (representative)	fmo-2 OE	5mM	33
2 (representative)	fmo-2 OE	5mM	20
2 (representative)	fmo-2 OE	5mM	15
2 (representative)	fmo-2 OE	5mM	9
2 (representative)	fmo-2 OE	5mM	38
2 (representative)	fmo-2 OE	5mM	12
2 (representative)	fmo-2 OE	5mM	46
2 (representative)	fmo-2 OE	5mM	18
2 (representative)	fmo-2 OE	5mM	37
2 (representative)	fmo-2 OE	5mM	9
2 (representative)	fmo-2 OE	5mM	16
2 (representative)	fmo-2 OE	5mM	31
2 (representative)	fmo-2 OE	5mM	32
3	WT	0mM	71
3	WT	0mM	46
3	WT	0mM	64
3	WT	0mM	43
3	WT	0mM	40
3	WT	0mM	49
3	WT	0mM	60
3	WT	0mM	36
3	WT	0mM	40
3	WT	0mM	38
3	WT	0mM	58
3	WT	0mM	35
3	WT	0mM	45
3	WT	0mM	30
3	WT	0mM	53
3	WT	0mM	51
3	WT	1mM	56
3	WT	1mM	39
3	WT	1mM	65
3	WT	1mM	35
3	WT	1mM	50
3	WT	1mM	51
3	WT	1mM	60
3	WT	1mM	56
3	WT	1mM	47
3	WT	1mM	62
3	WT	1mM	50
3	WT	1mM	46
3	WT	1mM	44
3	WT	1mM	29
3	WT	1mM	63
3	WT	5mM	30
3	WT	5mM	24
3	WT	5mM	45
3	WT	5mM	39
3	WT	5mM	35
3	WT	5mM	29
3	WT	5mM	36
3	WT	5mM	28
3	WT	5mM	49
3	WT	5mM	30
3	WT	5mM	35
3	WT	5mM	25
3	WT	5mM	19
3	WT	5mM	25
3	WT	5mM	35
3	fmo-2 KO	0mM	22
3	fmo-2 KO	0mM	11
3	fmo-2 KO	0mM	18
3	fmo-2 KO	0mM	22
3	fmo-2 KO	0mM	19
3	fmo-2 KO	0mM	37
3	fmo-2 KO	0mM	21
3	fmo-2 KO	0mM	12
3	fmo-2 KO	0mM	23
3	fmo-2 KO	0mM	24
3	fmo-2 KO	0mM	19
3	fmo-2 KO	0mM	16
3	fmo-2 KO	0mM	28
3	fmo-2 KO	0mM	25
3	fmo-2 KO	0mM	20
3	fmo-2 KO	0mM	28
3	fmo-2 KO	1mM	8
3	fmo-2 KO	1mM	28
3	fmo-2 KO	1mM	10
3	fmo-2 KO	1mM	22
3	fmo-2 KO	1mM	28
3	fmo-2 KO	1mM	14
3	fmo-2 KO	1mM	24
3	fmo-2 KO	1mM	10
3	fmo-2 KO	1mM	8
3	fmo-2 KO	1mM	18
3	fmo-2 KO	1mM	12
3	fmo-2 KO	1mM	16
3	fmo-2 KO	1mM	26
3	fmo-2 KO	1mM	22
3	fmo-2 KO	1mM	15
3	fmo-2 KO	5mM	23
3	fmo-2 KO	5mM	7
3	fmo-2 KO	5mM	12
3	fmo-2 KO	5mM	18
3	fmo-2 KO	5mM	12
3	fmo-2 KO	5mM	10
3	fmo-2 KO	5mM	14
3	fmo-2 KO	5mM	21
3	fmo-2 KO	5mM	25
3	fmo-2 KO	5mM	12
3	fmo-2 KO	5mM	17
3	fmo-2 KO	5mM	10
3	fmo-2 KO	5mM	21
3	fmo-2 KO	5mM	7
3	fmo-2 KO	5mM	23
3	fmo-2 OE	1mM	24
3	fmo-2 OE	0mM	23
3	fmo-2 OE	0mM	18
3	fmo-2 OE	0mM	23
3	fmo-2 OE	0mM	29
3	fmo-2 OE	0mM	34
3	fmo-2 OE	0mM	15
3	fmo-2 OE	0mM	32
3	fmo-2 OE	0mM	34
3	fmo-2 OE	0mM	43
3	fmo-2 OE	0mM	32
3	fmo-2 OE	0mM	27
3	fmo-2 OE	0mM	31
3	fmo-2 OE	0mM	22
3	fmo-2 OE	0mM	25
3	fmo-2 OE	1mM	58
3	fmo-2 OE	1mM	26
3	fmo-2 OE	1mM	41
3	fmo-2 OE	1mM	44
3	fmo-2 OE	1mM	19
3	fmo-2 OE	1mM	31
3	fmo-2 OE	1mM	20
3	fmo-2 OE	1mM	32
3	fmo-2 OE	1mM	37
3	fmo-2 OE	1mM	42
3	fmo-2 OE	1mM	47
3	fmo-2 OE	1mM	58
3	fmo-2 OE	1mM	40
3	fmo-2 OE	1mM	30
3	fmo-2 OE	1mM	30
3	fmo-2 OE	5mM	23
3	fmo-2 OE	5mM	50
3	fmo-2 OE	5mM	73
3	fmo-2 OE	5mM	73
3	fmo-2 OE	5mM	35
3	fmo-2 OE	5mM	63
3	fmo-2 OE	5mM	46
3	fmo-2 OE	5mM	41
3	fmo-2 OE	5mM	31
3	fmo-2 OE	5mM	52
3	fmo-2 OE	5mM	70
3	fmo-2 OE	5mM	52
3	fmo-2 OE	5mM	50
3	fmo-2 OE	5mM	40
3	fmo-2 OE	5mM	45
3	fmo-2 OE	5mM	35
3	fmo-2 OE	5mM	51
Replicate 1 2-way ANOVA, Squares Entered~Genotype*MMI
term	df	sumsq	meansq	statistic	p.value
genotype	2	22764.6	11382.3	123.021	4.83612e-32
methimazole	2	533.537	266.768	2.88325	0.0591447
genotype:methimazole	4	894.361	223.59	2.41658	0.0513467
Residuals	146	13508.4	92.5235	NA	NA
Replicate 2 2-way ANOVA, Squares Entered~Genotype*MMI
term	df	sumsq	meansq	statistic	p.value
genotype	2	17118.9	8559.44	85.2894	2.04793e-25
methimazole	2	267.834	133.917	1.3344	0.266445
genotype:methimazole	4	581.567	145.392	1.44874	0.220812	NS.
Residuals	149	14953.3	100.358	NA	NA
Replicate 3 2-way ANOVA, Squares Entered~Genotype*MMI
term	df	sumsq	meansq	statistic	p.value
genotype	2	16292.9	8146.43	84.843	2.64851e-24
methimazole	2	106.078	53.0392	0.552389	0.576918
genotype:methimazole	4	6532.82	1633.21	17.0094	3.05951e-11
Residuals	130	12482.3	96.0177	NA	NA
Replicate 1, 2-way ANOVA post-hoc tukey HSD test
term	contrast	null.value	estimate	conf.low	conf.high	adj.p.value
genotype	fmo-2 OE-fmo-2 KO	0	18.6638	14.1735	23.1541	3.94129e-14
genotype	WT-fmo-2 KO	0	29.0461	24.6004	33.4917	1.07692e-14
genotype	WT-fmo-2 OE	0	10.3823	5.87107	14.8935	6.2691e-07
methimazole	1mM-0mM	0	2.53961	-1.99325	7.07248	0.382724
methimazole	5mM-0mM	0	-1.96238	-6.43247	2.50772	0.55323
methimazole	5mM-1mM	0	-4.50199	-8.94927	-0.0547124	0.0465305
genotype:methimazole	fmo-2 OE:0mM-fmo-2 KO:0mM	0	11.6078	0.878123	22.3376	0.0233447
genotype:methimazole	WT:0mM-fmo-2 KO:0mM	0	27.1078	16.8641	37.3515	2.00695e-12
genotype:methimazole	fmo-2 KO:1mM-fmo-2 KO:0mM	0	-0.0588235	-10.3025	10.1849	1
genotype:methimazole	fmo-2 OE:1mM-fmo-2 KO:0mM	0	20.8235	10.4345	31.2125	1.11545e-07
genotype:methimazole	WT:1mM-fmo-2 KO:0mM	0	25.9412	15.3911	36.4913	5.36889e-11
genotype:methimazole	fmo-2 KO:5mM-fmo-2 KO:0mM	0	-7.78105	-18.0247	2.46265	0.296356
genotype:methimazole	fmo-2 OE:5mM-fmo-2 KO:0mM	0	15.1078	4.86414	25.3515	0.000255003
genotype:methimazole	WT:5mM-fmo-2 KO:0mM	0	26.0523	15.8086	36.296	1.21638e-11
genotype:methimazole	WT:0mM-fmo-2 OE:0mM	0	15.5	4.91091	26.0891	0.00029447
genotype:methimazole	fmo-2 KO:1mM-fmo-2 OE:0mM	0	-11.6667	-22.2558	-1.07758	0.0191899
genotype:methimazole	fmo-2 OE:1mM-fmo-2 OE:0mM	0	9.21569	-1.51403	19.9454	0.155398
genotype:methimazole	WT:1mM-fmo-2 OE:0mM	0	14.3333	3.44757	25.2191	0.00182992
genotype:methimazole	fmo-2 KO:5mM-fmo-2 OE:0mM	0	-19.3889	-29.978	-8.7998	1.65468e-06
genotype:methimazole	fmo-2 OE:5mM-fmo-2 OE:0mM	0	3.5	-7.08909	14.0891	0.981145
genotype:methimazole	WT:5mM-fmo-2 OE:0mM	0	14.4444	3.85536	25.0335	0.00103404
genotype:methimazole	fmo-2 KO:1mM-WT:0mM	0	-27.1667	-37.263	-17.0704	9.52127e-13
genotype:methimazole	fmo-2 OE:1mM-WT:0mM	0	-6.28431	-16.528	3.95939	0.593021
genotype:methimazole	WT:1mM-WT:0mM	0	-1.16667	-11.5737	9.24036	0.999993
genotype:methimazole	fmo-2 KO:5mM-WT:0mM	0	-34.8889	-44.9852	-24.7926	6.60583e-14
genotype:methimazole	fmo-2 OE:5mM-WT:0mM	0	-12	-22.0963	-1.9037	0.0078104
genotype:methimazole	WT:5mM-WT:0mM	0	-1.05556	-11.1519	9.04074	0.999996
genotype:methimazole	fmo-2 OE:1mM-fmo-2 KO:1mM	0	20.8824	10.6387	31.1261	6.45059e-08
genotype:methimazole	WT:1mM-fmo-2 KO:1mM	0	26	15.593	36.407	2.68497e-11
genotype:methimazole	fmo-2 KO:5mM-fmo-2 KO:1mM	0	-7.72222	-17.8185	2.37408	0.287365
genotype:methimazole	fmo-2 OE:5mM-fmo-2 KO:1mM	0	15.1667	5.07037	25.263	0.000178054
genotype:methimazole	WT:5mM-fmo-2 KO:1mM	0	26.1111	16.0148	36.2074	5.70777e-12
genotype:methimazole	WT:1mM-fmo-2 OE:1mM	0	5.11765	-5.43244	15.6677	0.840855
genotype:methimazole	fmo-2 KO:5mM-fmo-2 OE:1mM	0	-28.6046	-38.8483	-18.3609	2.3237e-13
genotype:methimazole	fmo-2 OE:5mM-fmo-2 OE:1mM	0	-5.71569	-15.9594	4.52801	0.710027
genotype:methimazole	WT:5mM-fmo-2 OE:1mM	0	5.22876	-5.01494	15.4725	0.799422
genotype:methimazole	fmo-2 KO:5mM-WT:1mM	0	-33.7222	-44.1292	-23.3152	9.11493e-14
genotype:methimazole	fmo-2 OE:5mM-WT:1mM	0	-10.8333	-21.2404	-0.426306	0.0344572
genotype:methimazole	WT:5mM-WT:1mM	0	0.111111	-10.2959	10.5181	1
genotype:methimazole	fmo-2 OE:5mM-fmo-2 KO:5mM	0	22.8889	12.7926	32.9852	1.47111e-09
genotype:methimazole	WT:5mM-fmo-2 KO:5mM	0	33.8333	23.737	43.9296	7.73825e-14
genotype:methimazole	WT:5mM-fmo-2 OE:5mM	0	10.9444	0.848145	21.0407	0.0228571
Replicate 2, 2-way ANOVA post-hoc tukey HSD test
term	contrast	null.value	estimate	conf.low	conf.high	adj.p.value
genotype	fmo-2 OE-fmo-2 KO	0	12.3366	7.70583	16.9674	9.19718e-09
genotype	WT-fmo-2 KO	0	25.65	20.9981	30.302	0
genotype	WT-fmo-2 OE	0	13.3134	8.7278	17.899	4.80511e-10
methimazole	1mM-0mM	0	0.238432	-4.36939	4.84625	0.991761
methimazole	5mM-0mM	0	-2.64135	-7.29243	2.00974	0.372977
methimazole	5mM-1mM	0	-2.87978	-7.4876	1.72804	0.303645
genotype:methimazole	fmo-2 OE:0mM-fmo-2 KO:0mM	0	8.75	-2.08538	19.5854	0.220824
genotype:methimazole	WT:0mM-fmo-2 KO:0mM	0	25.8056	14.9702	36.6409	1.94192e-10
genotype:methimazole	fmo-2 KO:1mM-fmo-2 KO:0mM	0	-1.63889	-12.4743	9.19649	0.999927	NS.
genotype:methimazole	fmo-2 OE:1mM-fmo-2 KO:0mM	0	14.8611	4.02573	25.6965	0.000938676
genotype:methimazole	WT:1mM-fmo-2 KO:0mM	0	21.9167	11.0813	32.752	8.05254e-08
genotype:methimazole	fmo-2 KO:5mM-fmo-2 KO:0mM	0	-4.19118	-15.1755	6.79315	0.955149	NS.
genotype:methimazole	fmo-2 OE:5mM-fmo-2 KO:0mM	0	7.47222	-3.36316	18.3076	0.430092
genotype:methimazole	WT:5mM-fmo-2 KO:0mM	0	23.2794	12.2951	34.2637	1.66699e-08
genotype:methimazole	WT:0mM-fmo-2 OE:0mM	0	17.0556	6.54369	27.5674	3.41737e-05
genotype:methimazole	fmo-2 KO:1mM-fmo-2 OE:0mM	0	-10.3889	-20.9007	0.122972	0.0554251
genotype:methimazole	fmo-2 OE:1mM-fmo-2 OE:0mM	0	6.11111	-4.40075	16.623	0.662206	NS.
genotype:methimazole	WT:1mM-fmo-2 OE:0mM	0	13.1667	2.65481	23.6785	0.00383903
genotype:methimazole	fmo-2 KO:5mM-fmo-2 OE:0mM	0	-12.9412	-23.6065	-2.27585	0.00594738
genotype:methimazole	fmo-2 OE:5mM-fmo-2 OE:0mM	0	-1.27778	-11.7896	9.23408	0.999986	NS.
genotype:methimazole	WT:5mM-fmo-2 OE:0mM	0	14.5294	3.86408	25.1947	0.00105132
genotype:methimazole	fmo-2 KO:1mM-WT:0mM	0	-27.4444	-37.9563	-16.9326	3.37019e-12
genotype:methimazole	fmo-2 OE:1mM-WT:0mM	0	-10.9444	-21.4563	-0.432583	0.0343856
genotype:methimazole	WT:1mM-WT:0mM	0	-3.88889	-14.4007	6.62297	0.962569	NS.
genotype:methimazole	fmo-2 KO:5mM-WT:0mM	0	-29.9967	-40.6621	-19.3314	1.30562e-13
genotype:methimazole	fmo-2 OE:5mM-WT:0mM	0	-18.3333	-28.8452	-7.82147	5.94703e-06
genotype:methimazole	WT:5mM-WT:0mM	0	-2.52614	-13.1915	8.13918	0.998003	NS.
genotype:methimazole	fmo-2 OE:1mM-fmo-2 KO:1mM	0	16.5	5.98814	27.0119	7.11014e-05
genotype:methimazole	WT:1mM-fmo-2 KO:1mM	0	23.5556	13.0437	34.0674	2.18293e-09
genotype:methimazole	fmo-2 KO:5mM-fmo-2 KO:1mM	0	-2.55229	-13.2176	8.11304	0.997852
genotype:methimazole	fmo-2 OE:5mM-fmo-2 KO:1mM	0	9.11111	-1.40075	19.623	0.146932	NS.
genotype:methimazole	WT:5mM-fmo-2 KO:1mM	0	24.9183	14.253	35.5836	4.25492e-10
genotype:methimazole	WT:1mM-fmo-2 OE:1mM	0	7.05556	-3.45631	17.5674	0.46863
genotype:methimazole	fmo-2 KO:5mM-fmo-2 OE:1mM	0	-19.0523	-29.7176	-8.38696	3.17304e-06
genotype:methimazole	fmo-2 OE:5mM-fmo-2 OE:1mM	0	-7.38889	-17.9007	3.12297	0.402986	NS.
genotype:methimazole	WT:5mM-fmo-2 OE:1mM	0	8.4183	-2.24703	19.0836	0.24796
genotype:methimazole	fmo-2 KO:5mM-WT:1mM	0	-26.1078	-36.7732	-15.4425	6.07905e-11
genotype:methimazole	fmo-2 OE:5mM-WT:1mM	0	-14.4444	-24.9563	-3.93258	0.000909384
genotype:methimazole	WT:5mM-WT:1mM	0	1.36275	-9.30258	12.0281	0.99998	NS.
genotype:methimazole	fmo-2 OE:5mM-fmo-2 KO:5mM	0	11.6634	0.998072	22.3287	0.0207912
genotype:methimazole	WT:5mM-fmo-2 KO:5mM	0	27.4706	16.654	38.2872	1.19724e-11
genotype:methimazole	WT:5mM-fmo-2 OE:5mM	0	15.8072	5.14186	26.4725	0.000229988
Replicate 3, 2-way ANOVA post-hoc tukey HSD test
term	contrast	null.value	estimate	conf.low	conf.high	adj.p.value
genotype	fmo-2 OE-fmo-2 KO	0	20.0167	15.1983	24.835	3.15303e-14
genotype	WT-fmo-2 KO	0	25.1739	20.3298	30.0181	5.10703e-15
genotype	WT-fmo-2 OE	0	5.15726	0.338943	9.97558	0.0328375
methimazole	1mM-0mM	0	1.87262	-2.97153	6.71678	0.630869
methimazole	5mM-0mM	0	0.0327095	-4.78561	4.85103	0.999857
methimazole	5mM-1mM	0	-1.83991	-6.65823	2.97841	0.637919
genotype:methimazole	fmo-2 OE:0mM-fmo-2 KO:0mM	0	6.15179	-5.16116	17.4647	0.735998
genotype:methimazole	WT:0mM-fmo-2 KO:0mM	0	25.875	14.9457	36.8043	3.75297e-10
genotype:methimazole	fmo-2 KO:1mM-fmo-2 KO:0mM	0	-4.1625	-15.2725	6.94751	0.958975
genotype:methimazole	fmo-2 OE:1mM-fmo-2 KO:0mM	0	14.625	3.69565	25.5543	0.00145749
genotype:methimazole	WT:1mM-fmo-2 KO:0mM	0	28.6375	17.5275	39.7475	1.05964e-11
genotype:methimazole	fmo-2 KO:5mM-fmo-2 KO:0mM	0	-6.09583	-17.2058	5.01418	0.726403
genotype:methimazole	fmo-2 OE:5mM-fmo-2 KO:0mM	0	27.261	16.4936	38.0285	2.31946e-11
genotype:methimazole	WT:5mM-fmo-2 KO:0mM	0	10.7042	-0.405844	21.8142	0.068501
genotype:methimazole	WT:0mM-fmo-2 OE:0mM	0	19.7232	8.41026	31.0362	6.80835e-06
genotype:methimazole	fmo-2 KO:1mM-fmo-2 OE:0mM	0	-10.3143	-21.8019	1.1733	0.11601
genotype:methimazole	fmo-2 OE:1mM-fmo-2 OE:0mM	0	8.47321	-2.83974	19.7862	0.313427
genotype:methimazole	WT:1mM-fmo-2 OE:0mM	0	22.4857	10.9981	33.9733	2.79551e-07
genotype:methimazole	fmo-2 KO:5mM-fmo-2 OE:0mM	0	-12.2476	-23.7352	-0.760038	0.0272513
genotype:methimazole	fmo-2 OE:5mM-fmo-2 OE:0mM	0	21.1092	9.95265	32.2658	7.57091e-07
genotype:methimazole	WT:5mM-fmo-2 OE:0mM	0	4.55238	-6.9352	16.04	0.943396
genotype:methimazole	fmo-2 KO:1mM-WT:0mM	0	-30.0375	-41.1475	-18.9275	1.2691e-12
genotype:methimazole	fmo-2 OE:1mM-WT:0mM	0	-11.25	-22.1793	-0.320652	0.0384202
genotype:methimazole	WT:1mM-WT:0mM	0	2.7625	-8.34751	13.8725	0.997123
genotype:methimazole	fmo-2 KO:5mM-WT:0mM	0	-31.9708	-43.0808	-20.8608	1.45439e-13
genotype:methimazole	fmo-2 OE:5mM-WT:0mM	0	1.38603	-9.38139	12.1535	0.999978
genotype:methimazole	WT:5mM-WT:0mM	0	-15.1708	-26.2808	-4.06082	0.0010494
genotype:methimazole	fmo-2 OE:1mM-fmo-2 KO:1mM	0	18.7875	7.67749	29.8975	1.43841e-05
genotype:methimazole	WT:1mM-fmo-2 KO:1mM	0	32.8	21.5122	44.0878	1.19904e-13
genotype:methimazole	fmo-2 KO:5mM-fmo-2 KO:1mM	0	-1.93333	-13.2211	9.35445	0.999809
genotype:methimazole	fmo-2 OE:5mM-fmo-2 KO:1mM	0	31.4235	20.4728	42.3743	1.51434e-13
genotype:methimazole	WT:5mM-fmo-2 KO:1mM	0	14.8667	3.57888	26.1544	0.00186992
genotype:methimazole	WT:1mM-fmo-2 OE:1mM	0	14.0125	2.90249	25.1225	0.00355647
genotype:methimazole	fmo-2 KO:5mM-fmo-2 OE:1mM	0	-20.7208	-31.8308	-9.61082	1.13729e-06
genotype:methimazole	fmo-2 OE:5mM-fmo-2 OE:1mM	0	12.636	1.86861	23.4035	0.00927174
genotype:methimazole	WT:5mM-fmo-2 OE:1mM	0	-3.92083	-15.0308	7.18918	0.971271
genotype:methimazole	fmo-2 KO:5mM-WT:1mM	0	-34.7333	-46.0211	-23.4456	8.59313e-14
genotype:methimazole	fmo-2 OE:5mM-WT:1mM	0	-1.37647	-12.3272	9.57429	0.999982
genotype:methimazole	WT:5mM-WT:1mM	0	-17.9333	-29.2211	-6.64555	5.93984e-05
genotype:methimazole	fmo-2 OE:5mM-fmo-2 KO:5mM	0	33.3569	22.4061	44.3076	9.25926e-14
genotype:methimazole	WT:5mM-fmo-2 KO:5mM	0	16.8	5.51222	28.0878	0.000225032
genotype:methimazole	WT:5mM-fmo-2 OE:5mM	0	-16.5569	-27.5076	-5.60611	0.000165466

## Sheet: SF4C
All raw data, 3 replicates
replicate	genotype	pyruvate	squares crossed
1	WT	0mM	75
1	WT	0mM	28
1	WT	0mM	29
1	WT	0mM	35
1	WT	0mM	30
1	WT	0mM	41
1	WT	0mM	76
1	WT	0mM	48
1	WT	0mM	51
1	WT	0mM	45
1	WT	0mM	25
1	WT	0mM	50
1	WT	0mM	39
1	WT	0mM	28
1	WT	0mM	53
1	WT	0mM	37
1	WT	0mM	25
1	WT	0mM	41
1	WT	1mM	41
1	WT	1mM	52
1	WT	1mM	61
1	WT	1mM	48
1	WT	1mM	41
1	WT	1mM	66
1	WT	1mM	49
1	WT	1mM	28
1	WT	1mM	51
1	WT	1mM	54
1	WT	1mM	61
1	WT	1mM	59
1	WT	1mM	44
1	WT	1mM	42
1	WT	1mM	30
1	WT	1mM	46
1	WT	1mM	61
1	WT	1mM	40
1	WT	5mM	75
1	WT	5mM	39
1	WT	5mM	46
1	WT	5mM	66
1	WT	5mM	31
1	WT	5mM	46
1	WT	5mM	60
1	WT	5mM	42
1	WT	5mM	21
1	WT	5mM	48
1	WT	5mM	44
1	WT	5mM	46
1	WT	5mM	60
1	WT	5mM	56
1	WT	5mM	61
1	WT	5mM	60
1	WT	5mM	22
1	WT	10mM	80
1	WT	10mM	38
1	WT	10mM	59
1	WT	10mM	44
1	WT	10mM	52
1	WT	10mM	45
1	WT	10mM	61
1	WT	10mM	33
1	WT	10mM	64
1	WT	10mM	41
1	WT	10mM	66
1	WT	10mM	26
1	WT	10mM	42
1	WT	10mM	44
1	WT	10mM	60
1	WT	10mM	28
1	WT	10mM	45
1	WT	10mM	31
1	fmo-2 KO	0mM	8
1	fmo-2 KO	0mM	11
1	fmo-2 KO	0mM	6
1	fmo-2 KO	0mM	11
1	fmo-2 KO	0mM	11
1	fmo-2 KO	0mM	14
1	fmo-2 KO	0mM	5
1	fmo-2 KO	0mM	6
1	fmo-2 KO	0mM	8
1	fmo-2 KO	0mM	9
1	fmo-2 KO	0mM	11
1	fmo-2 KO	0mM	8
1	fmo-2 KO	0mM	21
1	fmo-2 KO	0mM	12
1	fmo-2 KO	0mM	6
1	fmo-2 KO	0mM	4
1	fmo-2 KO	0mM	7
1	fmo-2 KO	0mM	9
1	fmo-2 KO	1mM	22
1	fmo-2 KO	1mM	8
1	fmo-2 KO	1mM	14
1	fmo-2 KO	1mM	10
1	fmo-2 KO	1mM	5
1	fmo-2 KO	1mM	10
1	fmo-2 KO	1mM	13
1	fmo-2 KO	1mM	13
1	fmo-2 KO	1mM	21
1	fmo-2 KO	1mM	11
1	fmo-2 KO	1mM	10
1	fmo-2 KO	1mM	6
1	fmo-2 KO	1mM	11
1	fmo-2 KO	1mM	8
1	fmo-2 KO	1mM	13
1	fmo-2 KO	1mM	14
1	fmo-2 KO	1mM	7
1	fmo-2 KO	1mM	3
1	fmo-2 KO	5mM	7
1	fmo-2 KO	5mM	9
1	fmo-2 KO	5mM	13
1	fmo-2 KO	5mM	5
1	fmo-2 KO	5mM	3
1	fmo-2 KO	5mM	3
1	fmo-2 KO	5mM	13
1	fmo-2 KO	5mM	9
1	fmo-2 KO	5mM	5
1	fmo-2 KO	5mM	24
1	fmo-2 KO	5mM	9
1	fmo-2 KO	5mM	10
1	fmo-2 KO	5mM	6
1	fmo-2 KO	5mM	3
1	fmo-2 KO	5mM	9
1	fmo-2 KO	5mM	7
1	fmo-2 KO	5mM	10
1	fmo-2 KO	5mM	10
1	fmo-2 KO	10mM	8
1	fmo-2 KO	10mM	14
1	fmo-2 KO	10mM	17
1	fmo-2 KO	10mM	9
1	fmo-2 KO	10mM	16
1	fmo-2 KO	10mM	15
1	fmo-2 KO	10mM	6
1	fmo-2 KO	10mM	14
1	fmo-2 KO	10mM	12
1	fmo-2 KO	10mM	21
1	fmo-2 KO	10mM	6
1	fmo-2 KO	10mM	13
1	fmo-2 KO	10mM	9
1	fmo-2 KO	10mM	14
1	fmo-2 KO	10mM	12
1	fmo-2 KO	10mM	8
1	fmo-2 KO	10mM	11
1	fmo-2 KO	10mM	21
1	fmo-2 OE	0mM	10
1	fmo-2 OE	0mM	9
1	fmo-2 OE	0mM	7
1	fmo-2 OE	0mM	17
1	fmo-2 OE	0mM	42
1	fmo-2 OE	0mM	19
1	fmo-2 OE	0mM	12
1	fmo-2 OE	0mM	8
1	fmo-2 OE	0mM	17
1	fmo-2 OE	0mM	36
1	fmo-2 OE	0mM	12
1	fmo-2 OE	0mM	15
1	fmo-2 OE	0mM	8
1	fmo-2 OE	0mM	28
1	fmo-2 OE	0mM	15
1	fmo-2 OE	0mM	25
1	fmo-2 OE	0mM	8
1	fmo-2 OE	1mM	46
1	fmo-2 OE	1mM	27
1	fmo-2 OE	1mM	5
1	fmo-2 OE	1mM	10
1	fmo-2 OE	1mM	12
1	fmo-2 OE	1mM	12
1	fmo-2 OE	1mM	47
1	fmo-2 OE	1mM	36
1	fmo-2 OE	1mM	35
1	fmo-2 OE	1mM	30
1	fmo-2 OE	1mM	39
1	fmo-2 OE	1mM	17
1	fmo-2 OE	1mM	15
1	fmo-2 OE	1mM	39
1	fmo-2 OE	1mM	23
1	fmo-2 OE	1mM	20
1	fmo-2 OE	1mM	52
1	fmo-2 OE	5mM	16
1	fmo-2 OE	5mM	10
1	fmo-2 OE	5mM	31
1	fmo-2 OE	5mM	31
1	fmo-2 OE	5mM	15
1	fmo-2 OE	5mM	24
1	fmo-2 OE	5mM	59
1	fmo-2 OE	5mM	43
1	fmo-2 OE	5mM	35
1	fmo-2 OE	5mM	18
1	fmo-2 OE	5mM	13
1	fmo-2 OE	5mM	20
1	fmo-2 OE	5mM	15
1	fmo-2 OE	5mM	6
1	fmo-2 OE	5mM	51
1	fmo-2 OE	5mM	23
1	fmo-2 OE	5mM	19
1	fmo-2 OE	10mM	20
1	fmo-2 OE	10mM	15
1	fmo-2 OE	10mM	25
1	fmo-2 OE	10mM	21
1	fmo-2 OE	10mM	49
1	fmo-2 OE	10mM	29
1	fmo-2 OE	10mM	25
1	fmo-2 OE	10mM	19
1	fmo-2 OE	10mM	30
1	fmo-2 OE	10mM	28
1	fmo-2 OE	10mM	15
1	fmo-2 OE	10mM	41
1	fmo-2 OE	10mM	65
1	fmo-2 OE	10mM	71
1	fmo-2 OE	10mM	22
1	fmo-2 OE	10mM	20
1	fmo-2 OE	10mM	36
1	fmo-2 OE	10mM	40
2	WT	0mM	36
2	WT	0mM	30
2	WT	0mM	52
2	WT	0mM	53
2	WT	0mM	46
2	WT	0mM	37
2	WT	0mM	45
2	WT	0mM	51
2	WT	0mM	29
2	WT	0mM	39
2	WT	0mM	51
2	WT	0mM	38
2	WT	0mM	61
2	WT	0mM	34
2	WT	0mM	50
2	WT	0mM	27
2	WT	1mM	59
2	WT	1mM	48
2	WT	1mM	24
2	WT	1mM	58
2	WT	1mM	30
2	WT	1mM	58
2	WT	1mM	57
2	WT	1mM	31
2	WT	1mM	38
2	WT	1mM	30
2	WT	1mM	57
2	WT	1mM	33
2	WT	1mM	58
2	WT	1mM	47
2	WT	1mM	46
2	WT	1mM	50
2	WT	1mM	28
2	WT	5mM	45
2	WT	5mM	35
2	WT	5mM	42
2	WT	5mM	45
2	WT	5mM	59
2	WT	5mM	39
2	WT	5mM	54
2	WT	5mM	38
2	WT	5mM	44
2	WT	5mM	47
2	WT	5mM	46
2	WT	5mM	38
2	WT	5mM	55
2	WT	5mM	41
2	WT	5mM	26
2	WT	5mM	32
2	WT	5mM	38
2	WT	5mM	39
2	WT	10mM	27
2	WT	10mM	30
2	WT	10mM	22
2	WT	10mM	25
2	WT	10mM	44
2	WT	10mM	41
2	WT	10mM	68
2	WT	10mM	49
2	WT	10mM	20
2	WT	10mM	65
2	WT	10mM	45
2	WT	10mM	37
2	WT	10mM	31
2	WT	10mM	34
2	WT	10mM	39
2	WT	10mM	40
2	WT	10mM	47
2	fmo-2 KO	0mM	18
2	fmo-2 KO	0mM	12
2	fmo-2 KO	0mM	15
2	fmo-2 KO	0mM	10
2	fmo-2 KO	0mM	19
2	fmo-2 KO	0mM	17
2	fmo-2 KO	0mM	13
2	fmo-2 KO	0mM	40
2	fmo-2 KO	0mM	12
2	fmo-2 KO	0mM	9
2	fmo-2 KO	0mM	3
2	fmo-2 KO	0mM	11
2	fmo-2 KO	0mM	18
2	fmo-2 KO	0mM	14
2	fmo-2 KO	0mM	25
2	fmo-2 KO	0mM	21
2	fmo-2 KO	0mM	13
2	fmo-2 KO	0mM	5
2	fmo-2 KO	1mM	13
2	fmo-2 KO	1mM	3
2	fmo-2 KO	1mM	17
2	fmo-2 KO	1mM	7
2	fmo-2 KO	1mM	21
2	fmo-2 KO	1mM	25
2	fmo-2 KO	1mM	14
2	fmo-2 KO	1mM	12
2	fmo-2 KO	1mM	12
2	fmo-2 KO	1mM	10
2	fmo-2 KO	1mM	21
2	fmo-2 KO	1mM	14
2	fmo-2 KO	1mM	10
2	fmo-2 KO	1mM	13
2	fmo-2 KO	1mM	20
2	fmo-2 KO	1mM	21
2	fmo-2 KO	1mM	8
2	fmo-2 KO	1mM	15
2	fmo-2 KO	5mM	18
2	fmo-2 KO	5mM	10
2	fmo-2 KO	5mM	23
2	fmo-2 KO	5mM	9
2	fmo-2 KO	5mM	19
2	fmo-2 KO	5mM	32
2	fmo-2 KO	5mM	14
2	fmo-2 KO	5mM	5
2	fmo-2 KO	5mM	12
2	fmo-2 KO	5mM	11
2	fmo-2 KO	5mM	15
2	fmo-2 KO	5mM	17
2	fmo-2 KO	5mM	24
2	fmo-2 KO	5mM	20
2	fmo-2 KO	5mM	16
2	fmo-2 KO	5mM	26
2	fmo-2 KO	5mM	6
2	fmo-2 KO	5mM	3
2	fmo-2 KO	10mM	16
2	fmo-2 KO	10mM	15
2	fmo-2 KO	10mM	14
2	fmo-2 KO	10mM	16
2	fmo-2 KO	10mM	14
2	fmo-2 KO	10mM	13
2	fmo-2 KO	10mM	13
2	fmo-2 KO	10mM	11
2	fmo-2 KO	10mM	6
2	fmo-2 KO	10mM	7
2	fmo-2 KO	10mM	19
2	fmo-2 KO	10mM	14
2	fmo-2 KO	10mM	21
2	fmo-2 KO	10mM	15
2	fmo-2 KO	10mM	7
2	fmo-2 KO	10mM	15
2	fmo-2 KO	10mM	10
2	fmo-2 KO	10mM	14
2	fmo-2 OE	0mM	23
2	fmo-2 OE	0mM	35
2	fmo-2 OE	0mM	3
2	fmo-2 OE	0mM	27
2	fmo-2 OE	0mM	4
2	fmo-2 OE	0mM	35
2	fmo-2 OE	0mM	12
2	fmo-2 OE	0mM	9
2	fmo-2 OE	0mM	26
2	fmo-2 OE	0mM	15
2	fmo-2 OE	0mM	16
2	fmo-2 OE	0mM	22
2	fmo-2 OE	0mM	11
2	fmo-2 OE	0mM	41
2	fmo-2 OE	0mM	10
2	fmo-2 OE	0mM	35
2	fmo-2 OE	0mM	31
2	fmo-2 OE	0mM	25
2	fmo-2 OE	1mM	18
2	fmo-2 OE	1mM	36
2	fmo-2 OE	1mM	13
2	fmo-2 OE	1mM	27
2	fmo-2 OE	1mM	27
2	fmo-2 OE	1mM	65
2	fmo-2 OE	1mM	13
2	fmo-2 OE	1mM	30
2	fmo-2 OE	1mM	19
2	fmo-2 OE	1mM	16
2	fmo-2 OE	1mM	37
2	fmo-2 OE	1mM	4
2	fmo-2 OE	1mM	59
2	fmo-2 OE	1mM	31
2	fmo-2 OE	1mM	14
2	fmo-2 OE	1mM	24
2	fmo-2 OE	1mM	14
2	fmo-2 OE	1mM	79
2	fmo-2 OE	5mM	25
2	fmo-2 OE	5mM	60
2	fmo-2 OE	5mM	58
2	fmo-2 OE	5mM	39
2	fmo-2 OE	5mM	40
2	fmo-2 OE	5mM	9
2	fmo-2 OE	5mM	18
2	fmo-2 OE	5mM	28
2	fmo-2 OE	5mM	34
2	fmo-2 OE	5mM	15
2	fmo-2 OE	5mM	12
2	fmo-2 OE	5mM	23
2	fmo-2 OE	5mM	42
2	fmo-2 OE	5mM	28
2	fmo-2 OE	5mM	22
2	fmo-2 OE	5mM	61
2	fmo-2 OE	5mM	13
2	fmo-2 OE	10mM	29
2	fmo-2 OE	10mM	41
2	fmo-2 OE	10mM	60
2	fmo-2 OE	10mM	33
2	fmo-2 OE	10mM	49
2	fmo-2 OE	10mM	44
2	fmo-2 OE	10mM	40
2	fmo-2 OE	10mM	33
2	fmo-2 OE	10mM	36
2	fmo-2 OE	10mM	56
2	fmo-2 OE	10mM	41
2	fmo-2 OE	10mM	21
2	fmo-2 OE	10mM	11
2	fmo-2 OE	10mM	39
2	fmo-2 OE	10mM	26
2	fmo-2 OE	10mM	38
2	fmo-2 OE	10mM	39
3 (representative)	fmo-2 KO	0mM	23
3 (representative)	fmo-2 KO	0mM	12
3 (representative)	fmo-2 KO	0mM	10
3 (representative)	fmo-2 KO	0mM	12
3 (representative)	fmo-2 KO	0mM	35
3 (representative)	fmo-2 KO	0mM	13
3 (representative)	fmo-2 KO	0mM	10
3 (representative)	fmo-2 KO	0mM	24
3 (representative)	fmo-2 KO	0mM	14
3 (representative)	fmo-2 KO	0mM	15
3 (representative)	fmo-2 KO	0mM	16
3 (representative)	fmo-2 KO	0mM	13
3 (representative)	fmo-2 KO	0mM	13
3 (representative)	fmo-2 KO	0mM	16
3 (representative)	fmo-2 KO	0mM	9
3 (representative)	fmo-2 KO	0mM	11
3 (representative)	fmo-2 KO	0mM	5
3 (representative)	fmo-2 KO	1mM	16
3 (representative)	fmo-2 KO	1mM	24
3 (representative)	fmo-2 KO	1mM	19
3 (representative)	fmo-2 KO	1mM	9
3 (representative)	fmo-2 KO	1mM	5
3 (representative)	fmo-2 KO	1mM	15
3 (representative)	fmo-2 KO	1mM	15
3 (representative)	fmo-2 KO	1mM	20
3 (representative)	fmo-2 KO	1mM	12
3 (representative)	fmo-2 KO	1mM	36
3 (representative)	fmo-2 KO	1mM	25
3 (representative)	fmo-2 KO	1mM	21
3 (representative)	fmo-2 KO	1mM	8
3 (representative)	fmo-2 KO	1mM	14
3 (representative)	fmo-2 KO	1mM	9
3 (representative)	fmo-2 KO	1mM	29
3 (representative)	fmo-2 KO	1mM	12
3 (representative)	fmo-2 KO	1mM	6
3 (representative)	fmo-2 KO	5mM	11
3 (representative)	fmo-2 KO	5mM	10
3 (representative)	fmo-2 KO	5mM	27
3 (representative)	fmo-2 KO	5mM	14
3 (representative)	fmo-2 KO	5mM	11
3 (representative)	fmo-2 KO	5mM	25
3 (representative)	fmo-2 KO	5mM	16
3 (representative)	fmo-2 KO	5mM	15
3 (representative)	fmo-2 KO	5mM	14
3 (representative)	fmo-2 KO	5mM	12
3 (representative)	fmo-2 KO	5mM	15
3 (representative)	fmo-2 KO	5mM	7
3 (representative)	fmo-2 KO	5mM	11
3 (representative)	fmo-2 KO	5mM	8
3 (representative)	fmo-2 KO	5mM	2
3 (representative)	fmo-2 KO	5mM	12
3 (representative)	fmo-2 KO	5mM	6
3 (representative)	fmo-2 KO	5mM	21
3 (representative)	fmo-2 KO	10mM	18
3 (representative)	fmo-2 KO	10mM	30
3 (representative)	fmo-2 KO	10mM	12
3 (representative)	fmo-2 KO	10mM	16
3 (representative)	fmo-2 KO	10mM	10
3 (representative)	fmo-2 KO	10mM	10
3 (representative)	fmo-2 KO	10mM	23
3 (representative)	fmo-2 KO	10mM	20
3 (representative)	fmo-2 KO	10mM	18
3 (representative)	fmo-2 KO	10mM	10
3 (representative)	fmo-2 KO	10mM	16
3 (representative)	fmo-2 KO	10mM	4
3 (representative)	fmo-2 KO	10mM	10
3 (representative)	fmo-2 KO	10mM	8
3 (representative)	fmo-2 KO	10mM	7
3 (representative)	fmo-2 KO	10mM	12
3 (representative)	fmo-2 KO	10mM	6
3 (representative)	fmo-2 KO	10mM	25
3 (representative)	fmo-2 OE	0mM	30
3 (representative)	fmo-2 OE	0mM	36
3 (representative)	fmo-2 OE	0mM	29
3 (representative)	fmo-2 OE	0mM	8
3 (representative)	fmo-2 OE	0mM	10
3 (representative)	fmo-2 OE	0mM	22
3 (representative)	fmo-2 OE	0mM	34
3 (representative)	fmo-2 OE	0mM	13
3 (representative)	fmo-2 OE	0mM	12
3 (representative)	fmo-2 OE	0mM	23
3 (representative)	fmo-2 OE	0mM	31
3 (representative)	fmo-2 OE	0mM	19
3 (representative)	fmo-2 OE	0mM	41
3 (representative)	fmo-2 OE	0mM	7
3 (representative)	fmo-2 OE	0mM	31
3 (representative)	fmo-2 OE	0mM	9
3 (representative)	fmo-2 OE	0mM	25
3 (representative)	fmo-2 OE	1mM	25
3 (representative)	fmo-2 OE	1mM	56
3 (representative)	fmo-2 OE	1mM	58
3 (representative)	fmo-2 OE	1mM	19
3 (representative)	fmo-2 OE	1mM	57
3 (representative)	fmo-2 OE	1mM	37
3 (representative)	fmo-2 OE	1mM	34
3 (representative)	fmo-2 OE	1mM	31
3 (representative)	fmo-2 OE	1mM	52
3 (representative)	fmo-2 OE	1mM	19
3 (representative)	fmo-2 OE	1mM	33
3 (representative)	fmo-2 OE	1mM	16
3 (representative)	fmo-2 OE	1mM	39
3 (representative)	fmo-2 OE	1mM	37
3 (representative)	fmo-2 OE	1mM	30
3 (representative)	fmo-2 OE	1mM	28
3 (representative)	fmo-2 OE	1mM	36
3 (representative)	fmo-2 OE	5mM	8
3 (representative)	fmo-2 OE	5mM	44
3 (representative)	fmo-2 OE	5mM	16
3 (representative)	fmo-2 OE	5mM	8
3 (representative)	fmo-2 OE	5mM	23
3 (representative)	fmo-2 OE	5mM	40
3 (representative)	fmo-2 OE	5mM	20
3 (representative)	fmo-2 OE	5mM	24
3 (representative)	fmo-2 OE	5mM	18
3 (representative)	fmo-2 OE	5mM	16
3 (representative)	fmo-2 OE	5mM	23
3 (representative)	fmo-2 OE	5mM	28
3 (representative)	fmo-2 OE	5mM	25
3 (representative)	fmo-2 OE	5mM	16
3 (representative)	fmo-2 OE	5mM	26
3 (representative)	fmo-2 OE	5mM	14
3 (representative)	fmo-2 OE	5mM	26
3 (representative)	fmo-2 OE	5mM	11
3 (representative)	fmo-2 OE	10mM	24
3 (representative)	fmo-2 OE	10mM	24
3 (representative)	fmo-2 OE	10mM	11
3 (representative)	fmo-2 OE	10mM	38
3 (representative)	fmo-2 OE	10mM	17
3 (representative)	fmo-2 OE	10mM	36
3 (representative)	fmo-2 OE	10mM	32
3 (representative)	fmo-2 OE	10mM	38
3 (representative)	fmo-2 OE	10mM	19
3 (representative)	fmo-2 OE	10mM	29
3 (representative)	fmo-2 OE	10mM	18
3 (representative)	fmo-2 OE	10mM	28
3 (representative)	fmo-2 OE	10mM	15
3 (representative)	fmo-2 OE	10mM	17
3 (representative)	fmo-2 OE	10mM	15
3 (representative)	fmo-2 OE	10mM	18
3 (representative)	fmo-2 OE	10mM	20
3 (representative)	WT	0mM	42
3 (representative)	WT	0mM	28
3 (representative)	WT	0mM	35
3 (representative)	WT	0mM	25
3 (representative)	WT	0mM	36
3 (representative)	WT	0mM	56
3 (representative)	WT	0mM	35
3 (representative)	WT	0mM	30
3 (representative)	WT	0mM	42
3 (representative)	WT	0mM	27
3 (representative)	WT	0mM	41
3 (representative)	WT	0mM	35
3 (representative)	WT	0mM	40
3 (representative)	WT	0mM	40
3 (representative)	WT	0mM	41
3 (representative)	WT	0mM	36
3 (representative)	WT	0mM	61
3 (representative)	WT	0mM	52
3 (representative)	WT	1mM	13
3 (representative)	WT	1mM	52
3 (representative)	WT	1mM	62
3 (representative)	WT	1mM	22
3 (representative)	WT	1mM	34
3 (representative)	WT	1mM	38
3 (representative)	WT	1mM	58
3 (representative)	WT	1mM	64
3 (representative)	WT	1mM	47
3 (representative)	WT	1mM	43
3 (representative)	WT	1mM	38
3 (representative)	WT	1mM	15
3 (representative)	WT	1mM	39
3 (representative)	WT	1mM	44
3 (representative)	WT	1mM	22
3 (representative)	WT	1mM	47
3 (representative)	WT	1mM	48
3 (representative)	WT	5mM	35
3 (representative)	WT	5mM	34
3 (representative)	WT	5mM	41
3 (representative)	WT	5mM	59
3 (representative)	WT	5mM	44
3 (representative)	WT	5mM	36
3 (representative)	WT	5mM	44
3 (representative)	WT	5mM	39
3 (representative)	WT	5mM	43
3 (representative)	WT	5mM	67
3 (representative)	WT	5mM	45
3 (representative)	WT	5mM	27
3 (representative)	WT	5mM	46
3 (representative)	WT	5mM	22
3 (representative)	WT	5mM	10
3 (representative)	WT	5mM	52
3 (representative)	WT	5mM	19
3 (representative)	WT	5mM	46
3 (representative)	WT	10mM	62
3 (representative)	WT	10mM	42
3 (representative)	WT	10mM	57
3 (representative)	WT	10mM	46
3 (representative)	WT	10mM	21
3 (representative)	WT	10mM	34
3 (representative)	WT	10mM	34
3 (representative)	WT	10mM	41
3 (representative)	WT	10mM	66
3 (representative)	WT	10mM	55
3 (representative)	WT	10mM	54
3 (representative)	WT	10mM	47
3 (representative)	WT	10mM	34
3 (representative)	WT	10mM	38
3 (representative)	WT	10mM	31
3 (representative)	WT	10mM	43
3 (representative)	WT	10mM	34
3 (representative)	WT	10mM	47
Replicate 1 2-way ANOVA, Squares Entered~Genotype*Pyruvate
term	df	sumsq	meansq	statistic	p.value
genotype	2	24145.2	12072.6	109.309	9.29821e-33
pyruvate	3	1174.3	391.433	3.54414	0.015569
genotype:pyruvate	6	1469.79	244.965	2.21798	0.0428757
Residuals	199	21978.6	110.445	NA	NA
Replicate 2 2-way ANOVA, Squares Entered~Genotype*Pyruvate
term	df	sumsq	meansq	statistic	p.value
genotype	2	26441.7	13220.9	96.6938	5.0322e-30
pyruvate	3	467.01	155.67	1.13853	0.334641
genotype:pyruvate	6	2197.13	366.189	2.67821	0.0160389
Residuals	198	27072.4	136.729	NA	NA
Replicate 3 2-way ANOVA, Squares Entered~Genotype*Pyruvate
term	df	sumsq	meansq	statistic	p.value
genotype	2	47447.8	23723.9	172.582	2.82064e-44
pyruvate	3	1824.01	608.002	4.42297	0.00490534
genotype:pyruvate	6	876.76	146.127	1.06301	0.386105	NS.
Residuals	200	27492.9	137.465	NA	NA
Replicate 1, 2-way ANOVA post-hoc tukey HSD test
term	contrast	null.value	estimate	conf.low	conf.high	adj.p.value
genotype	fmo-2 OE-fmo-2 KO	0	15.0308	10.3667	19.6949	3.26439e-12
genotype	WT-fmo-2 KO	0	36.2729	31.6425	40.9033	6.31717e-14
genotype	WT-fmo-2 OE	0	21.2421	16.562	25.9222	8.4599e-14
pyruvate	10mM-0mM	0	7.85667	1.9834	13.7299	0.00359282
pyruvate	1mM-0mM	0	6.16981	0.269158	12.0705	0.036579
pyruvate	5mM-0mM	0	4.57657	-1.35238	10.5055	0.191503
pyruvate	1mM-10mM	0	-1.68686	-7.56014	4.18641	0.879089
pyruvate	5mM-10mM	0	-3.2801	-9.18181	2.6216	0.476026
pyruvate	5mM-1mM	0	-1.59324	-7.52219	4.33571	0.898452
genotype:pyruvate	fmo-2 OE:0mM-fmo-2 KO:0mM	0	7.6634	-5.45058	20.7774	0.737347
genotype:pyruvate	WT:0mM-fmo-2 KO:0mM	0	32.7222	19.7969	45.6475	8.23341e-13
genotype:pyruvate	fmo-2 KO:10mM-fmo-2 KO:0mM	0	3.27778	-9.6475	16.2031	0.999519	NS.
genotype:pyruvate	fmo-2 OE:10mM-fmo-2 KO:0mM	0	22.4444	9.51917	35.3697	2.21938e-06
genotype:pyruvate	WT:10mM-fmo-2 KO:0mM	0	38.4444	25.5192	51.3697	1.74416e-13
genotype:pyruvate	fmo-2 KO:1mM-fmo-2 KO:0mM	0	1.77778	-11.1475	14.7031	0.999999	NS.
genotype:pyruvate	fmo-2 OE:1mM-fmo-2 KO:0mM	0	18.0752	4.96119	31.1891	0.000543365
genotype:pyruvate	WT:1mM-fmo-2 KO:0mM	0	39.2778	26.3525	52.2031	1.76303e-13
genotype:pyruvate	fmo-2 KO:5mM-fmo-2 KO:0mM	0	-0.666667	-13.5919	12.2586	1	NS.
genotype:pyruvate	fmo-2 OE:5mM-fmo-2 KO:0mM	0	15.9575	2.84354	29.0715	0.00452501
genotype:pyruvate	WT:5mM-fmo-2 KO:0mM	0	39.134	26.02	52.248	1.76414e-13
genotype:pyruvate	WT:0mM-fmo-2 OE:0mM	0	25.0588	11.9448	38.1728	1.09525e-07
genotype:pyruvate	fmo-2 KO:10mM-fmo-2 OE:0mM	0	-4.38562	-17.4996	8.72835	0.994138
genotype:pyruvate	fmo-2 OE:10mM-fmo-2 OE:0mM	0	14.781	1.66707	27.895	0.0130771	NS.
genotype:pyruvate	WT:10mM-fmo-2 OE:0mM	0	30.781	17.6671	43.895	2.79082e-11
genotype:pyruvate	fmo-2 KO:1mM-fmo-2 OE:0mM	0	-5.88562	-18.9996	7.22835	0.943307
genotype:pyruvate	fmo-2 OE:1mM-fmo-2 OE:0mM	0	10.4118	-2.88823	23.7118	0.293072	NS.
genotype:pyruvate	WT:1mM-fmo-2 OE:0mM	0	31.6144	18.5004	44.7284	7.88158e-12
genotype:pyruvate	fmo-2 KO:5mM-fmo-2 OE:0mM	0	-8.33007	-21.444	4.78391	0.622835
genotype:pyruvate	fmo-2 OE:5mM-fmo-2 OE:0mM	0	8.29412	-5.00588	21.5941	0.649889	NS.
genotype:pyruvate	WT:5mM-fmo-2 OE:0mM	0	31.4706	18.1706	44.7706	1.91089e-11
genotype:pyruvate	fmo-2 KO:10mM-WT:0mM	0	-29.4444	-42.3697	-16.5192	1.0987e-10
genotype:pyruvate	fmo-2 OE:10mM-WT:0mM	0	-10.2778	-23.2031	2.6475	0.270436
genotype:pyruvate	WT:10mM-WT:0mM	0	5.72222	-7.20305	18.6475	0.948382	NS.
genotype:pyruvate	fmo-2 KO:1mM-WT:0mM	0	-30.9444	-43.8697	-18.0192	1.09629e-11
genotype:pyruvate	fmo-2 OE:1mM-WT:0mM	0	-14.6471	-27.761	-1.53308	0.0146724
genotype:pyruvate	WT:1mM-WT:0mM	0	6.55556	-6.36972	19.4808	0.876403	NS.
genotype:pyruvate	fmo-2 KO:5mM-WT:0mM	0	-33.3889	-46.3142	-20.4636	3.99236e-13
genotype:pyruvate	fmo-2 OE:5mM-WT:0mM	0	-16.7647	-29.8787	-3.65073	0.0020789
genotype:pyruvate	WT:5mM-WT:0mM	0	6.41176	-6.70221	19.5257	0.901002	NS.
genotype:pyruvate	fmo-2 OE:10mM-fmo-2 KO:10mM	0	19.1667	6.24139	32.0919	0.000121161
genotype:pyruvate	WT:10mM-fmo-2 KO:10mM	0	35.1667	22.2414	48.0919	1.88516e-13
genotype:pyruvate	fmo-2 KO:1mM-fmo-2 KO:10mM	0	-1.5	-14.4253	11.4253	1
genotype:pyruvate	fmo-2 OE:1mM-fmo-2 KO:10mM	0	14.7974	1.68341	27.9114	0.0128938
genotype:pyruvate	WT:1mM-fmo-2 KO:10mM	0	36	23.0747	48.9253	1.79745e-13
genotype:pyruvate	fmo-2 KO:5mM-fmo-2 KO:10mM	0	-3.94444	-16.8697	8.98083	0.997354
genotype:pyruvate	fmo-2 OE:5mM-fmo-2 KO:10mM	0	12.6797	-0.434237	25.7937	0.0685079
genotype:pyruvate	WT:5mM-fmo-2 KO:10mM	0	35.8562	22.7422	48.9702	1.82854e-13
genotype:pyruvate	WT:10mM-fmo-2 OE:10mM	0	16	3.07472	28.9253	0.0034833
genotype:pyruvate	fmo-2 KO:1mM-fmo-2 OE:10mM	0	-20.6667	-33.5919	-7.74139	2.06217e-05
genotype:pyruvate	fmo-2 OE:1mM-fmo-2 OE:10mM	0	-4.36928	-17.4833	8.74469	0.994321
genotype:pyruvate	WT:1mM-fmo-2 OE:10mM	0	16.8333	3.90806	29.7586	0.00151986
genotype:pyruvate	fmo-2 KO:5mM-fmo-2 OE:10mM	0	-23.1111	-36.0364	-10.1858	9.30113e-07
genotype:pyruvate	fmo-2 OE:5mM-fmo-2 OE:10mM	0	-6.48693	-19.6009	6.62705	0.893647
genotype:pyruvate	WT:5mM-fmo-2 OE:10mM	0	16.6895	3.57557	29.8035	0.00223868
genotype:pyruvate	fmo-2 KO:1mM-WT:10mM	0	-36.6667	-49.5919	-23.7414	1.75193e-13
genotype:pyruvate	fmo-2 OE:1mM-WT:10mM	0	-20.3693	-33.4833	-7.25531	4.19308e-05
genotype:pyruvate	WT:1mM-WT:10mM	0	0.833333	-12.0919	13.7586	1
genotype:pyruvate	fmo-2 KO:5mM-WT:10mM	0	-39.1111	-52.0364	-26.1858	1.79079e-13
genotype:pyruvate	fmo-2 OE:5mM-WT:10mM	0	-22.4869	-35.6009	-9.37295	3.1853e-06
genotype:pyruvate	WT:5mM-WT:10mM	0	0.689542	-12.4244	13.8035	1
genotype:pyruvate	fmo-2 OE:1mM-fmo-2 KO:1mM	0	16.2974	3.18341	29.4114	0.00327679
genotype:pyruvate	WT:1mM-fmo-2 KO:1mM	0	37.5	24.5747	50.4253	1.78191e-13
genotype:pyruvate	fmo-2 KO:5mM-fmo-2 KO:1mM	0	-2.44444	-15.3697	10.4808	0.999973
genotype:pyruvate	fmo-2 OE:5mM-fmo-2 KO:1mM	0	14.1797	1.06576	27.2937	0.0217091
genotype:pyruvate	WT:5mM-fmo-2 KO:1mM	0	37.3562	24.2422	50.4702	1.79967e-13
genotype:pyruvate	WT:1mM-fmo-2 OE:1mM	0	21.2026	8.08864	34.3166	1.55583e-05
genotype:pyruvate	fmo-2 KO:5mM-fmo-2 OE:1mM	0	-18.7418	-31.8558	-5.62785	0.000265077
genotype:pyruvate	fmo-2 OE:5mM-fmo-2 OE:1mM	0	-2.11765	-15.4176	11.1824	0.999995
genotype:pyruvate	WT:5mM-fmo-2 OE:1mM	0	21.0588	7.75882	34.3588	2.6309e-05
genotype:pyruvate	fmo-2 KO:5mM-WT:1mM	0	-39.9444	-52.8697	-27.0192	1.75082e-13
genotype:pyruvate	fmo-2 OE:5mM-WT:1mM	0	-23.3203	-36.4342	-10.2063	1.09835e-06
genotype:pyruvate	WT:5mM-WT:1mM	0	-0.143791	-13.2578	12.9702	1
genotype:pyruvate	fmo-2 OE:5mM-fmo-2 KO:5mM	0	16.6242	3.51021	29.7382	0.00238694
genotype:pyruvate	WT:5mM-fmo-2 KO:5mM	0	39.8007	26.6867	52.9146	1.77525e-13
genotype:pyruvate	WT:5mM-fmo-2 OE:5mM	0	23.1765	9.87647	36.4765	2.00381e-06
Replicate 2, 2-way ANOVA post-hoc tukey HSD test
term	contrast	null.value	estimate	conf.low	conf.high	adj.p.value
genotype	fmo-2 OE-fmo-2 KO	0	14.9599	10.325	19.5948	3.11029e-12
genotype	WT-fmo-2 KO	0	27.4322	22.7628	32.1015	4.11893e-14
genotype	WT-fmo-2 OE	0	12.4723	7.77062	17.1739	6.85438e-09
pyruvate	10mM-0mM	0	3.72169	-2.21998	9.66336	0.368106
pyruvate	1mM-0mM	0	3.02893	-2.88465	8.9425	0.546797
pyruvate	5mM-0mM	0	3.47285	-2.44073	9.38642	0.426523
pyruvate	1mM-10mM	0	-0.692761	-6.60634	5.22081	0.990264
pyruvate	5mM-10mM	0	-0.248842	-6.16242	5.66473	0.999535
pyruvate	5mM-1mM	0	0.443919	-5.44143	6.32927	0.997348
genotype:pyruvate	fmo-2 OE:0mM-fmo-2 KO:0mM	0	5.83333	-7.05887	18.7255	0.940022
genotype:pyruvate	WT:0mM-fmo-2 KO:0mM	0	27.1597	13.8707	40.4487	9.92688e-09
genotype:pyruvate	fmo-2 KO:10mM-fmo-2 KO:0mM	0	-1.94444	-14.8366	10.9478	0.999997
genotype:pyruvate	fmo-2 OE:10mM-fmo-2 KO:0mM	0	22.134	9.05357	35.2144	4.6538e-06
genotype:pyruvate	WT:10mM-fmo-2 KO:0mM	0	23.781	10.7006	36.8615	5.61926e-07
genotype:pyruvate	fmo-2 KO:1mM-fmo-2 KO:0mM	0	-1.05556	-13.9478	11.8366	1
genotype:pyruvate	fmo-2 OE:1mM-fmo-2 KO:0mM	0	13.9444	1.05224	26.8366	0.0216345
genotype:pyruvate	WT:1mM-fmo-2 KO:0mM	0	28.9575	15.8771	42.0379	3.94778e-10
genotype:pyruvate	fmo-2 KO:5mM-fmo-2 KO:0mM	0	0.277778	-12.6144	13.17	1
genotype:pyruvate	fmo-2 OE:5mM-fmo-2 KO:0mM	0	15.7222	2.6418	28.8026	0.00543364
genotype:pyruvate	WT:5mM-fmo-2 KO:0mM	0	27.1111	14.2189	40.0033	3.28878e-09
genotype:pyruvate	WT:0mM-fmo-2 OE:0mM	0	21.3264	8.03741	34.6154	1.89077e-05
genotype:pyruvate	fmo-2 KO:10mM-fmo-2 OE:0mM	0	-7.77778	-20.67	5.11443	0.695989
genotype:pyruvate	fmo-2 OE:10mM-fmo-2 OE:0mM	0	16.3007	3.22023	29.3811	0.0031421
genotype:pyruvate	WT:10mM-fmo-2 OE:0mM	0	17.9477	4.86729	31.0281	0.000593716
genotype:pyruvate	fmo-2 KO:1mM-fmo-2 OE:0mM	0	-6.88889	-19.7811	6.00331	0.833498
genotype:pyruvate	fmo-2 OE:1mM-fmo-2 OE:0mM	0	8.11111	-4.78109	21.0033	0.636851
genotype:pyruvate	WT:1mM-fmo-2 OE:0mM	0	23.1242	10.0438	36.2046	1.32224e-06
genotype:pyruvate	fmo-2 KO:5mM-fmo-2 OE:0mM	0	-5.55556	-18.4478	7.33665	0.95722
genotype:pyruvate	fmo-2 OE:5mM-fmo-2 OE:0mM	0	9.88889	-3.19153	22.9693	0.345831
genotype:pyruvate	WT:5mM-fmo-2 OE:0mM	0	21.2778	8.38557	34.17	9.15299e-06
genotype:pyruvate	fmo-2 KO:10mM-WT:0mM	0	-29.1042	-42.3931	-15.8152	6.24267e-10
genotype:pyruvate	fmo-2 OE:10mM-WT:0mM	0	-5.02574	-18.4974	8.44592	0.985565
genotype:pyruvate	WT:10mM-WT:0mM	0	-3.37868	-16.8503	10.093	0.999566
genotype:pyruvate	fmo-2 KO:1mM-WT:0mM	0	-28.2153	-41.5043	-14.9263	2.24121e-09
genotype:pyruvate	fmo-2 OE:1mM-WT:0mM	0	-13.2153	-26.5043	0.073701	0.0527622
genotype:pyruvate	WT:1mM-WT:0mM	0	1.79779	-11.6739	15.2694	0.999999
genotype:pyruvate	fmo-2 KO:5mM-WT:0mM	0	-26.8819	-40.1709	-13.593	1.46041e-08
genotype:pyruvate	fmo-2 OE:5mM-WT:0mM	0	-11.4375	-24.9092	2.03415	0.18474
genotype:pyruvate	WT:5mM-WT:0mM	0	-0.0486111	-13.3376	13.2404	1
genotype:pyruvate	fmo-2 OE:10mM-fmo-2 KO:10mM	0	24.0784	10.998	37.1589	3.79424e-07
genotype:pyruvate	WT:10mM-fmo-2 KO:10mM	0	25.7255	12.6451	38.8059	4.07116e-08
genotype:pyruvate	fmo-2 KO:1mM-fmo-2 KO:10mM	0	0.888889	-12.0033	13.7811	1
genotype:pyruvate	fmo-2 OE:1mM-fmo-2 KO:10mM	0	15.8889	2.99669	28.7811	0.00373343
genotype:pyruvate	WT:1mM-fmo-2 KO:10mM	0	30.902	17.8215	43.9824	2.11536e-11
genotype:pyruvate	fmo-2 KO:5mM-fmo-2 KO:10mM	0	2.22222	-10.67	15.1144	0.99999
genotype:pyruvate	fmo-2 OE:5mM-fmo-2 KO:10mM	0	17.6667	4.58625	30.7471	0.000797404
genotype:pyruvate	WT:5mM-fmo-2 KO:10mM	0	29.0556	16.1634	41.9478	1.81415e-10
genotype:pyruvate	WT:10mM-fmo-2 OE:10mM	0	1.64706	-11.6189	14.913	1
genotype:pyruvate	fmo-2 KO:1mM-fmo-2 OE:10mM	0	-23.1895	-36.27	-10.1091	1.21521e-06
genotype:pyruvate	fmo-2 OE:1mM-fmo-2 OE:10mM	0	-8.18954	-21.27	4.89088	0.643974
genotype:pyruvate	WT:1mM-fmo-2 OE:10mM	0	6.82353	-6.44244	20.0895	0.865696
genotype:pyruvate	fmo-2 KO:5mM-fmo-2 OE:10mM	0	-21.8562	-34.9366	-8.77579	6.57722e-06
genotype:pyruvate	fmo-2 OE:5mM-fmo-2 OE:10mM	0	-6.41176	-19.6777	6.8542	0.907776
genotype:pyruvate	WT:5mM-fmo-2 OE:10mM	0	4.97712	-8.1033	18.0575	0.983128
genotype:pyruvate	fmo-2 KO:1mM-WT:10mM	0	-24.8366	-37.917	-11.7562	1.37406e-07
genotype:pyruvate	fmo-2 OE:1mM-WT:10mM	0	-9.8366	-22.917	3.24382	0.354104
genotype:pyruvate	WT:1mM-WT:10mM	0	5.17647	-8.0895	18.4424	0.979481
genotype:pyruvate	fmo-2 KO:5mM-WT:10mM	0	-23.5033	-36.5837	-10.4228	8.08539e-07
genotype:pyruvate	fmo-2 OE:5mM-WT:10mM	0	-8.05882	-21.3248	5.20714	0.686604
genotype:pyruvate	WT:5mM-WT:10mM	0	3.33007	-9.75035	16.4105	0.9995
genotype:pyruvate	fmo-2 OE:1mM-fmo-2 KO:1mM	0	15	2.1078	27.8922	0.00860322
genotype:pyruvate	WT:1mM-fmo-2 KO:1mM	0	30.0131	16.9327	43.0935	8.14216e-11
genotype:pyruvate	fmo-2 KO:5mM-fmo-2 KO:1mM	0	1.33333	-11.5589	14.2255	1
genotype:pyruvate	fmo-2 OE:5mM-fmo-2 KO:1mM	0	16.7778	3.69736	29.8582	0.00196997
genotype:pyruvate	WT:5mM-fmo-2 KO:1mM	0	28.1667	15.2745	41.0589	6.91557e-10
genotype:pyruvate	WT:1mM-fmo-2 OE:1mM	0	15.0131	1.93265	28.0935	0.0103342
genotype:pyruvate	fmo-2 KO:5mM-fmo-2 OE:1mM	0	-13.6667	-26.5589	-0.774464	0.0272122
genotype:pyruvate	fmo-2 OE:5mM-fmo-2 OE:1mM	0	1.77778	-11.3026	14.8582	0.999999
genotype:pyruvate	WT:5mM-fmo-2 OE:1mM	0	13.1667	0.274464	26.0589	0.04052
genotype:pyruvate	fmo-2 KO:5mM-WT:1mM	0	-28.6797	-41.7602	-15.5993	5.95215e-10
genotype:pyruvate	fmo-2 OE:5mM-WT:1mM	0	-13.2353	-26.5013	0.0306734	0.0511361
genotype:pyruvate	WT:5mM-WT:1mM	0	-1.84641	-14.9268	11.234	0.999999
genotype:pyruvate	fmo-2 OE:5mM-fmo-2 KO:5mM	0	15.4444	2.36402	28.5249	0.00701648
genotype:pyruvate	WT:5mM-fmo-2 KO:5mM	0	26.8333	13.9411	39.7255	4.92934e-09
genotype:pyruvate	WT:5mM-fmo-2 OE:5mM	0	11.3889	-1.69153	24.4693	0.156393
Replicate 3, 2-way ANOVA post-hoc tukey HSD test
term	contrast	null.value	estimate	conf.low	conf.high	adj.p.value
genotype	fmo-2 OE-fmo-2 KO	0	11.0614	6.86626	15.2566	8.33632e-09
genotype	WT-fmo-2 KO	0	25.9859	21.8208	30.151	0
genotype	WT-fmo-2 OE	0	14.9245	10.7293	19.1197	1.55431e-14
pyruvate	10mM-0mM	0	1.77315	-3.5415	7.08779	0.823182
pyruvate	1mM-0mM	0	5.40358	0.0636831	10.7435	0.0461401
pyruvate	5mM-0mM	0	-0.705703	-5.99592	4.58452	0.985774
pyruvate	1mM-10mM	0	3.63043	-1.68422	8.94507	0.290976
pyruvate	5mM-10mM	0	-2.47885	-7.74358	2.78588	0.614966
pyruvate	5mM-1mM	0	-6.10928	-11.3995	-0.81906	0.0163637
genotype:pyruvate	fmo-2 OE:0mM-fmo-2 KO:0mM	0	7.58824	-4.33394	19.5104	0.619748
genotype:pyruvate	WT:0mM-fmo-2 KO:0mM	0	24.2353	12.4799	35.9907	7.06563e-09
genotype:pyruvate	fmo-2 KO:10mM-fmo-2 KO:0mM	0	-0.598039	-12.3535	11.1574	1	NS.
genotype:pyruvate	fmo-2 OE:10mM-fmo-2 KO:0mM	0	8.70588	-3.21629	20.6281	0.400871
genotype:pyruvate	WT:10mM-fmo-2 KO:0mM	0	28.902	17.1465	40.6574	3.02924e-12
genotype:pyruvate	fmo-2 KO:1mM-fmo-2 KO:0mM	0	1.62418	-10.1312	13.3796	0.999999	NS.
genotype:pyruvate	fmo-2 OE:1mM-fmo-2 KO:0mM	0	20.9412	9.01901	32.8633	1.59394e-06
genotype:pyruvate	WT:1mM-fmo-2 KO:0mM	0	25.5882	13.6661	37.5104	1.43166e-09
genotype:pyruvate	fmo-2 KO:5mM-fmo-2 KO:0mM	0	-1.59804	-13.3535	10.1574	0.999999	NS.
genotype:pyruvate	fmo-2 OE:5mM-fmo-2 KO:0mM	0	6.67974	-5.07568	18.4352	0.77055
genotype:pyruvate	WT:5mM-fmo-2 KO:0mM	0	24.6242	12.8688	36.3796	3.80289e-09
genotype:pyruvate	WT:0mM-fmo-2 OE:0mM	0	16.6471	4.89164	28.4025	0.0003198
genotype:pyruvate	fmo-2 KO:10mM-fmo-2 OE:0mM	0	-8.18627	-19.9417	3.56914	0.477841
genotype:pyruvate	fmo-2 OE:10mM-fmo-2 OE:0mM	0	1.11765	-10.8045	13.0398	1	NS.
genotype:pyruvate	WT:10mM-fmo-2 OE:0mM	0	21.3137	9.55831	33.0691	6.0894e-07
genotype:pyruvate	fmo-2 KO:1mM-fmo-2 OE:0mM	0	-5.96405	-17.7195	5.79137	0.876122
genotype:pyruvate	fmo-2 OE:1mM-fmo-2 OE:0mM	0	13.3529	1.43077	25.2751	0.0141736	*
genotype:pyruvate	WT:1mM-fmo-2 OE:0mM	0	18	6.07783	29.9222	8.13014e-05
genotype:pyruvate	fmo-2 KO:5mM-fmo-2 OE:0mM	0	-9.18627	-20.9417	2.56914	0.295638
genotype:pyruvate	fmo-2 OE:5mM-fmo-2 OE:0mM	0	-0.908497	-12.6639	10.8469	1	NS.
genotype:pyruvate	WT:5mM-fmo-2 OE:0mM	0	17.0359	5.28053	28.7914	0.000198832
genotype:pyruvate	fmo-2 KO:10mM-WT:0mM	0	-24.8333	-36.4196	-13.2471	1.51396e-09
genotype:pyruvate	fmo-2 OE:10mM-WT:0mM	0	-15.5294	-27.2848	-3.77399	0.00118723
genotype:pyruvate	WT:10mM-WT:0mM	0	4.66667	-6.9196	16.2529	0.973901	NS.
genotype:pyruvate	fmo-2 KO:1mM-WT:0mM	0	-22.6111	-34.1974	-11.0248	5.31787e-08
genotype:pyruvate	fmo-2 OE:1mM-WT:0mM	0	-3.29412	-15.0495	8.4613	0.998775
genotype:pyruvate	WT:1mM-WT:0mM	0	1.35294	-10.4025	13.1084	1	NS.
genotype:pyruvate	fmo-2 KO:5mM-WT:0mM	0	-25.8333	-37.4196	-14.2471	2.86835e-10
genotype:pyruvate	fmo-2 OE:5mM-WT:0mM	0	-17.5556	-29.1418	-5.96929	7.49509e-05
genotype:pyruvate	WT:5mM-WT:0mM	0	0.388889	-11.1974	11.9752	1	NS.
genotype:pyruvate	fmo-2 OE:10mM-fmo-2 KO:10mM	0	9.30392	-2.4515	21.0593	0.277085
genotype:pyruvate	WT:10mM-fmo-2 KO:10mM	0	29.5	17.9137	41.0863	5.59774e-13
genotype:pyruvate	fmo-2 KO:1mM-fmo-2 KO:10mM	0	2.22222	-9.36404	13.8085	0.999969
genotype:pyruvate	fmo-2 OE:1mM-fmo-2 KO:10mM	0	21.5392	9.7838	33.2946	4.37453e-07
genotype:pyruvate	WT:1mM-fmo-2 KO:10mM	0	26.1863	14.4309	37.9417	2.98573e-10
genotype:pyruvate	fmo-2 KO:5mM-fmo-2 KO:10mM	0	-1	-12.5863	10.5863	1
genotype:pyruvate	fmo-2 OE:5mM-fmo-2 KO:10mM	0	7.27778	-4.30849	18.864	0.639295
genotype:pyruvate	WT:5mM-fmo-2 KO:10mM	0	25.2222	13.636	36.8085	7.96195e-10
genotype:pyruvate	WT:10mM-fmo-2 OE:10mM	0	20.1961	8.44066	31.9515	3.0282e-06
genotype:pyruvate	fmo-2 KO:1mM-fmo-2 OE:10mM	0	-7.0817	-18.8371	4.67372	0.698019
genotype:pyruvate	fmo-2 OE:1mM-fmo-2 OE:10mM	0	12.2353	0.313124	24.1575	0.0385425
genotype:pyruvate	WT:1mM-fmo-2 OE:10mM	0	16.8824	4.96018	28.8045	0.000320123
genotype:pyruvate	fmo-2 KO:5mM-fmo-2 OE:10mM	0	-10.3039	-22.0593	1.4515	0.149359
genotype:pyruvate	fmo-2 OE:5mM-fmo-2 OE:10mM	0	-2.02614	-13.7816	9.72927	0.99999
genotype:pyruvate	WT:5mM-fmo-2 OE:10mM	0	15.9183	4.16288	27.6737	0.000759261
genotype:pyruvate	fmo-2 KO:1mM-WT:10mM	0	-27.2778	-38.864	-15.6915	2.44538e-11
genotype:pyruvate	fmo-2 OE:1mM-WT:10mM	0	-7.96078	-19.7162	3.79463	0.523032
genotype:pyruvate	WT:1mM-WT:10mM	0	-3.31373	-15.0691	8.44169	0.998706
genotype:pyruvate	fmo-2 KO:5mM-WT:10mM	0	-30.5	-42.0863	-18.9137	1.55764e-13
genotype:pyruvate	fmo-2 OE:5mM-WT:10mM	0	-22.2222	-33.8085	-10.636	9.70629e-08
genotype:pyruvate	WT:5mM-WT:10mM	0	-4.27778	-15.864	7.30849	0.986721
genotype:pyruvate	fmo-2 OE:1mM-fmo-2 KO:1mM	0	19.317	7.56157	31.0724	1.02399e-05
genotype:pyruvate	WT:1mM-fmo-2 KO:1mM	0	23.9641	12.2086	35.7195	1.08467e-08
genotype:pyruvate	fmo-2 KO:5mM-fmo-2 KO:1mM	0	-3.22222	-14.8085	8.36404	0.998857
genotype:pyruvate	fmo-2 OE:5mM-fmo-2 KO:1mM	0	5.05556	-6.53071	16.6418	0.953311
genotype:pyruvate	WT:5mM-fmo-2 KO:1mM	0	23	11.4137	34.5863	2.89459e-08
genotype:pyruvate	WT:1mM-fmo-2 OE:1mM	0	4.64706	-7.27511	16.5692	0.979666
genotype:pyruvate	fmo-2 KO:5mM-fmo-2 OE:1mM	0	-22.5392	-34.2946	-10.7838	9.81635e-08
genotype:pyruvate	fmo-2 OE:5mM-fmo-2 OE:1mM	0	-14.2614	-26.0169	-2.50602	0.00473556
genotype:pyruvate	WT:5mM-fmo-2 OE:1mM	0	3.68301	-8.07241	15.4384	0.99666
genotype:pyruvate	fmo-2 KO:5mM-WT:1mM	0	-27.1863	-38.9417	-15.4309	5.60603e-11
genotype:pyruvate	fmo-2 OE:5mM-WT:1mM	0	-18.9085	-30.6639	-7.15308	1.77925e-05
genotype:pyruvate	WT:5mM-WT:1mM	0	-0.964052	-12.7195	10.7914	1
genotype:pyruvate	fmo-2 OE:5mM-fmo-2 KO:5mM	0	8.27778	-3.30849	19.864	0.436196
genotype:pyruvate	WT:5mM-fmo-2 KO:5mM	0	26.2222	14.636	37.8085	1.48778e-10
genotype:pyruvate	WT:5mM-fmo-2 OE:5mM	0	17.9444	6.35818	29.5307	4.50237e-05

## Sheet: SF4D
Raw Data, All Replicates
compound	dose	condition number	replicate	worm number	thrashes per 30s
none	none	1	1	1	49
none	none	1	1	2	52
none	none	1	1	3	50
none	none	1	1	4	53
none	none	1	1	5	47
none	none	1	1	6	44
none	none	1	1	7	41
none	none	1	1	8	49
none	none	1	1	9	37
none	none	1	1	10	50
none	none	1	2	1	56
none	none	1	2	2	43
none	none	1	2	3	47
none	none	1	2	4	54
none	none	1	2	5	50
none	none	1	2	6	43
none	none	1	2	7	44
none	none	1	2	8	42
none	none	1	2	9	47
none	none	1	2	10	35
none	none	1	3	1	44
none	none	1	3	2	51
none	none	1	3	3	48
none	none	1	3	4	40
none	none	1	3	5	45
none	none	1	3	6	40
none	none	1	3	7	44
none	none	1	3	8	39
none	none	1	3	9	43
none	none	1	3	10	50
tryptophan	1mM	14	1	1	49
tryptophan	1mM	14	1	2	50
tryptophan	1mM	14	1	3	45
tryptophan	1mM	14	1	4	58
tryptophan	1mM	14	1	5	49
tryptophan	1mM	14	2	1	53
tryptophan	1mM	14	2	2	40
tryptophan	1mM	14	2	3	44
tryptophan	1mM	14	2	4	44
tryptophan	1mM	14	2	5	46
tryptophan	1mM	14	2	6	49
tryptophan	1mM	14	3	1	40
tryptophan	1mM	14	3	2	53
tryptophan	1mM	14	3	3	35
tryptophan	1mM	14	3	4	39
tryptophan	1mM	14	3	5	42
tryptophan	1mM	14	3	6	45
tryptophan	1mM	14	3	7	51
tryptophan	5mM	15	1	1	45
tryptophan	5mM	15	1	2	44
tryptophan	5mM	15	1	3	57
tryptophan	5mM	15	1	4	56
tryptophan	5mM	15	1	5	51
tryptophan	5mM	15	1	6	45
tryptophan	5mM	15	1	7	51
tryptophan	5mM	15	1	8	48
tryptophan	5mM	15	1	9	52
tryptophan	5mM	15	1	10	50
tryptophan	5mM	15	2	1	50
tryptophan	5mM	15	2	2	42
tryptophan	5mM	15	2	3	38
tryptophan	5mM	15	2	4	45
tryptophan	5mM	15	2	5	39
tryptophan	5mM	15	2	6	47
tryptophan	5mM	15	2	7	43
tryptophan	5mM	15	2	8	53
tryptophan	5mM	15	3	1	41
tryptophan	5mM	15	3	2	50
tryptophan	5mM	15	3	3	51
tryptophan	5mM	15	3	4	48
tryptophan	5mM	15	3	5	45
tryptophan	5mM	15	3	6	42
tryptophan	5mM	15	3	7	45
tryptophan	5mM	15	3	8	43
1-way ANOVA post hoc tukey HSD test, 2-tailed
term	contrast	null.value	estimate	conf.low	conf.high	adj.p.value
group2	none.none-tryptophan.1mM	0	-0.322222	-7.85028	7.20584	1	ns
group2	none.none-tryptophan.5mM	0	-1.06154	-7.82713	5.70406	1	ns

## Sheet: SF4E
Raw Data, All Replicates
compound	dose	replicate	MaxSpeed
none	none	1	0.246144
none	none	1	0.0532417
none	none	1	0.211786
none	none	1	0.173828
none	none	1	0.0972912
none	none	1	0.0759881
none	none	2	0.187192
none	none	2	0.069849
none	none	2	0.0805572
none	none	2	0.184878
none	none	2	0.159513
none	none	2	0.0991853
none	none	2	0.18912
none	none	3	0.0319413
none	none	3	0.119736
none	none	3	0.0660555
none	none	3	0.0491268
none	none	3	0.0519241
tryptophan	1mM	1	0.153661
tryptophan	1mM	1	0.0854023
tryptophan	1mM	1	0.0937776
tryptophan	1mM	1	0.0733616
tryptophan	1mM	1	0.0985946
tryptophan	1mM	1	0.0845305
tryptophan	1mM	1	0.170446
tryptophan	1mM	1	0.138872
tryptophan	1mM	2	0.176815
tryptophan	1mM	2	0.167989
tryptophan	1mM	2	0.137743
tryptophan	1mM	2	0.108315
tryptophan	1mM	2	0.167324
tryptophan	1mM	2	0.105484
tryptophan	1mM	2	0.131293
tryptophan	1mM	2	0.127852
tryptophan	1mM	2	0.0765271
tryptophan	1mM	2	0.0626348
tryptophan	1mM	2	0.0726078
tryptophan	1mM	2	0.112877
tryptophan	1mM	3	0.144972
tryptophan	1mM	3	0.114045
tryptophan	1mM	3	0.145645
tryptophan	1mM	3	0.0816082
tryptophan	1mM	3	0.0441173
tryptophan	1mM	3	0.115944
tryptophan	1mM	3	0.128705
tryptophan	1mM	3	0.149429
tryptophan	1mM	3	0.116391
tryptophan	1mM	3	0.0389618
tryptophan	1mM	3	0.0403265
tryptophan	5mM	1	0.0961129
tryptophan	5mM	1	0.0513796
tryptophan	5mM	1	0.0745691
tryptophan	5mM	1	0.0669835
tryptophan	5mM	1	0.0361067
tryptophan	5mM	1	0.0522163
tryptophan	5mM	1	0.0623699
tryptophan	5mM	1	0.0450442
tryptophan	5mM	1	0.0813313
tryptophan	5mM	1	0.082617
tryptophan	5mM	1	0.0767384
tryptophan	5mM	2	0.101305
tryptophan	5mM	2	0.125404
tryptophan	5mM	2	0.106548
tryptophan	5mM	2	0.145091
tryptophan	5mM	2	0.0787129
tryptophan	5mM	2	0.0310956
tryptophan	5mM	3	0.128885
tryptophan	5mM	3	0.128431
tryptophan	5mM	3	0.109363
tryptophan	5mM	3	0.0668344
tryptophan	5mM	3	0.0348347
tryptophan	5mM	3	0.0701403
tryptophan	5mM	3	0.056382
tryptophan	5mM	3	0.0441066
tryptophan	5mM	3	0.0989132
tryptophan	5mM	3	0.0802636
1-way ANOVA post hoc tukey HSD test, 2-tailed
term	contrast	null.value	estimate	conf.low	conf.high	adj.p.value
group2	none.none-tryptophan.1mM	0	0.00748295	-0.164353	0.179319	1	ns
group2	none.none-tryptophan.5mM	0	0.0403428	-0.136107	0.216793	1	ns

## Sheet: SF4F
all raw data, three replicates
RNAi		dose	squares entered	replicate
WT	none	0	17	2 (representative)
WT	none	0	16	2 (representative)
WT	none	0	16	2 (representative)
WT	none	0	24	2 (representative)
WT	none	0	25	2 (representative)
WT	none	0	19	2 (representative)
WT	none	0	24	2 (representative)
WT	none	0	7	2 (representative)
WT	none	0	28	2 (representative)
WT	none	0	29	2 (representative)
WT	none	0	35	2 (representative)
WT	none	0	32	2 (representative)
WT	none	0	33	2 (representative)
WT	none	0	25	2 (representative)
WT	none	0	44	2 (representative)
WT	none	0	21	2 (representative)
WT	none	0	27	2 (representative)
WT	none	0	26	2 (representative)
WT	none	0	6	2 (representative)
WT	none	0	5	2 (representative)
WT	tryptophan	1	36	2 (representative)
WT	tryptophan	1	26	2 (representative)
WT	tryptophan	1	29	2 (representative)
WT	tryptophan	1	27	2 (representative)
WT	tryptophan	1	26	2 (representative)
WT	tryptophan	1	8	2 (representative)
WT	tryptophan	1	19	2 (representative)
WT	tryptophan	1	21	2 (representative)
WT	tryptophan	1	36	2 (representative)
WT	tryptophan	1	16	2 (representative)
WT	tryptophan	1	29	2 (representative)
WT	tryptophan	1	36	2 (representative)
WT	tryptophan	1	25	2 (representative)
WT	tryptophan	1	8	2 (representative)
WT	tryptophan	1	4	2 (representative)
WT	tryptophan	1	18	2 (representative)
WT	tryptophan	1	20	2 (representative)
WT	tryptophan	1	27	2 (representative)
WT	tryptophan	1	14	2 (representative)
WT	tryptophan	1	3	2 (representative)
WT	tryptophan	5	6	2 (representative)
WT	tryptophan	5	5	2 (representative)
WT	tryptophan	5	2	2 (representative)
WT	tryptophan	5	4	2 (representative)
WT	tryptophan	5	10	2 (representative)
WT	tryptophan	5	18	2 (representative)
WT	tryptophan	5	23	2 (representative)
WT	tryptophan	5	3	2 (representative)
WT	tryptophan	5	8	2 (representative)
WT	tryptophan	5	5	2 (representative)
WT	tryptophan	5	9	2 (representative)
WT	tryptophan	5	4	2 (representative)
WT	tryptophan	5	5	2 (representative)
WT	tryptophan	5	8	2 (representative)
WT	tryptophan	5	4	2 (representative)
WT	tryptophan	5	4	2 (representative)
WT	tryptophan	5	3	2 (representative)
WT	tryptophan	5	9	2 (representative)
WT	tryptophan	5	27	2 (representative)
WT	tryptophan	5	17	2 (representative)
aat-2	none	0	29	2 (representative)
aat-2	none	0	34	2 (representative)
aat-2	none	0	40	2 (representative)
aat-2	none	0	24	2 (representative)
aat-2	none	0	36	2 (representative)
aat-2	none	0	53	2 (representative)
aat-2	none	0	54	2 (representative)
aat-2	none	0	25	2 (representative)
aat-2	none	0	48	2 (representative)
aat-2	none	0	12	2 (representative)
aat-2	none	0	15	2 (representative)
aat-2	none	0	42	2 (representative)
aat-2	none	0	43	2 (representative)
aat-2	none	0	12	2 (representative)
aat-2	none	0	33	2 (representative)
aat-2	none	0	32	2 (representative)
aat-2	none	0	47	2 (representative)
aat-2	none	0	40	2 (representative)
aat-2	none	0	15	2 (representative)
aat-2	none	0	27	2 (representative)
aat-2	tryptophan	1	40	2 (representative)
aat-2	tryptophan	1	28	2 (representative)
aat-2	tryptophan	1	21	2 (representative)
aat-2	tryptophan	1	19	2 (representative)
aat-2	tryptophan	1	30	2 (representative)
aat-2	tryptophan	1	29	2 (representative)
aat-2	tryptophan	1	33	2 (representative)
aat-2	tryptophan	1	50	2 (representative)
aat-2	tryptophan	1	46	2 (representative)
aat-2	tryptophan	1	39	2 (representative)
aat-2	tryptophan	1	20	2 (representative)
aat-2	tryptophan	1	35	2 (representative)
aat-2	tryptophan	1	7	2 (representative)
aat-2	tryptophan	1	24	2 (representative)
aat-2	tryptophan	1	34	2 (representative)
aat-2	tryptophan	1	46	2 (representative)
aat-2	tryptophan	1	44	2 (representative)
aat-2	tryptophan	1	15	2 (representative)
aat-2	tryptophan	1	45	2 (representative)
aat-2	tryptophan	5	13	2 (representative)
aat-2	tryptophan	5	31	2 (representative)
aat-2	tryptophan	5	41	2 (representative)
aat-2	tryptophan	5	19	2 (representative)
aat-2	tryptophan	5	15	2 (representative)
aat-2	tryptophan	5	42	2 (representative)
aat-2	tryptophan	5	26	2 (representative)
aat-2	tryptophan	5	27	2 (representative)
aat-2	tryptophan	5	26	2 (representative)
aat-2	tryptophan	5	18	2 (representative)
aat-2	tryptophan	5	20	2 (representative)
aat-2	tryptophan	5	8	2 (representative)
aat-2	tryptophan	5	30	2 (representative)
aat-2	tryptophan	5	19	2 (representative)
aat-2	tryptophan	5	25	2 (representative)
aat-3	none	0	12	2 (representative)
aat-3	none	0	18	2 (representative)
aat-3	none	0	33	2 (representative)
aat-3	none	0	50	2 (representative)
aat-3	none	0	25	2 (representative)
aat-3	none	0	36	2 (representative)
aat-3	none	0	28	2 (representative)
aat-3	none	0	31	2 (representative)
aat-3	none	0	40	2 (representative)
aat-3	none	0	58	2 (representative)
aat-3	none	0	30	2 (representative)
aat-3	none	0	31	2 (representative)
aat-3	none	0	23	2 (representative)
aat-3	none	0	34	2 (representative)
aat-3	none	0	36	2 (representative)
aat-3	none	0	35	2 (representative)
aat-3	none	0	34	2 (representative)
aat-3	none	0	32	2 (representative)
aat-3	none	0	21	2 (representative)
aat-3	none	0	24	2 (representative)
aat-3	none	0	44	2 (representative)
aat-3	none	0	23	2 (representative)
aat-3	none	0	37	2 (representative)
aat-3	none	0	15	2 (representative)
aat-3	none	0	35	2 (representative)
aat-3	tryptophan	1	13	2 (representative)
aat-3	tryptophan	1	22	2 (representative)
aat-3	tryptophan	1	32	2 (representative)
aat-3	tryptophan	1	45	2 (representative)
aat-3	tryptophan	1	32	2 (representative)
aat-3	tryptophan	1	22	2 (representative)
aat-3	tryptophan	1	17	2 (representative)
aat-3	tryptophan	1	31	2 (representative)
aat-3	tryptophan	1	35	2 (representative)
aat-3	tryptophan	1	8	2 (representative)
aat-3	tryptophan	1	30	2 (representative)
aat-3	tryptophan	1	5	2 (representative)
aat-3	tryptophan	1	5	2 (representative)
aat-3	tryptophan	1	44	2 (representative)
aat-3	tryptophan	1	24	2 (representative)
aat-3	tryptophan	1	16	2 (representative)
aat-3	tryptophan	1	18	2 (representative)
aat-3	tryptophan	1	32	2 (representative)
aat-3	tryptophan	1	2	2 (representative)
aat-3	tryptophan	1	30	2 (representative)
aat-3	tryptophan	5	20	2 (representative)
aat-3	tryptophan	5	18	2 (representative)
aat-3	tryptophan	5	29	2 (representative)
aat-3	tryptophan	5	41	2 (representative)
aat-3	tryptophan	5	24	2 (representative)
aat-3	tryptophan	5	18	2 (representative)
aat-3	tryptophan	5	37	2 (representative)
aat-3	tryptophan	5	38	2 (representative)
aat-3	tryptophan	5	45	2 (representative)
aat-3	tryptophan	5	25	2 (representative)
aat-3	tryptophan	5	36	2 (representative)
aat-3	tryptophan	5	35	2 (representative)
aat-3	tryptophan	5	38	2 (representative)
aat-3	tryptophan	5	30	2 (representative)
aat-3	tryptophan	5	22	2 (representative)
aat-3	tryptophan	5	39	2 (representative)
aat-3	tryptophan	5	5	2 (representative)
aat-3	tryptophan	5	37	2 (representative)
aat-3	tryptophan	5	35	2 (representative)
WT	none	0	49	3
WT	none	0	40	3
WT	none	0	25	3
WT	none	0	50	3
WT	none	0	36	3
WT	none	0	31	3
WT	none	0	36	3
WT	none	0	11	3
WT	none	0	31	3
WT	none	0	45	3
WT	none	0	53	3
WT	none	0	49	3
WT	none	0	55	3
WT	none	0	43	3
WT	none	0	58	3
WT	none	0	51	3
WT	none	0	76	3
WT	none	0	70	3
WT	none	0	24	3
WT	none	0	39	3
WT	tryptophan	1	90	3
WT	tryptophan	1	70	3
WT	tryptophan	1	42	3
WT	tryptophan	1	33	3
WT	tryptophan	1	37	3
WT	tryptophan	1	25	3
WT	tryptophan	1	48	3
WT	tryptophan	1	43	3
WT	tryptophan	1	45	3
WT	tryptophan	1	24	3
WT	tryptophan	1	32	3
WT	tryptophan	1	37	3
WT	tryptophan	1	30	3
WT	tryptophan	1	26	3
WT	tryptophan	1	11	3
WT	tryptophan	1	36	3
WT	tryptophan	1	39	3
WT	tryptophan	1	40	3
WT	tryptophan	1	32	3
WT	tryptophan	1	53	3
WT	tryptophan	5	10	3
WT	tryptophan	5	8	3
WT	tryptophan	5	7	3
WT	tryptophan	5	3	3
WT	tryptophan	5	33	3
WT	tryptophan	5	22	3
WT	tryptophan	5	30	3
WT	tryptophan	5	6	3
WT	tryptophan	5	10	3
WT	tryptophan	5	40	3
WT	tryptophan	5	13	3
WT	tryptophan	5	10	3
WT	tryptophan	5	18	3
WT	tryptophan	5	29	3
WT	tryptophan	5	8	3
WT	tryptophan	5	53	3
WT	tryptophan	5	4	3
WT	tryptophan	5	5	3
WT	tryptophan	5	50	3
WT	tryptophan	5	36	3
aat-2	none	0	70	3
aat-2	none	0	84	3
aat-2	none	0	54	3
aat-2	none	0	27	3
aat-2	none	0	47	3
aat-2	none	0	28	3
aat-2	none	0	74	3
aat-2	none	0	61	3
aat-2	none	0	45	3
aat-2	none	0	56	3
aat-2	none	0	70	3
aat-2	none	0	73	3
aat-2	none	0	71	3
aat-2	none	0	66	3
aat-2	none	0	29	3
aat-2	none	0	32	3
aat-2	none	0	48	3
aat-2	none	0	39	3
aat-2	none	0	51	3
aat-2	tryptophan	1	53	3
aat-2	tryptophan	1	31	3
aat-2	tryptophan	1	27	3
aat-2	tryptophan	1	40	3
aat-2	tryptophan	1	23	3
aat-2	tryptophan	1	55	3
aat-2	tryptophan	1	46	3
aat-2	tryptophan	1	45	3
aat-2	tryptophan	1	57	3
aat-2	tryptophan	1	52	3
aat-2	tryptophan	1	50	3
aat-2	tryptophan	1	56	3
aat-2	tryptophan	1	20	3
aat-2	tryptophan	1	54	3
aat-2	tryptophan	1	43	3
aat-2	tryptophan	1	47	3
aat-2	tryptophan	1	62	3
aat-2	tryptophan	1	29	3
aat-2	tryptophan	1	59	3
aat-2	tryptophan	1	51	3
aat-2	tryptophan	5	31	3
aat-2	tryptophan	5	27	3
aat-2	tryptophan	5	57	3
aat-2	tryptophan	5	55	3
aat-2	tryptophan	5	13	3
aat-2	tryptophan	5	34	3
aat-2	tryptophan	5	38	3
aat-2	tryptophan	5	20	3
aat-2	tryptophan	5	38	3
aat-2	tryptophan	5	32	3
aat-2	tryptophan	5	33	3
aat-2	tryptophan	5	41	3
aat-2	tryptophan	5	33	3
aat-2	tryptophan	5	40	3
aat-2	tryptophan	5	23	3
aat-3	none	0	49	3
aat-3	none	0	25	3
aat-3	none	0	37	3
aat-3	none	0	46	3
aat-3	none	0	45	3
aat-3	none	0	47	3
aat-3	none	0	51	3
aat-3	none	0	44	3
aat-3	none	0	48	3
aat-3	none	0	50	3
aat-3	none	0	39	3
aat-3	none	0	38	3
aat-3	none	0	51	3
aat-3	none	0	24	3
aat-3	none	0	82	3
aat-3	none	0	46	3
aat-3	none	0	77	3
aat-3	none	0	33	3
aat-3	none	0	34	3
aat-3	none	0	40	3
aat-3	none	0	55	3
aat-3	none	0	62	3
aat-3	none	0	23	3
aat-3	none	0	32	3
aat-3	none	0	43	3
aat-3	tryptophan	1	25	3
aat-3	tryptophan	1	31	3
aat-3	tryptophan	1	86	3
aat-3	tryptophan	1	50	3
aat-3	tryptophan	1	34	3
aat-3	tryptophan	1	33	3
aat-3	tryptophan	1	23	3
aat-3	tryptophan	1	35	3
aat-3	tryptophan	1	56	3
aat-3	tryptophan	1	16	3
aat-3	tryptophan	1	53	3
aat-3	tryptophan	1	11	3
aat-3	tryptophan	1	45	3
aat-3	tryptophan	1	46	3
aat-3	tryptophan	1	54	3
aat-3	tryptophan	1	14	3
aat-3	tryptophan	1	20	3
aat-3	tryptophan	1	45	3
aat-3	tryptophan	1	7	3
aat-3	tryptophan	1	40	3
aat-3	tryptophan	5	30	3
aat-3	tryptophan	5	35	3
aat-3	tryptophan	5	47	3
aat-3	tryptophan	5	31	3
aat-3	tryptophan	5	48	3
aat-3	tryptophan	5	74	3
aat-3	tryptophan	5	24	3
aat-3	tryptophan	5	42	3
aat-3	tryptophan	5	23	3
aat-3	tryptophan	5	83	3
aat-3	tryptophan	5	57	3
aat-3	tryptophan	5	69	3
aat-3	tryptophan	5	53	3
aat-3	tryptophan	5	65	3
aat-3	tryptophan	5	42	3
aat-3	tryptophan	5	60	3
aat-3	tryptophan	5	40	3
aat-3	tryptophan	5	48	3
aat-3	tryptophan	5	51	3
WT	none	0	22	1
WT	none	0	40	1
WT	none	0	38	1
WT	none	0	79	1
WT	none	0	66	1
WT	none	0	75	1
WT	none	0	69	1
WT	none	0	37	1
WT	none	0	23	1
WT	none	0	71	1
WT	none	0	16	1
WT	none	0	59	1
WT	none	0	48	1
WT	none	0	36	1
WT	none	0	39	1
WT	none	0	49	1
WT	none	0	72	1
WT	none	0	61	1
WT	none	0	81	1
WT	none	0	82	1
WT	none	0	77	1
WT	none	0	60	1
WT	none	0	51	1
WT	none	0	32	1
WT	none	0	103	1
WT	tryptophan	1	23	1
WT	tryptophan	1	22	1
WT	tryptophan	1	23	1
WT	tryptophan	1	7	1
WT	tryptophan	1	77	1
WT	tryptophan	1	26	1
WT	tryptophan	1	20	1
WT	tryptophan	1	79	1
WT	tryptophan	1	25	1
WT	tryptophan	1	36	1
WT	tryptophan	1	30	1
WT	tryptophan	1	14	1
WT	tryptophan	1	30	1
WT	tryptophan	1	35	1
WT	tryptophan	1	22	1
WT	tryptophan	1	34	1
WT	tryptophan	1	20	1
WT	tryptophan	1	40	1
WT	tryptophan	1	33	1
WT	tryptophan	1	28	1
WT	tryptophan	1	33	1
WT	tryptophan	1	35	1
WT	tryptophan	1	36	1
WT	tryptophan	1	67	1
WT	tryptophan	1	15	1
WT	tryptophan	5	31	1
WT	tryptophan	5	21	1
WT	tryptophan	5	26	1
WT	tryptophan	5	33	1
WT	tryptophan	5	34	1
WT	tryptophan	5	22	1
WT	tryptophan	5	26	1
WT	tryptophan	5	31	1
WT	tryptophan	5	29	1
WT	tryptophan	5	25	1
WT	tryptophan	5	24	1
WT	tryptophan	5	35	1
WT	tryptophan	5	25	1
WT	tryptophan	5	29	1
WT	tryptophan	5	33	1
WT	tryptophan	5	6	1
WT	tryptophan	5	32	1
WT	tryptophan	5	31	1
WT	tryptophan	5	73	1
WT	tryptophan	5	22	1
WT	tryptophan	5	20	1
WT	tryptophan	5	9	1
WT	tryptophan	5	18	1
WT	tryptophan	5	39	1
WT	tryptophan	5	23	1
aat-2	none	0	17	1
aat-2	none	0	30	1
aat-2	none	0	40	1
aat-2	none	0	44	1
aat-2	none	0	15	1
aat-2	none	0	20	1
aat-2	none	0	19	1
aat-2	none	0	26	1
aat-2	none	0	23	1
aat-2	none	0	15	1
aat-2	none	0	83	1
aat-2	none	0	37	1
aat-2	none	0	41	1
aat-2	none	0	46	1
aat-2	none	0	53	1
aat-2	none	0	43	1
aat-2	none	0	50	1
aat-2	none	0	23	1
aat-2	none	0	49	1
aat-2	none	0	53	1
aat-2	none	0	38	1
aat-2	none	0	75	1
aat-2	none	0	62	1
aat-2	none	0	37	1
aat-2	none	0	49	1
aat-2	tryptophan	1	24	1
aat-2	tryptophan	1	17	1
aat-2	tryptophan	1	82	1
aat-2	tryptophan	1	48	1
aat-2	tryptophan	1	35	1
aat-2	tryptophan	1	66	1
aat-2	tryptophan	1	19	1
aat-2	tryptophan	1	27	1
aat-2	tryptophan	1	65	1
aat-2	tryptophan	1	91	1
aat-2	tryptophan	1	41	1
aat-2	tryptophan	1	18	1
aat-2	tryptophan	1	35	1
aat-2	tryptophan	1	34	1
aat-2	tryptophan	1	95	1
aat-2	tryptophan	1	26	1
aat-2	tryptophan	1	67	1
aat-2	tryptophan	1	32	1
aat-2	tryptophan	1	48	1
aat-2	tryptophan	1	42	1
aat-2	tryptophan	1	34	1
aat-2	tryptophan	1	70	1
aat-2	tryptophan	1	37	1
aat-2	tryptophan	1	78	1
aat-2	tryptophan	1	23	1
aat-2	tryptophan	5	3	1
aat-2	tryptophan	5	7	1
aat-2	tryptophan	5	12	1
aat-2	tryptophan	5	4	1
aat-2	tryptophan	5	70	1
aat-2	tryptophan	5	75	1
aat-2	tryptophan	5	41	1
aat-2	tryptophan	5	17	1
aat-2	tryptophan	5	33	1
aat-2	tryptophan	5	8	1
aat-2	tryptophan	5	91	1
aat-2	tryptophan	5	98	1
aat-2	tryptophan	5	35	1
aat-2	tryptophan	5	33	1
aat-2	tryptophan	5	36	1
aat-2	tryptophan	5	70	1
aat-2	tryptophan	5	69	1
aat-3	none	0	51	1
aat-3	none	0	44	1
aat-3	none	0	26	1
aat-3	none	0	33	1
aat-3	none	0	25	1
aat-3	none	0	24	1
aat-3	none	0	17	1
aat-3	none	0	6	1
aat-3	none	0	76	1
aat-3	none	0	28	1
aat-3	none	0	40	1
aat-3	none	0	41	1
aat-3	none	0	28	1
aat-3	none	0	20	1
aat-3	none	0	88	1
aat-3	none	0	27	1
aat-3	none	0	67	1
aat-3	none	0	35	1
aat-3	none	0	39	1
aat-3	none	0	40	1
aat-3	none	0	101	1
aat-3	none	0	22	1
aat-3	none	0	103	1
aat-3	none	0	24	1
aat-3	none	0	94	1
aat-3	tryptophan	1	91	1
aat-3	tryptophan	1	73	1
aat-3	tryptophan	1	32	1
aat-3	tryptophan	1	50	1
aat-3	tryptophan	1	20	1
aat-3	tryptophan	1	19	1
aat-3	tryptophan	1	49	1
aat-3	tryptophan	1	9	1
aat-3	tryptophan	1	40	1
aat-3	tryptophan	1	33	1
aat-3	tryptophan	1	53	1
aat-3	tryptophan	1	36	1
aat-3	tryptophan	1	27	1
aat-3	tryptophan	1	85	1
aat-3	tryptophan	1	23	1
aat-3	tryptophan	1	30	1
aat-3	tryptophan	1	39	1
aat-3	tryptophan	1	44	1
aat-3	tryptophan	1	43	1
aat-3	tryptophan	5	12	1
aat-3	tryptophan	5	15	1
aat-3	tryptophan	5	69	1
aat-3	tryptophan	5	59	1
aat-3	tryptophan	5	80	1
aat-3	tryptophan	5	15	1
aat-3	tryptophan	5	20	1
aat-3	tryptophan	5	40	1
aat-3	tryptophan	5	35	1
aat-3	tryptophan	5	79	1
aat-3	tryptophan	5	43	1
aat-3	tryptophan	5	68	1
aat-3	tryptophan	5	67	1
aat-3	tryptophan	5	43	1
aat-3	tryptophan	5	37	1
aat-3	tryptophan	5	23	1
aat-3	tryptophan	5	55	1
aat-3	tryptophan	5	43	1
aat-3	tryptophan	5	50	1
Replicate 1 2-way ANOVA, squares entered ~ RNAi*dose
term	df	sumsq	meansq	statistic	p.value
genotype	2	0.319824	0.159912	1.00617	0.367498
dose	2	0.966469	0.483235	3.04051	0.0500717
genotype:dose	4	2.80609	0.701522	4.41397	0.0019409
Residuals	196	31.1507	0.158932	NA	NA
Replicate 2 2-way ANOVA, squares entered ~ RNAi*dose
term	df	sumsq	meansq	statistic	p.value
genotype	2	10.1778	5.08891	23.3232	1.13557e-09	****
dose	2	3.68696	1.84348	8.44894	0.000318226	***
genotype:dose	4	4.03333	1.00833	4.62134	0.00144755	**
Residuals	169	36.8743	0.218191	NA	NA
Replicate 3 2-way ANOVA, squares entered ~ RNAi*dose
term	df	sumsq	meansq	statistic	p.value
genotype	2	2.06561	1.0328	7.87402	0.000537565
dose	2	2.50188	1.25094	9.53708	0.000119018
genotype:dose	4	3.46789	0.866971	6.60973	5.76109e-05
Residuals	169	22.1671	0.131166	NA	NA
Replicate 1, 2-way ANOVA post-hoc tukey HSD test
term	contrast	null.value	estimate	conf.low	conf.high	adj.p.value
genotype	aat-3-aat-2	0	0.0211271	-0.144102	0.186356	0.950989
genotype	WT-aat-2	0	-0.0698851	-0.228155	0.0883849	0.550816
genotype	WT-aat-3	0	-0.0910122	-0.251914	0.0698897	0.377066
dose	2000-01-01	0	-0.110506	-0.26756	0.0465476	0.222624
dose	2000-05-01	0	-0.163539	-0.325869	-0.00121039	0.0478612
dose	2024-05-01	0	-0.0530333	-0.218498	0.112431	0.72979
genotype:dose	aat-3:0-aat-2:0	0	0.0800866	-0.273615	0.433788	0.998607
genotype:dose	WT:0-aat-2:0	0	0.287157	-0.0665444	0.640859	0.216628
genotype:dose	aat-2:1-aat-2:0	0	0.119769	-0.233933	0.473471	0.978799
genotype:dose	aat-3:1-aat-2:0	0	0.0428344	-0.337768	0.423437	0.999993
genotype:dose	WT:1-aat-2:0	0	-0.128427	-0.482129	0.225275	0.967479
genotype:dose	aat-2:5-aat-2:0	0	0.0320007	-0.361117	0.425118	0.999999
genotype:dose	aat-3:5-aat-2:0	0	0.0969469	-0.283656	0.477549	0.996796
genotype:dose	WT:5-aat-2:0	0	-0.209957	-0.563658	0.143745	0.640587
genotype:dose	WT:0-aat-3:0	0	0.207071	-0.146631	0.560772	0.657905
genotype:dose	aat-2:1-aat-3:0	0	0.0396825	-0.314019	0.393384	0.999993
genotype:dose	aat-3:1-aat-3:0	0	-0.0372522	-0.417855	0.34335	0.999998
genotype:dose	WT:1-aat-3:0	0	-0.208514	-0.562215	0.145188	0.649269
genotype:dose	aat-2:5-aat-3:0	0	-0.0480859	-0.441203	0.345032	0.999986
genotype:dose	aat-3:5-aat-3:0	0	0.0168603	-0.363742	0.397463	1
genotype:dose	WT:5-aat-3:0	0	-0.290043	-0.643745	0.0636584	0.205245
genotype:dose	aat-2:1-WT:0	0	-0.167388	-0.52109	0.186314	0.861584
genotype:dose	aat-3:1-WT:0	0	-0.244323	-0.624925	0.13628	0.535801
genotype:dose	WT:1-WT:0	0	-0.415584	-0.769286	-0.0618827	0.00882532
genotype:dose	aat-2:5-WT:0	0	-0.255157	-0.648274	0.137961	0.520324
genotype:dose	aat-3:5-WT:0	0	-0.19021	-0.570813	0.190392	0.821097
genotype:dose	WT:5-WT:0	0	-0.497114	-0.850816	-0.143412	0.000571413
genotype:dose	aat-3:1-aat-2:1	0	-0.0769348	-0.457537	0.303668	0.999389
genotype:dose	WT:1-aat-2:1	0	-0.248196	-0.601898	0.105505	0.409095
genotype:dose	aat-2:5-aat-2:1	0	-0.0877684	-0.480886	0.305349	0.998741
genotype:dose	aat-3:5-aat-2:1	0	-0.0228222	-0.403425	0.35778	1
genotype:dose	WT:5-aat-2:1	0	-0.329726	-0.683428	0.0239759	0.0892793
genotype:dose	WT:1-aat-3:1	0	-0.171261	-0.551864	0.209341	0.892321
genotype:dose	aat-2:5-aat-3:1	0	-0.0108337	-0.42832	0.406653	1
genotype:dose	aat-3:5-aat-3:1	0	0.0541126	-0.351611	0.459836	0.999974
genotype:dose	WT:5-aat-3:1	0	-0.252791	-0.633394	0.127811	0.487672
genotype:dose	aat-2:5-WT:1	0	0.160428	-0.23269	0.553545	0.936054
genotype:dose	aat-3:5-WT:1	0	0.225374	-0.155228	0.605977	0.643673
genotype:dose	WT:5-WT:1	0	-0.0815296	-0.435231	0.272172	0.998417
genotype:dose	aat-3:5-aat-2:5	0	0.0649462	-0.35254	0.482432	0.999914
genotype:dose	WT:5-aat-2:5	0	-0.241957	-0.635075	0.15116	0.593414
genotype:dose	WT:5-aat-3:5	0	-0.306904	-0.687506	0.0736989	0.224539
Replicate 2, 2-way ANOVA post-hoc tukey HSD test
term	contrast	null.value	estimate	conf.low	conf.high	adj.p.value
genotype	aat-3-aat-2	0	-0.0729242	-0.277014	0.131165	0.675667
genotype	WT-aat-2	0	-0.541515	-0.748695	-0.334336	1.3888e-08
genotype	WT-aat-3	0	-0.468591	-0.667069	-0.270114	2.7769e-07
dose	2000-01-01	0	-0.158573	-0.35718	0.0400337	0.145307
dose	2000-05-01	0	-0.353032	-0.556402	-0.149663	0.000185172
dose	2024-05-01	0	-0.194459	-0.402468	0.01355	0.0722849
genotype:dose	aat-3:0-aat-2:0	0	-0.0718954	-0.512253	0.368462	0.999873
genotype:dose	WT:0-aat-2:0	0	-0.440087	-0.904265	0.0240907	0.0781753
genotype:dose	aat-2:1-aat-2:0	0	-0.0526316	-0.522877	0.417614	0.999993	NS.
genotype:dose	aat-3:1-aat-2:0	0	-0.431373	-0.89555	0.0328053	0.091172
genotype:dose	WT:1-aat-2:0	0	-0.507625	-0.971803	-0.0434474	0.020688
genotype:dose	aat-2:5-aat-2:0	0	-0.394336	-0.895705	0.107034	0.253465	NS.
genotype:dose	aat-3:5-aat-2:0	0	-0.128311	-0.598557	0.341935	0.994754
genotype:dose	WT:5-aat-2:0	0	-1.061	-1.52518	-0.596824	7.46741e-10
genotype:dose	WT:0-aat-3:0	0	-0.368192	-0.80855	0.0721661	0.183224
genotype:dose	aat-2:1-aat-3:0	0	0.0192638	-0.427486	0.466013	1
genotype:dose	aat-3:1-aat-3:0	0	-0.359477	-0.799835	0.0808807	0.209396	NS.
genotype:dose	WT:1-aat-3:0	0	-0.43573	-0.876088	0.00462797	0.0548748
genotype:dose	aat-2:5-aat-3:0	0	-0.32244	-0.801841	0.156961	0.467674
genotype:dose	aat-3:5-aat-3:0	0	-0.0564155	-0.503165	0.390334	0.999982	NS.
genotype:dose	WT:5-aat-3:0	0	-0.989107	-1.42946	-0.548749	1.49541e-09
genotype:dose	aat-2:1-WT:0	0	0.387456	-0.0827903	0.857701	0.199037
genotype:dose	aat-3:1-WT:0	0	0.0087146	-0.455463	0.472892	1
genotype:dose	WT:1-WT:0	0	-0.0675381	-0.531716	0.39664	0.999947	NS.
genotype:dose	aat-2:5-WT:0	0	0.0457516	-0.455618	0.547121	0.999999
genotype:dose	aat-3:5-WT:0	0	0.311776	-0.15847	0.782022	0.488109
genotype:dose	WT:5-WT:0	0	-0.620915	-1.08509	-0.156737	0.00137988	**
genotype:dose	aat-3:1-aat-2:1	0	-0.378741	-0.848987	0.0915049	0.22489
genotype:dose	WT:1-aat-2:1	0	-0.454994	-0.92524	0.0152521	0.0663556
genotype:dose	aat-2:5-aat-2:1	0	-0.341704	-0.848696	0.165289	0.464723
genotype:dose	aat-3:5-aat-2:1	0	-0.0756794	-0.551916	0.400557	0.999897
genotype:dose	WT:5-aat-2:1	0	-1.00837	-1.47862	-0.538125	8.64728e-09
genotype:dose	WT:1-aat-3:1	0	-0.0762527	-0.540431	0.387925	0.999867
genotype:dose	aat-2:5-aat-3:1	0	0.037037	-0.464332	0.538406	1
genotype:dose	aat-3:5-aat-3:1	0	0.303062	-0.167184	0.773307	0.528118
genotype:dose	WT:5-aat-3:1	0	-0.62963	-1.09381	-0.165452	0.0010964
genotype:dose	aat-2:5-WT:1	0	0.11329	-0.38808	0.614659	0.9986
genotype:dose	aat-3:5-WT:1	0	0.379314	-0.0909315	0.84956	0.223122
genotype:dose	WT:5-WT:1	0	-0.553377	-1.01755	-0.089199	0.00740722
genotype:dose	aat-3:5-aat-2:5	0	0.266025	-0.240968	0.773017	0.776202
genotype:dose	WT:5-aat-2:5	0	-0.666667	-1.16804	-0.165297	0.00152015
genotype:dose	WT:5-aat-3:5	0	-0.932691	-1.40294	-0.462445	1.2628e-07
Replicate 3, 2-way ANOVA post-hoc tukey HSD test
term	contrast	null.value	estimate	conf.low	conf.high	adj.p.value
genotype	aat-3-aat-2	0	-0.0447434	-0.202982	0.113495	0.782029
genotype	WT-aat-2	0	-0.248896	-0.40953	-0.0882613	0.000964979
genotype	WT-aat-3	0	-0.204152	-0.35804	-0.0502647	0.00568787
dose	2000-01-01	0	-0.155014	-0.308901	-0.00112615	0.0479051
dose	2000-05-01	0	-0.290779	-0.449018	-0.13254	7.08915e-05
dose	2024-05-01	0	-0.135765	-0.2964	0.0248692	0.115697
genotype:dose	aat-3:0-aat-2:0	0	-0.208885	-0.555267	0.137498	0.618116
genotype:dose	WT:0-aat-2:0	0	-0.237325	-0.601925	0.127276	0.514151
genotype:dose	aat-2:1-aat-2:0	0	-0.205215	-0.569815	0.159386	0.702571
genotype:dose	aat-3:1-aat-2:0	0	-0.40705	-0.77165	-0.0424492	0.0164492
genotype:dose	WT:1-aat-2:0	0	-0.327921	-0.692522	0.0366792	0.115462
genotype:dose	aat-2:5-aat-2:0	0	-0.449863	-0.842955	-0.0567716	0.0123282
genotype:dose	aat-3:5-aat-2:0	0	-0.124336	-0.493581	0.244909	0.979198
genotype:dose	WT:5-aat-2:0	0	-0.784343	-1.14894	-0.419743	7.68908e-09
genotype:dose	WT:0-aat-3:0	0	-0.0284404	-0.369867	0.312987	0.999999
genotype:dose	aat-2:1-aat-3:0	0	0.00366972	-0.337757	0.345097	1
genotype:dose	aat-3:1-aat-3:0	0	-0.198165	-0.539592	0.143262	0.666321
genotype:dose	WT:1-aat-3:0	0	-0.119037	-0.460464	0.22239	0.974199
genotype:dose	aat-2:5-aat-3:0	0	-0.240979	-0.612677	0.13072	0.519783
genotype:dose	aat-3:5-aat-3:0	0	0.0845485	-0.261834	0.430931	0.997577
genotype:dose	WT:5-aat-3:0	0	-0.575459	-0.916886	-0.234032	1.27649e-05
genotype:dose	aat-2:1-WT:0	0	0.0321101	-0.327786	0.392006	0.999999
genotype:dose	aat-3:1-WT:0	0	-0.169725	-0.529621	0.190171	0.862479
genotype:dose	WT:1-WT:0	0	-0.0905963	-0.450492	0.269299	0.996992
genotype:dose	aat-2:5-WT:0	0	-0.212538	-0.60127	0.176194	0.734632
genotype:dose	aat-3:5-WT:0	0	0.112989	-0.251612	0.477589	0.98775
genotype:dose	WT:5-WT:0	0	-0.547018	-0.906914	-0.187123	0.00013189
genotype:dose	aat-3:1-aat-2:1	0	-0.201835	-0.561731	0.158061	0.70669
genotype:dose	WT:1-aat-2:1	0	-0.122706	-0.482602	0.237189	0.977519
genotype:dose	aat-2:5-aat-2:1	0	-0.244648	-0.63338	0.144084	0.561028
genotype:dose	aat-3:5-aat-2:1	0	0.0808788	-0.283722	0.445479	0.998774
genotype:dose	WT:5-aat-2:1	0	-0.579128	-0.939024	-0.219233	3.83004e-05
genotype:dose	WT:1-aat-3:1	0	0.0791284	-0.280767	0.439024	0.99885
genotype:dose	aat-2:5-aat-3:1	0	-0.0428135	-0.431545	0.345918	0.999994
genotype:dose	aat-3:5-aat-3:1	0	0.282714	-0.0818868	0.647314	0.271301
genotype:dose	WT:5-aat-3:1	0	-0.377294	-0.737189	-0.0173978	0.0320764
genotype:dose	aat-2:5-WT:1	0	-0.121942	-0.510674	0.26679	0.986745
genotype:dose	aat-3:5-WT:1	0	0.203585	-0.161015	0.568186	0.711598
genotype:dose	WT:5-WT:1	0	-0.456422	-0.816318	-0.0965262	0.00314976
genotype:dose	aat-3:5-aat-2:5	0	0.325527	-0.0675645	0.718619	0.193508
genotype:dose	WT:5-aat-2:5	0	-0.33448	-0.723212	0.0542517	0.154382
genotype:dose	WT:5-aat-3:5	0	-0.660007	-1.02461	-0.295407	1.96124e-06

## Sheet: SF4G
Replicate	Genotype	target	technical	FC
1	KO	afmd-1	B	2.4055
1	KO	afmd-1	A	0.795614
1	KO	haao-1	A	0.836446
1	KO	haao-1	B	1.24969
1	KO	kynu-1	A	0.69666
1	KO	kynu-1	B	1.34986
1	KO	tdo-2	A	0.638201
1	KO	tdo-2	B	0.819038
1	OE	afmd-1	B	4.01225
1	OE	afmd-1	A	1.4128
1	OE	haao-1	A	1.29594
1	OE	haao-1	B	1.57504
1	OE	kynu-1	A	0.891395
1	OE	kynu-1	B	2.06537
1	OE	tdo-2	A	0.697106
1	OE	tdo-2	B	1.54591
2	KO	afmd-1	A	1.10075
2	KO	afmd-1	B	0.953266
2	KO	haao-1	A	2.30622
2	KO	haao-1	B	0.57981
2	KO	kynu-1	A	0.317489
2	KO	kynu-1	B	0.575046
2	KO	tdo-2	A	1.58575
2	KO	tdo-2	B	0.641923
2	OE	afmd-1	A	1.1251
2	OE	afmd-1	B	1.95831
2	OE	haao-1	A	2.26535
2	OE	haao-1	B	1.20277
2	OE	kynu-1	A	0.937077
2	OE	kynu-1	B	1.46919
2	OE	tdo-2	A	1.77709
2	OE	tdo-2	B	1.18939
3	KO	afmd-1	A	1.68307
3	KO	afmd-1	B	1.02049
3	KO	haao-1	A	0.923312
3	KO	haao-1	B	1.29463
3	KO	kynu-1	A	1.5656
3	KO	kynu-1	B	1.53343
3	KO	tdo-2	A	1.23049
3	KO	tdo-2	B	1.20035
3	OE	afmd-1	A	0.875266
3	OE	afmd-1	B	0.5398
3	OE	haao-1	A	0.881736
3	OE	haao-1	B	1.47325
3	OE	kynu-1	A	1.01947
3	OE	kynu-1	B	1.48928
3	OE	tdo-2	A	1.10497
3	OE	tdo-2	B	1.70539
Wilcoxon test, 2-tailed, all groups, bonferroni adjustment
x	group1	group2	n1	n2	statistic	p	p.adj	p.adj.signif
FC	KO.afmd-1	OE.afmd-1	6	6	16	0.818	1	ns
FC	KO.afmd-1	KO.haao-1	6	6	21	0.699	1	ns
FC	KO.afmd-1	OE.haao-1	6	6	14	0.589	1	ns
FC	KO.afmd-1	KO.kynu-1	6	6	24	0.394	1	ns
FC	KO.afmd-1	OE.kynu-1	6	6	19	0.937	1	ns
FC	KO.afmd-1	KO.tdo-2	6	6	23	0.485	1	ns
FC	KO.afmd-1	OE.tdo-2	6	6	14	0.589	1	ns
FC	OE.afmd-1	KO.haao-1	6	6	21	0.699	1	ns
FC	OE.afmd-1	OE.haao-1	6	6	15	0.699	1	ns
FC	OE.afmd-1	KO.kynu-1	6	6	23	0.485	1	ns
FC	OE.afmd-1	OE.kynu-1	6	6	17	0.937	1	ns
FC	OE.afmd-1	KO.tdo-2	6	6	23	0.485	1	ns
FC	OE.afmd-1	OE.tdo-2	6	6	18	1	1	ns
FC	KO.haao-1	OE.haao-1	6	6	11	0.31	1	ns
FC	KO.haao-1	KO.kynu-1	6	6	20	0.818	1	ns
FC	KO.haao-1	OE.kynu-1	6	6	13	0.485	1	ns
FC	KO.haao-1	KO.tdo-2	6	6	22	0.589	1	ns
FC	KO.haao-1	OE.tdo-2	6	6	14	0.589	1	ns
FC	OE.haao-1	KO.kynu-1	6	6	25	0.31	1	ns
FC	OE.haao-1	OE.kynu-1	6	6	21	0.699	1	ns
FC	OE.haao-1	KO.tdo-2	6	6	28	0.132	1	ns
FC	OE.haao-1	OE.tdo-2	6	6	20	0.818	1	ns
FC	KO.kynu-1	OE.kynu-1	6	6	13	0.485	1	ns
FC	KO.kynu-1	KO.tdo-2	6	6	17	0.937	1	ns
FC	KO.kynu-1	OE.tdo-2	6	6	10	0.24	1	ns
FC	OE.kynu-1	KO.tdo-2	6	6	25	0.31	1	ns
FC	OE.kynu-1	OE.tdo-2	6	6	15	0.699	1	ns
FC	KO.tdo-2	OE.tdo-2	6	6	11	0.31	1	ns

## Sheet: SF4H
Gene	replicate	fold change relative to EV RNAi
aat-1	1	0.287247
aat-1	1	0.188414
aat-1	2	0.386789
aat-1	2	0.411751
aat-1	3	0.260112
aat-1	3	0.59756
aat-2	1	0.727394
aat-2	1	0.00100073
aat-2	2	0.0532007
aat-2	2	0.271196
aat-2	3	0.633984
aat-2	3	0.803799
aat-3	1	0.402833
aat-3	1	0.14053
aat-3	2	0.0342423
aat-3	2	0.962965
aat-3	3	0.347733
aat-3	3	0.21924

## Sheet: SF4I
all raw data, three replicates
replicate	genotype	RNAi	squares crossed
1 (representative)	WT	EV	82
1 (representative)	WT	EV	70
1 (representative)	WT	EV	82
1 (representative)	WT	EV	107
1 (representative)	WT	EV	82
1 (representative)	WT	EV	85
1 (representative)	WT	EV	96
1 (representative)	WT	EV	69
1 (representative)	WT	EV	48
1 (representative)	WT	EV	98
1 (representative)	WT	EV	80
1 (representative)	WT	EV	74
1 (representative)	WT	EV	98
1 (representative)	WT	EV	50
1 (representative)	WT	EV	102
1 (representative)	WT	EV	77
1 (representative)	WT	EV	77
1 (representative)	WT	sams-1	64
1 (representative)	WT	sams-1	53
1 (representative)	WT	sams-1	75
1 (representative)	WT	sams-1	109
1 (representative)	WT	sams-1	86
1 (representative)	WT	sams-1	91
1 (representative)	WT	sams-1	18
1 (representative)	WT	sams-1	86
1 (representative)	WT	sams-1	72
1 (representative)	WT	sams-1	64
1 (representative)	WT	sams-1	85
1 (representative)	WT	sams-1	82
1 (representative)	WT	sams-1	86
1 (representative)	WT	sams-1	59
1 (representative)	WT	sams-1	90
1 (representative)	WT	sams-1	50
1 (representative)	WT	sams-1	67
1 (representative)	WT	sams-1	64
1 (representative)	fmo-2 KO	EV	18
1 (representative)	fmo-2 KO	EV	32
1 (representative)	fmo-2 KO	EV	21
1 (representative)	fmo-2 KO	EV	32
1 (representative)	fmo-2 KO	EV	14
1 (representative)	fmo-2 KO	EV	35
1 (representative)	fmo-2 KO	EV	19
1 (representative)	fmo-2 KO	EV	18
1 (representative)	fmo-2 KO	EV	29
1 (representative)	fmo-2 KO	EV	26
1 (representative)	fmo-2 KO	EV	16
1 (representative)	fmo-2 KO	EV	26
1 (representative)	fmo-2 KO	EV	14
1 (representative)	fmo-2 KO	EV	6
1 (representative)	fmo-2 KO	EV	19
1 (representative)	fmo-2 KO	EV	13
1 (representative)	fmo-2 KO	EV	51
1 (representative)	fmo-2 KO	EV	27
1 (representative)	fmo-2 KO	sams-1	32
1 (representative)	fmo-2 KO	sams-1	22
1 (representative)	fmo-2 KO	sams-1	22
1 (representative)	fmo-2 KO	sams-1	2
1 (representative)	fmo-2 KO	sams-1	29
1 (representative)	fmo-2 KO	sams-1	22
1 (representative)	fmo-2 KO	sams-1	27
1 (representative)	fmo-2 KO	sams-1	21
1 (representative)	fmo-2 KO	sams-1	66
1 (representative)	fmo-2 KO	sams-1	43
1 (representative)	fmo-2 KO	sams-1	21
1 (representative)	fmo-2 KO	sams-1	66
1 (representative)	fmo-2 KO	sams-1	43
1 (representative)	fmo-2 KO	sams-1	21
1 (representative)	fmo-2 KO	sams-1	34
1 (representative)	fmo-2 KO	sams-1	24
1 (representative)	fmo-2 KO	sams-1	22
1 (representative)	fmo-2 KO	sams-1	21
1 (representative)	fmo-2 OE	EV	61
1 (representative)	fmo-2 OE	EV	48
1 (representative)	fmo-2 OE	EV	48
1 (representative)	fmo-2 OE	EV	94
1 (representative)	fmo-2 OE	EV	34
1 (representative)	fmo-2 OE	EV	38
1 (representative)	fmo-2 OE	EV	66
1 (representative)	fmo-2 OE	EV	94
1 (representative)	fmo-2 OE	EV	69
1 (representative)	fmo-2 OE	EV	96
1 (representative)	fmo-2 OE	EV	62
1 (representative)	fmo-2 OE	EV	37
1 (representative)	fmo-2 OE	EV	54
1 (representative)	fmo-2 OE	EV	77
1 (representative)	fmo-2 OE	EV	66
1 (representative)	fmo-2 OE	EV	58
1 (representative)	fmo-2 OE	EV	24
1 (representative)	fmo-2 OE	EV	38
1 (representative)	fmo-2 OE	sams-1	83
1 (representative)	fmo-2 OE	sams-1	37
1 (representative)	fmo-2 OE	sams-1	34
1 (representative)	fmo-2 OE	sams-1	48
1 (representative)	fmo-2 OE	sams-1	66
1 (representative)	fmo-2 OE	sams-1	62
1 (representative)	fmo-2 OE	sams-1	18
1 (representative)	fmo-2 OE	sams-1	50
1 (representative)	fmo-2 OE	sams-1	34
1 (representative)	fmo-2 OE	sams-1	90
1 (representative)	fmo-2 OE	sams-1	64
1 (representative)	fmo-2 OE	sams-1	46
1 (representative)	fmo-2 OE	sams-1	22
1 (representative)	fmo-2 OE	sams-1	43
1 (representative)	fmo-2 OE	sams-1	37
2	WT	EV	69
2	WT	EV	85
2	WT	EV	86
2	WT	EV	69
2	WT	EV	50
2	WT	EV	88
2	WT	EV	70
2	WT	EV	83
2	WT	EV	61
2	WT	EV	74
2	WT	EV	72
2	WT	EV	51
2	WT	EV	62
2	WT	EV	56
2	WT	EV	58
2	WT	EV	104
2	WT	EV	91
2	WT	EV	83
2	fmo-2 KO	EV	27
2	fmo-2 KO	EV	22
2	fmo-2 KO	EV	32
2	fmo-2 KO	EV	30
2	fmo-2 KO	EV	30
2	fmo-2 KO	EV	18
2	fmo-2 KO	EV	24
2	fmo-2 KO	EV	27
2	fmo-2 KO	EV	35
2	fmo-2 KO	EV	5
2	fmo-2 KO	EV	45
2	fmo-2 KO	EV	21
2	fmo-2 KO	EV	26
2	fmo-2 KO	EV	19
2	fmo-2 KO	EV	21
2	fmo-2 KO	EV	30
2	fmo-2 KO	EV	48
2	fmo-2 KO	EV	18
2	fmo-2 OE	EV	61
2	fmo-2 OE	EV	61
2	fmo-2 OE	EV	45
2	fmo-2 OE	EV	48
2	fmo-2 OE	EV	50
2	fmo-2 OE	EV	66
2	fmo-2 OE	EV	42
2	fmo-2 OE	EV	69
2	fmo-2 OE	EV	46
2	fmo-2 OE	EV	58
2	fmo-2 OE	EV	54
2	fmo-2 OE	EV	46
2	fmo-2 OE	EV	37
2	fmo-2 OE	EV	62
2	fmo-2 OE	EV	66
2	fmo-2 OE	EV	77
2	fmo-2 OE	EV	14
2	fmo-2 OE	EV	58
2	WT	sams-1	11
2	WT	sams-1	80
2	WT	sams-1	58
2	WT	sams-1	53
2	WT	sams-1	30
2	WT	sams-1	45
2	WT	sams-1	109
2	WT	sams-1	50
2	WT	sams-1	59
2	WT	sams-1	80
2	WT	sams-1	83
2	WT	sams-1	102
2	WT	sams-1	75
2	WT	sams-1	51
2	WT	sams-1	62
2	WT	sams-1	38
2	WT	sams-1	64
2	WT	sams-1	99
2	fmo-2 KO	sams-1	24
2	fmo-2 KO	sams-1	11
2	fmo-2 KO	sams-1	26
2	fmo-2 KO	sams-1	16
2	fmo-2 KO	sams-1	19
2	fmo-2 KO	sams-1	14
2	fmo-2 KO	sams-1	13
2	fmo-2 KO	sams-1	32
2	fmo-2 KO	sams-1	21
2	fmo-2 KO	sams-1	29
2	fmo-2 KO	sams-1	19
2	fmo-2 KO	sams-1	18
2	fmo-2 KO	sams-1	22
2	fmo-2 KO	sams-1	46
2	fmo-2 OE	sams-1	13
2	fmo-2 OE	sams-1	14
2	fmo-2 OE	sams-1	24
2	fmo-2 OE	sams-1	38
2	fmo-2 OE	sams-1	43
2	fmo-2 OE	sams-1	14
2	fmo-2 OE	sams-1	24
2	fmo-2 OE	sams-1	37
2	fmo-2 OE	sams-1	90
2	fmo-2 OE	sams-1	29
2	fmo-2 OE	sams-1	56
2	fmo-2 OE	sams-1	54
2	fmo-2 OE	sams-1	18
2	fmo-2 OE	sams-1	22
2	fmo-2 OE	sams-1	51
2	fmo-2 OE	sams-1	78
2	fmo-2 OE	sams-1	26
2	fmo-2 OE	sams-1	78
3	WT	EV	90
3	WT	EV	85
3	WT	EV	82
3	WT	EV	109
3	WT	EV	62
3	WT	EV	94
3	WT	EV	70
3	WT	EV	96
3	WT	EV	75
3	WT	EV	51
3	WT	EV	58
3	WT	EV	62
3	WT	EV	61
3	WT	EV	86
3	WT	EV	74
3	WT	EV	56
3	WT	EV	72
3	WT	EV	82
3	WT	sams-1	64
3	WT	sams-1	53
3	WT	sams-1	64
3	WT	sams-1	32
3	WT	sams-1	96
3	WT	sams-1	72
3	WT	sams-1	109
3	WT	sams-1	77
3	WT	sams-1	64
3	WT	sams-1	88
3	WT	sams-1	69
3	WT	sams-1	48
3	WT	sams-1	104
3	WT	sams-1	93
3	WT	sams-1	109
3	WT	sams-1	72
3	WT	sams-1	80
3	WT	sams-1	88
3	fmo-2 KO	EV	32
3	fmo-2 KO	EV	45
3	fmo-2 KO	EV	53
3	fmo-2 KO	EV	48
3	fmo-2 KO	EV	24
3	fmo-2 KO	EV	29
3	fmo-2 KO	EV	53
3	fmo-2 KO	EV	45
3	fmo-2 KO	EV	45
3	fmo-2 KO	EV	48
3	fmo-2 KO	EV	37
3	fmo-2 KO	EV	21
3	fmo-2 KO	EV	53
3	fmo-2 KO	EV	16
3	fmo-2 KO	EV	24
3	fmo-2 KO	EV	24
3	fmo-2 KO	EV	40
3	fmo-2 KO	sams-1	27
3	fmo-2 KO	sams-1	38
3	fmo-2 KO	sams-1	44
3	fmo-2 KO	sams-1	40
3	fmo-2 KO	sams-1	21
3	fmo-2 KO	sams-1	23
3	fmo-2 KO	sams-1	44
3	fmo-2 KO	sams-1	38
3	fmo-2 KO	sams-1	38
3	fmo-2 KO	sams-1	40
3	fmo-2 KO	sams-1	29
3	fmo-2 KO	sams-1	17
3	fmo-2 KO	sams-1	44
3	fmo-2 KO	sams-1	13
3	fmo-2 KO	sams-1	21
3	fmo-2 KO	sams-1	21
3	fmo-2 KO	sams-1	34
3	fmo-2 KO	sams-1	27
3	fmo-2 OE	EV	40
3	fmo-2 OE	EV	30
3	fmo-2 OE	EV	34
3	fmo-2 OE	EV	35
3	fmo-2 OE	EV	61
3	fmo-2 OE	EV	43
3	fmo-2 OE	EV	66
3	fmo-2 OE	EV	32
3	fmo-2 OE	EV	69
3	fmo-2 OE	EV	70
3	fmo-2 OE	EV	27
3	fmo-2 OE	EV	8
3	fmo-2 OE	EV	46
3	fmo-2 OE	EV	37
3	fmo-2 OE	EV	48
3	fmo-2 OE	EV	50
3	fmo-2 OE	EV	21
3	fmo-2 OE	EV	62
3	fmo-2 OE	sams-1	46
3	fmo-2 OE	sams-1	29
3	fmo-2 OE	sams-1	46
3	fmo-2 OE	sams-1	57
3	fmo-2 OE	sams-1	50
3	fmo-2 OE	sams-1	40
3	fmo-2 OE	sams-1	63
3	fmo-2 OE	sams-1	29
3	fmo-2 OE	sams-1	27
3	fmo-2 OE	sams-1	34
3	fmo-2 OE	sams-1	29
3	fmo-2 OE	sams-1	61
3	fmo-2 OE	sams-1	44
3	fmo-2 OE	sams-1	38
3	fmo-2 OE	sams-1	44
3	fmo-2 OE	sams-1	55
3	fmo-2 OE	sams-1	50
3	fmo-2 OE	sams-1	46
Replicate 1 2-way ANOVA, Squares Entered~Genotype*RNAi
term	df	sumsq	meansq	statistic	p.value
genotype	2	6.80405	3.40202	69.5749	1.56301e-19
RNAi	1	0.0570759	0.0570759	1.16726	0.282617
genotype:RNAi	2	0.236493	0.118247	2.41827	0.0943743
Residuals	98	4.79193	0.0488973	NA	NA
Replicate 2 2-way ANOVA, Squares Entered~Genotype*RNAi
term	df	sumsq	meansq	statistic	p.value
genotype	2	6.10851	3.05426	51.1474	6.14141e-16
RNAi	1	0.425138	0.425138	7.11948	0.00892398
genotype:RNAi	2	0.0720389	0.0360195	0.603192	0.549081
Residuals	98	5.85205	0.0597148	NA	NA
Replicate 3 2-way ANOVA, Squares Entered~Genotype*RNAi
term	df	sumsq	meansq	statistic	p.value
genotype	2	6.07738	3.03869	75.0348	1.06812e-20
RNAi	1	0.0120709	0.0120709	0.298068	0.5863
genotype:RNAi	2	0.0522813	0.0261406	0.645494	0.526553
Residuals	101	4.0902	0.0404971	NA	NA
Replicate 1, 2-way ANOVA post-hoc tukey HSD test
term	contrast	null.value	estimate	conf.low	conf.high	adj.p.value
genotype	fmo-2 OE-fmo-2 KO	0	0.345492	0.218666	0.472318	1.12366e-08
genotype	WT-fmo-2 KO	0	0.61746	0.49254	0.742381	3.08339e-10
genotype	WT-fmo-2 OE	0	0.271968	0.144279	0.399658	5.62226e-06
RNAi	sams-1-EV	0	-0.0468026	-0.132878	0.039273	0.283222
genotype:RNAi	fmo-2 OE:EV-fmo-2 KO:EV	0	0.444444	0.230181	0.658708	4.3141e-07
genotype:RNAi	WT:EV-fmo-2 KO:EV	0	0.714678	0.497286	0.932069	3.08406e-10
genotype:RNAi	fmo-2 KO:sams-1-fmo-2 KO:EV	0	0.0836763	-0.130587	0.29794	0.865487	NS
genotype:RNAi	fmo-2 OE:sams-1-fmo-2 KO:EV	0	0.318793	0.0940712	0.543515	0.00107661
genotype:RNAi	WT:sams-1-fmo-2 KO:EV	0	0.606996	0.392732	0.82126	3.20335e-10
genotype:RNAi	WT:EV-fmo-2 OE:EV	0	0.270233	0.0528413	0.487625	0.0062054
genotype:RNAi	fmo-2 KO:sams-1-fmo-2 OE:EV	0	-0.360768	-0.575032	-0.146504	5.60303e-05
genotype:RNAi	fmo-2 OE:sams-1-fmo-2 OE:EV	0	-0.125652	-0.350373	0.0990701	0.583959	NS.
genotype:RNAi	WT:sams-1-fmo-2 OE:EV	0	0.162551	-0.0517123	0.376815	0.244789
genotype:RNAi	fmo-2 KO:sams-1-WT:EV	0	-0.631001	-0.848393	-0.41361	3.12782e-10
genotype:RNAi	fmo-2 OE:sams-1-WT:EV	0	-0.395885	-0.623591	-0.168179	2.92386e-05
genotype:RNAi	WT:sams-1-WT:EV	0	-0.107682	-0.325074	0.10971	0.702705	NS.
genotype:RNAi	fmo-2 OE:sams-1-fmo-2 KO:sams-1	0	0.235117	0.0103949	0.459838	0.0347835
genotype:RNAi	WT:sams-1-fmo-2 KO:sams-1	0	0.52332	0.309056	0.737583	3.29302e-09
genotype:RNAi	WT:sams-1-fmo-2 OE:sams-1	0	0.288203	0.0634813	0.512925	0.00425591
Replicate 2, 2-way ANOVA post-hoc tukey HSD test
term	contrast	null.value	estimate	conf.low	conf.high	adj.p.value
genotype	fmo-2 OE-fmo-2 KO	0	0.298209	0.156917	0.439501	6.80244e-06
genotype	WT-fmo-2 KO	0	0.600038	0.458746	0.74133	3.08359e-10
genotype	WT-fmo-2 OE	0	0.301829	0.164756	0.438903	2.74291e-06
RNAi	sams-1-EV	0	-0.127754	-0.222928	-0.0325798	0.00903466
genotype:RNAi	fmo-2 OE:EV-fmo-2 KO:EV	0	0.367378	0.130597	0.604159	0.000255083
genotype:RNAi	WT:EV-fmo-2 KO:EV	0	0.635671	0.398889	0.872452	4.07664e-10
genotype:RNAi	fmo-2 KO:sams-1-fmo-2 KO:EV	0	-0.0605401	-0.31367	0.19259	0.982087
genotype:RNAi	fmo-2 OE:sams-1-fmo-2 KO:EV	0	0.176067	-0.0607142	0.412848	0.265325
genotype:RNAi	WT:sams-1-fmo-2 KO:EV	0	0.511433	0.274652	0.748214	1.39587e-07
genotype:RNAi	WT:EV-fmo-2 OE:EV	0	0.268293	0.0315114	0.505074	0.0168278
genotype:RNAi	fmo-2 KO:sams-1-fmo-2 OE:EV	0	-0.427918	-0.681048	-0.174788	5.17515e-05
genotype:RNAi	fmo-2 OE:sams-1-fmo-2 OE:EV	0	-0.191311	-0.428092	0.0454703	0.185043
genotype:RNAi	WT:sams-1-fmo-2 OE:EV	0	0.144055	-0.0927264	0.380836	0.490697
genotype:RNAi	fmo-2 KO:sams-1-WT:EV	0	-0.696211	-0.949341	-0.443081	3.47302e-10
genotype:RNAi	fmo-2 OE:sams-1-WT:EV	0	-0.459604	-0.696385	-0.222822	2.40154e-06
genotype:RNAi	WT:sams-1-WT:EV	0	-0.124238	-0.361019	0.112543	0.648981
genotype:RNAi	fmo-2 OE:sams-1-fmo-2 KO:sams-1	0	0.236607	-0.0165227	0.489737	0.0809528
genotype:RNAi	WT:sams-1-fmo-2 KO:sams-1	0	0.571973	0.318843	0.825103	3.68836e-08
genotype:RNAi	WT:sams-1-fmo-2 OE:sams-1	0	0.335366	0.0985846	0.572147	0.0011024
Replicate 3, 2-way ANOVA post-hoc tukey HSD test
term	contrast	null.value	estimate	conf.low	conf.high	adj.p.value
genotype	fmo-2 OE-fmo-2 KO	0	0.12338	0.0097471	0.237014	0.0299602
genotype	WT-fmo-2 KO	0	0.555615	0.441982	0.669248	1.87628e-14
genotype	WT-fmo-2 OE	0	0.432234	0.319404	0.545065	6.43929e-14
RNAi	sams-1-EV	0	-0.0212416	-0.0984299	0.0559467	0.586334
genotype:RNAi	fmo-2 OE:EV-fmo-2 KO:EV	0	0.0765783	-0.121144	0.274301	0.869836
genotype:RNAi	WT:EV-fmo-2 KO:EV	0	0.505882	0.30816	0.703605	5.27806e-10
genotype:RNAi	fmo-2 KO:sams-1-fmo-2 KO:EV	0	-0.0845938	-0.282316	0.113129	0.814593
genotype:RNAi	fmo-2 OE:sams-1-fmo-2 KO:EV	0	0.0831717	-0.114551	0.280894	0.825118
genotype:RNAi	WT:sams-1-fmo-2 KO:EV	0	0.518337	0.320614	0.716059	2.15341e-10
genotype:RNAi	WT:EV-fmo-2 OE:EV	0	0.429304	0.234427	0.624181	7.34088e-08
genotype:RNAi	fmo-2 KO:sams-1-fmo-2 OE:EV	0	-0.161172	-0.35605	0.0337052	0.165177
genotype:RNAi	fmo-2 OE:sams-1-fmo-2 OE:EV	0	0.00659341	-0.188284	0.201471	0.999999
genotype:RNAi	WT:sams-1-fmo-2 OE:EV	0	0.441758	0.246881	0.636636	3.08111e-08
genotype:RNAi	fmo-2 KO:sams-1-WT:EV	0	-0.590476	-0.785354	-0.395599	6.48148e-13
genotype:RNAi	fmo-2 OE:sams-1-WT:EV	0	-0.422711	-0.617588	-0.227833	1.15785e-07
genotype:RNAi	WT:sams-1-WT:EV	0	0.0124542	-0.182423	0.207332	0.999969
genotype:RNAi	fmo-2 OE:sams-1-fmo-2 KO:sams-1	0	0.167766	-0.0271118	0.362643	0.133593
genotype:RNAi	WT:sams-1-fmo-2 KO:sams-1	0	0.60293	0.408053	0.797808	2.95541e-13
genotype:RNAi	WT:sams-1-fmo-2 OE:sams-1	0	0.435165	0.240287	0.630042	4.88458e-08

## Sheet: SF4J
Gene	replicate	fold change
EV	1	1
EV	1	1
EV	2	1
EV	2	1
EV	3	1
EV	3	1
sams-1	1	0.150395
sams-1	1	0.211156
sams-1	2	0.150636
sams-1	2	0.264099
sams-1	3	0.14731
sams-1	3	0.040889
