# Supplementary material for: Metabolic regulation of behavior by the intestinal enzyme FMO-2
Source: Sci Adv. 2025 Oct 24;11(43):eadx3018. doi: 10.1126/sciadv.adx3018 (PMC12551704; doi:10.1126/sciadv.adx3018)
Supplement: Supplementary file 2 — Data S1 to S13 [file sciadv.adx3018_data_s1_to_s13.zip › Supplemental Data Files/Data S11.xlsx]

## Sheet: SF5A
all raw data, three replicates
replicate	genotype	ADF_fluo (au)
1	fmo-2 OE	58300
1	fmo-2 OE	17500
1	fmo-2 OE	13900
1	fmo-2 OE	24100
1	fmo-2 OE	10900
1	fmo-2 OE	15400
1	fmo-2 OE	13300
1	fmo-2 OE	10500
1	fmo-2 OE	18100
1	fmo-2 OE	18549
1	fmo-2 OE	10407.8
1	fmo-2 OE	27905.8
1	fmo-2 OE	25521.2
1	fmo-2 OE	20096.3
1	fmo-2 OE	21007.6
1	fmo-2 OE	11372.5
1	fmo-2 OE	21116.5
1	fmo-2 OE	10107.4
1	fmo-2 OE	19992.8
1	fmo-2 OE	43722.8
1	fmo-2 OE	17892.1
1	fmo-2 OE	25393
1	fmo-2 OE	23542.9
1	fmo-2 OE	6073.9
1	fmo-2 OE	12845.8
1	fmo-2 OE	8203.46
1	fmo-2 OE	9513.3
1	fmo-2 OE	13325.3
1	fmo-2 OE	42276.8
1	fmo-2 OE	30120.3
1	fmo-2 OE	8168.18
1	fmo-2 OE	18459.7
1	fmo-2 OE	18608.9
1	fmo-2 OE	12095
1	WT	23576.2
1	WT	17840.2
1	WT	18140
1	WT	11930.5
1	WT	19469.8
1	WT	19644.7
1	WT	14939.7
1	WT	20231.9
1	WT	16557.8
1	WT	13626.9
1	WT	14920.6
1	WT	14027.8
1	WT	16301.3
1	WT	15531.1
1	WT	15720.8
1	WT	15647.9
1	WT	19456.5
1	WT	29336.5
1	WT	17720.7
1	WT	17514.8
1	WT	17853.2
1	WT	11877.2
1	WT	15943.8
1	WT	9019.63
1	WT	18162.2
1	WT	21264.2
1	WT	25850.1
1	WT	17972.7
1	WT	25413.3
1	WT	15298.9
1	WT	27574.5
1	WT	29358.4
1	WT	21274.7
1	WT	10825.9
1	WT	26806.2
1	WT	17518.9
1	WT	15120.1
2	fmo-2 OE	38734
2	fmo-2 OE	24739.7
2	fmo-2 OE	25316.7
2	fmo-2 OE	14606.2
2	fmo-2 OE	12742.8
2	fmo-2 OE	5475.78
2	fmo-2 OE	5552.5
2	fmo-2 OE	13961.5
2	fmo-2 OE	4893.64
2	fmo-2 OE	14802.7
2	fmo-2 OE	16154.3
2	fmo-2 OE	16836.8
2	fmo-2 OE	19880.9
2	fmo-2 OE	25517.7
2	fmo-2 OE	16031.1
2	fmo-2 OE	19741.5
2	fmo-2 OE	18366.6
2	fmo-2 OE	26966
2	fmo-2 OE	15079.1
2	fmo-2 OE	22435.8
2	fmo-2 OE	34477.1
2	fmo-2 OE	14806.2
2	fmo-2 OE	13552
2	fmo-2 OE	9926.81
2	fmo-2 OE	64756
2	fmo-2 OE	58594.1
2	fmo-2 OE	15728.2
2	fmo-2 OE	19844.7
2	fmo-2 OE	16451.9
2	fmo-2 OE	12114.9
2	fmo-2 OE	37916.7
2	fmo-2 OE	42056
2	WT	24333.7
2	WT	10311.4
2	WT	12288.3
2	WT	9326.4
2	WT	27631.5
2	WT	34987.2
2	WT	11468
2	WT	8894.3
2	WT	15660
2	WT	16365.7
2	WT	21474.3
2	WT	11385.7
2	WT	17249.1
2	WT	19115
2	WT	22515.6
2	WT	25261.4
2	WT	11995.1
2	WT	12554.9
2	WT	12554.9
2	WT	18489
2	WT	17241.9
2	WT	10945.8
2	WT	12859.5
2	WT	22774
2	WT	21413.8
2	WT	16290.6
2	WT	14855
2	WT	12151.4
2	WT	23050.9
2	WT	20415
2	WT	16452.7
2	WT	17084.3
2	WT	15641.4
2	WT	35935.3
2	WT	22926
3	fmo-2 OE	38734
3	fmo-2 OE	24739.7
3	fmo-2 OE	25316.7
3	fmo-2 OE	14606.2
3	fmo-2 OE	12742.8
3	fmo-2 OE	5475.78
3	fmo-2 OE	5552.5
3	fmo-2 OE	13961.5
3	fmo-2 OE	4893.64
3	fmo-2 OE	14802.7
3	fmo-2 OE	16154.3
3	fmo-2 OE	16836.8
3	fmo-2 OE	19880.9
3	fmo-2 OE	25517.7
3	fmo-2 OE	16031.1
3	fmo-2 OE	19741.5
3	fmo-2 OE	18366.6
3	fmo-2 OE	26966
3	fmo-2 OE	15079.1
3	fmo-2 OE	22435.8
3	fmo-2 OE	34477.1
3	fmo-2 OE	14806.2
3	fmo-2 OE	13552
3	fmo-2 OE	9926.81
3	fmo-2 OE	64756
3	fmo-2 OE	58594.1
3	fmo-2 OE	15728.2
3	fmo-2 OE	19844.7
3	fmo-2 OE	16451.9
3	fmo-2 OE	12114.9
3	fmo-2 OE	37916.7
3	fmo-2 OE	42056
3	WT	24333.7
3	WT	10311.4
3	WT	12288.3
3	WT	9326.4
3	WT	27631.5
3	WT	34987.2
3	WT	11468
3	WT	8894.3
3	WT	15660
3	WT	16365.7
3	WT	21474.3
3	WT	11385.7
3	WT	17249.1
3	WT	19115
3	WT	22515.6
3	WT	25261.4
3	WT	11995.1
3	WT	12554.9
3	WT	12554.9
3	WT	18489
3	WT	17241.9
3	WT	10945.8
3	WT	12859.5
3	WT	22774
3	WT	21413.8
3	WT	16290.6
3	WT	14855
3	WT	12151.4
3	WT	23050.9
3	WT	20415
3	WT	16452.7
3	WT	17084.3
3	WT	15641.4
3	WT	35935.3
3	WT	22926
Replicate 1 Wilcox Test, 2-tailed, unpaired
term	contrast	null.value	estimate	conf.low	conf.high	adj.p.value
genotype	WT; fmo-2 OE	0	0.05467	-0.164564	0.273904	0.620435
Replicate 2 Wilcox Test, 2-tailed, unpaired
term	contrast	null.value	estimate	conf.low	conf.high	adj.p.value
genotype	WT; fmo-2 OE	0	0.101684	-0.0884858	0.291853	0.289607
Replicate 3 Wilcox Test, 2-tailed, unpaired
term	contrast	null.value	estimate	conf.low	conf.high	adj.p.value
genotype	WT; fmo-2 OE	0	0.22376	-0.0707141	0.518235	0.133976

## Sheet: SF5B
all raw data, three replicates
replicate	genotype	NSM_fluo
2 (representative)	WT	20840.3
2 (representative)	WT	37909.1
2 (representative)	WT	48082
2 (representative)	WT	34530.1
2 (representative)	WT	51412.5
2 (representative)	WT	46733.8
2 (representative)	WT	54720.6
2 (representative)	WT	54690.8
2 (representative)	WT	27100
2 (representative)	WT	24400
2 (representative)	WT	22753.7
2 (representative)	WT	14640.6
2 (representative)	WT	35923.1
2 (representative)	WT	49519.7
2 (representative)	WT	46232.8
2 (representative)	WT	40200
2 (representative)	WT	35746.1
2 (representative)	WT	30285.7
2 (representative)	WT	46791.1
2 (representative)	WT	40870
2 (representative)	WT	23648.8
2 (representative)	WT	23002.3
2 (representative)	WT	24725.6
2 (representative)	WT	22789.1
2 (representative)	WT	27143.6
2 (representative)	WT	37449.9
2 (representative)	WT	23746.5
2 (representative)	WT	34607.3
2 (representative)	WT	20208
2 (representative)	WT	22114.7
2 (representative)	WT	21188.2
2 (representative)	WT	34597.9
2 (representative)	WT	22569.6
2 (representative)	WT	25961.7
2 (representative)	WT	26381.3
2 (representative)	WT	35163.7
2 (representative)	WT	49963.7
2 (representative)	fmo-2 OE	21617.5
2 (representative)	fmo-2 OE	33488.8
2 (representative)	fmo-2 OE	21647.6
2 (representative)	fmo-2 OE	31320.6
2 (representative)	fmo-2 OE	34451.1
2 (representative)	fmo-2 OE	33986.8
2 (representative)	fmo-2 OE	39319.9
2 (representative)	fmo-2 OE	39014.5
2 (representative)	fmo-2 OE	39131.3
2 (representative)	fmo-2 OE	33269.8
2 (representative)	fmo-2 OE	36507.9
2 (representative)	fmo-2 OE	17793.4
2 (representative)	fmo-2 OE	22283.6
2 (representative)	fmo-2 OE	18285.8
2 (representative)	fmo-2 OE	27951.1
2 (representative)	fmo-2 OE	27925.4
2 (representative)	fmo-2 OE	26957.6
2 (representative)	fmo-2 OE	25642.5
2 (representative)	fmo-2 OE	31161.7
2 (representative)	fmo-2 OE	30795.9
2 (representative)	fmo-2 OE	28998.5
2 (representative)	fmo-2 OE	34359.4
2 (representative)	fmo-2 OE	29467.6
2 (representative)	fmo-2 OE	37509.8
2 (representative)	fmo-2 OE	37091.8
2 (representative)	fmo-2 OE	39146.1
2 (representative)	fmo-2 OE	48832.4
2 (representative)	fmo-2 OE	37174.8
1	fmo-2 OE	3401.03
1	fmo-2 OE	5407.05
1	fmo-2 OE	2581.55
1	fmo-2 OE	3009.38
1	fmo-2 OE	7663.42
1	fmo-2 OE	7935.04
1	fmo-2 OE	6836.76
1	fmo-2 OE	3048.62
1	fmo-2 OE	2854.73
1	fmo-2 OE	1854.34
1	fmo-2 OE	2297.41
1	fmo-2 OE	1366.49
1	fmo-2 OE	1645.7
1	fmo-2 OE	2156.16
1	fmo-2 OE	2559.99
1	fmo-2 OE	5716.51
1	fmo-2 OE	5716.78
1	fmo-2 OE	5079.47
1	fmo-2 OE	9536.74
1	fmo-2 OE	1829.86
1	fmo-2 OE	1787.41
1	fmo-2 OE	2881.25
1	fmo-2 OE	2399.77
1	fmo-2 OE	5251.41
1	fmo-2 OE	836.697
1	fmo-2 OE	1181.12
1	fmo-2 OE	1036.84
1	WT	5738.53
1	WT	2453.32
1	WT	1798.88
1	WT	4842.41
1	WT	2855.88
1	WT	2491.07
1	WT	4826.01
1	WT	4187.95
1	WT	8836.07
1	WT	9258.33
1	WT	11511.9
1	WT	15800.6
1	WT	1277.93
1	WT	731.306
1	WT	2613.4
1	WT	3297.6
1	WT	2175.29
1	WT	2400.77
1	WT	2714.8
1	WT	5005.07
1	WT	4381.82
1	WT	4202.34
1	WT	1283.06
1	WT	1003.66
1	WT	2372.95
3	fmo-2 OE	7788.59
3	fmo-2 OE	8742.31
3	fmo-2 OE	11351.5
3	fmo-2 OE	14982.7
3	fmo-2 OE	9784.14
3	fmo-2 OE	12258
3	fmo-2 OE	8110.5
3	fmo-2 OE	7630.99
3	fmo-2 OE	9441.61
3	fmo-2 OE	11422.9
3	fmo-2 OE	9527.96
3	fmo-2 OE	12120.2
3	fmo-2 OE	13039.4
3	fmo-2 OE	11436.3
3	fmo-2 OE	8157.08
3	fmo-2 OE	11596.9
3	fmo-2 OE	11053.8
3	fmo-2 OE	12299.1
3	fmo-2 OE	9366.83
3	WT	10985.8
3	WT	14039.7
3	WT	6055.82
3	WT	10771.7
3	WT	10108.9
3	WT	6234.26
3	WT	8308.9
3	WT	10513.9
3	WT	13337.9
3	WT	16779.8
3	WT	7299.92
3	WT	12146.9
3	WT	10058.5
3	WT	15325.7
3	WT	10541.2
3	WT	8686.33
3	WT	4024.1
Replicate 1 Wilcox Test, 2-tailed, unpaired
term	contrast	null.value	estimate	conf.low	conf.high	adj.p.value
genotype	WT-fmo-2 OE	0	0.161382	-0.226931	0.549695	0.407827
Replicate 2 Wilcox Test, 2-tailed, unpaired
term	contrast	null.value	estimate	conf.low	conf.high	adj.p.value
genotype	WT-fmo-2 OE	0	0.0557091	-0.0906145	0.202033	0.449603
Replicate 3 Wilcox Test, 2-tailed, unpaired
term	contrast	null.value	estimate	conf.low	conf.high	adj.p.value
genotype	WT-fmo-2 OE	0	-0.0218418	-0.20297	0.159286	0.80788

## Sheet: SF5C
all raw data, three replicates
replicate	genotype	HSN_fluo
1	fmo-2 OE	5702.44
1	fmo-2 OE	2076.9
1	fmo-2 OE	1416.38
1	fmo-2 OE	3113.6
1	fmo-2 OE	3039.58
1	fmo-2 OE	4825.13
1	fmo-2 OE	3096.7
1	fmo-2 OE	2365.43
1	fmo-2 OE	4151.96
1	fmo-2 OE	1954.44
1	fmo-2 OE	2880.46
1	fmo-2 OE	1792.09
1	fmo-2 OE	2396.37
1	fmo-2 OE	2923.79
1	fmo-2 OE	6368.46
1	fmo-2 OE	3010.82
1	fmo-2 OE	4203.5
1	fmo-2 OE	3157.89
1	fmo-2 OE	4412.86
1	fmo-2 OE	4081.8
1	fmo-2 OE	4322.3
1	fmo-2 OE	2786.42
1	WT	2346.05
1	WT	3877.81
1	WT	1782.5
1	WT	2346.48
1	WT	3242.52
1	WT	2273.56
1	WT	3674.88
1	WT	970.269
1	WT	2514.36
1	WT	1994.28
1	WT	2037.57
1	WT	3732.77
1	WT	1003.48
1	WT	2895.91
1	WT	2860.94
1	WT	2625.93
1	WT	3082
1	WT	5210.46
1	WT	9240.86
1	WT	1491.27
1	WT	3614.83
1	WT	2588.37
1	WT	1455.68
1	WT	1645.13
1	WT	2867.67
1	WT	2694.38
1	WT	2076.49
1	WT	1741.22
1	WT	3387.92
2	fmo-2 OE	1995.72
2	fmo-2 OE	976.345
2	fmo-2 OE	2122.03
2	fmo-2 OE	1776.8
2	fmo-2 OE	1227.63
2	fmo-2 OE	1115.93
2	fmo-2 OE	1301.62
2	fmo-2 OE	1023.44
2	fmo-2 OE	695.357
2	fmo-2 OE	1229.13
2	fmo-2 OE	1307.88
2	fmo-2 OE	575.84
2	fmo-2 OE	819.463
2	fmo-2 OE	525.652
2	fmo-2 OE	2352.72
2	fmo-2 OE	613.754
2	fmo-2 OE	3823.64
2	fmo-2 OE	687.005
2	fmo-2 OE	751.765
2	fmo-2 OE	1377.21
2	fmo-2 OE	611.494
2	fmo-2 OE	1873.37
2	fmo-2 OE	1015.17
2	WT	438.108
2	WT	1133.88
2	WT	1101.64
2	WT	686.836
2	WT	463.071
2	WT	1662.69
2	WT	507.296
2	WT	4709.83
2	WT	3308.57
2	WT	4357.53
2	WT	1787.68
2	WT	1615.11
2	WT	2805.55
2	WT	2473.3
2	WT	2084.4
2	WT	1235.67
2	WT	2446.12
2	WT	2676.22
2	WT	1443.22
2	WT	873.635
2	WT	1106.71
2	WT	1042.64
3 (representative)	fmo-2 OE	3239.85
3 (representative)	fmo-2 OE	3156.56
3 (representative)	fmo-2 OE	2994.58
3 (representative)	fmo-2 OE	3218.3
3 (representative)	fmo-2 OE	3113.39
3 (representative)	fmo-2 OE	3275.98
3 (representative)	fmo-2 OE	3154.11
3 (representative)	fmo-2 OE	1858.89
3 (representative)	fmo-2 OE	2763.99
3 (representative)	fmo-2 OE	2512.57
3 (representative)	fmo-2 OE	2025.93
3 (representative)	fmo-2 OE	3202.24
3 (representative)	fmo-2 OE	3173.57
3 (representative)	fmo-2 OE	2187.34
3 (representative)	fmo-2 OE	2598.27
3 (representative)	fmo-2 OE	2290.92
3 (representative)	WT	2536.17
3 (representative)	WT	3243.92
3 (representative)	WT	1983.84
3 (representative)	WT	3078.35
3 (representative)	WT	5500.65
3 (representative)	WT	3274.42
3 (representative)	WT	2839.37
3 (representative)	WT	3442.91
3 (representative)	WT	950.105
3 (representative)	WT	3017.72
3 (representative)	WT	2100.38
3 (representative)	WT	1470.98
3 (representative)	WT	3307.51
3 (representative)	WT	3812.66
Replicate 1 Wilcox Test, 2-tailed, unpaired
term	contrast	null.value	estimate	conf.low	conf.high	adj.p.value
genotype	WT-fmo-2 OE	0	-0.201468	-0.492653	0.0897177	0.170691
Replicate 2 Wilcox Test, 2-tailed, unpaired
term	contrast	null.value	estimate	conf.low	conf.high	adj.p.value
genotype	WT-fmo-2 OE	0	0.286698	-0.0434484	0.616845	0.0870271
Replicate 3 Wilcox Test, 2-tailed, unpaired
term	contrast	null.value	estimate	conf.low	conf.high	adj.p.value
genotype	WT-fmo-2 OE	0	0.0342298	-0.180872	0.249332	0.746872

## Sheet: SF5D
all raw data, three replicates
replicate	genotype	ADF_fluo
1 (representative)	WT	19780.6
1 (representative)	WT	10349.4
1 (representative)	WT	8291.06
1 (representative)	WT	9359.58
1 (representative)	WT	22544.5
1 (representative)	WT	14995
1 (representative)	WT	12537.2
1 (representative)	WT	19628.6
1 (representative)	WT	12637.4
1 (representative)	WT	12637.4
1 (representative)	WT	10286.9
1 (representative)	WT	22844.2
1 (representative)	WT	20830.1
1 (representative)	WT	17302.6
1 (representative)	WT	18990.1
1 (representative)	WT	15331.5
1 (representative)	WT	25978.8
1 (representative)	WT	21890.5
1 (representative)	WT	21705.2
1 (representative)	WT	20386.1
1 (representative)	WT	16023.9
1 (representative)	WT	20737.7
1 (representative)	WT	17048.9
1 (representative)	WT	8469.82
1 (representative)	WT	15169.9
1 (representative)	WT	7123.52
1 (representative)	WT	12626
1 (representative)	WT	16175.5
1 (representative)	WT	19313.5
1 (representative)	WT	21621.1
1 (representative)	WT	20381.2
1 (representative)	WT	11974.9
1 (representative)	WT	10410.2
1 (representative)	fmo-2 KO	10153.7
1 (representative)	fmo-2 KO	15376.1
1 (representative)	fmo-2 KO	8692.23
1 (representative)	fmo-2 KO	9602.53
1 (representative)	fmo-2 KO	8731.12
1 (representative)	fmo-2 KO	9788.99
1 (representative)	fmo-2 KO	12806.1
1 (representative)	fmo-2 KO	11627.4
1 (representative)	fmo-2 KO	20453.9
1 (representative)	fmo-2 KO	13266.8
1 (representative)	fmo-2 KO	12447.8
1 (representative)	fmo-2 KO	11706
1 (representative)	fmo-2 KO	10422.6
1 (representative)	fmo-2 KO	13703
1 (representative)	fmo-2 KO	9506.95
1 (representative)	fmo-2 KO	10952.4
1 (representative)	fmo-2 KO	10055
1 (representative)	fmo-2 KO	9120.93
1 (representative)	fmo-2 KO	16047.8
1 (representative)	fmo-2 KO	14830.3
1 (representative)	fmo-2 KO	10982.8
1 (representative)	fmo-2 KO	27519.7
1 (representative)	fmo-2 KO	13636.9
1 (representative)	fmo-2 KO	11800
1 (representative)	fmo-2 KO	12200
1 (representative)	fmo-2 KO	17800
1 (representative)	fmo-2 KO	17585.6
1 (representative)	fmo-2 KO	15776.5
1 (representative)	fmo-2 KO	3869.27
1 (representative)	fmo-2 KO	12532.7
1 (representative)	fmo-2 KO	12911.3
1 (representative)	fmo-2 KO	14788
1 (representative)	fmo-2 KO	10505.8
1 (representative)	fmo-2 KO	11839.7
2	WT	26468.3
2	WT	23929.4
2	WT	16141.2
2	WT	18565.5
2	WT	41259.1
2	WT	13488.5
2	WT	15485.7
2	WT	17989.4
2	WT	3678.97
2	WT	24832.2
2	WT	25273.7
2	WT	24744.9
2	WT	17960.4
2	WT	12932.4
2	WT	5917.62
2	WT	9541.1
2	WT	27094.8
2	WT	37777.5
2	WT	16081.7
2	WT	15032.3
2	WT	33034.6
2	WT	20847.4
2	WT	25377.6
2	WT	16561.1
2	WT	22530
2	WT	16351.9
2	WT	16794.3
2	WT	11204.7
2	WT	18523.6
2	WT	19774.6
2	WT	43223.1
2	WT	23168.4
2	WT	24500.2
2	WT	14308.2
2	WT	21215.6
2	WT	15421
2	WT	20431
2	fmo-2 KO	20160.7
2	fmo-2 KO	23074.5
2	fmo-2 KO	13493.8
2	fmo-2 KO	22974.2
2	fmo-2 KO	11669.2
2	fmo-2 KO	17166.3
2	fmo-2 KO	35184.8
2	fmo-2 KO	44124.4
2	fmo-2 KO	30078.8
2	fmo-2 KO	12237.2
2	fmo-2 KO	24112.3
2	fmo-2 KO	23987.3
2	fmo-2 KO	20883.1
2	fmo-2 KO	19191.5
2	fmo-2 KO	35756.7
2	fmo-2 KO	31909
2	fmo-2 KO	20476.2
2	fmo-2 KO	27908.9
2	fmo-2 KO	15889.2
2	fmo-2 KO	24228.8
2	fmo-2 KO	24229.4
2	fmo-2 KO	10800.3
2	fmo-2 KO	17905
2	fmo-2 KO	15951.3
2	fmo-2 KO	12656
2	fmo-2 KO	15435.1
2	fmo-2 KO	16643.7
2	fmo-2 KO	17423.3
2	fmo-2 KO	27538.2
2	fmo-2 KO	15377.5
2	fmo-2 KO	24486.7
3	WT	32338.8
3	WT	15478.1
3	WT	12944.2
3	WT	14666.7
3	WT	12446.4
3	WT	13657.9
3	WT	14036.9
3	WT	12279.9
3	WT	20236
3	WT	12306.2
3	WT	16460.8
3	WT	13317.5
3	WT	12750.6
3	WT	13235.7
3	WT	24886.1
3	WT	12801
3	WT	15697.8
3	WT	20106.9
3	WT	15353.6
3	WT	11747.5
3	WT	17745.8
3	WT	16748.2
3	WT	15619.2
3	WT	11059.5
3	WT	16816.4
3	WT	15182.4
3	WT	14476.2
3	WT	20574.7
3	WT	14207.9
3	WT	15079.5
3	fmo-2 KO	25136.8
3	fmo-2 KO	14729.2
3	fmo-2 KO	16934.2
3	fmo-2 KO	18561.4
3	fmo-2 KO	14553.9
3	fmo-2 KO	47409.5
3	fmo-2 KO	9020.82
3	fmo-2 KO	24612.9
3	fmo-2 KO	17058.1
3	fmo-2 KO	20033.1
3	fmo-2 KO	23012.4
3	fmo-2 KO	28417.1
3	fmo-2 KO	18375.4
3	fmo-2 KO	19815.7
3	fmo-2 KO	14887.9
3	fmo-2 KO	20607.5
3	fmo-2 KO	16585.2
3	fmo-2 KO	5447.47
3	fmo-2 KO	21897.7
3	fmo-2 KO	20355.2
3	fmo-2 KO	14153.9
3	fmo-2 KO	13083
3	fmo-2 KO	12446
3	fmo-2 KO	11079.9
3	fmo-2 KO	11689.5
3	fmo-2 KO	9949.53
3	fmo-2 KO	7623.04
3	fmo-2 KO	11818.7
3	fmo-2 KO	8205.98
3	fmo-2 KO	24608.9
3	fmo-2 KO	19185.3
3	fmo-2 KO	23169.3
3	fmo-2 KO	16745.3
3	fmo-2 KO	14679.1
3	fmo-2 KO	19055
3	fmo-2 KO	15515.3
3	fmo-2 KO	15937.6
3	fmo-2 KO	15414.4
Replicate 1 Wilcox Test, 2-tailed, unpaired
term	contrast	null.value	estimate	conf.low	conf.high	adj.p.value
genotype	WT; fmo-2 KO	0	0.0603861	-0.135624	0.256397	0.540608
Replicate 2 Wilcox Test, 2-tailed, unpaired
term	contrast	null.value	estimate	conf.low	conf.high	adj.p.value
genotype	WT; fmo-2 KO	0	0.101684	-0.0884858	0.291853	0.289607
Replicate 3 Wilcox Test, 2-tailed, unpaired
term	contrast	null.value	estimate	conf.low	conf.high	adj.p.value
genotype	WT; fmo-2 KO	0	0.22376	-0.0707141	0.518235	0.133976

## Sheet: SF5E
all raw data, three replicates
replicate	genotype	NSM_fluo
2 (representative)	WT	20840.3
2 (representative)	WT	37909.1
2 (representative)	WT	48082
2 (representative)	WT	34530.1
2 (representative)	WT	51412.5
2 (representative)	WT	46733.8
2 (representative)	WT	54720.6
2 (representative)	WT	54690.8
2 (representative)	WT	27100
2 (representative)	WT	24400
2 (representative)	WT	22753.7
2 (representative)	WT	14640.6
2 (representative)	WT	35923.1
2 (representative)	WT	49519.7
2 (representative)	WT	46232.8
2 (representative)	WT	40200
2 (representative)	WT	35746.1
2 (representative)	WT	30285.7
2 (representative)	WT	46791.1
2 (representative)	WT	40870
2 (representative)	WT	23648.8
2 (representative)	WT	23002.3
2 (representative)	WT	24725.6
2 (representative)	WT	22789.1
2 (representative)	WT	27143.6
2 (representative)	WT	37449.9
2 (representative)	WT	23746.5
2 (representative)	WT	34607.3
2 (representative)	WT	20208
2 (representative)	WT	22114.7
2 (representative)	WT	21188.2
2 (representative)	WT	34597.9
2 (representative)	WT	22569.6
2 (representative)	WT	25961.7
2 (representative)	WT	26381.3
2 (representative)	WT	35163.7
2 (representative)	WT	49963.7
2 (representative)	fmo-2 KO	55469.9
2 (representative)	fmo-2 KO	39594.5
2 (representative)	fmo-2 KO	46017.2
2 (representative)	fmo-2 KO	58154.7
2 (representative)	fmo-2 KO	57601.5
2 (representative)	fmo-2 KO	51384.5
2 (representative)	fmo-2 KO	45482.3
2 (representative)	fmo-2 KO	48166.7
2 (representative)	fmo-2 KO	42710.9
2 (representative)	fmo-2 KO	43044
2 (representative)	fmo-2 KO	42880.4
2 (representative)	fmo-2 KO	46284.1
2 (representative)	fmo-2 KO	47663.5
2 (representative)	fmo-2 KO	44640.5
2 (representative)	fmo-2 KO	28773.5
2 (representative)	fmo-2 KO	51802.3
2 (representative)	fmo-2 KO	43622.1
2 (representative)	fmo-2 KO	54183.2
2 (representative)	fmo-2 KO	59494.1
2 (representative)	fmo-2 KO	44451.5
2 (representative)	fmo-2 KO	49533.1
2 (representative)	fmo-2 KO	45907.5
2 (representative)	fmo-2 KO	51290.1
2 (representative)	fmo-2 KO	41821.8
2 (representative)	fmo-2 KO	34567.1
2 (representative)	fmo-2 KO	30301.3
2 (representative)	fmo-2 KO	44794.8
2 (representative)	fmo-2 KO	46852.4
2 (representative)	fmo-2 KO	44690.3
2 (representative)	fmo-2 KO	26147
2 (representative)	fmo-2 KO	45305.9
2 (representative)	fmo-2 KO	51410.2
2 (representative)	fmo-2 KO	36295.8
2 (representative)	fmo-2 KO	41809
2 (representative)	fmo-2 KO	50409.7
2 (representative)	fmo-2 KO	48295.2
1	fmo-2 KO	22514.3
1	fmo-2 KO	34828.3
1	fmo-2 KO	12569.7
1	fmo-2 KO	28813
1	fmo-2 KO	6297.5
1	fmo-2 KO	6994.59
1	fmo-2 KO	16820.4
1	fmo-2 KO	20455.1
1	fmo-2 KO	7484.84
1	fmo-2 KO	19676.9
1	fmo-2 KO	5330.4
1	fmo-2 KO	19816.6
1	fmo-2 KO	23040.1
1	fmo-2 KO	42667
1	fmo-2 KO	13338.8
1	fmo-2 KO	22695.7
1	fmo-2 KO	25179.9
1	fmo-2 KO	18073.2
1	fmo-2 KO	21707.6
1	fmo-2 KO	35209.8
1	WT	5738.53
1	WT	2453.32
1	WT	1798.88
1	WT	4842.41
1	WT	2855.88
1	WT	2491.07
1	WT	4826.01
1	WT	4187.95
1	WT	8836.07
1	WT	9258.33
1	WT	11511.9
1	WT	15800.6
1	WT	1277.93
1	WT	731.306
1	WT	2613.4
1	WT	3297.6
1	WT	2175.29
1	WT	2400.77
1	WT	2714.8
1	WT	5005.07
1	WT	4381.82
1	WT	4202.34
1	WT	1283.06
1	WT	1003.66
1	WT	2372.95
3	fmo-2 KO	10338.5
3	fmo-2 KO	11582.9
3	fmo-2 KO	12611.2
3	fmo-2 KO	11366.5
3	fmo-2 KO	12365.1
3	fmo-2 KO	13335.7
3	fmo-2 KO	15820.5
3	fmo-2 KO	15813.9
3	fmo-2 KO	14448.2
3	fmo-2 KO	13156.3
3	fmo-2 KO	9418.66
3	fmo-2 KO	12297.5
3	fmo-2 KO	10549.5
3	fmo-2 KO	8979.65
3	fmo-2 KO	12058.9
3	fmo-2 KO	13379.3
3	fmo-2 KO	9362.32
3	fmo-2 KO	14976.5
3	fmo-2 KO	15264.5
3	fmo-2 KO	10419.6
3	fmo-2 KO	13571.7
3	fmo-2 KO	10178.2
3	fmo-2 KO	8147.77
3	WT	10985.8
3	WT	14039.7
3	WT	6055.82
3	WT	10771.7
3	WT	10108.9
3	WT	6234.26
3	WT	8308.9
3	WT	10513.9
3	WT	13337.9
3	WT	16779.8
3	WT	7299.92
3	WT	12146.9
3	WT	10058.5
3	WT	15325.7
3	WT	10541.2
3	WT	8686.33
3	WT	4024.1
Replicate 1 Wilcox Test, 2-tailed, unpaired
term	contrast	null.value	estimate	conf.low	conf.high	adj.p.value
genotype	WT-fmo-2 KO	0	-3.66766	-4.67897	-2.65636	4.53314e-09
Replicate 2 Wilcox Test, 2-tailed, unpaired
term	contrast	null.value	estimate	conf.low	conf.high	adj.p.value
genotype	WT-fmo-2 KO	0	-0.361514	-0.496685	-0.226344	1.09454e-06
Replicate 3 Wilcox Test, 2-tailed, unpaired
term	contrast	null.value	estimate	conf.low	conf.high	adj.p.value
genotype	WT-fmo-2 KO	0	-0.178779	-0.353911	-0.00364627	0.0456412

## Sheet: SF5F
all raw data, three replicates
replicate	genotype	HSN_fluo
1	fmo-2 KO	3218.11
1	fmo-2 KO	2711.39
1	fmo-2 KO	3060.38
1	fmo-2 KO	210.136
1	fmo-2 KO	2775.82
1	fmo-2 KO	1721.17
1	fmo-2 KO	5003.61
1	fmo-2 KO	3530.64
1	fmo-2 KO	3175.72
1	fmo-2 KO	1225.72
1	fmo-2 KO	3190.78
1	fmo-2 KO	3962.2
1	fmo-2 KO	4255.73
1	fmo-2 KO	1211.03
1	fmo-2 KO	927.641
1	fmo-2 KO	2360.29
1	fmo-2 KO	2455.8
1	fmo-2 KO	2302.05
1	fmo-2 KO	2801.24
1	fmo-2 KO	2624.78
1	fmo-2 KO	2002.8
1	fmo-2 KO	4786.01
1	fmo-2 KO	1294.08
1	fmo-2 KO	3207.5
1	fmo-2 KO	3049.56
1	WT	2346.05
1	WT	3877.81
1	WT	1782.5
1	WT	2346.48
1	WT	3242.52
1	WT	2273.56
1	WT	3674.88
1	WT	970.269
1	WT	2514.36
1	WT	1994.28
1	WT	2037.57
1	WT	3732.77
1	WT	1003.48
1	WT	2895.91
1	WT	2860.94
1	WT	2625.93
1	WT	3082
1	WT	5210.46
1	WT	9240.86
1	WT	1491.27
1	WT	3614.83
1	WT	2588.37
1	WT	1455.68
1	WT	1645.13
1	WT	2867.67
1	WT	2694.38
1	WT	2076.49
1	WT	1741.22
1	WT	3387.92
2	fmo-2 KO	1774.92
2	fmo-2 KO	3692.78
2	fmo-2 KO	4109.96
2	fmo-2 KO	3857.05
2	fmo-2 KO	3121.22
2	fmo-2 KO	3457.75
2	fmo-2 KO	3598.82
2	fmo-2 KO	1570.99
2	fmo-2 KO	2965.58
2	fmo-2 KO	1319.81
2	fmo-2 KO	702.136
2	fmo-2 KO	1672.51
2	fmo-2 KO	1600.99
2	fmo-2 KO	3687.45
2	fmo-2 KO	4077.95
2	fmo-2 KO	3314.19
2	fmo-2 KO	4605.48
2	fmo-2 KO	3593.45
2	fmo-2 KO	2098.45
2	fmo-2 KO	3397.67
2	fmo-2 KO	2822.24
2	fmo-2 KO	3439.01
2	fmo-2 KO	2911.31
2	fmo-2 KO	1208.48
2	fmo-2 KO	3541.84
2	fmo-2 KO	3227.48
2	fmo-2 KO	3847.82
2	WT	438.108
2	WT	1133.88
2	WT	1101.64
2	WT	686.836
2	WT	463.071
2	WT	1662.69
2	WT	507.296
2	WT	4709.83
2	WT	3308.57
2	WT	4357.53
2	WT	1787.68
2	WT	1615.11
2	WT	2805.55
2	WT	2473.3
2	WT	2084.4
2	WT	1235.67
2	WT	2446.12
2	WT	2676.22
2	WT	1443.22
2	WT	873.635
2	WT	1106.71
2	WT	1042.64
3 (representative)	fmo-2 KO	2584.05
3 (representative)	fmo-2 KO	4776.38
3 (representative)	fmo-2 KO	1688.3
3 (representative)	fmo-2 KO	1342.2
3 (representative)	fmo-2 KO	1261.08
3 (representative)	fmo-2 KO	1591.53
3 (representative)	fmo-2 KO	3576.71
3 (representative)	fmo-2 KO	2544.85
3 (representative)	fmo-2 KO	1829.6
3 (representative)	fmo-2 KO	3883.6
3 (representative)	fmo-2 KO	3109.25
3 (representative)	fmo-2 KO	4395.59
3 (representative)	fmo-2 KO	3355.23
3 (representative)	fmo-2 KO	2989.96
3 (representative)	fmo-2 KO	3684.89
3 (representative)	fmo-2 KO	1789.94
3 (representative)	fmo-2 KO	2583.97
3 (representative)	fmo-2 KO	2377.48
3 (representative)	fmo-2 KO	3527.4
3 (representative)	WT	2536.17
3 (representative)	WT	3243.92
3 (representative)	WT	1983.84
3 (representative)	WT	3078.35
3 (representative)	WT	5500.65
3 (representative)	WT	3274.42
3 (representative)	WT	2839.37
3 (representative)	WT	3442.91
3 (representative)	WT	950.105
3 (representative)	WT	3017.72
3 (representative)	WT	2100.38
3 (representative)	WT	1470.98
3 (representative)	WT	3307.51
3 (representative)	WT	3812.66
3 (representative)	WT	15478.1
3 (representative)	WT	12944.2
3 (representative)	WT	14666.7
3 (representative)	WT	12446.4
3 (representative)	WT	13657.9
3 (representative)	WT	14036.9
3 (representative)	WT	12279.9
3 (representative)	WT	20236
3 (representative)	WT	12306.2
3 (representative)	WT	16460.8
3 (representative)	WT	13317.5
3 (representative)	WT	12750.6
3 (representative)	WT	13235.7
3 (representative)	WT	24886.1
3 (representative)	WT	12801
3 (representative)	WT	15697.8
3 (representative)	WT	20106.9
3 (representative)	WT	15353.6
3 (representative)	WT	11747.5
3 (representative)	WT	17745.8
3 (representative)	WT	16748.2
3 (representative)	WT	15619.2
3 (representative)	WT	11059.5
3 (representative)	WT	16816.4
3 (representative)	WT	15182.4
3 (representative)	WT	14476.2
3 (representative)	WT	20574.7
3 (representative)	WT	14207.9
3 (representative)	WT	15079.5
Replicate 1 Wilcox Test, 2-tailed, unpaired
term	contrast	null.value	estimate	conf.low	conf.high	adj.p.value
genotype	WT-fmo-2 KO	0	0.0428313	-0.22909	0.314752	0.753211
Replicate 2 Wilcox Test, 2-tailed, unpaired
term	contrast	null.value	estimate	conf.low	conf.high	adj.p.value
genotype	WT-fmo-2 KO	0	-0.615313	-0.969672	-0.260954	0.00105083
Replicate 3 Wilcox Test, 2-tailed, unpaired
term	contrast	null.value	estimate	conf.low	conf.high	adj.p.value
genotype	WT-fmo-2 KO	0	0.0391021	-0.225443	0.303647	0.765078

## Sheet: SF5G
Raw Data, all replicates
compound	dose	condition number	replicate	worm number	thrashes per 30s
none	none	1	1	1	49
none	none	1	1	2	52
none	none	1	1	3	50
none	none	1	1	4	53
none	none	1	1	5	47
none	none	1	1	6	44
none	none	1	1	7	41
none	none	1	1	8	49
none	none	1	1	9	37
none	none	1	1	10	50
none	none	1	2	1	56
none	none	1	2	2	43
none	none	1	2	3	47
none	none	1	2	4	54
none	none	1	2	5	50
none	none	1	2	6	43
none	none	1	2	7	44
none	none	1	2	8	42
none	none	1	2	9	47
none	none	1	2	10	35
none	none	1	3	1	44
none	none	1	3	2	51
none	none	1	3	3	48
none	none	1	3	4	40
none	none	1	3	5	45
none	none	1	3	6	40
none	none	1	3	7	44
none	none	1	3	8	39
none	none	1	3	9	43
none	none	1	3	10	50
serotonin	1mM	11	1	1	59
serotonin	1mM	11	1	2	65
serotonin	1mM	11	1	3	64
serotonin	1mM	11	1	4	54
serotonin	1mM	11	1	5	57
serotonin	1mM	11	1	6	59
serotonin	1mM	11	2	1	39
serotonin	1mM	11	2	2	46
serotonin	1mM	11	2	3	51
serotonin	1mM	11	2	4	39
serotonin	1mM	11	2	5	46
serotonin	1mM	11	2	6	52
serotonin	1mM	11	2	7	32
serotonin	1mM	11	3	1	50
serotonin	1mM	11	3	2	39
serotonin	1mM	11	3	3	61
serotonin	1mM	11	3	4	57
serotonin	1mM	11	3	5	47
serotonin	1mM	11	3	6	50
serotonin	1mM	11	3	7	43
serotonin	5mM	12	1	1	53
serotonin	5mM	12	1	2	40
serotonin	5mM	12	1	3	57
serotonin	5mM	12	1	4	41
serotonin	5mM	12	1	5	50
serotonin	5mM	12	1	6	48
serotonin	5mM	12	1	7	48
serotonin	5mM	12	1	8	47
serotonin	5mM	12	2	1	49
serotonin	5mM	12	2	2	50
serotonin	5mM	12	2	3	42
serotonin	5mM	12	2	4	35
serotonin	5mM	12	2	5	40
serotonin	5mM	12	2	6	49
serotonin	5mM	12	2	7	37
serotonin	5mM	12	3	1	38
serotonin	5mM	12	3	2	44
serotonin	5mM	12	3	3	49
serotonin	5mM	12	3	4	47
serotonin	5mM	12	3	5	49
serotonin	5mM	12	3	6	48
serotonin	5mM	12	3	7	45
serotonin	5mM	12	3	8	52
serotonin	10mM	13	1	1	56
serotonin	10mM	13	1	2	54
serotonin	10mM	13	1	3	53
serotonin	10mM	13	1	4	50
serotonin	10mM	13	1	5	49
serotonin	10mM	13	1	6	48
serotonin	10mM	13	1	7	53
serotonin	10mM	13	2	1	32
serotonin	10mM	13	2	2	44
serotonin	10mM	13	2	3	45
serotonin	10mM	13	2	4	42
serotonin	10mM	13	2	5	37
serotonin	10mM	13	2	6	46
serotonin	10mM	13	3	1	41
serotonin	10mM	13	3	2	46
serotonin	10mM	13	3	3	47
serotonin	10mM	13	3	4	36
serotonin	10mM	13	3	5	42
serotonin	10mM	13	3	6	38
serotonin	10mM	13	3	7	40
serotonin	10mM	13	3	8	47
1-way ANOVA, Tukey HSD post-hoc, 2-tailed, bonferroni adjustment
term	contrast	null.value	estimate	conf.low	conf.high	adj.p.value
group2	none.none-serotonin.5mM	0	-0.1	-7.09798	6.89798	1	ns
group2	none.none-serotonin.1mM	0	-4.6	-11.889	2.68901	0.778159	ns
group2	none.none-serotonin.10mM	0	0.852381	-6.33175	8.03651	1	ns

## Sheet: SF5H
Raw Data, all replicates
compound	dose	replicate	MaxSpeed
none	none	1	0.246144
none	none	1	0.0532417
none	none	1	0.211786
none	none	1	0.173828
none	none	1	0.0972912
none	none	1	0.0759881
none	none	2	0.187192
none	none	2	0.069849
none	none	2	0.0805572
none	none	2	0.184878
none	none	2	0.159513
none	none	2	0.0991853
none	none	2	0.18912
none	none	3	0.0319413
none	none	3	0.119736
none	none	3	0.0660555
none	none	3	0.0491268
none	none	3	0.0519241
serotonin	1mM	1	0.151442
serotonin	1mM	1	0.184594
serotonin	1mM	1	0.172915
serotonin	1mM	1	0.118504
serotonin	1mM	1	0.17937
serotonin	1mM	1	0.14379
serotonin	1mM	1	0.134628
serotonin	1mM	1	0.183171
serotonin	1mM	1	0.118916
serotonin	1mM	1	0.128271
serotonin	1mM	2	0.143042
serotonin	1mM	2	0.120091
serotonin	1mM	2	0.114558
serotonin	1mM	2	0.063093
serotonin	1mM	2	0.115136
serotonin	1mM	2	0.145331
serotonin	1mM	2	0.0278598
serotonin	1mM	2	0.151343
serotonin	1mM	2	0.0694385
serotonin	1mM	2	0.079653
serotonin	1mM	2	0.0879552
serotonin	1mM	2	0.1071
serotonin	1mM	2	0.0415139
serotonin	1mM	3	0.119413
serotonin	1mM	3	0.0545702
serotonin	1mM	3	0.13227
serotonin	1mM	3	0.0924635
serotonin	1mM	3	0.109132
serotonin	1mM	3	0.0970168
serotonin	1mM	3	0.00472268
serotonin	1mM	3	0.0547085
serotonin	1mM	3	0.109301
serotonin	1mM	3	0.116078
serotonin	1mM	3	0.0599058
serotonin	1mM	3	0.0217339
serotonin	5mM	1	0.134759
serotonin	5mM	1	0.175942
serotonin	5mM	1	0.144984
serotonin	5mM	1	0.132304
serotonin	5mM	1	0.154246
serotonin	5mM	1	0.124784
serotonin	5mM	1	0.212106
serotonin	5mM	2	0.144236
serotonin	5mM	2	0.0387654
serotonin	5mM	2	0.168313
serotonin	5mM	2	0.0272357
serotonin	5mM	2	0.0571748
serotonin	5mM	2	0.111476
serotonin	5mM	2	0.11451
serotonin	5mM	2	0.137154
serotonin	5mM	3	0.121926
serotonin	5mM	3	0.0762065
serotonin	5mM	3	0.13578
serotonin	5mM	3	0.0616353
serotonin	5mM	3	0.0881987
serotonin	5mM	3	0.102203
serotonin	5mM	3	0.159694
serotonin	5mM	3	0.0455962
serotonin	5mM	3	0.100697
serotonin	5mM	3	0.13756
serotonin	5mM	3	0.0789701
serotonin	5mM	3	0.204246
serotonin	5mM	3	0.0717657
serotonin	5mM	3	0.0380996
serotonin	5mM	3	0.0549718
serotonin	5mM	3	0.0775531
serotonin	10mM	1	0.0616353
serotonin	10mM	1	0.0881987
serotonin	10mM	1	0.102203
serotonin	10mM	1	0.159694
serotonin	10mM	1	0.0455962
serotonin	10mM	1	0.100697
serotonin	10mM	1	0.13756
serotonin	10mM	1	0.0789701
serotonin	10mM	1	0.204246
serotonin	10mM	1	0.0717657
serotonin	10mM	1	0.0380996
serotonin	10mM	1	0.0549718
serotonin	10mM	1	0.0775531
serotonin	10mM	2	0.123018
serotonin	10mM	2	0.467358
serotonin	10mM	2	0.170588
serotonin	10mM	2	0.16899
serotonin	10mM	2	0.139703
serotonin	10mM	2	0.0883082
serotonin	10mM	2	0.173138
serotonin	10mM	2	0.107889
serotonin	10mM	2	0.103213
serotonin	10mM	2	0.173828
serotonin	10mM	2	0.135046
serotonin	10mM	2	0.0121708
serotonin	10mM	3	0.116942
serotonin	10mM	3	0.0618126
serotonin	10mM	3	0.0745442
serotonin	10mM	3	0.171127
serotonin	10mM	3	0.12644
serotonin	10mM	3	0.12136
serotonin	10mM	3	0.0945969
serotonin	10mM	3	0.175739
serotonin	10mM	3	0.130647
serotonin	10mM	3	0.085736
serotonin	10mM	3	0.1398
serotonin	10mM	3	0.127184
1-way ANOVA, Tukey HSD post-hoc, 2-tailed, bonferroni adjustment
term	contrast	null.value	estimate	conf.low	conf.high	adj.p.value
group2	none.none-serotonin.10mM	0	-0.00260434	-0.169244	0.164035	1	ns
group2	none.none-serotonin.1mM	0	0.0120681	-0.156122	0.180259	1	ns
group2	none.none-serotonin.5mM	0	0.00855262	-0.163284	0.180389	1	ns

## Sheet: SF5I
all raw data, three replicates
replicate	genotype	RNAi	squares crossed
rep1 (representative)	WT	EV	65
rep1 (representative)	WT	EV	77
rep1 (representative)	WT	EV	102
rep1 (representative)	WT	EV	75
rep1 (representative)	WT	EV	83
rep1 (representative)	WT	EV	72
rep1 (representative)	WT	EV	68
rep1 (representative)	WT	EV	105
rep1 (representative)	WT	EV	65
rep1 (representative)	WT	EV	29
rep1 (representative)	WT	EV	63
rep1 (representative)	WT	EV	45
rep1 (representative)	WT	EV	98
rep1 (representative)	WT	EV	95
rep1 (representative)	WT	EV	60
rep1 (representative)	WT	EV	63
rep1 (representative)	WT	EV	65
rep1 (representative)	WT	EV	62
rep1 (representative)	WT	EV	63
rep1 (representative)	WT	EV	57
rep1 (representative)	WT	tph-1	59
rep1 (representative)	WT	tph-1	80
rep1 (representative)	WT	tph-1	89
rep1 (representative)	WT	tph-1	92
rep1 (representative)	WT	tph-1	98
rep1 (representative)	WT	tph-1	87
rep1 (representative)	WT	tph-1	69
rep1 (representative)	WT	tph-1	92
rep1 (representative)	WT	tph-1	89
rep1 (representative)	WT	tph-1	59
rep1 (representative)	WT	tph-1	101
rep1 (representative)	WT	tph-1	57
rep1 (representative)	WT	tph-1	104
rep1 (representative)	WT	tph-1	83
rep1 (representative)	WT	tph-1	71
rep1 (representative)	WT	tph-1	89
rep1 (representative)	WT	tph-1	105
rep1 (representative)	fmo-2 KO	EV	5
rep1 (representative)	fmo-2 KO	EV	26
rep1 (representative)	fmo-2 KO	EV	41
rep1 (representative)	fmo-2 KO	EV	38
rep1 (representative)	fmo-2 KO	EV	33
rep1 (representative)	fmo-2 KO	EV	33
rep1 (representative)	fmo-2 KO	EV	44
rep1 (representative)	fmo-2 KO	EV	9
rep1 (representative)	fmo-2 KO	EV	24
rep1 (representative)	fmo-2 KO	EV	32
rep1 (representative)	fmo-2 KO	EV	26
rep1 (representative)	fmo-2 KO	EV	18
rep1 (representative)	fmo-2 KO	EV	47
rep1 (representative)	fmo-2 KO	EV	29
rep1 (representative)	fmo-2 KO	EV	17
rep1 (representative)	fmo-2 KO	EV	21
rep1 (representative)	fmo-2 KO	EV	24
rep1 (representative)	fmo-2 KO	EV	24
rep1 (representative)	fmo-2 OE	EV	35
rep1 (representative)	fmo-2 OE	EV	29
rep1 (representative)	fmo-2 OE	EV	36
rep1 (representative)	fmo-2 OE	EV	54
rep1 (representative)	fmo-2 OE	EV	38
rep1 (representative)	fmo-2 OE	EV	47
rep1 (representative)	fmo-2 OE	EV	60
rep1 (representative)	fmo-2 OE	EV	27
rep1 (representative)	fmo-2 OE	EV	21
rep1 (representative)	fmo-2 OE	EV	24
rep1 (representative)	fmo-2 OE	EV	62
rep1 (representative)	fmo-2 OE	EV	42
rep1 (representative)	fmo-2 OE	EV	24
rep1 (representative)	fmo-2 OE	EV	51
rep1 (representative)	fmo-2 OE	EV	60
rep1 (representative)	fmo-2 OE	EV	44
rep1 (representative)	fmo-2 OE	tph-1	41
rep1 (representative)	fmo-2 OE	tph-1	83
rep1 (representative)	fmo-2 OE	tph-1	83
rep1 (representative)	fmo-2 OE	tph-1	57
rep1 (representative)	fmo-2 OE	tph-1	38
rep1 (representative)	fmo-2 OE	tph-1	36
rep1 (representative)	fmo-2 OE	tph-1	77
rep1 (representative)	fmo-2 OE	tph-1	56
rep1 (representative)	fmo-2 OE	tph-1	74
rep1 (representative)	fmo-2 OE	tph-1	38
rep1 (representative)	fmo-2 OE	tph-1	32
rep1 (representative)	fmo-2 OE	tph-1	68
rep1 (representative)	fmo-2 OE	tph-1	18
rep1 (representative)	fmo-2 OE	tph-1	30
rep1 (representative)	fmo-2 OE	tph-1	72
rep1 (representative)	fmo-2 OE	tph-1	74
rep1 (representative)	fmo-2 OE	tph-1	77
rep1 (representative)	fmo-2 KO	tph-1	35
rep1 (representative)	fmo-2 KO	tph-1	59
rep1 (representative)	fmo-2 KO	tph-1	36
rep1 (representative)	fmo-2 KO	tph-1	38
rep1 (representative)	fmo-2 KO	tph-1	77
rep1 (representative)	fmo-2 KO	tph-1	47
rep1 (representative)	fmo-2 KO	tph-1	42
rep1 (representative)	fmo-2 KO	tph-1	80
rep1 (representative)	fmo-2 KO	tph-1	35
rep1 (representative)	fmo-2 KO	tph-1	47
rep1 (representative)	fmo-2 KO	tph-1	78
rep1 (representative)	fmo-2 KO	tph-1	45
rep1 (representative)	fmo-2 KO	tph-1	59
rep1 (representative)	fmo-2 KO	tph-1	36
rep1 (representative)	fmo-2 KO	tph-1	56
rep1 (representative)	fmo-2 KO	tph-1	33
rep1 (representative)	fmo-2 KO	tph-1	47
rep1 (representative)	fmo-2 KO	tph-1	60
rep2	WT	EV	65
rep2	WT	EV	80
rep2	WT	EV	81
rep2	WT	EV	65
rep2	WT	EV	47
rep2	WT	EV	83
rep2	WT	EV	66
rep2	WT	EV	78
rep2	WT	EV	57
rep2	WT	EV	69
rep2	WT	EV	68
rep2	WT	EV	48
rep2	WT	EV	59
rep2	WT	EV	53
rep2	WT	EV	54
rep2	WT	EV	98
rep2	WT	EV	86
rep2	WT	EV	78
rep2	WT	tph-1	72
rep2	WT	tph-1	114
rep2	WT	tph-1	111
rep2	WT	tph-1	57
rep2	WT	tph-1	81
rep2	WT	tph-1	95
rep2	WT	tph-1	104
rep2	WT	tph-1	87
rep2	WT	tph-1	95
rep2	WT	tph-1	72
rep2	WT	tph-1	48
rep2	WT	tph-1	86
rep2	WT	tph-1	92
rep2	WT	tph-1	72
rep2	WT	tph-1	86
rep2	fmo-2 KO	EV	26
rep2	fmo-2 KO	EV	21
rep2	fmo-2 KO	EV	30
rep2	fmo-2 KO	EV	29
rep2	fmo-2 KO	EV	29
rep2	fmo-2 KO	EV	17
rep2	fmo-2 KO	EV	23
rep2	fmo-2 KO	EV	26
rep2	fmo-2 KO	EV	33
rep2	fmo-2 KO	EV	5
rep2	fmo-2 KO	EV	42
rep2	fmo-2 KO	EV	20
rep2	fmo-2 KO	EV	24
rep2	fmo-2 KO	EV	18
rep2	fmo-2 KO	EV	20
rep2	fmo-2 KO	EV	29
rep2	fmo-2 KO	EV	45
rep2	fmo-2 KO	EV	17
rep2	fmo-2 KO	tph-1	32
rep2	fmo-2 KO	tph-1	35
rep2	fmo-2 KO	tph-1	47
rep2	fmo-2 KO	tph-1	57
rep2	fmo-2 KO	tph-1	12
rep2	fmo-2 KO	tph-1	54
rep2	fmo-2 KO	tph-1	69
rep2	fmo-2 KO	tph-1	32
rep2	fmo-2 KO	tph-1	32
rep2	fmo-2 KO	tph-1	50
rep2	fmo-2 KO	tph-1	83
rep2	fmo-2 KO	tph-1	42
rep2	fmo-2 KO	tph-1	54
rep2	fmo-2 KO	tph-1	30
rep2	fmo-2 KO	tph-1	30
rep2	fmo-2 KO	tph-1	44
rep2	fmo-2 KO	tph-1	56
rep2	fmo-2 OE	EV	57
rep2	fmo-2 OE	EV	57
rep2	fmo-2 OE	EV	42
rep2	fmo-2 OE	EV	45
rep2	fmo-2 OE	EV	47
rep2	fmo-2 OE	EV	62
rep2	fmo-2 OE	EV	39
rep2	fmo-2 OE	EV	65
rep2	fmo-2 OE	EV	44
rep2	fmo-2 OE	EV	54
rep2	fmo-2 OE	EV	51
rep2	fmo-2 OE	EV	44
rep2	fmo-2 OE	EV	35
rep2	fmo-2 OE	EV	59
rep2	fmo-2 OE	EV	62
rep2	fmo-2 OE	EV	72
rep2	fmo-2 OE	EV	54
rep2	fmo-2 OE	tph-1	59
rep2	fmo-2 OE	tph-1	90
rep2	fmo-2 OE	tph-1	84
rep2	fmo-2 OE	tph-1	77
rep2	fmo-2 OE	tph-1	68
rep2	fmo-2 OE	tph-1	54
rep2	fmo-2 OE	tph-1	96
rep2	fmo-2 OE	tph-1	53
rep2	fmo-2 OE	tph-1	86
rep2	fmo-2 OE	tph-1	54
rep2	fmo-2 OE	tph-1	50
rep2	fmo-2 OE	tph-1	75
rep2	fmo-2 OE	tph-1	83
rep2	fmo-2 OE	tph-1	86
rep2	fmo-2 OE	tph-1	45
rep2	fmo-2 OE	tph-1	17
rep2	fmo-2 OE	tph-1	65
rep2	fmo-2 OE	tph-1	29
rep3	WT	EV	77
rep3	WT	EV	66
rep3	WT	EV	77
rep3	WT	EV	101
rep3	WT	EV	77
rep3	WT	EV	80
rep3	WT	EV	90
rep3	WT	EV	65
rep3	WT	EV	45
rep3	WT	EV	92
rep3	WT	EV	75
rep3	WT	EV	69
rep3	WT	EV	92
rep3	WT	EV	47
rep3	WT	EV	96
rep3	WT	EV	72
rep3	WT	EV	72
rep3	WT	tph-1	72
rep3	WT	tph-1	99
rep3	WT	tph-1	45
rep3	WT	tph-1	102
rep3	WT	tph-1	104
rep3	WT	tph-1	68
rep3	WT	tph-1	104
rep3	WT	tph-1	71
rep3	WT	tph-1	95
rep3	WT	tph-1	69
rep3	WT	tph-1	102
rep3	WT	tph-1	99
rep3	WT	tph-1	89
rep3	WT	tph-1	62
rep3	WT	tph-1	96
rep3	WT	tph-1	98
rep3	fmo-2 KO	EV	17
rep3	fmo-2 KO	EV	30
rep3	fmo-2 KO	EV	20
rep3	fmo-2 KO	EV	30
rep3	fmo-2 KO	EV	14
rep3	fmo-2 KO	EV	33
rep3	fmo-2 KO	EV	18
rep3	fmo-2 KO	EV	17
rep3	fmo-2 KO	EV	27
rep3	fmo-2 KO	EV	24
rep3	fmo-2 KO	EV	15
rep3	fmo-2 KO	EV	24
rep3	fmo-2 KO	EV	14
rep3	fmo-2 KO	EV	6
rep3	fmo-2 KO	EV	18
rep3	fmo-2 KO	EV	12
rep3	fmo-2 KO	EV	48
rep3	fmo-2 KO	EV	26
rep3	fmo-2 KO	tph-1	9
rep3	fmo-2 KO	tph-1	41
rep3	fmo-2 KO	tph-1	56
rep3	fmo-2 KO	tph-1	41
rep3	fmo-2 KO	tph-1	66
rep3	fmo-2 KO	tph-1	48
rep3	fmo-2 KO	tph-1	35
rep3	fmo-2 KO	tph-1	63
rep3	fmo-2 KO	tph-1	38
rep3	fmo-2 KO	tph-1	65
rep3	fmo-2 KO	tph-1	66
rep3	fmo-2 KO	tph-1	72
rep3	fmo-2 KO	tph-1	17
rep3	fmo-2 KO	tph-1	41
rep3	fmo-2 KO	tph-1	54
rep3	fmo-2 KO	tph-1	39
rep3	fmo-2 KO	tph-1	45
rep3	fmo-2 KO	tph-1	38
rep3	fmo-2 OE	EV	57
rep3	fmo-2 OE	EV	45
rep3	fmo-2 OE	EV	45
rep3	fmo-2 OE	EV	89
rep3	fmo-2 OE	EV	32
rep3	fmo-2 OE	EV	36
rep3	fmo-2 OE	EV	62
rep3	fmo-2 OE	EV	89
rep3	fmo-2 OE	EV	65
rep3	fmo-2 OE	EV	90
rep3	fmo-2 OE	EV	59
rep3	fmo-2 OE	EV	35
rep3	fmo-2 OE	EV	51
rep3	fmo-2 OE	EV	72
rep3	fmo-2 OE	EV	62
rep3	fmo-2 OE	EV	54
rep3	fmo-2 OE	EV	23
rep3	fmo-2 OE	EV	36
rep3	fmo-2 OE	tph-1	9
rep3	fmo-2 OE	tph-1	41
rep3	fmo-2 OE	tph-1	56
rep3	fmo-2 OE	tph-1	41
rep3	fmo-2 OE	tph-1	45
rep3	fmo-2 OE	tph-1	48
rep3	fmo-2 OE	tph-1	35
rep3	fmo-2 OE	tph-1	63
rep3	fmo-2 OE	tph-1	38
rep3	fmo-2 OE	tph-1	65
rep3	fmo-2 OE	tph-1	66
rep3	fmo-2 OE	tph-1	60
rep3	fmo-2 OE	tph-1	17
rep3	fmo-2 OE	tph-1	41
rep3	fmo-2 OE	tph-1	54
rep3	fmo-2 OE	tph-1	39
rep3	fmo-2 OE	tph-1	45
rep3	fmo-2 OE	tph-1	38
Replicate 1 2-way ANOVA, Squares Entered~Genotype*RNAi
term	df	sumsq	meansq	statistic	p.value
genotype	2	5.63952	2.81976	51.6407	3.94e-16
RNAi	1	1.57065	1.57065	28.7647	5.28e-07
genotype:RNAi	2	0.106303	0.0531515	0.973408	0.381344
Residuals	100	5.46035	0.0546035	NA	NA
Replicate 2 2-way ANOVA, Squares Entered~Genotype*RNAi
term	df	sumsq	meansq	statistic	p.value
genotype	2	6.38398	3.19199	60.1062	1.04597e-17
RNAi	2	1.43178	0.715888	13.4804	6.82556e-06
genotype:RNAi	2	0.0430072	0.0215036	0.40492	0.668153
Residuals	97	5.15127	0.0531058	NA	NA
Replicate 3 2-way ANOVA, Squares Entered~Genotype*RNAi
term	df	sumsq	meansq	statistic	p.value
genotype	2	6.70856	3.35428	72.272	4.44998e-20
RNAi	1	0.267444	0.267444	5.7624	0.018241
genotype:RNAi	2	1.00234	0.501169	10.7983	5.72617e-05
Residuals	99	4.59478	0.0464119	NA	NA
Replicate 1, 2-way ANOVA post-hoc tukey HSD test
term	contrast	null.value	estimate	conf.low	conf.high	adj.p.value
genotype	fmo-2 OE-fmo-2 KO	0	0.139723	0.00574303	0.273704	0.0388847
genotype	WT-fmo-2 KO	0	0.536074	0.405927	0.666222	1.21e-10
genotype	WT-fmo-2 OE	0	0.396351	0.263239	0.529463	7.19e-10
RNAi	tph-1-EV	0	0.243226	0.153152	0.333301	5.42e-07
genotype:RNAi	fmo-2 OE:EV-fmo-2 KO:EV	0	0.194563	-0.0387335	0.427859	0.158235
genotype:RNAi	WT:EV-fmo-2 KO:EV	0	0.616205	0.395605	0.836805	1.41e-10
genotype:RNAi	fmo-2 KO:tph-1-fmo-2 KO:EV	0	0.33049	0.10416	0.556821	0.000687471	***
genotype:RNAi	fmo-2 OE:tph-1-fmo-2 KO:EV	0	0.40888	0.179245	0.638515	1.73e-05
genotype:RNAi	WT:tph-1-fmo-2 KO:EV	0	0.801455	0.57182	1.03109	1.21e-10
genotype:RNAi	WT:EV-fmo-2 OE:EV	0	0.421642	0.193901	0.649383	7.22e-06
genotype:RNAi	fmo-2 KO:tph-1-fmo-2 OE:EV	0	0.135928	-0.0973689	0.369224	0.539636
genotype:RNAi	fmo-2 OE:tph-1-fmo-2 OE:EV	0	0.214317	-0.0221864	0.45082	0.0988331	NS.
genotype:RNAi	WT:tph-1-fmo-2 OE:EV	0	0.606892	0.370389	0.843395	6.13e-10
genotype:RNAi	fmo-2 KO:tph-1-WT:EV	0	-0.285714	-0.506314	-0.0651143	0.00374742
genotype:RNAi	fmo-2 OE:tph-1-WT:EV	0	-0.207325	-0.431314	0.0166641	0.0863781
genotype:RNAi	WT:tph-1-WT:EV	0	0.18525	-0.0387386	0.409239	0.165107	NS.
genotype:RNAi	fmo-2 OE:tph-1-fmo-2 KO:tph-1	0	0.0783896	-0.151246	0.308025	0.919528
genotype:RNAi	WT:tph-1-fmo-2 KO:tph-1	0	0.470965	0.241329	0.7006	5.65e-07
genotype:RNAi	WT:tph-1-fmo-2 OE:tph-1	0	0.392575	0.159682	0.625467	5.4e-05
Replicate 2, 2-way ANOVA post-hoc tukey HSD test
term	contrast	null.value	estimate	conf.low	conf.high	adj.p.value
genotype	fmo-2 OE-fmo-2 KO	0	0.354355	0.223235	0.485476	1.45914e-08
genotype	WT-fmo-2 KO	0	0.604894	0.472814	0.736975	3.76588e-10
genotype	WT-fmo-2 OE	0	0.250539	0.118458	0.38262	5.26702e-05
RNAi	tph-1-EV	0	0.235603	0.127464	0.343743	3.50212e-06
genotype:RNAi	fmo-2 OE:EV-fmo-2 KO:EV	0	0.397202	0.149911	0.644494	5.84654e-05
genotype:RNAi	WT:EV-fmo-2 KO:EV	0	0.635366	0.391633	0.879099	4.02124e-10
genotype:RNAi	fmo-2 KO:tph-1-fmo-2 KO:EV	0	0.284864	0.0375722	0.532155	0.0119478
genotype:RNAi	fmo-2 OE:tph-1-fmo-2 KO:EV	0	0.582927	0.339194	0.82666	1.08907e-09
genotype:RNAi	WT:tph-1-fmo-2 KO:EV	0	0.873415	0.617785	1.12904	3.76627e-10
genotype:RNAi	WT:EV-fmo-2 OE:EV	0	0.238164	-0.00912797	0.485455	0.0684171
genotype:RNAi	fmo-2 KO:tph-1-fmo-2 OE:EV	0	-0.112339	-0.363138	0.138461	0.886954
genotype:RNAi	fmo-2 OE:tph-1-fmo-2 OE:EV	0	0.185725	-0.061567	0.433016	0.305142
genotype:RNAi	WT:tph-1-fmo-2 OE:EV	0	0.476212	0.217188	0.735237	2.51663e-06
genotype:RNAi	fmo-2 KO:tph-1-WT:EV	0	-0.350502	-0.597794	-0.103211	0.000625092
genotype:RNAi	fmo-2 OE:tph-1-WT:EV	0	-0.052439	-0.296172	0.191294	0.998904
genotype:RNAi	WT:tph-1-WT:EV	0	0.238049	-0.0175807	0.493678	0.0886357
genotype:RNAi	fmo-2 OE:tph-1-fmo-2 KO:tph-1	0	0.298063	0.0507716	0.545355	0.00688411
genotype:RNAi	WT:tph-1-fmo-2 KO:tph-1	0	0.588551	0.329526	0.847575	4.7828e-09
genotype:RNAi	WT:tph-1-fmo-2 OE:tph-1	0	0.290488	0.0348583	0.546117	0.0139702
Replicate 3, 2-way ANOVA post-hoc tukey HSD test
term	contrast	null.value	estimate	conf.low	conf.high	adj.p.value
genotype	fmo-2 OE-fmo-2 KO	0	0.210548	0.0897227	0.331374	0.000209371
genotype	WT-fmo-2 KO	0	0.616353	0.492811	0.739894	2.23273e-10
genotype	WT-fmo-2 OE	0	0.405804	0.282263	0.529345	2.41091e-10
RNAi	tph-1-EV	0	0.100932	0.0174949	0.184369	0.0182522
genotype:RNAi	fmo-2 OE:EV-fmo-2 KO:EV	0	0.445285	0.23658	0.653991	1.93954e-07
genotype:RNAi	WT:EV-fmo-2 KO:EV	0	0.714138	0.502386	0.92589	2.23326e-10
genotype:RNAi	fmo-2 KO:tph-1-fmo-2 KO:EV	0	0.322145	0.113439	0.53085	0.000277473
genotype:RNAi	fmo-2 OE:tph-1-fmo-2 KO:EV	0	0.297956	0.0892509	0.506662	0.000975765
genotype:RNAi	WT:tph-1-fmo-2 KO:EV	0	0.844668	0.629539	1.0598	2.2329e-10
genotype:RNAi	WT:EV-fmo-2 OE:EV	0	0.268853	0.0571003	0.480605	0.00480884
genotype:RNAi	fmo-2 KO:tph-1-fmo-2 OE:EV	0	-0.123141	-0.331846	0.0855648	0.525451
genotype:RNAi	fmo-2 OE:tph-1-fmo-2 OE:EV	0	-0.147329	-0.356034	0.0613765	0.321325
genotype:RNAi	WT:tph-1-fmo-2 OE:EV	0	0.399382	0.184254	0.614511	6.86055e-06
genotype:RNAi	fmo-2 KO:tph-1-WT:EV	0	-0.391993	-0.603746	-0.180241	7.32708e-06
genotype:RNAi	fmo-2 OE:tph-1-WT:EV	0	-0.416182	-0.627934	-0.204429	1.7355e-06
genotype:RNAi	WT:tph-1-WT:EV	0	0.13053	-0.0875561	0.348616	0.509393
genotype:RNAi	fmo-2 OE:tph-1-fmo-2 KO:tph-1	0	-0.0241883	-0.232894	0.184517	0.99941
genotype:RNAi	WT:tph-1-fmo-2 KO:tph-1	0	0.522523	0.307394	0.737652	3.71145e-09
genotype:RNAi	WT:tph-1-fmo-2 OE:tph-1	0	0.546711	0.331583	0.76184	9.47139e-10

## Sheet: SF5J
all raw data, three replicates
replicate	genotype	RNAi	squares crossed
rep1 (representative)	WT	EV	42
rep1 (representative)	WT	EV	28
rep1 (representative)	WT	EV	35
rep1 (representative)	WT	EV	25
rep1 (representative)	WT	EV	36
rep1 (representative)	WT	EV	56
rep1 (representative)	WT	EV	35
rep1 (representative)	WT	EV	30
rep1 (representative)	WT	EV	42
rep1 (representative)	WT	EV	27
rep1 (representative)	WT	EV	41
rep1 (representative)	WT	EV	35
rep1 (representative)	WT	EV	40
rep1 (representative)	WT	EV	40
rep1 (representative)	WT	EV	41
rep1 (representative)	WT	EV	36
rep1 (representative)	WT	EV	61
rep1 (representative)	WT	EV	52
rep1 (representative)	WT	EV	55
rep1 (representative)	WT	EV	41
rep1 (representative)	WT	EV	64
rep1 (representative)	WT	pah-1	52
rep1 (representative)	WT	pah-1	62
rep1 (representative)	WT	pah-1	22
rep1 (representative)	WT	pah-1	34
rep1 (representative)	WT	pah-1	38
rep1 (representative)	WT	pah-1	58
rep1 (representative)	WT	pah-1	64
rep1 (representative)	WT	pah-1	47
rep1 (representative)	WT	pah-1	43
rep1 (representative)	WT	pah-1	38
rep1 (representative)	WT	pah-1	15
rep1 (representative)	WT	pah-1	39
rep1 (representative)	WT	pah-1	44
rep1 (representative)	WT	pah-1	22
rep1 (representative)	WT	pah-1	47
rep1 (representative)	WT	pah-1	48
rep1 (representative)	WT	pah-1	35
rep1 (representative)	WT	pah-1	45
rep1 (representative)	WT	pah-1	46
rep1 (representative)	WT	pah-1	54
rep1 (representative)	WT	pah-1	55
rep1 (representative)	fmo-2 KO	EV	9
rep1 (representative)	fmo-2 KO	EV	7
rep1 (representative)	fmo-2 KO	EV	5
rep1 (representative)	fmo-2 KO	EV	8
rep1 (representative)	fmo-2 KO	EV	21
rep1 (representative)	fmo-2 KO	EV	13
rep1 (representative)	fmo-2 KO	EV	15
rep1 (representative)	fmo-2 KO	EV	14
rep1 (representative)	fmo-2 KO	EV	13
rep1 (representative)	fmo-2 KO	EV	7
rep1 (representative)	fmo-2 KO	EV	19
rep1 (representative)	fmo-2 KO	EV	14
rep1 (representative)	fmo-2 KO	EV	11
rep1 (representative)	fmo-2 KO	EV	13
rep1 (representative)	fmo-2 KO	EV	10
rep1 (representative)	fmo-2 KO	EV	12
rep1 (representative)	fmo-2 KO	EV	11
rep1 (representative)	fmo-2 KO	EV	7
rep1 (representative)	fmo-2 KO	EV	17
rep1 (representative)	fmo-2 KO	EV	18
rep1 (representative)	fmo-2 KO	EV	15
rep1 (representative)	fmo-2 KO	pah-1	27
rep1 (representative)	fmo-2 KO	pah-1	25
rep1 (representative)	fmo-2 KO	pah-1	22
rep1 (representative)	fmo-2 KO	pah-1	27
rep1 (representative)	fmo-2 KO	pah-1	28
rep1 (representative)	fmo-2 KO	pah-1	14
rep1 (representative)	fmo-2 KO	pah-1	25
rep1 (representative)	fmo-2 KO	pah-1	36
rep1 (representative)	fmo-2 KO	pah-1	26
rep1 (representative)	fmo-2 KO	pah-1	16
rep1 (representative)	fmo-2 KO	pah-1	20
rep1 (representative)	fmo-2 KO	pah-1	23
rep1 (representative)	fmo-2 KO	pah-1	18
rep1 (representative)	fmo-2 KO	pah-1	29
rep1 (representative)	fmo-2 KO	pah-1	23
rep1 (representative)	fmo-2 KO	pah-1	17
rep1 (representative)	fmo-2 KO	pah-1	26
rep1 (representative)	fmo-2 KO	pah-1	21
rep1 (representative)	fmo-2 KO	pah-1	27
rep1 (representative)	fmo-2 KO	pah-1	25
rep1 (representative)	fmo-2 OE	EV	34
rep1 (representative)	fmo-2 OE	EV	22
rep1 (representative)	fmo-2 OE	EV	13
rep1 (representative)	fmo-2 OE	EV	49
rep1 (representative)	fmo-2 OE	EV	24
rep1 (representative)	fmo-2 OE	EV	18
rep1 (representative)	fmo-2 OE	EV	24
rep1 (representative)	fmo-2 OE	EV	21
rep1 (representative)	fmo-2 OE	EV	42
rep1 (representative)	fmo-2 OE	EV	61
rep1 (representative)	fmo-2 OE	EV	18
rep1 (representative)	fmo-2 OE	EV	41
rep1 (representative)	fmo-2 OE	EV	15
rep1 (representative)	fmo-2 OE	EV	12
rep1 (representative)	fmo-2 OE	EV	26
rep1 (representative)	fmo-2 OE	EV	23
rep1 (representative)	fmo-2 OE	EV	24
rep1 (representative)	fmo-2 OE	EV	20
rep1 (representative)	fmo-2 OE	EV	33
rep1 (representative)	fmo-2 OE	EV	50
rep1 (representative)	fmo-2 OE	EV	42
rep1 (representative)	fmo-2 OE	pah-1	61
rep1 (representative)	fmo-2 OE	pah-1	28
rep1 (representative)	fmo-2 OE	pah-1	69
rep1 (representative)	fmo-2 OE	pah-1	22
rep1 (representative)	fmo-2 OE	pah-1	20
rep1 (representative)	fmo-2 OE	pah-1	22
rep1 (representative)	fmo-2 OE	pah-1	22
rep1 (representative)	fmo-2 OE	pah-1	46
rep1 (representative)	fmo-2 OE	pah-1	30
rep1 (representative)	fmo-2 OE	pah-1	21
rep1 (representative)	fmo-2 OE	pah-1	27
rep1 (representative)	fmo-2 OE	pah-1	32
rep1 (representative)	fmo-2 OE	pah-1	62
rep1 (representative)	fmo-2 OE	pah-1	34
rep1 (representative)	fmo-2 OE	pah-1	31
rep1 (representative)	fmo-2 OE	pah-1	55
rep1 (representative)	fmo-2 OE	pah-1	28
rep1 (representative)	fmo-2 OE	pah-1	62
rep1 (representative)	fmo-2 OE	pah-1	32
rep1 (representative)	fmo-2 OE	pah-1	22
rep2	WT	EV	31
rep2	WT	EV	36
rep2	WT	EV	34
rep2	WT	EV	47
rep2	WT	EV	48
rep2	WT	EV	51
rep2	WT	EV	41
rep2	WT	EV	70
rep2	WT	EV	54
rep2	WT	EV	39
rep2	WT	EV	45
rep2	WT	EV	47
rep2	WT	EV	42
rep2	WT	EV	40
rep2	WT	EV	35
rep2	WT	EV	37
rep2	WT	EV	60
rep2	WT	EV	32
rep2	WT	EV	55
rep2	WT	EV	41
rep2	WT	EV	64
rep2	WT	pah-1	40
rep2	WT	pah-1	36
rep2	WT	pah-1	41
rep2	WT	pah-1	58
rep2	WT	pah-1	53
rep2	WT	pah-1	42
rep2	WT	pah-1	51
rep2	WT	pah-1	47
rep2	WT	pah-1	48
rep2	WT	pah-1	65
rep2	WT	pah-1	45
rep2	WT	pah-1	55
rep2	WT	pah-1	32
rep2	WT	pah-1	49
rep2	WT	pah-1	44
rep2	WT	pah-1	53
rep2	WT	pah-1	56
rep2	WT	pah-1	55
rep2	WT	pah-1	43
rep2	WT	pah-1	47
rep2	fmo-2 KO	EV	19
rep2	fmo-2 KO	EV	12
rep2	fmo-2 KO	EV	13
rep2	fmo-2 KO	EV	16
rep2	fmo-2 KO	EV	20
rep2	fmo-2 KO	EV	11
rep2	fmo-2 KO	EV	33
rep2	fmo-2 KO	EV	13
rep2	fmo-2 KO	EV	5
rep2	fmo-2 KO	EV	12
rep2	fmo-2 KO	EV	18
rep2	fmo-2 KO	EV	5
rep2	fmo-2 KO	EV	10
rep2	fmo-2 KO	EV	11
rep2	fmo-2 KO	EV	15
rep2	fmo-2 KO	EV	18
rep2	fmo-2 KO	EV	19
rep2	fmo-2 KO	EV	11
rep2	fmo-2 KO	EV	25
rep2	fmo-2 KO	EV	22
rep2	fmo-2 KO	EV	19
rep2	fmo-2 KO	pah-1	22
rep2	fmo-2 KO	pah-1	13
rep2	fmo-2 KO	pah-1	17
rep2	fmo-2 KO	pah-1	8
rep2	fmo-2 KO	pah-1	17
rep2	fmo-2 KO	pah-1	36
rep2	fmo-2 KO	pah-1	20
rep2	fmo-2 KO	pah-1	32
rep2	fmo-2 KO	pah-1	14
rep2	fmo-2 KO	pah-1	30
rep2	fmo-2 KO	pah-1	7
rep2	fmo-2 KO	pah-1	13
rep2	fmo-2 KO	pah-1	28
rep2	fmo-2 KO	pah-1	46
rep2	fmo-2 KO	pah-1	32
rep2	fmo-2 KO	pah-1	29
rep2	fmo-2 KO	pah-1	15
rep2	fmo-2 KO	pah-1	23
rep2	fmo-2 KO	pah-1	27
rep2	fmo-2 KO	pah-1	12
rep2	fmo-2 OE	EV	34
rep2	fmo-2 OE	EV	34
rep2	fmo-2 OE	EV	18
rep2	fmo-2 OE	EV	18
rep2	fmo-2 OE	EV	20
rep2	fmo-2 OE	EV	20
rep2	fmo-2 OE	EV	53
rep2	fmo-2 OE	EV	37
rep2	fmo-2 OE	EV	21
rep2	fmo-2 OE	EV	35
rep2	fmo-2 OE	EV	46
rep2	fmo-2 OE	EV	31
rep2	fmo-2 OE	EV	12
rep2	fmo-2 OE	EV	44
rep2	fmo-2 OE	EV	32
rep2	fmo-2 OE	EV	16
rep2	fmo-2 OE	EV	47
rep2	fmo-2 OE	EV	36
rep2	fmo-2 OE	EV	18
rep2	fmo-2 OE	EV	27
rep2	fmo-2 OE	EV	40
rep2	fmo-2 OE	pah-1	55
rep2	fmo-2 OE	pah-1	15
rep2	fmo-2 OE	pah-1	19
rep2	fmo-2 OE	pah-1	58
rep2	fmo-2 OE	pah-1	24
rep2	fmo-2 OE	pah-1	14
rep2	fmo-2 OE	pah-1	26
rep2	fmo-2 OE	pah-1	40
rep2	fmo-2 OE	pah-1	43
rep2	fmo-2 OE	pah-1	30
rep2	fmo-2 OE	pah-1	29
rep2	fmo-2 OE	pah-1	33
rep2	fmo-2 OE	pah-1	27
rep2	fmo-2 OE	pah-1	23
rep2	fmo-2 OE	pah-1	59
rep2	fmo-2 OE	pah-1	31
rep2	fmo-2 OE	pah-1	35
rep2	fmo-2 OE	pah-1	35
rep2	fmo-2 OE	pah-1	21
rep2	fmo-2 OE	pah-1	41
rep3	WT	EV	23
rep3	WT	EV	31
rep3	WT	EV	31
rep3	WT	EV	32
rep3	WT	EV	38
rep3	WT	EV	39
rep3	WT	EV	38
rep3	WT	EV	37
rep3	WT	EV	41
rep3	WT	EV	42
rep3	WT	EV	45
rep3	WT	EV	44
rep3	WT	EV	47
rep3	WT	EV	48
rep3	WT	EV	48
rep3	WT	EV	55
rep3	WT	EV	52
rep3	WT	EV	51
rep3	WT	EV	60
rep3	WT	EV	62
rep3	WT	EV	64
rep3	WT	EV	73
rep3	WT	EV	74
rep3	WT	EV	69
rep3	WT	pah-1	76
rep3	WT	pah-1	75
rep3	WT	pah-1	66
rep3	WT	pah-1	65
rep3	WT	pah-1	61
rep3	WT	pah-1	55
rep3	WT	pah-1	54
rep3	WT	pah-1	53
rep3	WT	pah-1	48
rep3	WT	pah-1	47
rep3	WT	pah-1	47
rep3	WT	pah-1	46
rep3	WT	pah-1	44
rep3	WT	pah-1	45
rep3	WT	pah-1	39
rep3	WT	pah-1	40
rep3	WT	pah-1	38
rep3	WT	pah-1	32
rep3	WT	pah-1	29
rep3	WT	pah-1	27
rep3	WT	pah-1	15
rep3	WT	pah-1	43
rep3	WT	pah-1	50
rep3	WT	pah-1	51
rep3	fmo-2 KO	EV	18
rep3	fmo-2 KO	EV	20
rep3	fmo-2 KO	EV	13
rep3	fmo-2 KO	EV	15
rep3	fmo-2 KO	EV	16
rep3	fmo-2 KO	EV	17
rep3	fmo-2 KO	EV	18
rep3	fmo-2 KO	EV	19
rep3	fmo-2 KO	EV	20
rep3	fmo-2 KO	EV	21
rep3	fmo-2 KO	EV	22
rep3	fmo-2 KO	EV	24
rep3	fmo-2 KO	EV	25
rep3	fmo-2 KO	EV	19
rep3	fmo-2 KO	EV	16
rep3	fmo-2 KO	EV	15
rep3	fmo-2 KO	EV	12
rep3	fmo-2 KO	EV	8
rep3	fmo-2 KO	EV	10
rep3	fmo-2 KO	EV	11
rep3	fmo-2 KO	EV	10
rep3	fmo-2 KO	EV	16
rep3	fmo-2 KO	EV	12
rep3	fmo-2 KO	EV	14
rep3	fmo-2 KO	pah-1	21
rep3	fmo-2 KO	pah-1	23
rep3	fmo-2 KO	pah-1	25
rep3	fmo-2 KO	pah-1	40
rep3	fmo-2 KO	pah-1	28
rep3	fmo-2 KO	pah-1	38
rep3	fmo-2 KO	pah-1	25
rep3	fmo-2 KO	pah-1	21
rep3	fmo-2 KO	pah-1	22
rep3	fmo-2 KO	pah-1	18
rep3	fmo-2 KO	pah-1	19
rep3	fmo-2 KO	pah-1	20
rep3	fmo-2 KO	pah-1	21
rep3	fmo-2 KO	pah-1	20
rep3	fmo-2 KO	pah-1	22
rep3	fmo-2 KO	pah-1	25
rep3	fmo-2 KO	pah-1	16
rep3	fmo-2 KO	pah-1	15
rep3	fmo-2 KO	pah-1	12
rep3	fmo-2 KO	pah-1	26
rep3	fmo-2 KO	pah-1	22
rep3	fmo-2 KO	pah-1	24
rep3	fmo-2 KO	pah-1	20
rep3	fmo-2 KO	pah-1	21
rep3	fmo-2 OE	EV	30
rep3	fmo-2 OE	EV	31
rep3	fmo-2 OE	EV	33
rep3	fmo-2 OE	EV	32
rep3	fmo-2 OE	EV	20
rep3	fmo-2 OE	EV	19
rep3	fmo-2 OE	EV	51
rep3	fmo-2 OE	EV	60
rep3	fmo-2 OE	EV	55
rep3	fmo-2 OE	EV	3
rep3	fmo-2 OE	EV	18
rep3	fmo-2 OE	EV	25
rep3	fmo-2 OE	EV	28
rep3	fmo-2 OE	EV	30
rep3	fmo-2 OE	EV	36
rep3	fmo-2 OE	EV	34
rep3	fmo-2 OE	EV	38
rep3	fmo-2 OE	EV	39
rep3	fmo-2 OE	EV	32
rep3	fmo-2 OE	EV	28
rep3	fmo-2 OE	EV	24
rep3	fmo-2 OE	EV	27
rep3	fmo-2 OE	EV	33
rep3	fmo-2 OE	EV	35
rep3	fmo-2 OE	pah-1	36
rep3	fmo-2 OE	pah-1	45
rep3	fmo-2 OE	pah-1	62
rep3	fmo-2 OE	pah-1	55
rep3	fmo-2 OE	pah-1	55
rep3	fmo-2 OE	pah-1	16
rep3	fmo-2 OE	pah-1	15
rep3	fmo-2 OE	pah-1	18
rep3	fmo-2 OE	pah-1	20
rep3	fmo-2 OE	pah-1	22
rep3	fmo-2 OE	pah-1	24
rep3	fmo-2 OE	pah-1	30
rep3	fmo-2 OE	pah-1	35
rep3	fmo-2 OE	pah-1	38
rep3	fmo-2 OE	pah-1	39
rep3	fmo-2 OE	pah-1	36
rep3	fmo-2 OE	pah-1	28
rep3	fmo-2 OE	pah-1	45
rep3	fmo-2 OE	pah-1	42
rep3	fmo-2 OE	pah-1	38
rep3	fmo-2 OE	pah-1	39
rep3	fmo-2 OE	pah-1	27
rep3	fmo-2 OE	pah-1	35
rep3	fmo-2 OE	pah-1	38
Replicate 1 2-way ANOVA, Squares Entered~Genotype*RNAi
term	df	sumsq	meansq	statistic	p.value
genotype	2	7.33435	3.66718	47.4988	7.36082e-16
RNAi	1	0.871136	0.871136	11.2833	0.00105371
genotype:RNAi	2	0.262645	0.131322	1.70094	0.186955
Residuals	118	9.11027	0.0772056	NA	NA
Replicate 2 2-way ANOVA, Squares Entered~Genotype*RNAi
term	df	sumsq	meansq	statistic	p.value
genotype	2	7.78805	3.89403	74.8872	1.14667e-21
RNAi	1	0.231222	0.231222	4.44671	0.0371018
genotype:RNAi	2	0.0495487	0.0247743	0.476443	0.622188
Residuals	117	6.08383	0.0519986	NA	NA
Replicate 3 2-way ANOVA, Squares Entered~Genotype*RNAi
term	df	sumsq	meansq	statistic	p.value
genotype	2	8.41851	4.20926	75.6129	6.70336e-23
RNAi	1	0.164507	0.164507	2.95512	0.0878484
genotype:RNAi	2	0.104534	0.0522672	0.938902	0.39354
Residuals	138	7.68225	0.0556684	NA	NA
Replicate 1, 2-way ANOVA post-hoc tukey HSD test
term	contrast	null.value	estimate	conf.low	conf.high	adj.p.value
genotype	fmo-2 OE-fmo-2 KO	0	0.358893	0.213225	0.504561	1.35502e-07
genotype	WT-fmo-2 KO	0	0.590544	0.445745	0.735342	1.22125e-15
genotype	WT-fmo-2 OE	0	0.231651	0.0868522	0.376449	0.00067647
RNAi	pah-1-EV	0	0.167645	0.0688064	0.266483	0.00105448
genotype:RNAi	fmo-2 OE:EV-fmo-2 KO:EV	0	0.409513	0.161089	0.657936	7.50587e-05
genotype:RNAi	WT:EV-fmo-2 KO:EV	0	0.699536	0.451112	0.94796	6.28408e-12
genotype:RNAi	fmo-2 KO:pah-1-fmo-2 KO:EV	0	0.278132	0.0266225	0.529642	0.0210851	*
genotype:RNAi	fmo-2 OE:pah-1-fmo-2 KO:EV	0	0.583875	0.332365	0.835384	9.8753e-09
genotype:RNAi	WT:pah-1-fmo-2 KO:EV	0	0.7529	0.504477	1.00132	2.58571e-13
genotype:RNAi	WT:EV-fmo-2 OE:EV	0	0.290023	0.0415996	0.538447	0.0122482
genotype:RNAi	fmo-2 KO:pah-1-fmo-2 OE:EV	0	-0.131381	-0.38289	0.120129	0.656422
genotype:RNAi	fmo-2 OE:pah-1-fmo-2 OE:EV	0	0.174362	-0.0771478	0.425872	0.343825	NS.
genotype:RNAi	WT:pah-1-fmo-2 OE:EV	0	0.343387	0.0949638	0.591811	0.00149504
genotype:RNAi	fmo-2 KO:pah-1-WT:EV	0	-0.421404	-0.672913	-0.169894	5.4254e-05
genotype:RNAi	fmo-2 OE:pah-1-WT:EV	0	-0.115661	-0.367171	0.135848	0.766522
genotype:RNAi	WT:pah-1-WT:EV	0	0.0533643	-0.195059	0.301788	0.989183	NS.
genotype:RNAi	fmo-2 OE:pah-1-fmo-2 KO:pah-1	0	0.305742	0.051184	0.560301	0.00899883
genotype:RNAi	WT:pah-1-fmo-2 KO:pah-1	0	0.474768	0.223258	0.726278	3.79705e-06
genotype:RNAi	WT:pah-1-fmo-2 OE:pah-1	0	0.169026	-0.0824842	0.420535	0.37921
Replicate 2, 2-way ANOVA post-hoc tukey HSD test
term	contrast	null.value	estimate	conf.low	conf.high	adj.p.value
genotype	fmo-2 OE-fmo-2 KO	0	0.285512	0.165953	0.405072	3.14388e-07
genotype	WT-fmo-2 KO	0	0.615822	0.496262	0.735381	1.55431e-14
genotype	WT-fmo-2 OE	0	0.330309	0.21075	0.449868	4.62482e-09
RNAi	pah-1-EV	0	0.0867404	0.00527644	0.168204	0.0371018
genotype:RNAi	fmo-2 OE:EV-fmo-2 KO:EV	0	0.328767	0.124863	0.532671	0.000115622
genotype:RNAi	WT:EV-fmo-2 KO:EV	0	0.655427	0.451523	0.859331	8.23785e-14
genotype:RNAi	fmo-2 KO:pah-1-fmo-2 KO:EV	0	0.143361	-0.0630754	0.349798	0.341779
genotype:RNAi	fmo-2 OE:pah-1-fmo-2 KO:EV	0	0.383456	0.177019	0.589893	5.65518e-06
genotype:RNAi	WT:pah-1-fmo-2 KO:EV	0	0.717597	0.511161	0.924034	6.65024e-14
genotype:RNAi	WT:EV-fmo-2 OE:EV	0	0.32666	0.122756	0.530563	0.000130509
genotype:RNAi	fmo-2 KO:pah-1-fmo-2 OE:EV	0	-0.185406	-0.391843	0.0210312	0.104844
genotype:RNAi	fmo-2 OE:pah-1-fmo-2 OE:EV	0	0.0546891	-0.151748	0.261126	0.972394
genotype:RNAi	WT:pah-1-fmo-2 OE:EV	0	0.38883	0.182393	0.595267	4.04319e-06
genotype:RNAi	fmo-2 KO:pah-1-WT:EV	0	-0.512065	-0.718502	-0.305628	1.00055e-09
genotype:RNAi	fmo-2 OE:pah-1-WT:EV	0	-0.27197	-0.478407	-0.0655336	0.00291673
genotype:RNAi	WT:pah-1-WT:EV	0	0.0621707	-0.144266	0.268608	0.952304
genotype:RNAi	fmo-2 OE:pah-1-fmo-2 KO:pah-1	0	0.240095	0.0311556	0.449034	0.0144491
genotype:RNAi	WT:pah-1-fmo-2 KO:pah-1	0	0.574236	0.365297	0.783175	1.82679e-11
genotype:RNAi	WT:pah-1-fmo-2 OE:pah-1	0	0.334141	0.125202	0.54308	0.000134852
Replicate 3, 2-way ANOVA post-hoc tukey HSD test
term	contrast	null.value	estimate	conf.low	conf.high	adj.p.value
genotype	fmo-2 OE-fmo-2 KO	0	0.29021	0.176102	0.404317	4.3403e-08
genotype	WT-fmo-2 KO	0	0.59222	0.478113	0.706328	2.36478e-14
genotype	WT-fmo-2 OE	0	0.30201	0.187903	0.416118	1.29242e-08
RNAi	pah-1-EV	0	0.0675991	-0.0101556	0.145354	0.0878484
genotype:RNAi	fmo-2 OE:EV-fmo-2 KO:EV	0	0.323427	0.126576	0.520278	7.34389e-05
genotype:RNAi	WT:EV-fmo-2 KO:EV	0	0.658217	0.461366	0.855068	7.87148e-14
genotype:RNAi	fmo-2 KO:pah-1-fmo-2 KO:EV	0	0.133741	-0.0631097	0.330592	0.368623
genotype:RNAi	fmo-2 OE:pah-1-fmo-2 KO:EV	0	0.390734	0.193883	0.587585	8.69034e-07
genotype:RNAi	WT:pah-1-fmo-2 KO:EV	0	0.659965	0.463114	0.856816	7.81597e-14
genotype:RNAi	WT:EV-fmo-2 OE:EV	0	0.33479	0.137939	0.531641	3.61008e-05
genotype:RNAi	fmo-2 KO:pah-1-fmo-2 OE:EV	0	-0.189685	-0.386536	0.00716562	0.0659403
genotype:RNAi	fmo-2 OE:pah-1-fmo-2 OE:EV	0	0.0673077	-0.129543	0.264159	0.921024
genotype:RNAi	WT:pah-1-fmo-2 OE:EV	0	0.336538	0.139688	0.533389	3.23159e-05
genotype:RNAi	fmo-2 KO:pah-1-WT:EV	0	-0.524476	-0.721326	-0.327625	3.55183e-11
genotype:RNAi	fmo-2 OE:pah-1-WT:EV	0	-0.267483	-0.464333	-0.0706316	0.0018482
genotype:RNAi	WT:pah-1-WT:EV	0	0.00174825	-0.195103	0.198599	1
genotype:RNAi	fmo-2 OE:pah-1-fmo-2 KO:pah-1	0	0.256993	0.0601421	0.453844	0.00320128
genotype:RNAi	WT:pah-1-fmo-2 KO:pah-1	0	0.526224	0.329373	0.723075	3.08743e-11
genotype:RNAi	WT:pah-1-fmo-2 OE:pah-1	0	0.269231	0.0723798	0.466082	0.00168342

[truncated: 8 more sheets: SF5K, SF5L, SF5M, SF5N, SF5O, SF5P, SF5Q, SF5R]
