# Supplementary material for: Metabolic regulation of behavior by the intestinal enzyme FMO-2
Source: Sci Adv. 2025 Oct 24;11(43):eadx3018. doi: 10.1126/sciadv.adx3018 (PMC12551704; doi:10.1126/sciadv.adx3018)
Supplement: Supplementary file 2 — Data S1 to S13 [file sciadv.adx3018_data_s1_to_s13.zip › Supplemental Data Files/Data S12.xlsx]

## Sheet: SF6A
Gene	replicate	fold change
EV	1	1
EV	1	1
EV	2	1
EV	2	1
EV	3	1
EV	3	1
tdo-2	1	0.531942
tdo-2	1	0.169403
tdo-2	2	0.640103
tdo-2	2	0.943195
tdo-2	3	0.126264
afmd-1	1	0.108172
afmd-1	1	0.0990513
afmd-1	2	0.777564
afmd-1	3	1.03061
kynu-1	1	0.289894
kynu-1	1	0.048909
kynu-1	2	0.0843011
kynu-1	2	0.134942
kynu-1	3	0.40036
haao-1	1	0.0557187
haao-1	1	0.190983
haao-1	2	0.129758
haao-1	2	0.52691
haao-1	3	0.287063
nkat-1	1	0.13736
nkat-1	1	0.316694
nkat-1	2	0.463748
nkat-1	3	0.268134
nkat-3	1	0.151811
nkat-3	1	0.498526
nkat-3	2	0.381799
nkat-3	2	0.432916
nkat-3	3	0.855301
tatn-1	1	0.0151127
tatn-1	1	0.0252965
tatn-1	2	0.552928
tatn-1	3	0.839072
got-2.1	1	0.00574587
got-2.1	1	0.0134585
got-2.1	2	0.091057
got-2.1	2	0.0124329
got-2.1	3	0.10426
got-2.1	3	0.310485
got-2.2	1	0.067118
got-2.2	1	0.291279
got-2.2	2	0.199
got-2.2	2	0.178776
got-2.2	3	0.483508
got-2.2	3	0.409179
kmo-1	1	0.00369607
kmo-1	1	0.0939493
kmo-1	2	0.348803
kmo-1	2	0.714238
kmo-1	3	0.530751
kmo-1	3	0.382025
umps-1	1	0.34659
umps-1	1	0.197535
umps-1	2	0.799581
umps-1	2	0.277486
umps-1	3	0.778961
acsd-1	1	0.108906
acsd-1	1	0.472176
acsd-1	2	0.0489966
acsd-1	2	0.647905
acsd-1	3	0.343728

## Sheet: SF6B
all raw data, three replicates
date	genotype	RNAi	squares crossed
rep1	WT	EV	69
rep1	WT	EV	77
rep1	WT	EV	56
rep1	WT	EV	58
rep1	WT	EV	74
rep1	WT	EV	72
rep1	WT	EV	37
rep1	WT	EV	82
rep1	WT	EV	48
rep1	WT	EV	91
rep1	WT	EV	46
rep1	WT	EV	61
rep1	WT	EV	59
rep1	WT	EV	77
rep1	WT	EV	67
rep1	WT	EV	56
rep1	WT	EV	70
rep1	WT	EV	72
rep1	WT	nkat-1	80
rep1	WT	nkat-1	69
rep1	WT	nkat-1	70
rep1	WT	nkat-1	64
rep1	WT	nkat-1	51
rep1	WT	nkat-1	69
rep1	WT	nkat-1	80
rep1	WT	nkat-1	82
rep1	WT	nkat-1	90
rep1	WT	nkat-1	99
rep1	WT	nkat-1	101
rep1	WT	nkat-1	90
rep1	WT	nkat-1	106
rep1	WT	nkat-1	74
rep1	WT	nkat-1	96
rep1	WT	nkat-1	53
rep1	WT	nkat-1	50
rep1	WT	nkat-1	64
rep1	fmo-2 KO	EV	18
rep1	fmo-2 KO	EV	21
rep1	fmo-2 KO	EV	27
rep1	fmo-2 KO	EV	26
rep1	fmo-2 KO	EV	40
rep1	fmo-2 KO	EV	24
rep1	fmo-2 KO	EV	27
rep1	fmo-2 KO	EV	16
rep1	fmo-2 KO	EV	6
rep1	fmo-2 KO	EV	26
rep1	fmo-2 KO	EV	19
rep1	fmo-2 KO	EV	24
rep1	fmo-2 KO	EV	13
rep1	fmo-2 KO	EV	8
rep1	fmo-2 KO	EV	43
rep1	fmo-2 KO	EV	29
rep1	fmo-2 KO	EV	19
rep1	fmo-2 KO	EV	43
rep1	fmo-2 KO	nkat-1	16
rep1	fmo-2 KO	nkat-1	45
rep1	fmo-2 KO	nkat-1	22
rep1	fmo-2 KO	nkat-1	19
rep1	fmo-2 KO	nkat-1	22
rep1	fmo-2 KO	nkat-1	37
rep1	fmo-2 KO	nkat-1	18
rep1	fmo-2 KO	nkat-1	21
rep1	fmo-2 KO	nkat-1	26
rep1	fmo-2 KO	nkat-1	29
rep1	fmo-2 KO	nkat-1	22
rep1	fmo-2 KO	nkat-1	13
rep1	fmo-2 KO	nkat-1	51
rep1	fmo-2 KO	nkat-1	21
rep1	fmo-2 KO	nkat-1	21
rep1	fmo-2 KO	nkat-1	32
rep1	fmo-2 KO	nkat-1	38
rep1	fmo-2 KO	nkat-1	26
rep1	fmo-2 OE	EV	61
rep1	fmo-2 OE	EV	74
rep1	fmo-2 OE	EV	13
rep1	fmo-2 OE	EV	50
rep1	fmo-2 OE	EV	54
rep1	fmo-2 OE	EV	43
rep1	fmo-2 OE	EV	30
rep1	fmo-2 OE	EV	34
rep1	fmo-2 OE	EV	19
rep1	fmo-2 OE	EV	69
rep1	fmo-2 OE	EV	72
rep1	fmo-2 OE	EV	30
rep1	fmo-2 OE	EV	37
rep1	fmo-2 OE	EV	75
rep1	fmo-2 OE	EV	43
rep1	fmo-2 OE	EV	51
rep1	fmo-2 OE	EV	27
rep1	fmo-2 OE	EV	64
rep1	fmo-2 OE	nkat-1	88
rep1	fmo-2 OE	nkat-1	37
rep1	fmo-2 OE	nkat-1	53
rep1	fmo-2 OE	nkat-1	64
rep1	fmo-2 OE	nkat-1	85
rep1	fmo-2 OE	nkat-1	59
rep1	fmo-2 OE	nkat-1	75
rep1	fmo-2 OE	nkat-1	59
rep1	fmo-2 OE	nkat-1	90
rep1	fmo-2 OE	nkat-1	35
rep1	fmo-2 OE	nkat-1	53
rep1	fmo-2 OE	nkat-1	35
rep1	fmo-2 OE	nkat-1	42
rep1	fmo-2 OE	nkat-1	51
rep1	fmo-2 OE	nkat-1	98
rep1	fmo-2 OE	nkat-1	90
rep1	fmo-2 OE	nkat-1	45
rep1	fmo-2 OE	nkat-1	61
rep2 (representative)	WT	EV	104
rep2 (representative)	WT	EV	43
rep2 (representative)	WT	EV	53
rep2 (representative)	WT	EV	38
rep2 (representative)	WT	EV	77
rep2 (representative)	WT	EV	104
rep2 (representative)	WT	EV	70
rep2 (representative)	WT	EV	91
rep2 (representative)	WT	EV	82
rep2 (representative)	WT	EV	99
rep2 (representative)	WT	EV	74
rep2 (representative)	WT	EV	53
rep2 (representative)	WT	EV	64
rep2 (representative)	WT	EV	74
rep2 (representative)	WT	EV	62
rep2 (representative)	WT	EV	48
rep2 (representative)	WT	EV	56
rep2 (representative)	WT	EV	51
rep2 (representative)	WT	EV	94
rep2 (representative)	WT	nkat-1	70
rep2 (representative)	WT	nkat-1	86
rep2 (representative)	WT	nkat-1	42
rep2 (representative)	WT	nkat-1	88
rep2 (representative)	WT	nkat-1	5
rep2 (representative)	WT	nkat-1	48
rep2 (representative)	WT	nkat-1	80
rep2 (representative)	WT	nkat-1	38
rep2 (representative)	WT	nkat-1	19
rep2 (representative)	WT	nkat-1	54
rep2 (representative)	WT	nkat-1	88
rep2 (representative)	WT	nkat-1	77
rep2 (representative)	WT	nkat-1	58
rep2 (representative)	WT	nkat-1	53
rep2 (representative)	WT	nkat-1	109
rep2 (representative)	WT	nkat-1	85
rep2 (representative)	WT	nkat-1	82
rep2 (representative)	WT	nkat-1	51
rep2 (representative)	fmo-2 KO	EV	59
rep2 (representative)	fmo-2 KO	EV	30
rep2 (representative)	fmo-2 KO	EV	27
rep2 (representative)	fmo-2 KO	EV	27
rep2 (representative)	fmo-2 KO	EV	27
rep2 (representative)	fmo-2 KO	EV	30
rep2 (representative)	fmo-2 KO	EV	24
rep2 (representative)	fmo-2 KO	EV	34
rep2 (representative)	fmo-2 KO	EV	24
rep2 (representative)	fmo-2 KO	EV	61
rep2 (representative)	fmo-2 KO	EV	42
rep2 (representative)	fmo-2 KO	EV	40
rep2 (representative)	fmo-2 KO	EV	22
rep2 (representative)	fmo-2 KO	EV	22
rep2 (representative)	fmo-2 KO	EV	43
rep2 (representative)	fmo-2 KO	EV	53
rep2 (representative)	fmo-2 KO	EV	24
rep2 (representative)	fmo-2 KO	EV	34
rep2 (representative)	fmo-2 KO	nkat-1	21
rep2 (representative)	fmo-2 KO	nkat-1	29
rep2 (representative)	fmo-2 KO	nkat-1	27
rep2 (representative)	fmo-2 KO	nkat-1	21
rep2 (representative)	fmo-2 KO	nkat-1	51
rep2 (representative)	fmo-2 KO	nkat-1	38
rep2 (representative)	fmo-2 KO	nkat-1	43
rep2 (representative)	fmo-2 KO	nkat-1	19
rep2 (representative)	fmo-2 KO	nkat-1	37
rep2 (representative)	fmo-2 KO	nkat-1	37
rep2 (representative)	fmo-2 KO	nkat-1	45
rep2 (representative)	fmo-2 KO	nkat-1	42
rep2 (representative)	fmo-2 KO	nkat-1	6
rep2 (representative)	fmo-2 KO	nkat-1	19
rep2 (representative)	fmo-2 KO	nkat-1	24
rep2 (representative)	fmo-2 KO	nkat-1	46
rep2 (representative)	fmo-2 KO	nkat-1	30
rep2 (representative)	fmo-2 KO	nkat-1	46
rep2 (representative)	fmo-2 OE	EV	35
rep2 (representative)	fmo-2 OE	EV	48
rep2 (representative)	fmo-2 OE	EV	38
rep2 (representative)	fmo-2 OE	EV	58
rep2 (representative)	fmo-2 OE	EV	43
rep2 (representative)	fmo-2 OE	EV	70
rep2 (representative)	fmo-2 OE	EV	64
rep2 (representative)	fmo-2 OE	EV	56
rep2 (representative)	fmo-2 OE	EV	26
rep2 (representative)	fmo-2 OE	EV	26
rep2 (representative)	fmo-2 OE	EV	61
rep2 (representative)	fmo-2 OE	EV	50
rep2 (representative)	fmo-2 OE	EV	45
rep2 (representative)	fmo-2 OE	EV	45
rep2 (representative)	fmo-2 OE	EV	48
rep2 (representative)	fmo-2 OE	EV	38
rep2 (representative)	fmo-2 OE	EV	24
rep2 (representative)	fmo-2 OE	EV	83
rep2 (representative)	fmo-2 OE	nkat-1	107
rep2 (representative)	fmo-2 OE	nkat-1	53
rep2 (representative)	fmo-2 OE	nkat-1	43
rep2 (representative)	fmo-2 OE	nkat-1	42
rep2 (representative)	fmo-2 OE	nkat-1	11
rep2 (representative)	fmo-2 OE	nkat-1	56
rep2 (representative)	fmo-2 OE	nkat-1	70
rep2 (representative)	fmo-2 OE	nkat-1	67
rep2 (representative)	fmo-2 OE	nkat-1	50
rep2 (representative)	fmo-2 OE	nkat-1	37
rep2 (representative)	fmo-2 OE	nkat-1	16
rep2 (representative)	fmo-2 OE	nkat-1	43
rep2 (representative)	fmo-2 OE	nkat-1	16
rep2 (representative)	fmo-2 OE	nkat-1	19
rep2 (representative)	fmo-2 OE	nkat-1	19
rep2 (representative)	fmo-2 OE	nkat-1	22
rep2 (representative)	fmo-2 OE	nkat-1	64
rep3	WT	EV	94
rep3	WT	EV	67
rep3	WT	EV	67
rep3	WT	EV	101
rep3	WT	EV	78
rep3	WT	EV	46
rep3	WT	EV	80
rep3	WT	EV	69
rep3	WT	EV	67
rep3	WT	EV	48
rep3	WT	EV	62
rep3	WT	EV	74
rep3	WT	EV	104
rep3	WT	EV	77
rep3	WT	EV	99
rep3	WT	EV	83
rep3	WT	EV	72
rep3	WT	EV	72
rep3	WT	nkat-1	50
rep3	WT	nkat-1	46
rep3	WT	nkat-1	29
rep3	WT	nkat-1	80
rep3	WT	nkat-1	43
rep3	WT	nkat-1	72
rep3	WT	nkat-1	78
rep3	WT	nkat-1	58
rep3	WT	nkat-1	78
rep3	WT	nkat-1	85
rep3	WT	nkat-1	37
rep3	WT	nkat-1	93
rep3	WT	nkat-1	90
rep3	WT	nkat-1	80
rep3	WT	nkat-1	38
rep3	WT	nkat-1	80
rep3	WT	nkat-1	61
rep3	WT	nkat-1	50
rep3	fmo-2 KO	EV	21
rep3	fmo-2 KO	EV	27
rep3	fmo-2 KO	EV	24
rep3	fmo-2 KO	EV	24
rep3	fmo-2 KO	EV	16
rep3	fmo-2 KO	EV	29
rep3	fmo-2 KO	EV	19
rep3	fmo-2 KO	EV	48
rep3	fmo-2 KO	EV	26
rep3	fmo-2 KO	EV	19
rep3	fmo-2 KO	EV	29
rep3	fmo-2 KO	EV	34
rep3	fmo-2 KO	EV	16
rep3	fmo-2 KO	EV	51
rep3	fmo-2 KO	EV	18
rep3	fmo-2 KO	EV	24
rep3	fmo-2 KO	EV	30
rep3	fmo-2 KO	EV	19
rep3	fmo-2 KO	nkat-1	38
rep3	fmo-2 KO	nkat-1	18
rep3	fmo-2 KO	nkat-1	24
rep3	fmo-2 KO	nkat-1	59
rep3	fmo-2 KO	nkat-1	27
rep3	fmo-2 KO	nkat-1	37
rep3	fmo-2 KO	nkat-1	27
rep3	fmo-2 KO	nkat-1	43
rep3	fmo-2 KO	nkat-1	19
rep3	fmo-2 KO	nkat-1	26
rep3	fmo-2 KO	nkat-1	67
rep3	fmo-2 KO	nkat-1	5
rep3	fmo-2 KO	nkat-1	37
rep3	fmo-2 KO	nkat-1	18
rep3	fmo-2 KO	nkat-1	58
rep3	fmo-2 KO	nkat-1	21
rep3	fmo-2 KO	nkat-1	8
rep3	fmo-2 KO	nkat-1	32
rep3	fmo-2 OE	EV	54
rep3	fmo-2 OE	EV	50
rep3	fmo-2 OE	EV	26
rep3	fmo-2 OE	EV	18
rep3	fmo-2 OE	EV	26
rep3	fmo-2 OE	EV	40
rep3	fmo-2 OE	EV	40
rep3	fmo-2 OE	EV	24
rep3	fmo-2 OE	EV	38
rep3	fmo-2 OE	EV	70
rep3	fmo-2 OE	EV	21
rep3	fmo-2 OE	EV	54
rep3	fmo-2 OE	EV	38
rep3	fmo-2 OE	EV	62
rep3	fmo-2 OE	EV	45
rep3	fmo-2 OE	EV	48
rep3	fmo-2 OE	EV	22
rep3	fmo-2 OE	EV	64
rep3	fmo-2 OE	nkat-1	67
rep3	fmo-2 OE	nkat-1	70
rep3	fmo-2 OE	nkat-1	40
rep3	fmo-2 OE	nkat-1	59
rep3	fmo-2 OE	nkat-1	45
rep3	fmo-2 OE	nkat-1	50
rep3	fmo-2 OE	nkat-1	59
rep3	fmo-2 OE	nkat-1	29
rep3	fmo-2 OE	nkat-1	83
rep3	fmo-2 OE	nkat-1	45
rep3	fmo-2 OE	nkat-1	19
rep3	fmo-2 OE	nkat-1	21
rep3	fmo-2 OE	nkat-1	21
rep3	fmo-2 OE	nkat-1	30
rep3	fmo-2 OE	nkat-1	10
rep3	fmo-2 OE	nkat-1	35
rep3	fmo-2 OE	nkat-1	32
rep3	fmo-2 OE	nkat-1	54
Replicate 1 2-way ANOVA, Squares Entered~Genotype*RNAi
term	df	sumsq	meansq	statistic	p.value
genotype	2	9.1641	4.58205	77.3032	3.68e-21
RNAi	1	0.628331	0.628331	10.6005	0.00153496
genotype:RNAi	2	0.17483	0.0874149	1.47477	0.23367
Residuals	102	6.04592	0.0592737	NA	NA
Replicate 2 2-way ANOVA, Squares Entered~Genotype*RNAi
term	df	sumsq	meansq	statistic	p.value
genotype	2	4.20667	2.10334	26.5169	5.33e-10
RNAi	1	0.119092	0.119092	1.5014	0.223278
genotype:RNAi	2	0.0230757	0.0115379	0.145458	0.864805
Residuals	102	8.09071	0.0793207	NA	NA
Replicate 3 2-way ANOVA, Squares Entered~Genotype*RNAi
term	df	sumsq	meansq	statistic	p.value
genotype	2	5.48215	2.74107	54.2468	8.98e-17
RNAi	1	0.014913	0.014913	0.295133	0.588135
genotype:RNAi	2	0.251234	0.125617	2.48601	0.0882736
Residuals	102	5.15403	0.0505297	NA	NA
Replicate 1, 2-way ANOVA post-hoc tukey HSD test
term	contrast	null.value	estimate	conf.low	conf.high	adj.p.value
genotype	fmo-2 OE-fmo-2 KO	0	0.451503	0.315019	0.587987	1.19e-11
genotype	WT-fmo-2 KO	0	0.704235	0.567751	0.840719	1.55e-14
genotype	WT-fmo-2 OE	0	0.252732	0.116248	0.389216	7.75e-05
RNAi	nkat-1-EV	0	0.15255	0.0596148	0.245485	0.00153496
genotype:RNAi	fmo-2 OE:EV-fmo-2 KO:EV	0	0.356557	0.120836	0.592279	0.000385404
genotype:RNAi	WT:EV-fmo-2 KO:EV	0	0.63388	0.398159	0.869601	7.85e-11
genotype:RNAi	fmo-2 KO:nkat-1-fmo-2 KO:EV	0	0.0423497	-0.193371	0.278071	0.995197
genotype:RNAi	fmo-2 OE:nkat-1-fmo-2 KO:EV	0	0.588798	0.353077	0.824519	1.2e-09
genotype:RNAi	WT:nkat-1-fmo-2 KO:EV	0	0.81694	0.581219	1.05266	6.74e-14
genotype:RNAi	WT:EV-fmo-2 OE:EV	0	0.277322	0.0416012	0.513044	0.0114231
genotype:RNAi	fmo-2 KO:nkat-1-fmo-2 OE:EV	0	-0.314208	-0.549929	-0.0784865	0.00256576
genotype:RNAi	fmo-2 OE:nkat-1-fmo-2 OE:EV	0	0.23224	-0.00348072	0.467962	0.055946
genotype:RNAi	WT:nkat-1-fmo-2 OE:EV	0	0.460383	0.224661	0.696104	1.95e-06
genotype:RNAi	fmo-2 KO:nkat-1-WT:EV	0	-0.59153	-0.827251	-0.355809	1.02e-09
genotype:RNAi	fmo-2 OE:nkat-1-WT:EV	0	-0.045082	-0.280803	0.190639	0.993568
genotype:RNAi	WT:nkat-1-WT:EV	0	0.18306	-0.052661	0.418781	0.222092
genotype:RNAi	fmo-2 OE:nkat-1-fmo-2 KO:nkat-1	0	0.546448	0.310727	0.782169	1.49e-08
genotype:RNAi	WT:nkat-1-fmo-2 KO:nkat-1	0	0.77459	0.538869	1.01031	8.28e-14
genotype:RNAi	WT:nkat-1-fmo-2 OE:nkat-1	0	0.228142	-0.00757908	0.463863	0.0637092
Replicate 2, 2-way ANOVA post-hoc tukey HSD test
term	contrast	null.value	estimate	conf.low	conf.high	adj.p.value
genotype	fmo-2 OE-fmo-2 KO	0	0.170743	0.0117335	0.329753	0.0322467
genotype	WT-fmo-2 KO	0	0.473621	0.316806	0.630437	3.43e-10
genotype	WT-fmo-2 OE	0	0.302878	0.144931	0.460825	4.21e-05
RNAi	nkat-1-EV	0	-0.0664197	-0.173947	0.0411072	0.223317
genotype:RNAi	fmo-2 OE:EV-fmo-2 KO:EV	0	0.184343	-0.0883411	0.457028	0.370388
genotype:RNAi	WT:EV-fmo-2 KO:EV	0	0.507576	0.238503	0.776648	4.55e-06
genotype:RNAi	fmo-2 KO:nkat-1-fmo-2 KO:EV	0	-0.0328283	-0.305513	0.239856	0.999293	NS.
genotype:RNAi	fmo-2 OE:nkat-1-fmo-2 KO:EV	0	0.122549	-0.154117	0.399215	0.791682
genotype:RNAi	WT:nkat-1-fmo-2 KO:EV	0	0.40404	0.131356	0.676725	0.000540727
genotype:RNAi	WT:EV-fmo-2 OE:EV	0	0.323232	0.0541597	0.592305	0.0091138
genotype:RNAi	fmo-2 KO:nkat-1-fmo-2 OE:EV	0	-0.217172	-0.489856	0.0555128	0.198326
genotype:RNAi	fmo-2 OE:nkat-1-fmo-2 OE:EV	0	-0.0617944	-0.33846	0.214871	0.986886	NS.
genotype:RNAi	WT:nkat-1-fmo-2 OE:EV	0	0.219697	-0.0529876	0.492382	0.187859
genotype:RNAi	fmo-2 KO:nkat-1-WT:EV	0	-0.540404	-0.809477	-0.271331	9.53e-07
genotype:RNAi	fmo-2 OE:nkat-1-WT:EV	0	-0.385027	-0.658133	-0.11192	0.00116576
genotype:RNAi	WT:nkat-1-WT:EV	0	-0.103535	-0.372608	0.165537	0.873026	NS.
genotype:RNAi	fmo-2 OE:nkat-1-fmo-2 KO:nkat-1	0	0.155377	-0.121288	0.432043	0.580012
genotype:RNAi	WT:nkat-1-fmo-2 KO:nkat-1	0	0.436869	0.164184	0.709553	0.00014079
genotype:RNAi	WT:nkat-1-fmo-2 OE:nkat-1	0	0.281491	0.00482583	0.558157	0.0436829
Replicate 3, 2-way ANOVA post-hoc tukey HSD test
term	contrast	null.value	estimate	conf.low	conf.high	adj.p.value
genotype	fmo-2 OE-fmo-2 KO	0	0.173913	0.0478977	0.299928	0.0039965
genotype	WT-fmo-2 KO	0	0.540541	0.414525	0.666556	3.92e-14
genotype	WT-fmo-2 OE	0	0.366627	0.240612	0.492643	1.22e-09
RNAi	nkat-1-EV	0	-0.0235018	-0.109309	0.0623052	0.588135
genotype:RNAi	fmo-2 OE:EV-fmo-2 KO:EV	0	0.19624	-0.0214013	0.413881	0.101989
genotype:RNAi	WT:EV-fmo-2 KO:EV	0	0.652174	0.434533	0.869815	9.61e-13
genotype:RNAi	fmo-2 KO:nkat-1-fmo-2 KO:EV	0	0.0658049	-0.151836	0.283446	0.950899
genotype:RNAi	fmo-2 OE:nkat-1-fmo-2 KO:EV	0	0.217391	-0.000249676	0.435032	0.0504417
genotype:RNAi	WT:nkat-1-fmo-2 KO:EV	0	0.494712	0.277071	0.712353	2.76e-08
genotype:RNAi	WT:EV-fmo-2 OE:EV	0	0.455934	0.238293	0.673575	3.06e-07
genotype:RNAi	fmo-2 KO:nkat-1-fmo-2 OE:EV	0	-0.130435	-0.348076	0.0872062	0.50845
genotype:RNAi	fmo-2 OE:nkat-1-fmo-2 OE:EV	0	0.0211516	-0.196489	0.238793	0.999752
genotype:RNAi	WT:nkat-1-fmo-2 OE:EV	0	0.298472	0.0808314	0.516113	0.00173666
genotype:RNAi	fmo-2 KO:nkat-1-WT:EV	0	-0.586369	-0.80401	-0.368728	7.29e-11
genotype:RNAi	fmo-2 OE:nkat-1-WT:EV	0	-0.434783	-0.652424	-0.217142	1.1e-06
genotype:RNAi	WT:nkat-1-WT:EV	0	-0.157462	-0.375103	0.0601792	0.294841
genotype:RNAi	fmo-2 OE:nkat-1-fmo-2 KO:nkat-1	0	0.151586	-0.0660546	0.369227	0.336685
genotype:RNAi	WT:nkat-1-fmo-2 KO:nkat-1	0	0.428907	0.211266	0.646548	1.55e-06
genotype:RNAi	WT:nkat-1-fmo-2 OE:nkat-1	0	0.277321	0.0596798	0.494962	0.00457919

## Sheet: SF6C
all raw data, three replicates
genotype	RNAi	squares entered	replicate
WT	EV	108	1 (representative)
WT	EV	105	1 (representative)
WT	EV	103	1 (representative)
WT	EV	107	1 (representative)
WT	EV	101	1 (representative)
WT	EV	109	1 (representative)
WT	EV	107	1 (representative)
WT	EV	88	1 (representative)
WT	EV	105	1 (representative)
WT	EV	108	1 (representative)
WT	EV	105	1 (representative)
WT	EV	109	1 (representative)
WT	EV	108	1 (representative)
WT	EV	107	1 (representative)
WT	EV	105	1 (representative)
WT	EV	101	1 (representative)
WT	EV	98	1 (representative)
WT	EV	25	1 (representative)
WT	EV	90	1 (representative)
WT	EV	99	1 (representative)
WT	EV	105	1 (representative)
WT	EV	80	1 (representative)
WT	EV	98	1 (representative)
WT	EV	106	1 (representative)
WT	EV	108	1 (representative)
WT	nkat-3	109	1 (representative)
WT	nkat-3	89	1 (representative)
WT	nkat-3	107	1 (representative)
WT	nkat-3	107	1 (representative)
WT	nkat-3	106	1 (representative)
WT	nkat-3	104	1 (representative)
WT	nkat-3	101	1 (representative)
WT	nkat-3	102	1 (representative)
WT	nkat-3	105	1 (representative)
WT	nkat-3	107	1 (representative)
WT	nkat-3	102	1 (representative)
WT	nkat-3	106	1 (representative)
WT	nkat-3	109	1 (representative)
WT	nkat-3	101	1 (representative)
WT	nkat-3	98	1 (representative)
WT	nkat-3	105	1 (representative)
WT	nkat-3	103	1 (representative)
WT	nkat-3	106	1 (representative)
WT	nkat-3	105	1 (representative)
WT	nkat-3	103	1 (representative)
WT	nkat-3	104	1 (representative)
WT	nkat-3	108	1 (representative)
WT	nkat-3	109	1 (representative)
WT	nkat-3	107	1 (representative)
WT	nkat-3	104	1 (representative)
fmo-2 OE	EV	53	1 (representative)
fmo-2 OE	EV	35	1 (representative)
fmo-2 OE	EV	45	1 (representative)
fmo-2 OE	EV	60	1 (representative)
fmo-2 OE	EV	93	1 (representative)
fmo-2 OE	EV	36	1 (representative)
fmo-2 OE	EV	72	1 (representative)
fmo-2 OE	EV	61	1 (representative)
fmo-2 OE	EV	29	1 (representative)
fmo-2 OE	EV	82	1 (representative)
fmo-2 OE	EV	39	1 (representative)
fmo-2 OE	EV	53	1 (representative)
fmo-2 OE	EV	54	1 (representative)
fmo-2 OE	EV	51	1 (representative)
fmo-2 OE	EV	74	1 (representative)
fmo-2 OE	EV	90	1 (representative)
fmo-2 OE	EV	89	1 (representative)
fmo-2 OE	EV	99	1 (representative)
fmo-2 OE	EV	37	1 (representative)
fmo-2 OE	EV	63	1 (representative)
fmo-2 OE	EV	74	1 (representative)
fmo-2 OE	EV	27	1 (representative)
fmo-2 OE	EV	40	1 (representative)
fmo-2 OE	EV	67	1 (representative)
fmo-2 OE	EV	95	1 (representative)
fmo-2 OE	nkat-3	68	1 (representative)
fmo-2 OE	nkat-3	62	1 (representative)
fmo-2 OE	nkat-3	27	1 (representative)
fmo-2 OE	nkat-3	57	1 (representative)
fmo-2 OE	nkat-3	39	1 (representative)
fmo-2 OE	nkat-3	32	1 (representative)
fmo-2 OE	nkat-3	88	1 (representative)
fmo-2 OE	nkat-3	59	1 (representative)
fmo-2 OE	nkat-3	99	1 (representative)
fmo-2 OE	nkat-3	33	1 (representative)
fmo-2 OE	nkat-3	91	1 (representative)
fmo-2 OE	nkat-3	72	1 (representative)
fmo-2 OE	nkat-3	80	1 (representative)
fmo-2 OE	nkat-3	33	1 (representative)
fmo-2 OE	nkat-3	70	1 (representative)
fmo-2 OE	nkat-3	34	1 (representative)
fmo-2 OE	nkat-3	51	1 (representative)
fmo-2 OE	nkat-3	75	1 (representative)
fmo-2 OE	nkat-3	28	1 (representative)
fmo-2 OE	nkat-3	23	1 (representative)
fmo-2 OE	nkat-3	47	1 (representative)
fmo-2 OE	nkat-3	37	1 (representative)
fmo-2 OE	nkat-3	27	1 (representative)
fmo-2 OE	nkat-3	59	1 (representative)
fmo-2 KO	EV	36	1 (representative)
fmo-2 KO	EV	22	1 (representative)
fmo-2 KO	EV	47	1 (representative)
fmo-2 KO	EV	44	1 (representative)
fmo-2 KO	EV	19	1 (representative)
fmo-2 KO	EV	12	1 (representative)
fmo-2 KO	EV	29	1 (representative)
fmo-2 KO	EV	24	1 (representative)
fmo-2 KO	EV	51	1 (representative)
fmo-2 KO	EV	42	1 (representative)
fmo-2 KO	EV	9	1 (representative)
fmo-2 KO	EV	32	1 (representative)
fmo-2 KO	EV	33	1 (representative)
fmo-2 KO	EV	34	1 (representative)
fmo-2 KO	EV	29	1 (representative)
fmo-2 KO	EV	62	1 (representative)
fmo-2 KO	EV	20	1 (representative)
fmo-2 KO	EV	25	1 (representative)
fmo-2 KO	EV	14	1 (representative)
fmo-2 KO	EV	48	1 (representative)
fmo-2 KO	EV	6	1 (representative)
fmo-2 KO	EV	17	1 (representative)
fmo-2 KO	EV	30	1 (representative)
fmo-2 KO	EV	95	1 (representative)
fmo-2 KO	EV	27	1 (representative)
fmo-2 KO	nkat-3	21	1 (representative)
fmo-2 KO	nkat-3	49	1 (representative)
fmo-2 KO	nkat-3	20	1 (representative)
fmo-2 KO	nkat-3	9	1 (representative)
fmo-2 KO	nkat-3	24	1 (representative)
fmo-2 KO	nkat-3	45	1 (representative)
fmo-2 KO	nkat-3	33	1 (representative)
fmo-2 KO	nkat-3	34	1 (representative)
fmo-2 KO	nkat-3	37	1 (representative)
fmo-2 KO	nkat-3	21	1 (representative)
fmo-2 KO	nkat-3	30	1 (representative)
fmo-2 KO	nkat-3	18	1 (representative)
fmo-2 KO	nkat-3	87	1 (representative)
fmo-2 KO	nkat-3	99	1 (representative)
fmo-2 KO	nkat-3	25	1 (representative)
fmo-2 KO	nkat-3	12	1 (representative)
fmo-2 KO	nkat-3	17	1 (representative)
fmo-2 KO	nkat-3	16	1 (representative)
fmo-2 KO	nkat-3	9	1 (representative)
fmo-2 KO	nkat-3	18	1 (representative)
fmo-2 KO	nkat-3	11	1 (representative)
fmo-2 KO	nkat-3	15	1 (representative)
fmo-2 KO	nkat-3	38	1 (representative)
fmo-2 KO	nkat-3	20	1 (representative)
fmo-2 KO	nkat-3	43	1 (representative)
WT	EV	93	2
WT	EV	109	2
WT	EV	109	2
WT	EV	109	2
WT	EV	15	2
WT	EV	109	2
WT	EV	107	2
WT	EV	109	2
WT	EV	109	2
WT	EV	87	2
WT	EV	100	2
WT	EV	108	2
WT	EV	107	2
WT	EV	105	2
WT	EV	108	2
WT	EV	109	2
WT	EV	109	2
WT	EV	106	2
WT	EV	100	2
WT	EV	103	2
WT	EV	98	2
WT	EV	109	2
WT	EV	107	2
WT	EV	107	2
WT	EV	109	2
WT	nkat-3	109	2
WT	nkat-3	109	2
WT	nkat-3	109	2
WT	nkat-3	105	2
WT	nkat-3	109	2
WT	nkat-3	106	2
WT	nkat-3	108	2
WT	nkat-3	109	2
WT	nkat-3	109	2
WT	nkat-3	109	2
WT	nkat-3	102	2
WT	nkat-3	101	2
WT	nkat-3	109	2
WT	nkat-3	102	2
WT	nkat-3	109	2
WT	nkat-3	106	2
WT	nkat-3	109	2
WT	nkat-3	109	2
WT	nkat-3	106	2
WT	nkat-3	109	2
WT	nkat-3	109	2
WT	nkat-3	103	2
WT	nkat-3	109	2
WT	nkat-3	109	2
WT	nkat-3	107	2
fmo-2 KO	EV	74	2
fmo-2 KO	EV	77	2
fmo-2 KO	EV	37	2
fmo-2 KO	EV	57	2
fmo-2 KO	EV	76	2
fmo-2 KO	EV	44	2
fmo-2 KO	EV	20	2
fmo-2 KO	EV	28	2
fmo-2 KO	EV	96	2
fmo-2 KO	EV	70	2
fmo-2 KO	EV	83	2
fmo-2 KO	EV	91	2
fmo-2 KO	EV	86	2
fmo-2 KO	EV	83	2
fmo-2 KO	EV	32	2
fmo-2 KO	EV	33	2
fmo-2 KO	EV	64	2
fmo-2 KO	EV	31	2
fmo-2 KO	EV	95	2
fmo-2 KO	EV	10	2
fmo-2 KO	EV	83	2
fmo-2 KO	EV	94	2
fmo-2 KO	EV	39	2
fmo-2 KO	EV	79	2
fmo-2 KO	nkat-3	27	2
fmo-2 KO	nkat-3	30	2
fmo-2 KO	nkat-3	83	2
fmo-2 KO	nkat-3	91	2
fmo-2 KO	nkat-3	72	2
fmo-2 KO	nkat-3	93	2
fmo-2 KO	nkat-3	70	2
fmo-2 KO	nkat-3	44	2
fmo-2 KO	nkat-3	96	2
fmo-2 KO	nkat-3	82	2
fmo-2 KO	nkat-3	51	2
fmo-2 KO	nkat-3	87	2
fmo-2 KO	nkat-3	33	2
fmo-2 KO	nkat-3	35	2
fmo-2 KO	nkat-3	54	2
fmo-2 KO	nkat-3	92	2
fmo-2 KO	nkat-3	78	2
fmo-2 KO	nkat-3	78	2
fmo-2 KO	nkat-3	103	2
fmo-2 KO	nkat-3	80	2
fmo-2 KO	nkat-3	100	2
fmo-2 KO	nkat-3	31	2
fmo-2 KO	nkat-3	52	2
fmo-2 KO	nkat-3	41	2
fmo-2 KO	nkat-3	69	2
fmo-2 KO	nkat-3	81	2
fmo-2 OE	EV	5	2
fmo-2 OE	EV	97	2
fmo-2 OE	EV	75	2
fmo-2 OE	EV	97	2
fmo-2 OE	EV	17	2
fmo-2 OE	EV	47	2
fmo-2 OE	EV	84	2
fmo-2 OE	EV	88	2
fmo-2 OE	EV	98	2
fmo-2 OE	EV	97	2
fmo-2 OE	EV	45	2
fmo-2 OE	EV	69	2
fmo-2 OE	EV	84	2
fmo-2 OE	EV	81	2
fmo-2 OE	EV	62	2
fmo-2 OE	EV	57	2
fmo-2 OE	EV	89	2
fmo-2 OE	EV	72	2
fmo-2 OE	EV	91	2
fmo-2 OE	EV	98	2
fmo-2 OE	EV	45	2
fmo-2 OE	EV	40	2
fmo-2 OE	nkat-3	27	2
fmo-2 OE	nkat-3	46	2
fmo-2 OE	nkat-3	31	2
fmo-2 OE	nkat-3	45	2
fmo-2 OE	nkat-3	35	2
fmo-2 OE	nkat-3	32	2
fmo-2 OE	nkat-3	26	2
fmo-2 OE	nkat-3	83	2
fmo-2 OE	nkat-3	41	2
fmo-2 OE	nkat-3	36	2
fmo-2 OE	nkat-3	48	2
fmo-2 OE	nkat-3	42	2
fmo-2 OE	nkat-3	88	2
fmo-2 OE	nkat-3	69	2
fmo-2 OE	nkat-3	31	2
fmo-2 OE	nkat-3	56	2
fmo-2 OE	nkat-3	47	2
fmo-2 OE	nkat-3	16	2
fmo-2 OE	nkat-3	39	2
fmo-2 OE	nkat-3	31	2
fmo-2 OE	nkat-3	90	2
fmo-2 OE	nkat-3	44	2
fmo-2 OE	nkat-3	100	2
fmo-2 OE	nkat-3	34	2
WT	EV	109	3
WT	EV	104	3
WT	EV	104	3
WT	EV	109	3
WT	EV	114	3
WT	EV	116	3
WT	EV	115	3
WT	EV	116	3
WT	EV	108	3
WT	EV	116	3
WT	EV	112	3
WT	EV	113	3
WT	EV	111	3
WT	EV	103	3
WT	EV	111	3
WT	EV	110	3
WT	EV	109	3
WT	EV	115	3
WT	EV	111	3
WT	EV	116	3
WT	EV	25	3
WT	EV	101	3
WT	EV	106	3
WT	EV	108	3
WT	nkat-3	111	3
WT	nkat-3	116	3
WT	nkat-3	113	3
WT	nkat-3	115	3
WT	nkat-3	107	3
WT	nkat-3	114	3
WT	nkat-3	54	3
WT	nkat-3	116	3
WT	nkat-3	106	3
WT	nkat-3	55	3
WT	nkat-3	110	3
WT	nkat-3	114	3
WT	nkat-3	108	3
WT	nkat-3	112	3
WT	nkat-3	110	3
WT	nkat-3	111	3
WT	nkat-3	115	3
WT	nkat-3	114	3
WT	nkat-3	116	3
WT	nkat-3	116	3
WT	nkat-3	100	3
WT	nkat-3	100	3
WT	nkat-3	115	3
WT	nkat-3	102	3
fmo-2 KO	EV	83	3
fmo-2 KO	EV	84	3
fmo-2 KO	EV	33	3
fmo-2 KO	EV	61	3
fmo-2 KO	EV	79	3
fmo-2 KO	EV	48	3
fmo-2 KO	EV	57	3
fmo-2 KO	EV	29	3
fmo-2 KO	EV	81	3
fmo-2 KO	EV	22	3
fmo-2 KO	EV	60	3
fmo-2 KO	EV	63	3
fmo-2 KO	EV	58	3
fmo-2 KO	EV	59	3
fmo-2 KO	EV	71	3
fmo-2 KO	EV	38	3
fmo-2 KO	EV	46	3
fmo-2 KO	EV	74	3
fmo-2 KO	EV	30	3
fmo-2 KO	EV	78	3
fmo-2 KO	EV	44	3
fmo-2 KO	EV	26	3
fmo-2 KO	EV	38	3
fmo-2 KO	EV	49	3
fmo-2 KO	nkat-3	48	3
fmo-2 KO	nkat-3	48	3
fmo-2 KO	nkat-3	7	3
fmo-2 KO	nkat-3	43	3
fmo-2 KO	nkat-3	109	3
fmo-2 KO	nkat-3	30	3
fmo-2 KO	nkat-3	29	3
fmo-2 KO	nkat-3	62	3
fmo-2 KO	nkat-3	75	3
fmo-2 KO	nkat-3	36	3
fmo-2 KO	nkat-3	81	3
fmo-2 KO	nkat-3	64	3
fmo-2 KO	nkat-3	34	3
fmo-2 KO	nkat-3	48	3
fmo-2 KO	nkat-3	38	3
fmo-2 KO	nkat-3	46	3
fmo-2 KO	nkat-3	21	3
fmo-2 KO	nkat-3	40	3
fmo-2 KO	nkat-3	29	3
fmo-2 KO	nkat-3	35	3
fmo-2 KO	nkat-3	59	3
fmo-2 KO	nkat-3	99	3
fmo-2 KO	nkat-3	44	3
fmo-2 KO	nkat-3	56	3
fmo-2 KO	nkat-3	45	3
fmo-2 OE	EV	45	3
fmo-2 OE	EV	29	3
fmo-2 OE	EV	23	3
fmo-2 OE	EV	63	3
fmo-2 OE	EV	51	3
fmo-2 OE	EV	52	3
fmo-2 OE	EV	66	3
fmo-2 OE	EV	29	3
fmo-2 OE	EV	38	3
fmo-2 OE	EV	33	3
fmo-2 OE	EV	23	3
fmo-2 OE	EV	64	3
fmo-2 OE	EV	62	3
fmo-2 OE	EV	43	3
fmo-2 OE	EV	29	3
fmo-2 OE	EV	54	3
fmo-2 OE	EV	30	3
fmo-2 OE	EV	20	3
fmo-2 OE	EV	30	3
fmo-2 OE	EV	58	3
fmo-2 OE	EV	38	3
fmo-2 OE	EV	33	3
fmo-2 OE	EV	53	3
fmo-2 OE	EV	92	3
fmo-2 OE	EV	25	3
fmo-2 OE	nkat-3	16	3
fmo-2 OE	nkat-3	37	3
fmo-2 OE	nkat-3	54	3
fmo-2 OE	nkat-3	43	3
fmo-2 OE	nkat-3	76	3
fmo-2 OE	nkat-3	34	3
fmo-2 OE	nkat-3	50	3
fmo-2 OE	nkat-3	38	3
fmo-2 OE	nkat-3	39	3
fmo-2 OE	nkat-3	39	3
fmo-2 OE	nkat-3	86	3
fmo-2 OE	nkat-3	36	3
fmo-2 OE	nkat-3	59	3
fmo-2 OE	nkat-3	65	3
fmo-2 OE	nkat-3	70	3
fmo-2 OE	nkat-3	53	3
fmo-2 OE	nkat-3	61	3
fmo-2 OE	nkat-3	23	3
fmo-2 OE	nkat-3	63	3
fmo-2 OE	nkat-3	41	3
fmo-2 OE	nkat-3	32	3
fmo-2 OE	nkat-3	11	3
fmo-2 OE	nkat-3	16	3
fmo-2 OE	nkat-3	33	3
fmo-2 OE	nkat-3	13	3
Replicate 1 2-way ANOVA, Squares Entered~Genotype*RNAi
term	df	sumsq	meansq	statistic	p.value
genotype	2	12.9205	6.46024	176.864	2.16e-39
RNAi	1	0.0073019	0.0073019	0.199907	0.655473
genotype:RNAi	2	0.088664	0.044332	1.21369	0.30014
Residuals	143	5.2233	0.0365265	NA	NA
Replicate 2 2-way ANOVA, Squares Entered~Genotype*RNAi
term	df	sumsq	meansq	statistic	p.value
genotype	2	5.95027	2.97513	63.8695	1.95e-20
RNAi	1	0.0368765	0.0368765	0.791657	0.375126
genotype:RNAi	2	0.60414	0.30207	6.48477	0.00202588
Residuals	140	6.5214	0.0465815	NA	NA
Replicate 3 2-way ANOVA, Squares Entered~Genotype*RNAi
term	df	sumsq	meansq	statistic	p.value
genotype	2	10.0078	5.0039	152.595	5.35e-36
RNAi	1	0.0123418	0.0123418	0.376365	0.540543
genotype:RNAi	2	0.0214824	0.0107412	0.327556	0.72123
Residuals	141	4.62367	0.032792	NA	NA
Replicate 1, 2-way ANOVA post-hoc tukey HSD test
term	contrast	null.value	estimate	conf.low	conf.high	adj.p.value
genotype	fmo-2 OE-fmo-2 KO	0	0.263245	0.172256	0.354234	6.01e-10
genotype	WT-fmo-2 KO	0	0.711066	0.620538	0.801595	0
genotype	WT-fmo-2 OE	0	0.447822	0.356833	0.538811	0
RNAi	nkat-3-EV	0	-0.0140005	-0.0759004	0.0478994	0.655487
genotype:RNAi	fmo-2 OE:EV-fmo-2 KO:EV	0	0.286117	0.129961	0.442273	6.54e-06
genotype:RNAi	WT:EV-fmo-2 KO:EV	0	0.675252	0.519096	0.831407	0
genotype:RNAi	fmo-2 KO:nkat-3-fmo-2 KO:EV	0	-0.0225352	-0.178691	0.133621	0.998361	NS.
genotype:RNAi	fmo-2 OE:nkat-3-fmo-2 KO:EV	0	0.216415	0.058641	0.374189	0.00160256
genotype:RNAi	WT:nkat-3-fmo-2 KO:EV	0	0.724346	0.56819	0.880502	0
genotype:RNAi	WT:EV-fmo-2 OE:EV	0	0.389135	0.232979	0.545291	4.75e-10
genotype:RNAi	fmo-2 KO:nkat-3-fmo-2 OE:EV	0	-0.308652	-0.464808	-0.152496	9.36e-07
genotype:RNAi	fmo-2 OE:nkat-3-fmo-2 OE:EV	0	-0.0697015	-0.227476	0.0880726	0.797516	NS.
genotype:RNAi	WT:nkat-3-fmo-2 OE:EV	0	0.438229	0.282073	0.594385	3.23e-12
genotype:RNAi	fmo-2 KO:nkat-3-WT:EV	0	-0.697787	-0.853943	-0.541631	0
genotype:RNAi	fmo-2 OE:nkat-3-WT:EV	0	-0.458836	-0.616611	-0.301062	6.48e-13
genotype:RNAi	WT:nkat-3-WT:EV	0	0.0490946	-0.107061	0.20525	0.94387	NS.
genotype:RNAi	fmo-2 OE:nkat-3-fmo-2 KO:nkat-3	0	0.23895	0.0811762	0.396725	0.000330618
genotype:RNAi	WT:nkat-3-fmo-2 KO:nkat-3	0	0.746881	0.590725	0.903037	0
genotype:RNAi	WT:nkat-3-fmo-2 OE:nkat-3	0	0.507931	0.350157	0.665705	5.1e-14
Replicate 2, 2-way ANOVA post-hoc tukey HSD test
term	contrast	null.value	estimate	conf.low	conf.high	adj.p.value
genotype	fmo-2 OE-fmo-2 KO	0	-0.0644217	-0.168876	0.0400324	0.312862
genotype	WT-fmo-2 KO	0	0.390988	0.288733	0.493243	4.37e-14
genotype	WT-fmo-2 OE	0	0.45541	0.350955	0.559864	3.71e-14
RNAi	nkat-3-EV	0	-0.0317911	-0.102446	0.0388637	0.37522
genotype:RNAi	fmo-2 OE:EV-fmo-2 KO:EV	0	0.0802744	-0.103805	0.264354	0.805999
genotype:RNAi	WT:EV-fmo-2 KO:EV	0	0.392464	0.21424	0.570687	3.93e-08
genotype:RNAi	fmo-2 KO:nkat-3-fmo-2 KO:EV	0	0.0558154	-0.120721	0.232352	0.942473
genotype:RNAi	fmo-2 OE:nkat-3-fmo-2 KO:EV	0	-0.141431	-0.321463	0.0386024	0.213446
genotype:RNAi	WT:nkat-3-fmo-2 KO:EV	0	0.44756	0.269337	0.625783	3.73e-10
genotype:RNAi	WT:EV-fmo-2 OE:EV	0	0.312189	0.129879	0.494499	3.09e-05
genotype:RNAi	fmo-2 KO:nkat-3-fmo-2 OE:EV	0	-0.024459	-0.20512	0.156202	0.998793
genotype:RNAi	fmo-2 OE:nkat-3-fmo-2 OE:EV	0	-0.221705	-0.405784	-0.0376259	0.00859219
genotype:RNAi	WT:nkat-3-fmo-2 OE:EV	0	0.367286	0.184976	0.549595	5.67e-07
genotype:RNAi	fmo-2 KO:nkat-3-WT:EV	0	-0.336648	-0.511339	-0.161957	1.88e-06
genotype:RNAi	fmo-2 OE:nkat-3-WT:EV	0	-0.533894	-0.712118	-0.355671	2.3e-13
genotype:RNAi	WT:nkat-3-WT:EV	0	0.0550964	-0.121299	0.231492	0.945281
genotype:RNAi	fmo-2 OE:nkat-3-fmo-2 KO:nkat-3	0	-0.197246	-0.373783	-0.0207091	0.0189606
genotype:RNAi	WT:nkat-3-fmo-2 KO:nkat-3	0	0.391745	0.217053	0.566436	2.17e-08
genotype:RNAi	WT:nkat-3-fmo-2 OE:nkat-3	0	0.588991	0.410767	0.767214	7.08e-14
Replicate 3, 2-way ANOVA post-hoc tukey HSD test
term	contrast	null.value	estimate	conf.low	conf.high	adj.p.value
genotype	fmo-2 OE-fmo-2 KO	0	-0.0782718	-0.164497	0.00795311	0.0835825
genotype	WT-fmo-2 KO	0	0.512642	0.425532	0.599751	0
genotype	WT-fmo-2 OE	0	0.590913	0.504236	0.677591	0
RNAi	nkat-3-EV	0	-0.0183252	-0.0773802	0.0407297	0.540562
genotype:RNAi	fmo-2 OE:EV-fmo-2 KO:EV	0	-0.105902	-0.255422	0.0436183	0.321741
genotype:RNAi	WT:EV-fmo-2 KO:EV	0	0.48829	0.337252	0.639328	1.31e-14
genotype:RNAi	fmo-2 KO:nkat-3-fmo-2 KO:EV	0	-0.0523185	-0.201838	0.0972014	0.913621
genotype:RNAi	fmo-2 OE:nkat-3-fmo-2 KO:EV	0	-0.104028	-0.253548	0.0454918	0.341784
genotype:RNAi	WT:nkat-3-fmo-2 KO:EV	0	0.483607	0.332569	0.634645	1.6e-14
genotype:RNAi	WT:EV-fmo-2 OE:EV	0	0.594192	0.444672	0.743712	0
genotype:RNAi	fmo-2 KO:nkat-3-fmo-2 OE:EV	0	0.0535831	-0.0944032	0.20157	0.901351
genotype:RNAi	fmo-2 OE:nkat-3-fmo-2 OE:EV	0	0.00187354	-0.146113	0.14986	1
genotype:RNAi	WT:nkat-3-fmo-2 OE:EV	0	0.589508	0.439988	0.739028	0
genotype:RNAi	fmo-2 KO:nkat-3-WT:EV	0	-0.540609	-0.690129	-0.391089	3.11e-15
genotype:RNAi	fmo-2 OE:nkat-3-WT:EV	0	-0.592319	-0.741838	-0.442799	0
genotype:RNAi	WT:nkat-3-WT:EV	0	-0.00468384	-0.155722	0.146354	0.999999
genotype:RNAi	fmo-2 OE:nkat-3-fmo-2 KO:nkat-3	0	-0.0517096	-0.199696	0.0962768	0.914093
genotype:RNAi	WT:nkat-3-fmo-2 KO:nkat-3	0	0.535925	0.386405	0.685445	1.55e-15
genotype:RNAi	WT:nkat-3-fmo-2 OE:nkat-3	0	0.587635	0.438115	0.737155	0

## Sheet: SF6D
all raw data, three replicates
genotype	RNAi	squares entered	replicate
WT	EV	108	1 (representative)
WT	EV	105	1 (representative)
WT	EV	103	1 (representative)
WT	EV	107	1 (representative)
WT	EV	101	1 (representative)
WT	EV	109	1 (representative)
WT	EV	107	1 (representative)
WT	EV	88	1 (representative)
WT	EV	105	1 (representative)
WT	EV	108	1 (representative)
WT	EV	105	1 (representative)
WT	EV	109	1 (representative)
WT	EV	108	1 (representative)
WT	EV	107	1 (representative)
WT	EV	105	1 (representative)
WT	EV	101	1 (representative)
WT	EV	98	1 (representative)
WT	EV	25	1 (representative)
WT	EV	90	1 (representative)
WT	EV	99	1 (representative)
WT	EV	105	1 (representative)
WT	EV	80	1 (representative)
WT	EV	98	1 (representative)
WT	EV	106	1 (representative)
WT	EV	108	1 (representative)
WT	tatn-1	83	1 (representative)
WT	tatn-1	98	1 (representative)
WT	tatn-1	106	1 (representative)
WT	tatn-1	104	1 (representative)
WT	tatn-1	109	1 (representative)
WT	tatn-1	98	1 (representative)
WT	tatn-1	97	1 (representative)
WT	tatn-1	89	1 (representative)
WT	tatn-1	100	1 (representative)
WT	tatn-1	104	1 (representative)
WT	tatn-1	109	1 (representative)
WT	tatn-1	104	1 (representative)
WT	tatn-1	105	1 (representative)
WT	tatn-1	103	1 (representative)
WT	tatn-1	105	1 (representative)
WT	tatn-1	103	1 (representative)
WT	tatn-1	92	1 (representative)
WT	tatn-1	109	1 (representative)
WT	tatn-1	108	1 (representative)
WT	tatn-1	103	1 (representative)
WT	tatn-1	103	1 (representative)
WT	tatn-1	98	1 (representative)
WT	tatn-1	102	1 (representative)
WT	tatn-1	106	1 (representative)
WT	tatn-1	105	1 (representative)
fmo-2 OE	EV	53	1 (representative)
fmo-2 OE	EV	35	1 (representative)
fmo-2 OE	EV	45	1 (representative)
fmo-2 OE	EV	60	1 (representative)
fmo-2 OE	EV	93	1 (representative)
fmo-2 OE	EV	36	1 (representative)
fmo-2 OE	EV	72	1 (representative)
fmo-2 OE	EV	61	1 (representative)
fmo-2 OE	EV	29	1 (representative)
fmo-2 OE	EV	82	1 (representative)
fmo-2 OE	EV	39	1 (representative)
fmo-2 OE	EV	53	1 (representative)
fmo-2 OE	EV	54	1 (representative)
fmo-2 OE	EV	51	1 (representative)
fmo-2 OE	EV	74	1 (representative)
fmo-2 OE	EV	90	1 (representative)
fmo-2 OE	EV	89	1 (representative)
fmo-2 OE	EV	99	1 (representative)
fmo-2 OE	EV	37	1 (representative)
fmo-2 OE	EV	63	1 (representative)
fmo-2 OE	EV	74	1 (representative)
fmo-2 OE	EV	27	1 (representative)
fmo-2 OE	EV	40	1 (representative)
fmo-2 OE	EV	67	1 (representative)
fmo-2 OE	EV	95	1 (representative)
fmo-2 OE	tatn-1	31	1 (representative)
fmo-2 OE	tatn-1	21	1 (representative)
fmo-2 OE	tatn-1	36	1 (representative)
fmo-2 OE	tatn-1	96	1 (representative)
fmo-2 OE	tatn-1	77	1 (representative)
fmo-2 OE	tatn-1	56	1 (representative)
fmo-2 OE	tatn-1	47	1 (representative)
fmo-2 OE	tatn-1	66	1 (representative)
fmo-2 OE	tatn-1	78	1 (representative)
fmo-2 OE	tatn-1	86	1 (representative)
fmo-2 OE	tatn-1	46	1 (representative)
fmo-2 OE	tatn-1	48	1 (representative)
fmo-2 OE	tatn-1	45	1 (representative)
fmo-2 OE	tatn-1	48	1 (representative)
fmo-2 OE	tatn-1	89	1 (representative)
fmo-2 OE	tatn-1	34	1 (representative)
fmo-2 OE	tatn-1	87	1 (representative)
fmo-2 OE	tatn-1	93	1 (representative)
fmo-2 OE	tatn-1	52	1 (representative)
fmo-2 OE	tatn-1	90	1 (representative)
fmo-2 OE	tatn-1	54	1 (representative)
fmo-2 OE	tatn-1	83	1 (representative)
fmo-2 OE	tatn-1	50	1 (representative)
fmo-2 KO	EV	36	1 (representative)
fmo-2 KO	EV	22	1 (representative)
fmo-2 KO	EV	47	1 (representative)
fmo-2 KO	EV	44	1 (representative)
fmo-2 KO	EV	19	1 (representative)
fmo-2 KO	EV	12	1 (representative)
fmo-2 KO	EV	29	1 (representative)
fmo-2 KO	EV	24	1 (representative)
fmo-2 KO	EV	51	1 (representative)
fmo-2 KO	EV	42	1 (representative)
fmo-2 KO	EV	9	1 (representative)
fmo-2 KO	EV	32	1 (representative)
fmo-2 KO	EV	33	1 (representative)
fmo-2 KO	EV	34	1 (representative)
fmo-2 KO	EV	29	1 (representative)
fmo-2 KO	EV	62	1 (representative)
fmo-2 KO	EV	20	1 (representative)
fmo-2 KO	EV	25	1 (representative)
fmo-2 KO	EV	14	1 (representative)
fmo-2 KO	EV	48	1 (representative)
fmo-2 KO	EV	6	1 (representative)
fmo-2 KO	EV	17	1 (representative)
fmo-2 KO	EV	30	1 (representative)
fmo-2 KO	EV	95	1 (representative)
fmo-2 KO	EV	27	1 (representative)
fmo-2 KO	tatn-1	24	1 (representative)
fmo-2 KO	tatn-1	17	1 (representative)
fmo-2 KO	tatn-1	19	1 (representative)
fmo-2 KO	tatn-1	16	1 (representative)
fmo-2 KO	tatn-1	31	1 (representative)
fmo-2 KO	tatn-1	27	1 (representative)
fmo-2 KO	tatn-1	26	1 (representative)
fmo-2 KO	tatn-1	82	1 (representative)
fmo-2 KO	tatn-1	52	1 (representative)
fmo-2 KO	tatn-1	31	1 (representative)
fmo-2 KO	tatn-1	30	1 (representative)
fmo-2 KO	tatn-1	9	1 (representative)
fmo-2 KO	tatn-1	28	1 (representative)
fmo-2 KO	tatn-1	95	1 (representative)
fmo-2 KO	tatn-1	36	1 (representative)
fmo-2 KO	tatn-1	71	1 (representative)
fmo-2 KO	tatn-1	12	1 (representative)
fmo-2 KO	tatn-1	25	1 (representative)
fmo-2 KO	tatn-1	8	1 (representative)
fmo-2 KO	tatn-1	71	1 (representative)
fmo-2 KO	tatn-1	33	1 (representative)
fmo-2 KO	tatn-1	24	1 (representative)
fmo-2 KO	tatn-1	26	1 (representative)
fmo-2 KO	tatn-1	20	1 (representative)
fmo-2 KO	tatn-1	22	1 (representative)
WT	EV	93	2
WT	EV	109	2
WT	EV	109	2
WT	EV	109	2
WT	EV	15	2
WT	EV	109	2
WT	EV	107	2
WT	EV	109	2
WT	EV	109	2
WT	EV	87	2
WT	EV	100	2
WT	EV	108	2
WT	EV	107	2
WT	EV	105	2
WT	EV	108	2
WT	EV	109	2
WT	EV	109	2
WT	EV	106	2
WT	EV	100	2
WT	EV	103	2
WT	EV	98	2
WT	EV	109	2
WT	EV	107	2
WT	EV	107	2
WT	EV	109	2
WT	tatn-1	109	2
WT	tatn-1	109	2
WT	tatn-1	106	2
WT	tatn-1	109	2
WT	tatn-1	109	2
WT	tatn-1	109	2
WT	tatn-1	109	2
WT	tatn-1	100	2
WT	tatn-1	109	2
WT	tatn-1	109	2
WT	tatn-1	109	2
WT	tatn-1	108	2
WT	tatn-1	109	2
WT	tatn-1	109	2
WT	tatn-1	106	2
WT	tatn-1	101	2
WT	tatn-1	109	2
WT	tatn-1	108	2
WT	tatn-1	106	2
WT	tatn-1	89	2
WT	tatn-1	108	2
WT	tatn-1	109	2
WT	tatn-1	109	2
WT	tatn-1	101	2
WT	tatn-1	109	2
WT	tatn-1	105	2
fmo-2 KO	EV	74	2
fmo-2 KO	EV	77	2
fmo-2 KO	EV	37	2
fmo-2 KO	EV	57	2
fmo-2 KO	EV	76	2
fmo-2 KO	EV	44	2
fmo-2 KO	EV	20	2
fmo-2 KO	EV	28	2
fmo-2 KO	EV	96	2
fmo-2 KO	EV	70	2
fmo-2 KO	EV	83	2
fmo-2 KO	EV	91	2
fmo-2 KO	EV	86	2
fmo-2 KO	EV	83	2
fmo-2 KO	EV	32	2
fmo-2 KO	EV	33	2
fmo-2 KO	EV	64	2
fmo-2 KO	EV	31	2
fmo-2 KO	EV	95	2
fmo-2 KO	EV	10	2
fmo-2 KO	EV	83	2
fmo-2 KO	EV	94	2
fmo-2 KO	EV	39	2
fmo-2 KO	EV	79	2
fmo-2 KO	tatn-1	79	2
fmo-2 KO	tatn-1	63	2
fmo-2 KO	tatn-1	35	2
fmo-2 KO	tatn-1	92	2
fmo-2 KO	tatn-1	35	2
fmo-2 KO	tatn-1	31	2
fmo-2 KO	tatn-1	12	2
fmo-2 KO	tatn-1	93	2
fmo-2 KO	tatn-1	75	2
fmo-2 KO	tatn-1	86	2
fmo-2 KO	tatn-1	78	2
fmo-2 KO	tatn-1	90	2
fmo-2 KO	tatn-1	58	2
fmo-2 KO	tatn-1	75	2
fmo-2 KO	tatn-1	65	2
fmo-2 KO	tatn-1	24	2
fmo-2 KO	tatn-1	51	2
fmo-2 KO	tatn-1	77	2
fmo-2 KO	tatn-1	84	2
fmo-2 KO	tatn-1	86	2
fmo-2 KO	tatn-1	85	2
fmo-2 KO	tatn-1	96	2
fmo-2 KO	tatn-1	70	2
fmo-2 KO	tatn-1	86	2
fmo-2 KO	tatn-1	85	2
fmo-2 OE	EV	5	2
fmo-2 OE	EV	97	2
fmo-2 OE	EV	75	2
fmo-2 OE	EV	97	2
fmo-2 OE	EV	17	2
fmo-2 OE	EV	47	2
fmo-2 OE	EV	84	2
fmo-2 OE	EV	88	2
fmo-2 OE	EV	98	2
fmo-2 OE	EV	97	2
fmo-2 OE	EV	45	2
fmo-2 OE	EV	69	2
fmo-2 OE	EV	84	2
fmo-2 OE	EV	81	2
fmo-2 OE	EV	62	2
fmo-2 OE	EV	57	2
fmo-2 OE	EV	89	2
fmo-2 OE	EV	72	2
fmo-2 OE	EV	91	2
fmo-2 OE	EV	98	2
fmo-2 OE	EV	45	2
fmo-2 OE	EV	40	2
fmo-2 OE	tatn-1	55	2
fmo-2 OE	tatn-1	10	2
fmo-2 OE	tatn-1	77	2
fmo-2 OE	tatn-1	35	2
fmo-2 OE	tatn-1	35	2
fmo-2 OE	tatn-1	47	2
fmo-2 OE	tatn-1	54	2
fmo-2 OE	tatn-1	38	2
fmo-2 OE	tatn-1	8	2
fmo-2 OE	tatn-1	42	2
fmo-2 OE	tatn-1	41	2
fmo-2 OE	tatn-1	84	2
fmo-2 OE	tatn-1	20	2
fmo-2 OE	tatn-1	41	2
fmo-2 OE	tatn-1	82	2
fmo-2 OE	tatn-1	66	2
fmo-2 OE	tatn-1	45	2
fmo-2 OE	tatn-1	44	2
fmo-2 OE	tatn-1	88	2
fmo-2 OE	tatn-1	34	2
fmo-2 OE	tatn-1	24	2
fmo-2 OE	tatn-1	100	2
fmo-2 OE	tatn-1	40	2
fmo-2 OE	tatn-1	28	2
fmo-2 OE	tatn-1	31	2
WT	EV	109	3
WT	EV	104	3
WT	EV	104	3
WT	EV	109	3
WT	EV	114	3
WT	EV	116	3
WT	EV	115	3
WT	EV	116	3
WT	EV	108	3
WT	EV	116	3
WT	EV	112	3
WT	EV	113	3
WT	EV	111	3
WT	EV	103	3
WT	EV	111	3
WT	EV	110	3
WT	EV	109	3
WT	EV	115	3
WT	EV	111	3
WT	EV	116	3
WT	EV	25	3
WT	EV	101	3
WT	EV	106	3
WT	EV	108	3
WT	tatn-1	96	3
WT	tatn-1	116	3
WT	tatn-1	115	3
WT	tatn-1	116	3
WT	tatn-1	114	3
WT	tatn-1	111	3
WT	tatn-1	114	3
WT	tatn-1	114	3
WT	tatn-1	110	3
WT	tatn-1	111	3
WT	tatn-1	105	3
WT	tatn-1	116	3
WT	tatn-1	116	3
WT	tatn-1	116	3
WT	tatn-1	116	3
WT	tatn-1	116	3
WT	tatn-1	108	3
WT	tatn-1	102	3
WT	tatn-1	109	3
WT	tatn-1	114	3
WT	tatn-1	116	3
WT	tatn-1	105	3
WT	tatn-1	115	3
WT	tatn-1	106	3
WT	tatn-1	110	3
fmo-2 KO	EV	83	3
fmo-2 KO	EV	84	3
fmo-2 KO	EV	33	3
fmo-2 KO	EV	61	3
fmo-2 KO	EV	79	3
fmo-2 KO	EV	48	3
fmo-2 KO	EV	57	3
fmo-2 KO	EV	29	3
fmo-2 KO	EV	81	3
fmo-2 KO	EV	22	3
fmo-2 KO	EV	60	3
fmo-2 KO	EV	63	3
fmo-2 KO	EV	58	3
fmo-2 KO	EV	59	3
fmo-2 KO	EV	71	3
fmo-2 KO	EV	38	3
fmo-2 KO	EV	46	3
fmo-2 KO	EV	74	3
fmo-2 KO	EV	30	3
fmo-2 KO	EV	78	3
fmo-2 KO	EV	44	3
fmo-2 KO	EV	26	3
fmo-2 KO	EV	38	3
fmo-2 KO	EV	49	3
fmo-2 KO	tatn-1	38	3
fmo-2 KO	tatn-1	52	3
fmo-2 KO	tatn-1	32	3
fmo-2 KO	tatn-1	60	3
fmo-2 KO	tatn-1	76	3
fmo-2 KO	tatn-1	88	3
fmo-2 KO	tatn-1	44	3
fmo-2 KO	tatn-1	55	3
fmo-2 KO	tatn-1	70	3
fmo-2 KO	tatn-1	42	3
fmo-2 KO	tatn-1	72	3
fmo-2 KO	tatn-1	89	3
fmo-2 KO	tatn-1	74	3
fmo-2 KO	tatn-1	67	3
fmo-2 KO	tatn-1	63	3
fmo-2 KO	tatn-1	45	3
fmo-2 KO	tatn-1	91	3
fmo-2 KO	tatn-1	59	3
fmo-2 KO	tatn-1	60	3
fmo-2 KO	tatn-1	89	3
fmo-2 KO	tatn-1	51	3
fmo-2 KO	tatn-1	76	3
fmo-2 KO	tatn-1	71	3
fmo-2 KO	tatn-1	80	3
fmo-2 KO	tatn-1	66	3
fmo-2 OE	EV	45	3
fmo-2 OE	EV	29	3
fmo-2 OE	EV	23	3
fmo-2 OE	EV	63	3
fmo-2 OE	EV	51	3
fmo-2 OE	EV	52	3
fmo-2 OE	EV	66	3
fmo-2 OE	EV	29	3
fmo-2 OE	EV	38	3
fmo-2 OE	EV	33	3
fmo-2 OE	EV	23	3
fmo-2 OE	EV	64	3
fmo-2 OE	EV	62	3
fmo-2 OE	EV	43	3
fmo-2 OE	EV	29	3
fmo-2 OE	EV	54	3
fmo-2 OE	EV	30	3
fmo-2 OE	EV	20	3
fmo-2 OE	EV	30	3
fmo-2 OE	EV	58	3
fmo-2 OE	EV	38	3
fmo-2 OE	EV	33	3
fmo-2 OE	EV	53	3
fmo-2 OE	EV	92	3
fmo-2 OE	EV	25	3
fmo-2 OE	tatn-1	39	3
fmo-2 OE	tatn-1	30	3
fmo-2 OE	tatn-1	31	3
fmo-2 OE	tatn-1	63	3
fmo-2 OE	tatn-1	47	3
fmo-2 OE	tatn-1	42	3
fmo-2 OE	tatn-1	47	3
fmo-2 OE	tatn-1	68	3
fmo-2 OE	tatn-1	31	3
fmo-2 OE	tatn-1	52	3
fmo-2 OE	tatn-1	16	3
fmo-2 OE	tatn-1	14	3
fmo-2 OE	tatn-1	46	3
fmo-2 OE	tatn-1	38	3
fmo-2 OE	tatn-1	50	3
fmo-2 OE	tatn-1	80	3
fmo-2 OE	tatn-1	76	3
fmo-2 OE	tatn-1	7	3
fmo-2 OE	tatn-1	24	3
fmo-2 OE	tatn-1	59	3
fmo-2 OE	tatn-1	52	3
fmo-2 OE	tatn-1	34	3
fmo-2 OE	tatn-1	55	3
fmo-2 OE	tatn-1	35	3
Replicate 1 2-way ANOVA, Squares Entered~Genotype*RNAi
term	df	sumsq	meansq	statistic	p.value
genotype	2	11.7081	5.85407	156.992	1.06e-36
RNAi	1	0.00727676	0.00727676	0.195145	0.65934
genotype:RNAi	2	0.00173914	0.000869569	0.0233198	0.976954
Residuals	142	5.29503	0.0372889	NA	NA
Replicate 2 2-way ANOVA, Squares Entered~Genotype*RNAi
term	df	sumsq	meansq	statistic	p.value
genotype	2	6.02166	3.01083	63.6907	1.96e-20
RNAi	1	0.0412693	0.0412693	0.873005	0.351722
genotype:RNAi	2	0.649814	0.324907	6.87304	0.00141828
Residuals	141	6.66545	0.0472727	NA	NA
Replicate 3 2-way ANOVA, Squares Entered~Genotype*RNAi
term	df	sumsq	meansq	statistic	p.value
genotype	2	10.1312	5.06561	207.777	9.15e-43
RNAi	1	0.0737739	0.0737739	3.026	0.0841219
genotype:RNAi	2	0.052964	0.026482	1.08622	0.340297
Residuals	141	3.43758	0.02438	NA	NA
Replicate 1, 2-way ANOVA post-hoc tukey HSD test
term	contrast	null.value	estimate	conf.low	conf.high	adj.p.value
genotype	fmo-2 OE-fmo-2 KO	0	0.283929	0.191506	0.376351	6.39e-11
genotype	WT-fmo-2 KO	0	0.681288	0.589813	0.772763	0
genotype	WT-fmo-2 OE	0	0.397359	0.304936	0.489782	0
RNAi	tatn-1-EV	0	0.0140225	-0.0487391	0.0767841	0.659401
genotype:RNAi	fmo-2 OE:EV-fmo-2 KO:EV	0	0.286117	0.128324	0.443909	8.43e-06
genotype:RNAi	WT:EV-fmo-2 KO:EV	0	0.675252	0.517459	0.833044	0
genotype:RNAi	fmo-2 KO:tatn-1-fmo-2 KO:EV	0	0.0112676	-0.146525	0.16906	0.999948	NS.
genotype:RNAi	fmo-2 OE:tatn-1-fmo-2 KO:EV	0	0.293308	0.132122	0.454494	7.75e-06
genotype:RNAi	WT:tatn-1-fmo-2 KO:EV	0	0.698592	0.540799	0.856384	0
genotype:RNAi	WT:EV-fmo-2 OE:EV	0	0.389135	0.231343	0.546927	7.21e-10
genotype:RNAi	fmo-2 KO:tatn-1-fmo-2 OE:EV	0	-0.274849	-0.432641	-0.117057	2.11e-05
genotype:RNAi	fmo-2 OE:tatn-1-fmo-2 OE:EV	0	0.00719097	-0.153995	0.168377	0.999995	NS.
genotype:RNAi	WT:tatn-1-fmo-2 OE:EV	0	0.412475	0.254683	0.570267	7.14e-11
genotype:RNAi	fmo-2 KO:tatn-1-WT:EV	0	-0.663984	-0.821776	-0.506192	0
genotype:RNAi	fmo-2 OE:tatn-1-WT:EV	0	-0.381944	-0.54313	-0.220758	3.16e-09
genotype:RNAi	WT:tatn-1-WT:EV	0	0.02334	-0.134452	0.181132	0.998154	NS.
genotype:RNAi	fmo-2 OE:tatn-1-fmo-2 KO:tatn-1	0	0.28204	0.120854	0.443226	1.91e-05
genotype:RNAi	WT:tatn-1-fmo-2 KO:tatn-1	0	0.687324	0.529532	0.845116	0
genotype:RNAi	WT:tatn-1-fmo-2 OE:tatn-1	0	0.405284	0.244098	0.56647	3.41e-10
Replicate 2, 2-way ANOVA post-hoc tukey HSD test
term	contrast	null.value	estimate	conf.low	conf.high	adj.p.value
genotype	fmo-2 OE-fmo-2 KO	0	-0.0744542	-0.179604	0.0306956	0.217509
genotype	WT-fmo-2 KO	0	0.38403	0.281007	0.487054	0
genotype	WT-fmo-2 OE	0	0.458484	0.354349	0.56262	0
RNAi	tatn-1-EV	0	-0.0335232	-0.104468	0.0374214	0.351823
genotype:RNAi	fmo-2 OE:EV-fmo-2 KO:EV	0	0.0802744	-0.105147	0.265696	0.810814
genotype:RNAi	WT:EV-fmo-2 KO:EV	0	0.392464	0.21294	0.571987	4.89e-08
genotype:RNAi	fmo-2 KO:tatn-1-fmo-2 KO:EV	0	0.0658205	-0.113703	0.245344	0.896501
genotype:RNAi	fmo-2 OE:tatn-1-fmo-2 KO:EV	0	-0.147481	-0.327005	0.0320419	0.172713
genotype:RNAi	WT:tatn-1-fmo-2 KO:EV	0	0.441793	0.263969	0.619617	5.54e-10
genotype:RNAi	WT:EV-fmo-2 OE:EV	0	0.312189	0.12855	0.495829	3.6e-05
genotype:RNAi	fmo-2 KO:tatn-1-fmo-2 OE:EV	0	-0.0144539	-0.198093	0.169186	0.999915
genotype:RNAi	fmo-2 OE:tatn-1-fmo-2 OE:EV	0	-0.227756	-0.411395	-0.0441163	0.00609747
genotype:RNAi	WT:tatn-1-fmo-2 OE:EV	0	0.361519	0.17954	0.543497	8.28e-07
genotype:RNAi	fmo-2 KO:tatn-1-WT:EV	0	-0.326643	-0.504325	-0.148961	6.1e-06
genotype:RNAi	fmo-2 OE:tatn-1-WT:EV	0	-0.539945	-0.717627	-0.362263	8.57e-14
genotype:RNAi	WT:tatn-1-WT:EV	0	0.0493295	-0.126636	0.225295	0.965294
genotype:RNAi	fmo-2 OE:tatn-1-fmo-2 KO:tatn-1	0	-0.213302	-0.390984	-0.0356199	0.00891065
genotype:RNAi	WT:tatn-1-fmo-2 KO:tatn-1	0	0.375973	0.200007	0.551938	1e-07
genotype:RNAi	WT:tatn-1-fmo-2 OE:tatn-1	0	0.589274	0.413309	0.76524	8.44e-15
Replicate 3, 2-way ANOVA post-hoc tukey HSD test
term	contrast	null.value	estimate	conf.low	conf.high	adj.p.value
genotype	fmo-2 OE-fmo-2 KO	0	-0.153324	-0.228046	-0.0786022	9.17e-06
genotype	WT-fmo-2 KO	0	0.464178	0.389456	0.5389	0
genotype	WT-fmo-2 OE	0	0.617502	0.54278	0.692224	0
RNAi	tatn-1-EV	0	0.0447974	-0.0061228	0.0957175	0.0841787
genotype:RNAi	fmo-2 OE:EV-fmo-2 KO:EV	0	-0.105902	-0.234825	0.0230219	0.172804
genotype:RNAi	WT:EV-fmo-2 KO:EV	0	0.48829	0.358058	0.618523	0
genotype:RNAi	fmo-2 KO:tatn-1-fmo-2 KO:EV	0	0.0915691	-0.0373545	0.220493	0.318631
genotype:RNAi	fmo-2 OE:tatn-1-fmo-2 KO:EV	0	-0.107338	-0.23757	0.0228944	0.169907
genotype:RNAi	WT:tatn-1-fmo-2 KO:EV	0	0.5326	0.403676	0.661523	0
genotype:RNAi	WT:EV-fmo-2 OE:EV	0	0.594192	0.465268	0.723116	0
genotype:RNAi	fmo-2 KO:tatn-1-fmo-2 OE:EV	0	0.197471	0.0698695	0.325072	0.000226675
genotype:RNAi	fmo-2 OE:tatn-1-fmo-2 OE:EV	0	-0.00143638	-0.13036	0.127487	1
genotype:RNAi	WT:tatn-1-fmo-2 OE:EV	0	0.638501	0.5109	0.766102	0
genotype:RNAi	fmo-2 KO:tatn-1-WT:EV	0	-0.396721	-0.525645	-0.267798	4.55e-14
genotype:RNAi	fmo-2 OE:tatn-1-WT:EV	0	-0.595628	-0.725861	-0.465396	0
genotype:RNAi	WT:tatn-1-WT:EV	0	0.0443091	-0.0846144	0.173233	0.919514
genotype:RNAi	fmo-2 OE:tatn-1-fmo-2 KO:tatn-1	0	-0.198907	-0.327831	-0.0699836	0.000239517
genotype:RNAi	WT:tatn-1-fmo-2 KO:tatn-1	0	0.44103	0.313429	0.568632	1.11e-14
genotype:RNAi	WT:tatn-1-fmo-2 OE:tatn-1	0	0.639938	0.511014	0.768861	0

## Sheet: SF6E
all raw data, three replicates
genotype	RNAi	squares entered	replicate
WT	EV	108	1 (representative)
WT	EV	105	1 (representative)
WT	EV	103	1 (representative)
WT	EV	107	1 (representative)
WT	EV	101	1 (representative)
WT	EV	109	1 (representative)
WT	EV	107	1 (representative)
WT	EV	88	1 (representative)
WT	EV	105	1 (representative)
WT	EV	108	1 (representative)
WT	EV	105	1 (representative)
WT	EV	109	1 (representative)
WT	EV	108	1 (representative)
WT	EV	107	1 (representative)
WT	EV	105	1 (representative)
WT	EV	101	1 (representative)
WT	EV	98	1 (representative)
WT	EV	25	1 (representative)
WT	EV	90	1 (representative)
WT	EV	99	1 (representative)
WT	EV	105	1 (representative)
WT	EV	80	1 (representative)
WT	EV	98	1 (representative)
WT	EV	106	1 (representative)
WT	EV	108	1 (representative)
WT	got-2.1	86	1 (representative)
WT	got-2.1	92	1 (representative)
WT	got-2.1	108	1 (representative)
WT	got-2.1	101	1 (representative)
WT	got-2.1	74	1 (representative)
WT	got-2.1	107	1 (representative)
WT	got-2.1	106	1 (representative)
WT	got-2.1	109	1 (representative)
WT	got-2.1	109	1 (representative)
WT	got-2.1	108	1 (representative)
WT	got-2.1	107	1 (representative)
WT	got-2.1	106	1 (representative)
WT	got-2.1	102	1 (representative)
WT	got-2.1	109	1 (representative)
WT	got-2.1	108	1 (representative)
WT	got-2.1	109	1 (representative)
WT	got-2.1	107	1 (representative)
WT	got-2.1	101	1 (representative)
WT	got-2.1	106	1 (representative)
WT	got-2.1	109	1 (representative)
WT	got-2.1	107	1 (representative)
WT	got-2.1	103	1 (representative)
WT	got-2.1	108	1 (representative)
WT	got-2.1	109	1 (representative)
fmo-2 OE	EV	53	1 (representative)
fmo-2 OE	EV	35	1 (representative)
fmo-2 OE	EV	45	1 (representative)
fmo-2 OE	EV	60	1 (representative)
fmo-2 OE	EV	93	1 (representative)
fmo-2 OE	EV	36	1 (representative)
fmo-2 OE	EV	72	1 (representative)
fmo-2 OE	EV	61	1 (representative)
fmo-2 OE	EV	29	1 (representative)
fmo-2 OE	EV	82	1 (representative)
fmo-2 OE	EV	39	1 (representative)
fmo-2 OE	EV	53	1 (representative)
fmo-2 OE	EV	54	1 (representative)
fmo-2 OE	EV	51	1 (representative)
fmo-2 OE	EV	74	1 (representative)
fmo-2 OE	EV	90	1 (representative)
fmo-2 OE	EV	89	1 (representative)
fmo-2 OE	EV	99	1 (representative)
fmo-2 OE	EV	37	1 (representative)
fmo-2 OE	EV	63	1 (representative)
fmo-2 OE	EV	74	1 (representative)
fmo-2 OE	EV	27	1 (representative)
fmo-2 OE	EV	40	1 (representative)
fmo-2 OE	EV	67	1 (representative)
fmo-2 OE	EV	95	1 (representative)
fmo-2 OE	got-2.1	80	1 (representative)
fmo-2 OE	got-2.1	42	1 (representative)
fmo-2 OE	got-2.1	28	1 (representative)
fmo-2 OE	got-2.1	104	1 (representative)
fmo-2 OE	got-2.1	71	1 (representative)
fmo-2 OE	got-2.1	86	1 (representative)
fmo-2 OE	got-2.1	86	1 (representative)
fmo-2 OE	got-2.1	107	1 (representative)
fmo-2 OE	got-2.1	103	1 (representative)
fmo-2 OE	got-2.1	85	1 (representative)
fmo-2 OE	got-2.1	86	1 (representative)
fmo-2 OE	got-2.1	31	1 (representative)
fmo-2 OE	got-2.1	35	1 (representative)
fmo-2 OE	got-2.1	54	1 (representative)
fmo-2 OE	got-2.1	29	1 (representative)
fmo-2 OE	got-2.1	103	1 (representative)
fmo-2 OE	got-2.1	23	1 (representative)
fmo-2 OE	got-2.1	56	1 (representative)
fmo-2 OE	got-2.1	84	1 (representative)
fmo-2 OE	got-2.1	72	1 (representative)
fmo-2 OE	got-2.1	93	1 (representative)
fmo-2 OE	got-2.1	90	1 (representative)
fmo-2 KO	EV	36	1 (representative)
fmo-2 KO	EV	22	1 (representative)
fmo-2 KO	EV	47	1 (representative)
fmo-2 KO	EV	44	1 (representative)
fmo-2 KO	EV	19	1 (representative)
fmo-2 KO	EV	12	1 (representative)
fmo-2 KO	EV	29	1 (representative)
fmo-2 KO	EV	24	1 (representative)
fmo-2 KO	EV	51	1 (representative)
fmo-2 KO	EV	42	1 (representative)
fmo-2 KO	EV	9	1 (representative)
fmo-2 KO	EV	32	1 (representative)
fmo-2 KO	EV	33	1 (representative)
fmo-2 KO	EV	34	1 (representative)
fmo-2 KO	EV	29	1 (representative)
fmo-2 KO	EV	62	1 (representative)
fmo-2 KO	EV	20	1 (representative)
fmo-2 KO	EV	25	1 (representative)
fmo-2 KO	EV	14	1 (representative)
fmo-2 KO	EV	48	1 (representative)
fmo-2 KO	EV	6	1 (representative)
fmo-2 KO	EV	17	1 (representative)
fmo-2 KO	EV	30	1 (representative)
fmo-2 KO	EV	95	1 (representative)
fmo-2 KO	EV	27	1 (representative)
fmo-2 KO	got-2.1	16	1 (representative)
fmo-2 KO	got-2.1	36	1 (representative)
fmo-2 KO	got-2.1	16	1 (representative)
fmo-2 KO	got-2.1	9	1 (representative)
fmo-2 KO	got-2.1	11	1 (representative)
fmo-2 KO	got-2.1	5	1 (representative)
fmo-2 KO	got-2.1	32	1 (representative)
fmo-2 KO	got-2.1	58	1 (representative)
fmo-2 KO	got-2.1	37	1 (representative)
fmo-2 KO	got-2.1	23	1 (representative)
fmo-2 KO	got-2.1	13	1 (representative)
fmo-2 KO	got-2.1	20	1 (representative)
fmo-2 KO	got-2.1	9	1 (representative)
fmo-2 KO	got-2.1	58	1 (representative)
fmo-2 KO	got-2.1	20	1 (representative)
fmo-2 KO	got-2.1	23	1 (representative)
fmo-2 KO	got-2.1	35	1 (representative)
fmo-2 KO	got-2.1	32	1 (representative)
fmo-2 KO	got-2.1	77	1 (representative)
fmo-2 KO	got-2.1	14	1 (representative)
fmo-2 KO	got-2.1	28	1 (representative)
fmo-2 KO	got-2.1	37	1 (representative)
fmo-2 KO	got-2.1	101	1 (representative)
fmo-2 KO	got-2.1	51	1 (representative)
fmo-2 KO	got-2.1	93	1 (representative)
WT	EV	93	2
WT	EV	109	2
WT	EV	109	2
WT	EV	109	2
WT	EV	15	2
WT	EV	109	2
WT	EV	107	2
WT	EV	109	2
WT	EV	109	2
WT	EV	87	2
WT	EV	100	2
WT	EV	108	2
WT	EV	107	2
WT	EV	105	2
WT	EV	108	2
WT	EV	109	2
WT	EV	109	2
WT	EV	106	2
WT	EV	100	2
WT	EV	103	2
WT	EV	98	2
WT	EV	109	2
WT	EV	107	2
WT	EV	107	2
WT	EV	109	2
WT	got-2.1	100	2
WT	got-2.1	103	2
WT	got-2.1	109	2
WT	got-2.1	108	2
WT	got-2.1	109	2
WT	got-2.1	109	2
WT	got-2.1	109	2
WT	got-2.1	107	2
WT	got-2.1	99	2
WT	got-2.1	107	2
WT	got-2.1	109	2
WT	got-2.1	109	2
WT	got-2.1	109	2
WT	got-2.1	109	2
WT	got-2.1	109	2
WT	got-2.1	109	2
WT	got-2.1	90	2
WT	got-2.1	106	2
WT	got-2.1	82	2
WT	got-2.1	87	2
WT	got-2.1	106	2
WT	got-2.1	109	2
WT	got-2.1	108	2
WT	got-2.1	109	2
fmo-2 KO	EV	74	2
fmo-2 KO	EV	77	2
fmo-2 KO	EV	37	2
fmo-2 KO	EV	57	2
fmo-2 KO	EV	76	2
fmo-2 KO	EV	44	2
fmo-2 KO	EV	20	2
fmo-2 KO	EV	28	2
fmo-2 KO	EV	96	2
fmo-2 KO	EV	70	2
fmo-2 KO	EV	83	2
fmo-2 KO	EV	91	2
fmo-2 KO	EV	86	2
fmo-2 KO	EV	83	2
fmo-2 KO	EV	32	2
fmo-2 KO	EV	33	2
fmo-2 KO	EV	64	2
fmo-2 KO	EV	31	2
fmo-2 KO	EV	95	2
fmo-2 KO	EV	10	2
fmo-2 KO	EV	83	2
fmo-2 KO	EV	94	2
fmo-2 KO	EV	39	2
fmo-2 KO	EV	79	2
fmo-2 KO	got-2.1	87	2
fmo-2 KO	got-2.1	73	2
fmo-2 KO	got-2.1	75	2
fmo-2 KO	got-2.1	85	2
fmo-2 KO	got-2.1	21	2
fmo-2 KO	got-2.1	98	2
fmo-2 KO	got-2.1	84	2
fmo-2 KO	got-2.1	82	2
fmo-2 KO	got-2.1	75	2
fmo-2 KO	got-2.1	86	2
fmo-2 KO	got-2.1	85	2
fmo-2 KO	got-2.1	45	2
fmo-2 KO	got-2.1	85	2
fmo-2 KO	got-2.1	15	2
fmo-2 KO	got-2.1	80	2
fmo-2 KO	got-2.1	83	2
fmo-2 KO	got-2.1	92	2
fmo-2 KO	got-2.1	69	2
fmo-2 KO	got-2.1	91	2
fmo-2 KO	got-2.1	97	2
fmo-2 KO	got-2.1	11	2
fmo-2 KO	got-2.1	43	2
fmo-2 KO	got-2.1	52	2
fmo-2 KO	got-2.1	95	2
fmo-2 KO	got-2.1	90	2
fmo-2 OE	EV	5	2
fmo-2 OE	EV	97	2
fmo-2 OE	EV	75	2
fmo-2 OE	EV	97	2
fmo-2 OE	EV	17	2
fmo-2 OE	EV	47	2
fmo-2 OE	EV	84	2
fmo-2 OE	EV	88	2
fmo-2 OE	EV	98	2
fmo-2 OE	EV	97	2
fmo-2 OE	EV	45	2
fmo-2 OE	EV	69	2
fmo-2 OE	EV	84	2
fmo-2 OE	EV	81	2
fmo-2 OE	EV	62	2
fmo-2 OE	EV	57	2
fmo-2 OE	EV	89	2
fmo-2 OE	EV	72	2
fmo-2 OE	EV	91	2
fmo-2 OE	EV	98	2
fmo-2 OE	EV	45	2
fmo-2 OE	EV	40	2
fmo-2 OE	got-2.1	46	2
fmo-2 OE	got-2.1	26	2
fmo-2 OE	got-2.1	35	2
fmo-2 OE	got-2.1	83	2
fmo-2 OE	got-2.1	87	2
fmo-2 OE	got-2.1	55	2
fmo-2 OE	got-2.1	75	2
fmo-2 OE	got-2.1	44	2
fmo-2 OE	got-2.1	86	2
fmo-2 OE	got-2.1	28	2
fmo-2 OE	got-2.1	25	2
fmo-2 OE	got-2.1	68	2
fmo-2 OE	got-2.1	85	2
fmo-2 OE	got-2.1	44	2
fmo-2 OE	got-2.1	76	2
fmo-2 OE	got-2.1	73	2
fmo-2 OE	got-2.1	75	2
fmo-2 OE	got-2.1	106	2
fmo-2 OE	got-2.1	86	2
fmo-2 OE	got-2.1	71	2
fmo-2 OE	got-2.1	68	2
fmo-2 OE	got-2.1	84	2
fmo-2 OE	got-2.1	36	2
fmo-2 OE	got-2.1	12	2
fmo-2 OE	got-2.1	49	2
WT	EV	109	3
WT	EV	104	3
WT	EV	104	3
WT	EV	109	3
WT	EV	114	3
WT	EV	116	3
WT	EV	115	3
WT	EV	116	3
WT	EV	108	3
WT	EV	116	3
WT	EV	112	3
WT	EV	113	3
WT	EV	111	3
WT	EV	103	3
WT	EV	111	3
WT	EV	110	3
WT	EV	109	3
WT	EV	115	3
WT	EV	111	3
WT	EV	116	3
WT	EV	25	3
WT	EV	101	3
WT	EV	106	3
WT	EV	108	3
WT	got-2.1	104	3
WT	got-2.1	104	3
WT	got-2.1	98	3
WT	got-2.1	102	3
WT	got-2.1	111	3
WT	got-2.1	114	3
WT	got-2.1	116	3
WT	got-2.1	112	3
WT	got-2.1	114	3
WT	got-2.1	116	3
WT	got-2.1	93	3
WT	got-2.1	106	3
WT	got-2.1	114	3
WT	got-2.1	105	3
WT	got-2.1	101	3
WT	got-2.1	116	3
WT	got-2.1	116	3
WT	got-2.1	116	3
WT	got-2.1	105	3
WT	got-2.1	115	3
WT	got-2.1	115	3
WT	got-2.1	104	3
WT	got-2.1	116	3
WT	got-2.1	113	3
fmo-2 KO	EV	83	3
fmo-2 KO	EV	84	3
fmo-2 KO	EV	33	3
fmo-2 KO	EV	61	3
fmo-2 KO	EV	79	3
fmo-2 KO	EV	48	3
fmo-2 KO	EV	57	3
fmo-2 KO	EV	29	3
fmo-2 KO	EV	81	3
fmo-2 KO	EV	22	3
fmo-2 KO	EV	60	3
fmo-2 KO	EV	63	3
fmo-2 KO	EV	58	3
fmo-2 KO	EV	59	3
fmo-2 KO	EV	71	3
fmo-2 KO	EV	38	3
fmo-2 KO	EV	46	3
fmo-2 KO	EV	74	3
fmo-2 KO	EV	30	3
fmo-2 KO	EV	78	3
fmo-2 KO	EV	44	3
fmo-2 KO	EV	26	3
fmo-2 KO	EV	38	3
fmo-2 KO	EV	49	3
fmo-2 KO	got-2.1	93	3
fmo-2 KO	got-2.1	34	3
fmo-2 KO	got-2.1	75	3
fmo-2 KO	got-2.1	71	3
fmo-2 KO	got-2.1	61	3
fmo-2 KO	got-2.1	82	3
fmo-2 KO	got-2.1	81	3
fmo-2 KO	got-2.1	57	3
fmo-2 KO	got-2.1	71	3
fmo-2 KO	got-2.1	78	3
fmo-2 KO	got-2.1	61	3
fmo-2 KO	got-2.1	19	3
fmo-2 KO	got-2.1	53	3
fmo-2 KO	got-2.1	41	3
fmo-2 KO	got-2.1	76	3
fmo-2 KO	got-2.1	35	3
fmo-2 KO	got-2.1	20	3
fmo-2 KO	got-2.1	74	3
fmo-2 KO	got-2.1	76	3
fmo-2 KO	got-2.1	56	3
fmo-2 KO	got-2.1	49	3
fmo-2 KO	got-2.1	36	3
fmo-2 KO	got-2.1	65	3
fmo-2 KO	got-2.1	51	3
fmo-2 KO	got-2.1	30	3
fmo-2 OE	EV	45	3
fmo-2 OE	EV	29	3
fmo-2 OE	EV	23	3
fmo-2 OE	EV	63	3
fmo-2 OE	EV	51	3
fmo-2 OE	EV	52	3
fmo-2 OE	EV	66	3
fmo-2 OE	EV	29	3
fmo-2 OE	EV	38	3
fmo-2 OE	EV	33	3
fmo-2 OE	EV	23	3
fmo-2 OE	EV	64	3
fmo-2 OE	EV	62	3
fmo-2 OE	EV	43	3
fmo-2 OE	EV	29	3
fmo-2 OE	EV	54	3
fmo-2 OE	EV	30	3
fmo-2 OE	EV	20	3
fmo-2 OE	EV	30	3
fmo-2 OE	EV	58	3
fmo-2 OE	EV	38	3
fmo-2 OE	EV	33	3
fmo-2 OE	EV	53	3
fmo-2 OE	EV	92	3
fmo-2 OE	EV	25	3
fmo-2 OE	got-2.1	50	3
fmo-2 OE	got-2.1	56	3
fmo-2 OE	got-2.1	35	3
fmo-2 OE	got-2.1	63	3
fmo-2 OE	got-2.1	35	3
fmo-2 OE	got-2.1	52	3
fmo-2 OE	got-2.1	30	3
fmo-2 OE	got-2.1	56	3
fmo-2 OE	got-2.1	59	3
fmo-2 OE	got-2.1	87	3
fmo-2 OE	got-2.1	53	3
fmo-2 OE	got-2.1	36	3
fmo-2 OE	got-2.1	8	3
fmo-2 OE	got-2.1	46	3
fmo-2 OE	got-2.1	47	3
fmo-2 OE	got-2.1	89	3
fmo-2 OE	got-2.1	36	3
fmo-2 OE	got-2.1	71	3
fmo-2 OE	got-2.1	63	3
fmo-2 OE	got-2.1	86	3
fmo-2 OE	got-2.1	27	3
fmo-2 OE	got-2.1	73	3
fmo-2 OE	got-2.1	39	3
Replicate 1 2-way ANOVA, Squares Entered~Genotype*RNAi
term	df	sumsq	meansq	statistic	p.value
genotype	2	11.7054	5.85268	131.231	7.91017e-33
RNAi	1	0.100381	0.100381	2.25078	0.135799
genotype:RNAi	2	0.0381403	0.0190702	0.427599	0.652921
Residuals	140	6.24375	0.0445982	NA	NA
Replicate 2 2-way ANOVA, Squares Entered~Genotype*RNAi
term	df	sumsq	meansq	statistic	p.value
genotype	2	4.31604	2.15802	42.6213	3.66963e-15
RNAi	1	0.00850175	0.00850175	0.167911	0.682606
genotype:RNAi	2	0.21715	0.108575	2.14438	0.121001
Residuals	139	7.03791	0.0506325	NA	NA
Replicate 3 2-way ANOVA, Squares Entered~Genotype*RNAi
term	df	sumsq	meansq	statistic	p.value
genotype	2	9.05173	4.52586	162.323	4.36079e-37
RNAi	1	0.0745101	0.0745101	2.67235	0.104368
genotype:RNAi	2	0.0238065	0.0119033	0.426918	0.65337
Residuals	139	3.87557	0.0278818	NA	NA
Replicate 1, 2-way ANOVA post-hoc tukey HSD test
term	contrast	null.value	estimate	conf.low	conf.high	adj.p.value
genotype	fmo-2 OE-fmo-2 KO	0	0.322073	0.220434	0.423711	1.93494e-11
genotype	WT-fmo-2 KO	0	0.687435	0.586871	0.787998	1.26565e-14
genotype	WT-fmo-2 OE	0	0.365362	0.263222	0.467502	1.30784e-13
RNAi	got-2.1-EV	0	0.0524433	-0.0166911	0.121578	0.135935
genotype:RNAi	fmo-2 OE:EV-fmo-2 KO:EV	0	0.286117	0.113517	0.458716	6.09261e-05
genotype:RNAi	WT:EV-fmo-2 KO:EV	0	0.675252	0.502652	0.847851	3.53051e-14
genotype:RNAi	fmo-2 KO:got-2.1-fmo-2 KO:EV	0	0.0189135	-0.153686	0.191513	0.999568	NS.
genotype:RNAi	fmo-2 OE:got-2.1-fmo-2 KO:EV	0	0.383135	0.204749	0.561522	8.62409e-08
genotype:RNAi	WT:got-2.1-fmo-2 KO:EV	0	0.719433	0.545045	0.893821	1.9762e-14
genotype:RNAi	WT:EV-fmo-2 OE:EV	0	0.389135	0.216535	0.561734	1.81942e-08
genotype:RNAi	fmo-2 KO:got-2.1-fmo-2 OE:EV	0	-0.267203	-0.439803	-0.0946037	0.000225844
genotype:RNAi	fmo-2 OE:got-2.1-fmo-2 OE:EV	0	0.0970185	-0.0813681	0.275405	0.618584	NS.
genotype:RNAi	WT:got-2.1-fmo-2 OE:EV	0	0.433317	0.258928	0.607705	5.61612e-10
genotype:RNAi	fmo-2 KO:got-2.1-WT:EV	0	-0.656338	-0.828938	-0.483738	4.44089e-14
genotype:RNAi	fmo-2 OE:got-2.1-WT:EV	0	-0.292116	-0.470503	-0.11373	7.78963e-05
genotype:RNAi	WT:got-2.1-WT:EV	0	0.0441818	-0.130206	0.21857	0.977639	NS.
genotype:RNAi	fmo-2 OE:got-2.1-fmo-2 KO:got-2.1	0	0.364222	0.185835	0.542608	3.88341e-07
genotype:RNAi	WT:got-2.1-fmo-2 KO:got-2.1	0	0.70052	0.526132	0.874908	2.68674e-14
genotype:RNAi	WT:got-2.1-fmo-2 OE:got-2.1	0	0.336298	0.15618	0.516416	4.20191e-06
Replicate 2, 2-way ANOVA post-hoc tukey HSD test
term	contrast	null.value	estimate	conf.low	conf.high	adj.p.value
genotype	fmo-2 OE-fmo-2 KO	0	-0.0180197	-0.126859	0.0908192	0.91875
genotype	WT-fmo-2 KO	0	0.355597	0.247898	0.463296	3.5546e-12
genotype	WT-fmo-2 OE	0	0.373617	0.264778	0.482455	6.6025e-13
RNAi	got-2.1-EV	0	0.0153087	-0.0586006	0.089218	0.682782
genotype:RNAi	fmo-2 OE:EV-fmo-2 KO:EV	0	0.0802744	-0.111661	0.27221	0.832021
genotype:RNAi	WT:EV-fmo-2 KO:EV	0	0.392464	0.206633	0.578294	1.45622e-07
genotype:RNAi	fmo-2 KO:got-2.1-fmo-2 KO:EV	0	0.100453	-0.0853777	0.286283	0.624723
genotype:RNAi	fmo-2 OE:got-2.1-fmo-2 KO:EV	0	-0.00816608	-0.193996	0.177664	0.999995
genotype:RNAi	WT:got-2.1-fmo-2 KO:EV	0	0.421832	0.234115	0.609549	2.0561e-08
genotype:RNAi	WT:EV-fmo-2 OE:EV	0	0.312189	0.122098	0.50228	7.37802e-05
genotype:RNAi	fmo-2 KO:got-2.1-fmo-2 OE:EV	0	0.0201782	-0.169913	0.210269	0.99963
genotype:RNAi	fmo-2 OE:got-2.1-fmo-2 OE:EV	0	-0.0884405	-0.278531	0.101651	0.759617
genotype:RNAi	WT:got-2.1-fmo-2 OE:EV	0	0.341558	0.149622	0.533493	1.32579e-05
genotype:RNAi	fmo-2 KO:got-2.1-WT:EV	0	-0.292011	-0.475935	-0.108087	0.000142246
genotype:RNAi	fmo-2 OE:got-2.1-WT:EV	0	-0.40063	-0.584554	-0.216705	5.62238e-08
genotype:RNAi	WT:got-2.1-WT:EV	0	0.0293684	-0.156462	0.215199	0.997463
genotype:RNAi	fmo-2 OE:got-2.1-fmo-2 KO:got-2.1	0	-0.108619	-0.292543	0.0753056	0.529766
genotype:RNAi	WT:got-2.1-fmo-2 KO:got-2.1	0	0.321379	0.135549	0.50721	2.50867e-05
genotype:RNAi	WT:got-2.1-fmo-2 OE:got-2.1	0	0.429998	0.244168	0.615828	7.64779e-09
Replicate 3, 2-way ANOVA post-hoc tukey HSD test
term	contrast	null.value	estimate	conf.low	conf.high	adj.p.value
genotype	fmo-2 OE-fmo-2 KO	0	-0.0819194	-0.162255	-0.00158367	0.0445465
genotype	WT-fmo-2 KO	0	0.485606	0.40527	0.565942	1.66533e-15
genotype	WT-fmo-2 OE	0	0.567525	0.486777	0.648274	1.66533e-15
RNAi	got-2.1-EV	0	0.045323	-0.0095126	0.100159	0.104482
genotype:RNAi	fmo-2 OE:EV-fmo-2 KO:EV	0	-0.105902	-0.243801	0.0319978	0.235618
genotype:RNAi	WT:EV-fmo-2 KO:EV	0	0.48829	0.348991	0.62759	5.54001e-14
genotype:RNAi	fmo-2 KO:got-2.1-fmo-2 KO:EV	0	0.0297424	-0.108157	0.167642	0.989144
genotype:RNAi	fmo-2 OE:got-2.1-fmo-2 KO:EV	0	-0.0241829	-0.164988	0.116623	0.996236
genotype:RNAi	WT:got-2.1-fmo-2 KO:EV	0	0.513271	0.373971	0.65257	4.58522e-14
genotype:RNAi	WT:EV-fmo-2 OE:EV	0	0.594192	0.456293	0.732091	4.32987e-15
genotype:RNAi	fmo-2 KO:got-2.1-fmo-2 OE:EV	0	0.135644	-0.000841022	0.272129	0.0524419
genotype:RNAi	fmo-2 OE:got-2.1-fmo-2 OE:EV	0	0.0817188	-0.0577018	0.221139	0.538176
genotype:RNAi	WT:got-2.1-fmo-2 OE:EV	0	0.619173	0.481273	0.757072	2.10942e-15
genotype:RNAi	fmo-2 KO:got-2.1-WT:EV	0	-0.458548	-0.596447	-0.320649	5.973e-14
genotype:RNAi	fmo-2 OE:got-2.1-WT:EV	0	-0.512473	-0.653279	-0.371668	4.82947e-14
genotype:RNAi	WT:got-2.1-WT:EV	0	0.0249805	-0.114319	0.16428	0.995386
genotype:RNAi	fmo-2 OE:got-2.1-fmo-2 KO:got-2.1	0	-0.0539253	-0.193346	0.0854953	0.873316
genotype:RNAi	WT:got-2.1-fmo-2 KO:got-2.1	0	0.483528	0.345629	0.621428	5.52891e-14
genotype:RNAi	WT:got-2.1-fmo-2 OE:got-2.1	0	0.537454	0.396648	0.678259	3.25295e-14

## Sheet: SF6F
all raw data, three replicates
genotype	RNAi	squares entered	replicate
WT	EV	108	1 (representative)
WT	EV	105	1 (representative)
WT	EV	103	1 (representative)
WT	EV	107	1 (representative)
WT	EV	101	1 (representative)
WT	EV	109	1 (representative)
WT	EV	107	1 (representative)
WT	EV	88	1 (representative)
WT	EV	105	1 (representative)
WT	EV	108	1 (representative)
WT	EV	105	1 (representative)
WT	EV	109	1 (representative)
WT	EV	108	1 (representative)
WT	EV	107	1 (representative)
WT	EV	105	1 (representative)
WT	EV	101	1 (representative)
WT	EV	98	1 (representative)
WT	EV	25	1 (representative)
WT	EV	90	1 (representative)
WT	EV	99	1 (representative)
WT	EV	105	1 (representative)
WT	EV	80	1 (representative)
WT	EV	98	1 (representative)
WT	EV	106	1 (representative)
WT	EV	108	1 (representative)
WT	got-2.2	104	1 (representative)
WT	got-2.2	106	1 (representative)
WT	got-2.2	107	1 (representative)
WT	got-2.2	108	1 (representative)
WT	got-2.2	109	1 (representative)
WT	got-2.2	105	1 (representative)
WT	got-2.2	106	1 (representative)
WT	got-2.2	101	1 (representative)
WT	got-2.2	101	1 (representative)
WT	got-2.2	105	1 (representative)
WT	got-2.2	105	1 (representative)
WT	got-2.2	103	1 (representative)
WT	got-2.2	91	1 (representative)
WT	got-2.2	103	1 (representative)
WT	got-2.2	107	1 (representative)
WT	got-2.2	35	1 (representative)
WT	got-2.2	107	1 (representative)
WT	got-2.2	107	1 (representative)
WT	got-2.2	106	1 (representative)
WT	got-2.2	105	1 (representative)
WT	got-2.2	102	1 (representative)
WT	got-2.2	102	1 (representative)
WT	got-2.2	106	1 (representative)
WT	got-2.2	106	1 (representative)
WT	got-2.2	107	1 (representative)
fmo-2 OE	EV	53	1 (representative)
fmo-2 OE	EV	35	1 (representative)
fmo-2 OE	EV	45	1 (representative)
fmo-2 OE	EV	60	1 (representative)
fmo-2 OE	EV	93	1 (representative)
fmo-2 OE	EV	36	1 (representative)
fmo-2 OE	EV	72	1 (representative)
fmo-2 OE	EV	61	1 (representative)
fmo-2 OE	EV	29	1 (representative)
fmo-2 OE	EV	82	1 (representative)
fmo-2 OE	EV	39	1 (representative)
fmo-2 OE	EV	53	1 (representative)
fmo-2 OE	EV	54	1 (representative)
fmo-2 OE	EV	51	1 (representative)
fmo-2 OE	EV	74	1 (representative)
fmo-2 OE	EV	90	1 (representative)
fmo-2 OE	EV	89	1 (representative)
fmo-2 OE	EV	99	1 (representative)
fmo-2 OE	EV	37	1 (representative)
fmo-2 OE	EV	63	1 (representative)
fmo-2 OE	EV	74	1 (representative)
fmo-2 OE	EV	27	1 (representative)
fmo-2 OE	EV	40	1 (representative)
fmo-2 OE	EV	67	1 (representative)
fmo-2 OE	EV	95	1 (representative)
fmo-2 OE	got-2.2	45	1 (representative)
fmo-2 OE	got-2.2	80	1 (representative)
fmo-2 OE	got-2.2	101	1 (representative)
fmo-2 OE	got-2.2	92	1 (representative)
fmo-2 OE	got-2.2	94	1 (representative)
fmo-2 OE	got-2.2	62	1 (representative)
fmo-2 OE	got-2.2	100	1 (representative)
fmo-2 OE	got-2.2	99	1 (representative)
fmo-2 OE	got-2.2	98	1 (representative)
fmo-2 OE	got-2.2	85	1 (representative)
fmo-2 OE	got-2.2	47	1 (representative)
fmo-2 OE	got-2.2	80	1 (representative)
fmo-2 OE	got-2.2	95	1 (representative)
fmo-2 OE	got-2.2	75	1 (representative)
fmo-2 OE	got-2.2	48	1 (representative)
fmo-2 OE	got-2.2	91	1 (representative)
fmo-2 OE	got-2.2	36	1 (representative)
fmo-2 OE	got-2.2	42	1 (representative)
fmo-2 OE	got-2.2	92	1 (representative)
fmo-2 OE	got-2.2	50	1 (representative)
fmo-2 OE	got-2.2	94	1 (representative)
fmo-2 OE	got-2.2	59	1 (representative)
fmo-2 OE	got-2.2	21	1 (representative)
fmo-2 OE	got-2.2	46	1 (representative)
fmo-2 OE	got-2.2	92	1 (representative)
fmo-2 KO	EV	36	1 (representative)
fmo-2 KO	EV	22	1 (representative)
fmo-2 KO	EV	47	1 (representative)
fmo-2 KO	EV	44	1 (representative)
fmo-2 KO	EV	19	1 (representative)
fmo-2 KO	EV	12	1 (representative)
fmo-2 KO	EV	29	1 (representative)
fmo-2 KO	EV	24	1 (representative)
fmo-2 KO	EV	51	1 (representative)
fmo-2 KO	EV	42	1 (representative)
fmo-2 KO	EV	9	1 (representative)
fmo-2 KO	EV	32	1 (representative)
fmo-2 KO	EV	33	1 (representative)
fmo-2 KO	EV	34	1 (representative)
fmo-2 KO	EV	29	1 (representative)
fmo-2 KO	EV	62	1 (representative)
fmo-2 KO	EV	20	1 (representative)
fmo-2 KO	EV	25	1 (representative)
fmo-2 KO	EV	14	1 (representative)
fmo-2 KO	EV	48	1 (representative)
fmo-2 KO	EV	6	1 (representative)
fmo-2 KO	EV	17	1 (representative)
fmo-2 KO	EV	30	1 (representative)
fmo-2 KO	EV	95	1 (representative)
fmo-2 KO	EV	27	1 (representative)
fmo-2 KO	got-2.2	19	1 (representative)
fmo-2 KO	got-2.2	42	1 (representative)
fmo-2 KO	got-2.2	6	1 (representative)
fmo-2 KO	got-2.2	31	1 (representative)
fmo-2 KO	got-2.2	39	1 (representative)
fmo-2 KO	got-2.2	8	1 (representative)
fmo-2 KO	got-2.2	61	1 (representative)
fmo-2 KO	got-2.2	52	1 (representative)
fmo-2 KO	got-2.2	24	1 (representative)
fmo-2 KO	got-2.2	35	1 (representative)
fmo-2 KO	got-2.2	21	1 (representative)
fmo-2 KO	got-2.2	27	1 (representative)
fmo-2 KO	got-2.2	85	1 (representative)
fmo-2 KO	got-2.2	87	1 (representative)
fmo-2 KO	got-2.2	19	1 (representative)
fmo-2 KO	got-2.2	18	1 (representative)
fmo-2 KO	got-2.2	6	1 (representative)
fmo-2 KO	got-2.2	66	1 (representative)
fmo-2 KO	got-2.2	83	1 (representative)
fmo-2 KO	got-2.2	18	1 (representative)
fmo-2 KO	got-2.2	21	1 (representative)
fmo-2 KO	got-2.2	27	1 (representative)
fmo-2 KO	got-2.2	19	1 (representative)
fmo-2 KO	got-2.2	70	1 (representative)
fmo-2 KO	got-2.2	47	1 (representative)
WT	EV	93	2
WT	EV	109	2
WT	EV	109	2
WT	EV	109	2
WT	EV	15	2
WT	EV	109	2
WT	EV	107	2
WT	EV	109	2
WT	EV	109	2
WT	EV	87	2
WT	EV	100	2
WT	EV	108	2
WT	EV	107	2
WT	EV	105	2
WT	EV	108	2
WT	EV	109	2
WT	EV	109	2
WT	EV	106	2
WT	EV	100	2
WT	EV	103	2
WT	EV	98	2
WT	EV	109	2
WT	EV	107	2
WT	EV	107	2
WT	EV	109	2
WT	got-2.2	7	2
WT	got-2.2	104	2
WT	got-2.2	107	2
WT	got-2.2	107	2
WT	got-2.2	94	2
WT	got-2.2	109	2
WT	got-2.2	109	2
WT	got-2.2	109	2
WT	got-2.2	109	2
WT	got-2.2	107	2
WT	got-2.2	109	2
WT	got-2.2	109	2
WT	got-2.2	109	2
WT	got-2.2	104	2
WT	got-2.2	109	2
WT	got-2.2	108	2
WT	got-2.2	109	2
WT	got-2.2	108	2
WT	got-2.2	108	2
WT	got-2.2	107	2
WT	got-2.2	109	2
WT	got-2.2	109	2
WT	got-2.2	108	2
WT	got-2.2	109	2
WT	got-2.2	108	2
fmo-2 KO	EV	74	2
fmo-2 KO	EV	77	2
fmo-2 KO	EV	37	2
fmo-2 KO	EV	57	2
fmo-2 KO	EV	76	2
fmo-2 KO	EV	44	2
fmo-2 KO	EV	20	2
fmo-2 KO	EV	28	2
fmo-2 KO	EV	96	2
fmo-2 KO	EV	70	2
fmo-2 KO	EV	83	2
fmo-2 KO	EV	91	2
fmo-2 KO	EV	86	2
fmo-2 KO	EV	83	2
fmo-2 KO	EV	32	2
fmo-2 KO	EV	33	2
fmo-2 KO	EV	64	2
fmo-2 KO	EV	31	2
fmo-2 KO	EV	95	2
fmo-2 KO	EV	10	2
fmo-2 KO	EV	83	2
fmo-2 KO	EV	94	2
fmo-2 KO	EV	39	2
fmo-2 KO	EV	79	2
fmo-2 KO	got-2.2	25	2
fmo-2 KO	got-2.2	100	2
fmo-2 KO	got-2.2	48	2
fmo-2 KO	got-2.2	100	2
fmo-2 KO	got-2.2	86	2
fmo-2 KO	got-2.2	73	2
fmo-2 KO	got-2.2	103	2
fmo-2 KO	got-2.2	90	2
fmo-2 KO	got-2.2	93	2
fmo-2 KO	got-2.2	99	2
fmo-2 KO	got-2.2	50	2
fmo-2 KO	got-2.2	90	2
fmo-2 KO	got-2.2	37	2
fmo-2 KO	got-2.2	26	2
fmo-2 KO	got-2.2	46	2
fmo-2 KO	got-2.2	92	2
fmo-2 KO	got-2.2	99	2
fmo-2 KO	got-2.2	92	2
fmo-2 KO	got-2.2	35	2
fmo-2 KO	got-2.2	78	2
fmo-2 KO	got-2.2	90	2
fmo-2 KO	got-2.2	83	2
fmo-2 KO	got-2.2	47	2
fmo-2 KO	got-2.2	87	2
fmo-2 KO	got-2.2	104	2
fmo-2 OE	EV	5	2
fmo-2 OE	EV	97	2
fmo-2 OE	EV	75	2
fmo-2 OE	EV	97	2
fmo-2 OE	EV	17	2
fmo-2 OE	EV	47	2
fmo-2 OE	EV	84	2
fmo-2 OE	EV	88	2
fmo-2 OE	EV	98	2
fmo-2 OE	EV	97	2
fmo-2 OE	EV	45	2
fmo-2 OE	EV	69	2
fmo-2 OE	EV	84	2
fmo-2 OE	EV	81	2
fmo-2 OE	EV	62	2
fmo-2 OE	EV	57	2
fmo-2 OE	EV	89	2
fmo-2 OE	EV	72	2
fmo-2 OE	EV	91	2
fmo-2 OE	EV	98	2
fmo-2 OE	EV	45	2
fmo-2 OE	EV	40	2
fmo-2 OE	got-2.2	90	2
fmo-2 OE	got-2.2	34	2
fmo-2 OE	got-2.2	75	2
fmo-2 OE	got-2.2	25	2
fmo-2 OE	got-2.2	10	2
fmo-2 OE	got-2.2	21	2
fmo-2 OE	got-2.2	68	2
fmo-2 OE	got-2.2	57	2
fmo-2 OE	got-2.2	41	2
fmo-2 OE	got-2.2	42	2
fmo-2 OE	got-2.2	68	2
fmo-2 OE	got-2.2	82	2
fmo-2 OE	got-2.2	69	2
fmo-2 OE	got-2.2	60	2
fmo-2 OE	got-2.2	100	2
fmo-2 OE	got-2.2	76	2
fmo-2 OE	got-2.2	76	2
fmo-2 OE	got-2.2	20	2
fmo-2 OE	got-2.2	47	2
fmo-2 OE	got-2.2	73	2
fmo-2 OE	got-2.2	68	2
fmo-2 OE	got-2.2	20	2
fmo-2 OE	got-2.2	41	2
fmo-2 OE	got-2.2	45	2
WT	EV	109	3
WT	EV	104	3
WT	EV	104	3
WT	EV	109	3
WT	EV	114	3
WT	EV	116	3
WT	EV	115	3
WT	EV	116	3
WT	EV	108	3
WT	EV	116	3
WT	EV	112	3
WT	EV	113	3
WT	EV	111	3
WT	EV	103	3
WT	EV	111	3
WT	EV	110	3
WT	EV	109	3
WT	EV	115	3
WT	EV	111	3
WT	EV	116	3
WT	EV	25	3
WT	EV	101	3
WT	EV	106	3
WT	EV	108	3
WT	got-2.2	113	3
WT	got-2.2	116	3
WT	got-2.2	116	3
WT	got-2.2	113	3
WT	got-2.2	109	3
WT	got-2.2	110	3
WT	got-2.2	112	3
WT	got-2.2	103	3
WT	got-2.2	116	3
WT	got-2.2	114	3
WT	got-2.2	107	3
WT	got-2.2	114	3
WT	got-2.2	116	3
WT	got-2.2	101	3
WT	got-2.2	112	3
WT	got-2.2	114	3
WT	got-2.2	103	3
WT	got-2.2	109	3
WT	got-2.2	101	3
WT	got-2.2	102	3
WT	got-2.2	102	3
WT	got-2.2	113	3
WT	got-2.2	105	3
WT	got-2.2	110	3
fmo-2 KO	EV	83	3
fmo-2 KO	EV	84	3
fmo-2 KO	EV	33	3
fmo-2 KO	EV	61	3
fmo-2 KO	EV	79	3
fmo-2 KO	EV	48	3
fmo-2 KO	EV	57	3
fmo-2 KO	EV	29	3
fmo-2 KO	EV	81	3
fmo-2 KO	EV	22	3
fmo-2 KO	EV	60	3
fmo-2 KO	EV	63	3
fmo-2 KO	EV	58	3
fmo-2 KO	EV	59	3
fmo-2 KO	EV	71	3
fmo-2 KO	EV	38	3
fmo-2 KO	EV	46	3
fmo-2 KO	EV	74	3
fmo-2 KO	EV	30	3
fmo-2 KO	EV	78	3
fmo-2 KO	EV	44	3
fmo-2 KO	EV	26	3
fmo-2 KO	EV	38	3
fmo-2 KO	EV	49	3
fmo-2 KO	got-2.2	38	3
fmo-2 KO	got-2.2	40	3
fmo-2 KO	got-2.2	91	3
fmo-2 KO	got-2.2	76	3
fmo-2 KO	got-2.2	38	3
fmo-2 KO	got-2.2	45	3
fmo-2 KO	got-2.2	94	3
fmo-2 KO	got-2.2	67	3
fmo-2 KO	got-2.2	33	3
fmo-2 KO	got-2.2	51	3
fmo-2 KO	got-2.2	53	3
fmo-2 KO	got-2.2	56	3
fmo-2 KO	got-2.2	78	3
fmo-2 KO	got-2.2	41	3
fmo-2 KO	got-2.2	54	3
fmo-2 KO	got-2.2	40	3
fmo-2 KO	got-2.2	52	3
fmo-2 KO	got-2.2	44	3
fmo-2 KO	got-2.2	53	3
fmo-2 KO	got-2.2	49	3
fmo-2 KO	got-2.2	43	3
fmo-2 KO	got-2.2	51	3
fmo-2 KO	got-2.2	44	3
fmo-2 KO	got-2.2	42	3
fmo-2 KO	got-2.2	21	3
fmo-2 KO	got-2.2	38	3
fmo-2 OE	EV	45	3
fmo-2 OE	EV	29	3
fmo-2 OE	EV	23	3
fmo-2 OE	EV	63	3
fmo-2 OE	EV	51	3
fmo-2 OE	EV	52	3
fmo-2 OE	EV	66	3
fmo-2 OE	EV	29	3
fmo-2 OE	EV	38	3
fmo-2 OE	EV	33	3
fmo-2 OE	EV	23	3
fmo-2 OE	EV	64	3
fmo-2 OE	EV	62	3
fmo-2 OE	EV	43	3
fmo-2 OE	EV	29	3
fmo-2 OE	EV	54	3
fmo-2 OE	EV	30	3
fmo-2 OE	EV	20	3
fmo-2 OE	EV	30	3
fmo-2 OE	EV	58	3
fmo-2 OE	EV	38	3
fmo-2 OE	EV	33	3
fmo-2 OE	EV	53	3
fmo-2 OE	EV	92	3
fmo-2 OE	EV	25	3
fmo-2 OE	got-2.2	50	3
fmo-2 OE	got-2.2	41	3
fmo-2 OE	got-2.2	68	3
fmo-2 OE	got-2.2	71	3
fmo-2 OE	got-2.2	76	3
fmo-2 OE	got-2.2	45	3
fmo-2 OE	got-2.2	52	3
fmo-2 OE	got-2.2	49	3
fmo-2 OE	got-2.2	75	3
fmo-2 OE	got-2.2	63	3
fmo-2 OE	got-2.2	58	3
fmo-2 OE	got-2.2	39	3
fmo-2 OE	got-2.2	41	3
fmo-2 OE	got-2.2	36	3
fmo-2 OE	got-2.2	94	3
fmo-2 OE	got-2.2	78	3
fmo-2 OE	got-2.2	29	3
fmo-2 OE	got-2.2	78	3
fmo-2 OE	got-2.2	82	3
fmo-2 OE	got-2.2	86	3
fmo-2 OE	got-2.2	36	3
fmo-2 OE	got-2.2	42	3
fmo-2 OE	got-2.2	72	3
fmo-2 OE	got-2.2	42	3
fmo-2 OE	got-2.2	78	3
Replicate 1 2-way ANOVA, Squares Entered~Genotype*RNAi
term	df	sumsq	meansq	statistic	p.value
genotype	2	10.9642	5.48208	125.729	2.57558e-32
RNAi	1	0.161344	0.161344	3.70036	0.0563738
genotype:RNAi	2	0.066366	0.033183	0.761037	0.469051
Residuals	144	6.27873	0.0436023	NA	NA
Replicate 2 2-way ANOVA, Squares Entered~Genotype*RNAi
term	df	sumsq	meansq	statistic	p.value
genotype	2	4.49913	2.24956	39.6327	2.3993e-14
RNAi	1	0.000109312	0.000109312	0.00192584	0.96506
genotype:RNAi	2	0.473042	0.236521	4.16701	0.0174769
Residuals	139	7.88969	0.0567603	NA	NA
Replicate 3 2-way ANOVA, Squares Entered~Genotype*RNAi
term	df	sumsq	meansq	statistic	p.value
genotype	2	8.96821	4.4841	179.746	1.24096e-39
RNAi	1	0.0866963	0.0866963	3.47523	0.0643587
genotype:RNAi	2	0.212635	0.106317	4.26175	0.0159429
Residuals	142	3.54246	0.0249469	NA	NA
Replicate 1, 2-way ANOVA post-hoc tukey HSD test
term	contrast	null.value	estimate	conf.low	conf.high	adj.p.value
genotype	fmo-2 OE-fmo-2 KO	0	0.322736	0.223835	0.421638	5.08327e-12
genotype	WT-fmo-2 KO	0	0.662173	0.563272	0.761075	0
genotype	WT-fmo-2 OE	0	0.339437	0.240535	0.438338	5.02154e-13
RNAi	got-2.2-EV	0	0.0655936	-0.00180529	0.132992	0.0563738
genotype:RNAi	fmo-2 OE:EV-fmo-2 KO:EV	0	0.286117	0.115521	0.456712	4.72024e-05
genotype:RNAi	WT:EV-fmo-2 KO:EV	0	0.675252	0.504656	0.845847	0
genotype:RNAi	fmo-2 KO:got-2.2-fmo-2 KO:EV	0	0.0498994	-0.120696	0.220495	0.958481	NS.
genotype:RNAi	fmo-2 OE:got-2.2-fmo-2 KO:EV	0	0.409256	0.23866	0.579851	1.95602e-09
genotype:RNAi	WT:got-2.2-fmo-2 KO:EV	0	0.698994	0.528398	0.86959	0
genotype:RNAi	WT:EV-fmo-2 OE:EV	0	0.389135	0.218539	0.55973	1.16343e-08
genotype:RNAi	fmo-2 KO:got-2.2-fmo-2 OE:EV	0	-0.236217	-0.406813	-0.0656217	0.0013937
genotype:RNAi	fmo-2 OE:got-2.2-fmo-2 OE:EV	0	0.123139	-0.0474568	0.293734	0.301015	NS.
genotype:RNAi	WT:got-2.2-fmo-2 OE:EV	0	0.412877	0.242282	0.583473	1.4126e-09
genotype:RNAi	fmo-2 KO:got-2.2-WT:EV	0	-0.625352	-0.795948	-0.454756	0
genotype:RNAi	fmo-2 OE:got-2.2-WT:EV	0	-0.265996	-0.436592	-0.0954004	0.000196161
genotype:RNAi	WT:got-2.2-WT:EV	0	0.0237425	-0.146853	0.194338	0.998625	NS.
genotype:RNAi	fmo-2 OE:got-2.2-fmo-2 KO:got-2.2	0	0.359356	0.188761	0.529952	1.49522e-07
genotype:RNAi	WT:got-2.2-fmo-2 KO:got-2.2	0	0.649095	0.478499	0.81969	0
genotype:RNAi	WT:got-2.2-fmo-2 OE:got-2.2	0	0.289738	0.119143	0.460334	3.62393e-05
Replicate 2, 2-way ANOVA post-hoc tukey HSD test
term	contrast	null.value	estimate	conf.low	conf.high	adj.p.value
genotype	fmo-2 OE-fmo-2 KO	0	-0.0649333	-0.180808	0.0509413	0.382328
genotype	WT-fmo-2 KO	0	0.335012	0.221553	0.448471	3.0666e-10
genotype	WT-fmo-2 OE	0	0.399945	0.284633	0.515257	4.22218e-13
RNAi	got-2.2-EV	0	0.00173662	-0.0765175	0.0799907	0.965065
genotype:RNAi	fmo-2 OE:EV-fmo-2 KO:EV	0	0.0802744	-0.122944	0.283493	0.86311
genotype:RNAi	WT:EV-fmo-2 KO:EV	0	0.392464	0.195709	0.589218	7.53349e-07
genotype:RNAi	fmo-2 KO:got-2.2-fmo-2 KO:EV	0	0.129575	-0.0671794	0.326329	0.404617
genotype:RNAi	fmo-2 OE:got-2.2-fmo-2 KO:EV	0	-0.0713302	-0.270082	0.127422	0.904578
genotype:RNAi	WT:got-2.2-fmo-2 KO:EV	0	0.40978	0.213025	0.606534	2.205e-07
genotype:RNAi	WT:EV-fmo-2 OE:EV	0	0.312189	0.110924	0.513455	0.000218639
genotype:RNAi	fmo-2 KO:got-2.2-fmo-2 OE:EV	0	0.0493006	-0.151965	0.250566	0.98073
genotype:RNAi	fmo-2 OE:got-2.2-fmo-2 OE:EV	0	-0.151605	-0.354823	0.0516142	0.265342
genotype:RNAi	WT:got-2.2-fmo-2 OE:EV	0	0.329505	0.12824	0.530771	7.85409e-05
genotype:RNAi	fmo-2 KO:got-2.2-WT:EV	0	-0.262889	-0.457625	-0.0681523	0.00202439
genotype:RNAi	fmo-2 OE:got-2.2-WT:EV	0	-0.463794	-0.660548	-0.267039	3.99737e-09
genotype:RNAi	WT:got-2.2-WT:EV	0	0.017316	-0.17742	0.212052	0.999845
genotype:RNAi	fmo-2 OE:got-2.2-fmo-2 KO:got-2.2	0	-0.200905	-0.39766	-0.0041508	0.0423626
genotype:RNAi	WT:got-2.2-fmo-2 KO:got-2.2	0	0.280205	0.0854683	0.474941	0.000780364
genotype:RNAi	WT:got-2.2-fmo-2 OE:got-2.2	0	0.48111	0.284355	0.677864	1.05106e-09
Replicate 3, 2-way ANOVA post-hoc tukey HSD test
term	contrast	null.value	estimate	conf.low	conf.high	adj.p.value
genotype	fmo-2 OE-fmo-2 KO	0	-0.0148009	-0.0896214	0.0600195	0.886144
genotype	WT-fmo-2 KO	0	0.51829	0.442695	0.593886	0
genotype	WT-fmo-2 OE	0	0.533091	0.457496	0.608687	0
RNAi	got-2.2-EV	0	0.0484018	-0.0029331	0.0997366	0.0644059
genotype:RNAi	fmo-2 OE:EV-fmo-2 KO:EV	0	-0.105902	-0.236303	0.0244996	0.182824
genotype:RNAi	WT:EV-fmo-2 KO:EV	0	0.48829	0.356565	0.620016	0
genotype:RNAi	fmo-2 KO:got-2.2-fmo-2 KO:EV	0	-0.0317961	-0.160963	0.0973711	0.980337
genotype:RNAi	fmo-2 OE:got-2.2-fmo-2 KO:EV	0	0.0432319	-0.0871694	0.173633	0.930312
genotype:RNAi	WT:got-2.2-fmo-2 KO:EV	0	0.515222	0.383497	0.646948	0
genotype:RNAi	WT:EV-fmo-2 OE:EV	0	0.594192	0.463791	0.724593	0
genotype:RNAi	fmo-2 KO:got-2.2-fmo-2 OE:EV	0	0.0741056	-0.0537112	0.201922	0.550535
genotype:RNAi	fmo-2 OE:got-2.2-fmo-2 OE:EV	0	0.149133	0.0200697	0.278197	0.0134859
genotype:RNAi	WT:got-2.2-fmo-2 OE:EV	0	0.621124	0.490723	0.751525	0
genotype:RNAi	fmo-2 KO:got-2.2-WT:EV	0	-0.520086	-0.649254	-0.390919	0
genotype:RNAi	fmo-2 OE:got-2.2-WT:EV	0	-0.445059	-0.57546	-0.314657	0
genotype:RNAi	WT:got-2.2-WT:EV	0	0.0269321	-0.104793	0.158657	0.99152
genotype:RNAi	fmo-2 OE:got-2.2-fmo-2 KO:got-2.2	0	0.0750279	-0.0527888	0.202845	0.536815
genotype:RNAi	WT:got-2.2-fmo-2 KO:got-2.2	0	0.547019	0.417851	0.676186	0
genotype:RNAi	WT:got-2.2-fmo-2 OE:got-2.2	0	0.471991	0.341589	0.602392	0

## Sheet: SF6G
all raw data, three replicates
replicate	genotype	RNAi	squares crossed
rep1	WT	EV	69
rep1	WT	EV	77
rep1	WT	EV	56
rep1	WT	EV	58
rep1	WT	EV	74
rep1	WT	EV	72
rep1	WT	EV	37
rep1	WT	EV	82
rep1	WT	EV	48
rep1	WT	EV	91
rep1	WT	EV	46
rep1	WT	EV	61
rep1	WT	EV	59
rep1	WT	EV	77
rep1	WT	EV	67
rep1	WT	EV	56
rep1	WT	EV	70
rep1	WT	EV	72
rep1	WT	kmo-1	109
rep1	WT	kmo-1	109
rep1	WT	kmo-1	82
rep1	WT	kmo-1	101
rep1	WT	kmo-1	64
rep1	WT	kmo-1	90
rep1	WT	kmo-1	78
rep1	WT	kmo-1	88
rep1	WT	kmo-1	82
rep1	WT	kmo-1	80
rep1	WT	kmo-1	109
rep1	WT	kmo-1	58
rep1	WT	kmo-1	102
rep1	WT	kmo-1	107
rep1	WT	kmo-1	109
rep1	WT	kmo-1	50
rep1	WT	kmo-1	58
rep1	fmo-2 KO	EV	18
rep1	fmo-2 KO	EV	21
rep1	fmo-2 KO	EV	27
rep1	fmo-2 KO	EV	26
rep1	fmo-2 KO	EV	40
rep1	fmo-2 KO	EV	24
rep1	fmo-2 KO	EV	27
rep1	fmo-2 KO	EV	16
rep1	fmo-2 KO	EV	6
rep1	fmo-2 KO	EV	26
rep1	fmo-2 KO	EV	19
rep1	fmo-2 KO	EV	24
rep1	fmo-2 KO	EV	13
rep1	fmo-2 KO	EV	8
rep1	fmo-2 KO	EV	43
rep1	fmo-2 KO	EV	29
rep1	fmo-2 KO	EV	19
rep1	fmo-2 KO	EV	43
rep1	fmo-2 KO	kmo-1	46
rep1	fmo-2 KO	kmo-1	40
rep1	fmo-2 KO	kmo-1	24
rep1	fmo-2 KO	kmo-1	35
rep1	fmo-2 KO	kmo-1	32
rep1	fmo-2 KO	kmo-1	45
rep1	fmo-2 KO	kmo-1	22
rep1	fmo-2 KO	kmo-1	56
rep1	fmo-2 KO	kmo-1	22
rep1	fmo-2 KO	kmo-1	29
rep1	fmo-2 KO	kmo-1	24
rep1	fmo-2 KO	kmo-1	38
rep1	fmo-2 KO	kmo-1	43
rep1	fmo-2 KO	kmo-1	34
rep1	fmo-2 KO	kmo-1	37
rep1	fmo-2 KO	kmo-1	37
rep1	fmo-2 KO	kmo-1	38
rep1	fmo-2 OE	EV	61
rep1	fmo-2 OE	EV	74
rep1	fmo-2 OE	EV	13
rep1	fmo-2 OE	EV	50
rep1	fmo-2 OE	EV	54
rep1	fmo-2 OE	EV	43
rep1	fmo-2 OE	EV	30
rep1	fmo-2 OE	EV	34
rep1	fmo-2 OE	EV	19
rep1	fmo-2 OE	EV	69
rep1	fmo-2 OE	EV	72
rep1	fmo-2 OE	EV	30
rep1	fmo-2 OE	EV	37
rep1	fmo-2 OE	EV	75
rep1	fmo-2 OE	EV	43
rep1	fmo-2 OE	EV	51
rep1	fmo-2 OE	EV	27
rep1	fmo-2 OE	EV	64
rep1	fmo-2 OE	kmo-1	62
rep1	fmo-2 OE	kmo-1	98
rep1	fmo-2 OE	kmo-1	29
rep1	fmo-2 OE	kmo-1	61
rep1	fmo-2 OE	kmo-1	98
rep1	fmo-2 OE	kmo-1	70
rep1	fmo-2 OE	kmo-1	30
rep1	fmo-2 OE	kmo-1	51
rep1	fmo-2 OE	kmo-1	66
rep1	fmo-2 OE	kmo-1	61
rep1	fmo-2 OE	kmo-1	56
rep1	fmo-2 OE	kmo-1	40
rep1	fmo-2 OE	kmo-1	78
rep1	fmo-2 OE	kmo-1	66
rep1	fmo-2 OE	kmo-1	59
rep1	fmo-2 OE	kmo-1	22
rep1	fmo-2 OE	kmo-1	85
rep2	WT	EV	94
rep2	WT	EV	67
rep2	WT	EV	67
rep2	WT	EV	101
rep2	WT	EV	78
rep2	WT	EV	46
rep2	WT	EV	80
rep2	WT	EV	69
rep2	WT	EV	67
rep2	WT	EV	48
rep2	WT	EV	62
rep2	WT	EV	74
rep2	WT	EV	104
rep2	WT	EV	77
rep2	WT	EV	99
rep2	WT	EV	83
rep2	WT	EV	72
rep2	WT	EV	72
rep2	WT	kmo-1	70
rep2	WT	kmo-1	59
rep2	WT	kmo-1	90
rep2	WT	kmo-1	72
rep2	WT	kmo-1	102
rep2	WT	kmo-1	70
rep2	WT	kmo-1	85
rep2	WT	kmo-1	93
rep2	WT	kmo-1	74
rep2	WT	kmo-1	66
rep2	WT	kmo-1	67
rep2	WT	kmo-1	102
rep2	WT	kmo-1	93
rep2	WT	kmo-1	77
rep2	WT	kmo-1	56
rep2	fmo-2 KO	EV	21
rep2	fmo-2 KO	EV	27
rep2	fmo-2 KO	EV	24
rep2	fmo-2 KO	EV	24
rep2	fmo-2 KO	EV	16
rep2	fmo-2 KO	EV	29
rep2	fmo-2 KO	EV	19
rep2	fmo-2 KO	EV	48
rep2	fmo-2 KO	EV	26
rep2	fmo-2 KO	EV	19
rep2	fmo-2 KO	EV	29
rep2	fmo-2 KO	EV	34
rep2	fmo-2 KO	EV	16
rep2	fmo-2 KO	EV	51
rep2	fmo-2 KO	EV	18
rep2	fmo-2 KO	EV	24
rep2	fmo-2 KO	EV	30
rep2	fmo-2 KO	EV	19
rep2	fmo-2 KO	kmo-1	26
rep2	fmo-2 KO	kmo-1	10
rep2	fmo-2 KO	kmo-1	35
rep2	fmo-2 KO	kmo-1	24
rep2	fmo-2 KO	kmo-1	13
rep2	fmo-2 KO	kmo-1	21
rep2	fmo-2 KO	kmo-1	22
rep2	fmo-2 KO	kmo-1	30
rep2	fmo-2 KO	kmo-1	8
rep2	fmo-2 KO	kmo-1	22
rep2	fmo-2 KO	kmo-1	26
rep2	fmo-2 KO	kmo-1	19
rep2	fmo-2 KO	kmo-1	26
rep2	fmo-2 KO	kmo-1	35
rep2	fmo-2 KO	kmo-1	18
rep2	fmo-2 KO	kmo-1	22
rep2	fmo-2 OE	EV	54
rep2	fmo-2 OE	EV	50
rep2	fmo-2 OE	EV	26
rep2	fmo-2 OE	EV	18
rep2	fmo-2 OE	EV	26
rep2	fmo-2 OE	EV	40
rep2	fmo-2 OE	EV	40
rep2	fmo-2 OE	EV	24
rep2	fmo-2 OE	EV	38
rep2	fmo-2 OE	EV	70
rep2	fmo-2 OE	EV	21
rep2	fmo-2 OE	EV	54
rep2	fmo-2 OE	EV	38
rep2	fmo-2 OE	EV	62
rep2	fmo-2 OE	EV	45
rep2	fmo-2 OE	EV	48
rep2	fmo-2 OE	EV	22
rep2	fmo-2 OE	EV	64
rep2	fmo-2 OE	kmo-1	83
rep2	fmo-2 OE	kmo-1	50
rep2	fmo-2 OE	kmo-1	40
rep2	fmo-2 OE	kmo-1	22
rep2	fmo-2 OE	kmo-1	77
rep2	fmo-2 OE	kmo-1	48
rep2	fmo-2 OE	kmo-1	40
rep2	fmo-2 OE	kmo-1	11
rep2	fmo-2 OE	kmo-1	50
rep2	fmo-2 OE	kmo-1	50
rep2	fmo-2 OE	kmo-1	22
rep2	fmo-2 OE	kmo-1	27
rep2	fmo-2 OE	kmo-1	54
rep2	fmo-2 OE	kmo-1	29
rep2	fmo-2 OE	kmo-1	46
rep2	fmo-2 OE	kmo-1	35
rep2	fmo-2 OE	kmo-1	54
rep2	fmo-2 OE	kmo-1	34
rep3 (representative)	WT	EV	104
rep3 (representative)	WT	EV	43
rep3 (representative)	WT	EV	53
rep3 (representative)	WT	EV	38
rep3 (representative)	WT	EV	77
rep3 (representative)	WT	EV	104
rep3 (representative)	WT	EV	70
rep3 (representative)	WT	EV	91
rep3 (representative)	WT	EV	82
rep3 (representative)	WT	EV	99
rep3 (representative)	WT	EV	74
rep3 (representative)	WT	EV	53
rep3 (representative)	WT	EV	64
rep3 (representative)	WT	EV	74
rep3 (representative)	WT	EV	62
rep3 (representative)	WT	EV	48
rep3 (representative)	WT	EV	56
rep3 (representative)	WT	EV	51
rep3 (representative)	WT	EV	94
rep3 (representative)	WT	kmo-1	99
rep3 (representative)	WT	kmo-1	54
rep3 (representative)	WT	kmo-1	74
rep3 (representative)	WT	kmo-1	90
rep3 (representative)	WT	kmo-1	78
rep3 (representative)	WT	kmo-1	51
rep3 (representative)	WT	kmo-1	75
rep3 (representative)	WT	kmo-1	90
rep3 (representative)	WT	kmo-1	106
rep3 (representative)	WT	kmo-1	46
rep3 (representative)	WT	kmo-1	59
rep3 (representative)	WT	kmo-1	62
rep3 (representative)	WT	kmo-1	59
rep3 (representative)	WT	kmo-1	32
rep3 (representative)	WT	kmo-1	50
rep3 (representative)	WT	kmo-1	101
rep3 (representative)	WT	kmo-1	74
rep3 (representative)	WT	kmo-1	51
rep3 (representative)	fmo-2 KO	EV	59
rep3 (representative)	fmo-2 KO	EV	30
rep3 (representative)	fmo-2 KO	EV	27
rep3 (representative)	fmo-2 KO	EV	27
rep3 (representative)	fmo-2 KO	EV	27
rep3 (representative)	fmo-2 KO	EV	30
rep3 (representative)	fmo-2 KO	EV	24
rep3 (representative)	fmo-2 KO	EV	34
rep3 (representative)	fmo-2 KO	EV	24
rep3 (representative)	fmo-2 KO	EV	61
rep3 (representative)	fmo-2 KO	EV	42
rep3 (representative)	fmo-2 KO	EV	40
rep3 (representative)	fmo-2 KO	EV	22
rep3 (representative)	fmo-2 KO	EV	22
rep3 (representative)	fmo-2 KO	EV	43
rep3 (representative)	fmo-2 KO	EV	53
rep3 (representative)	fmo-2 KO	EV	24
rep3 (representative)	fmo-2 KO	EV	34
rep3 (representative)	fmo-2 KO	kmo-1	8
rep3 (representative)	fmo-2 KO	kmo-1	24
rep3 (representative)	fmo-2 KO	kmo-1	45
rep3 (representative)	fmo-2 KO	kmo-1	58
rep3 (representative)	fmo-2 KO	kmo-1	58
rep3 (representative)	fmo-2 KO	kmo-1	46
rep3 (representative)	fmo-2 KO	kmo-1	34
rep3 (representative)	fmo-2 KO	kmo-1	43
rep3 (representative)	fmo-2 KO	kmo-1	40
rep3 (representative)	fmo-2 KO	kmo-1	40
rep3 (representative)	fmo-2 KO	kmo-1	59
rep3 (representative)	fmo-2 KO	kmo-1	40
rep3 (representative)	fmo-2 KO	kmo-1	37
rep3 (representative)	fmo-2 KO	kmo-1	32
rep3 (representative)	fmo-2 KO	kmo-1	59
rep3 (representative)	fmo-2 OE	EV	35
rep3 (representative)	fmo-2 OE	EV	48
rep3 (representative)	fmo-2 OE	EV	38
rep3 (representative)	fmo-2 OE	EV	58
rep3 (representative)	fmo-2 OE	EV	43
rep3 (representative)	fmo-2 OE	EV	70
rep3 (representative)	fmo-2 OE	EV	64
rep3 (representative)	fmo-2 OE	EV	56
rep3 (representative)	fmo-2 OE	EV	26
rep3 (representative)	fmo-2 OE	EV	26
rep3 (representative)	fmo-2 OE	EV	61
rep3 (representative)	fmo-2 OE	EV	50
rep3 (representative)	fmo-2 OE	EV	45
rep3 (representative)	fmo-2 OE	EV	45
rep3 (representative)	fmo-2 OE	EV	48
rep3 (representative)	fmo-2 OE	EV	38
rep3 (representative)	fmo-2 OE	EV	24
rep3 (representative)	fmo-2 OE	EV	83
rep3 (representative)	fmo-2 OE	kmo-1	53
rep3 (representative)	fmo-2 OE	kmo-1	34
rep3 (representative)	fmo-2 OE	kmo-1	27
rep3 (representative)	fmo-2 OE	kmo-1	48
rep3 (representative)	fmo-2 OE	kmo-1	51
rep3 (representative)	fmo-2 OE	kmo-1	48
rep3 (representative)	fmo-2 OE	kmo-1	26
rep3 (representative)	fmo-2 OE	kmo-1	50
rep3 (representative)	fmo-2 OE	kmo-1	8
rep3 (representative)	fmo-2 OE	kmo-1	56
rep3 (representative)	fmo-2 OE	kmo-1	40
rep3 (representative)	fmo-2 OE	kmo-1	54
rep3 (representative)	fmo-2 OE	kmo-1	19
rep3 (representative)	fmo-2 OE	kmo-1	61
rep3 (representative)	fmo-2 OE	kmo-1	34
rep3 (representative)	fmo-2 OE	kmo-1	75
rep3 (representative)	fmo-2 OE	kmo-1	64
rep3 (representative)	fmo-2 OE	kmo-1	46
Replicate 1 2-way ANOVA, Squares Entered~Genotype*RNAi
term	df	sumsq	meansq	statistic	p.value
genotype	2	8.88737	4.44368	67.529	3.17996e-19
RNAi	1	1.55469	1.55469	23.6261	4.39781e-06
genotype:RNAi	2	0.128699	0.0643495	0.977896	0.379704
Residuals	99	6.5146	0.0658041	NA	NA
Replicate 2 2-way ANOVA, Squares Entered~Genotype*RNAi
term	df	sumsq	meansq	statistic	p.value
genotype	2	8.3351	4.16755	114.072	3.33192e-26
RNAi	1	0.000142219	0.000142219	0.00389276	0.950379
genotype:RNAi	2	0.039503	0.0197515	0.54063	0.584126
Residuals	97	3.54382	0.0365342	NA	NA
Replicate 3 2-way ANOVA, Squares Entered~Genotype*RNAi
term	df	sumsq	meansq	statistic	p.value
genotype	2	4.03043	2.01521	33.2635	8.4288e-12
RNAi	1	0.00186732	0.00186732	0.0308224	0.860992
genotype:RNAi	2	0.0994977	0.0497489	0.821164	0.442863
Residuals	100	6.05833	0.0605833	NA	NA
Replicate 1, 2-way ANOVA post-hoc tukey HSD test
term	contrast	null.value	estimate	conf.low	conf.high	adj.p.value
genotype	fmo-2 OE-fmo-2 KO	0	0.371663	0.225752	0.517574	7.39286e-08
genotype	WT-fmo-2 KO	0	0.712412	0.566501	0.858323	2.23276e-10
genotype	WT-fmo-2 OE	0	0.340749	0.194838	0.48666	6.93721e-07
RNAi	kmo-1-EV	0	0.243464	0.144077	0.342851	4.39803e-06
genotype:RNAi	fmo-2 OE:EV-fmo-2 KO:EV	0	0.356557	0.108047	0.605068	0.000904898
genotype:RNAi	WT:EV-fmo-2 KO:EV	0	0.63388	0.385369	0.882391	8.5751e-10
genotype:RNAi	fmo-2 KO:kmo-1-fmo-2 KO:EV	0	0.179203	-0.0729361	0.431342	0.313839
genotype:RNAi	fmo-2 OE:kmo-1-fmo-2 KO:EV	0	0.56686	0.314721	0.818998	4.18735e-08
genotype:RNAi	WT:kmo-1-fmo-2 KO:EV	0	0.974767	0.722628	1.22691	2.23293e-10
genotype:RNAi	WT:EV-fmo-2 OE:EV	0	0.277322	0.0288116	0.525833	0.0194986
genotype:RNAi	fmo-2 KO:kmo-1-fmo-2 OE:EV	0	-0.177355	-0.429493	0.0747844	0.325282
genotype:RNAi	fmo-2 OE:kmo-1-fmo-2 OE:EV	0	0.210302	-0.0418368	0.462441	0.158078
genotype:RNAi	WT:kmo-1-fmo-2 OE:EV	0	0.61821	0.366071	0.870349	2.75704e-09
genotype:RNAi	fmo-2 KO:kmo-1-WT:EV	0	-0.454677	-0.706816	-0.202538	1.32278e-05
genotype:RNAi	fmo-2 OE:kmo-1-WT:EV	0	-0.0670203	-0.319159	0.185119	0.971521
genotype:RNAi	WT:kmo-1-WT:EV	0	0.340887	0.0887482	0.593026	0.00213308
genotype:RNAi	fmo-2 OE:kmo-1-fmo-2 KO:kmo-1	0	0.387657	0.131941	0.643372	0.00037654
genotype:RNAi	WT:kmo-1-fmo-2 KO:kmo-1	0	0.795564	0.539849	1.05128	2.23524e-10
genotype:RNAi	WT:kmo-1-fmo-2 OE:kmo-1	0	0.407907	0.152192	0.663623	0.000155127
Replicate 2, 2-way ANOVA post-hoc tukey HSD test
term	contrast	null.value	estimate	conf.low	conf.high	adj.p.value
genotype	fmo-2 OE-fmo-2 KO	0	0.232944	0.124145	0.341743	5.08999e-06
genotype	WT-fmo-2 KO	0	0.693685	0.58251	0.804861	3.7657e-10
genotype	WT-fmo-2 OE	0	0.460741	0.351098	0.570385	3.76596e-10
RNAi	kmo-1-EV	0	0.0023512	-0.0724957	0.0771981	0.950415
genotype:RNAi	fmo-2 OE:EV-fmo-2 KO:EV	0	0.19624	0.0109952	0.381484	0.0312977
genotype:RNAi	WT:EV-fmo-2 KO:EV	0	0.652174	0.466929	0.837418	3.7662e-10
genotype:RNAi	fmo-2 KO:kmo-1-fmo-2 KO:EV	0	-0.0530259	-0.243972	0.13792	0.965533
genotype:RNAi	fmo-2 OE:kmo-1-fmo-2 KO:EV	0	0.219741	0.034497	0.404986	0.0105109
genotype:RNAi	WT:kmo-1-fmo-2 KO:EV	0	0.688602	0.494316	0.882888	3.76619e-10
genotype:RNAi	WT:EV-fmo-2 OE:EV	0	0.455934	0.27069	0.641179	2.75219e-09
genotype:RNAi	fmo-2 KO:kmo-1-fmo-2 OE:EV	0	-0.249266	-0.440211	-0.0583199	0.00340916
genotype:RNAi	fmo-2 OE:kmo-1-fmo-2 OE:EV	0	0.0235018	-0.161743	0.208746	0.999082
genotype:RNAi	WT:kmo-1-fmo-2 OE:EV	0	0.492362	0.298076	0.686648	1.23746e-09
genotype:RNAi	fmo-2 KO:kmo-1-WT:EV	0	-0.7052	-0.896145	-0.514254	3.76609e-10
genotype:RNAi	fmo-2 OE:kmo-1-WT:EV	0	-0.432432	-0.617677	-0.247188	1.39749e-08
genotype:RNAi	WT:kmo-1-WT:EV	0	0.0364277	-0.157858	0.230714	0.9941
genotype:RNAi	fmo-2 OE:kmo-1-fmo-2 KO:kmo-1	0	0.272767	0.0818216	0.463713	0.000973682
genotype:RNAi	WT:kmo-1-fmo-2 KO:kmo-1	0	0.741627	0.541898	0.941357	3.76611e-10
genotype:RNAi	WT:kmo-1-fmo-2 OE:kmo-1	0	0.46886	0.274574	0.663146	4.98895e-09
Replicate 3, 2-way ANOVA post-hoc tukey HSD test
term	contrast	null.value	estimate	conf.low	conf.high	adj.p.value
genotype	fmo-2 OE-fmo-2 KO	0	0.115014	-0.0261125	0.25614	0.133176
genotype	WT-fmo-2 KO	0	0.457356	0.317145	0.597567	1.43687e-10
genotype	WT-fmo-2 OE	0	0.342342	0.205254	0.479431	1.23864e-07
RNAi	kmo-1-EV	0	0.00839442	-0.0865345	0.103323	0.861089
genotype:RNAi	fmo-2 OE:EV-fmo-2 KO:EV	0	0.184343	-0.0540586	0.422746	0.226105
genotype:RNAi	WT:EV-fmo-2 KO:EV	0	0.507576	0.272331	0.74282	1.37886e-07
genotype:RNAi	fmo-2 KO:kmo-1-fmo-2 KO:EV	0	0.0969697	-0.153069	0.347008	0.869091	NS
genotype:RNAi	fmo-2 OE:kmo-1-fmo-2 KO:EV	0	0.133838	-0.104564	0.37224	0.580047
genotype:RNAi	WT:kmo-1-fmo-2 KO:EV	0	0.494949	0.256547	0.733352	4.06238e-07
genotype:RNAi	WT:EV-fmo-2 OE:EV	0	0.323232	0.087988	0.558477	0.00169939
genotype:RNAi	fmo-2 KO:kmo-1-fmo-2 OE:EV	0	-0.0873737	-0.337412	0.162664	0.911797
genotype:RNAi	fmo-2 OE:kmo-1-fmo-2 OE:EV	0	-0.0505051	-0.288907	0.187897	0.989667	NS.
genotype:RNAi	WT:kmo-1-fmo-2 OE:EV	0	0.310606	0.072204	0.549008	0.00347478
genotype:RNAi	fmo-2 KO:kmo-1-WT:EV	0	-0.410606	-0.657635	-0.163577	7.11004e-05
genotype:RNAi	fmo-2 OE:kmo-1-WT:EV	0	-0.373737	-0.608982	-0.138493	0.000165945
genotype:RNAi	WT:kmo-1-WT:EV	0	-0.0126263	-0.247871	0.222618	0.999987	NS.
genotype:RNAi	fmo-2 OE:kmo-1-fmo-2 KO:kmo-1	0	0.0368687	-0.21317	0.286907	0.998113
genotype:RNAi	WT:kmo-1-fmo-2 KO:kmo-1	0	0.39798	0.147942	0.648018	0.000160456
genotype:RNAi	WT:kmo-1-fmo-2 OE:kmo-1	0	0.361111	0.122709	0.599513	0.000380011

## Sheet: SF6H
all data, three replicates
genotype	RNAi	squares crossed	date
WT	umps-1	106	rep1
WT	umps-1	109	rep1
WT	umps-1	108	rep1
WT	umps-1	101	rep1
WT	umps-1	93	rep1
WT	umps-1	86	rep1
WT	umps-1	89	rep1
WT	umps-1	96	rep1
WT	umps-1	97	rep1
WT	umps-1	96	rep1
WT	umps-1	107	rep1
WT	umps-1	101	rep1
WT	umps-1	94	rep1
WT	umps-1	96	rep1
WT	umps-1	104	rep1
WT	umps-1	106	rep1
WT	umps-1	99	rep1
WT	umps-1	94	rep1
WT	umps-1	103	rep1
WT	umps-1	96	rep1
WT	umps-1	107	rep1
WT	umps-1	106	rep1
WT	umps-1	101	rep1
WT	umps-1	97	rep1
WT	umps-1	108	rep1
fmo-2 KO	umps-1	69	rep1
fmo-2 KO	umps-1	73	rep1
fmo-2 KO	umps-1	90	rep1
fmo-2 KO	umps-1	70	rep1
fmo-2 KO	umps-1	47	rep1
fmo-2 KO	umps-1	45	rep1
fmo-2 KO	umps-1	92	rep1
fmo-2 KO	umps-1	59	rep1
fmo-2 KO	umps-1	63	rep1
fmo-2 KO	umps-1	42	rep1
fmo-2 KO	umps-1	44	rep1
fmo-2 KO	umps-1	21	rep1
fmo-2 KO	umps-1	89	rep1
fmo-2 KO	umps-1	33	rep1
fmo-2 KO	umps-1	54	rep1
fmo-2 KO	umps-1	72	rep1
fmo-2 KO	umps-1	29	rep1
fmo-2 KO	umps-1	81	rep1
fmo-2 KO	umps-1	46	rep1
fmo-2 KO	umps-1	74	rep1
fmo-2 KO	umps-1	48	rep1
fmo-2 KO	umps-1	93	rep1
fmo-2 KO	umps-1	76	rep1
fmo-2 KO	umps-1	41	rep1
fmo-2 KO	umps-1	23	rep1
fmo-2 OE	umps-1	47	rep1
fmo-2 OE	umps-1	73	rep1
fmo-2 OE	umps-1	57	rep1
fmo-2 OE	umps-1	57	rep1
fmo-2 OE	umps-1	51	rep1
fmo-2 OE	umps-1	53	rep1
fmo-2 OE	umps-1	58	rep1
fmo-2 OE	umps-1	38	rep1
fmo-2 OE	umps-1	26	rep1
fmo-2 OE	umps-1	73	rep1
fmo-2 OE	umps-1	37	rep1
fmo-2 OE	umps-1	21	rep1
fmo-2 OE	umps-1	43	rep1
fmo-2 OE	umps-1	56	rep1
fmo-2 OE	umps-1	43	rep1
fmo-2 OE	umps-1	49	rep1
fmo-2 OE	umps-1	101	rep1
fmo-2 OE	umps-1	101	rep1
fmo-2 OE	umps-1	73	rep1
fmo-2 OE	umps-1	21	rep1
fmo-2 OE	umps-1	75	rep1
fmo-2 OE	umps-1	80	rep1
fmo-2 OE	umps-1	69	rep1
fmo-2 OE	umps-1	54	rep1
fmo-2 OE	umps-1	92	rep1
WT	EV	104	rep1
WT	EV	104	rep1
WT	EV	105	rep1
WT	EV	100	rep1
WT	EV	102	rep1
WT	EV	108	rep1
WT	EV	108	rep1
WT	EV	109	rep1
WT	EV	96	rep1
WT	EV	103	rep1
WT	EV	99	rep1
WT	EV	91	rep1
WT	EV	83	rep1
WT	EV	74	rep1
WT	EV	103	rep1
WT	EV	103	rep1
WT	EV	95	rep1
WT	EV	109	rep1
WT	EV	105	rep1
WT	EV	96	rep1
WT	EV	100	rep1
WT	EV	96	rep1
WT	EV	105	rep1
WT	EV	102	rep1
WT	EV	97	rep1
fmo-2 KO	EV	53	rep1
fmo-2 KO	EV	31	rep1
fmo-2 KO	EV	56	rep1
fmo-2 KO	EV	62	rep1
fmo-2 KO	EV	61	rep1
fmo-2 KO	EV	87	rep1
fmo-2 KO	EV	15	rep1
fmo-2 KO	EV	51	rep1
fmo-2 KO	EV	25	rep1
fmo-2 KO	EV	37	rep1
fmo-2 KO	EV	31	rep1
fmo-2 KO	EV	32	rep1
fmo-2 KO	EV	53	rep1
fmo-2 KO	EV	55	rep1
fmo-2 KO	EV	70	rep1
fmo-2 KO	EV	64	rep1
fmo-2 KO	EV	63	rep1
fmo-2 KO	EV	28	rep1
fmo-2 KO	EV	44	rep1
fmo-2 KO	EV	71	rep1
fmo-2 KO	EV	43	rep1
fmo-2 KO	EV	24	rep1
fmo-2 KO	EV	34	rep1
fmo-2 KO	EV	22	rep1
fmo-2 KO	EV	35	rep1
fmo-2 OE	EV	36	rep1
fmo-2 OE	EV	43	rep1
fmo-2 OE	EV	46	rep1
fmo-2 OE	EV	29	rep1
fmo-2 OE	EV	69	rep1
fmo-2 OE	EV	75	rep1
fmo-2 OE	EV	42	rep1
fmo-2 OE	EV	81	rep1
fmo-2 OE	EV	55	rep1
fmo-2 OE	EV	82	rep1
fmo-2 OE	EV	95	rep1
fmo-2 OE	EV	89	rep1
fmo-2 OE	EV	45	rep1
fmo-2 OE	EV	75	rep1
fmo-2 OE	EV	99	rep1
fmo-2 OE	EV	55	rep1
fmo-2 OE	EV	78	rep1
fmo-2 OE	EV	61	rep1
fmo-2 OE	EV	26	rep1
fmo-2 OE	EV	78	rep1
fmo-2 OE	EV	55	rep1
fmo-2 OE	EV	74	rep1
fmo-2 OE	EV	92	rep1
fmo-2 OE	EV	32	rep1
fmo-2 OE	EV	52	rep1
WT	umps-1	109	rep2
WT	umps-1	100	rep2
WT	umps-1	108	rep2
WT	umps-1	109	rep2
WT	umps-1	107	rep2
WT	umps-1	104	rep2
WT	umps-1	104	rep2
WT	umps-1	104	rep2
WT	umps-1	106	rep2
WT	umps-1	107	rep2
WT	umps-1	99	rep2
WT	umps-1	99	rep2
WT	umps-1	103	rep2
WT	umps-1	100	rep2
WT	umps-1	96	rep2
WT	umps-1	103	rep2
WT	umps-1	98	rep2
WT	umps-1	101	rep2
WT	umps-1	107	rep2
WT	umps-1	78	rep2
WT	umps-1	108	rep2
WT	umps-1	107	rep2
WT	umps-1	95	rep2
WT	umps-1	98	rep2
WT	umps-1	95	rep2
fmo-2 KO	umps-1	29	rep2
fmo-2 KO	umps-1	17	rep2
fmo-2 KO	umps-1	34	rep2
fmo-2 KO	umps-1	40	rep2
fmo-2 KO	umps-1	92	rep2
fmo-2 KO	umps-1	27	rep2
fmo-2 KO	umps-1	45	rep2
fmo-2 KO	umps-1	42	rep2
fmo-2 KO	umps-1	56	rep2
fmo-2 KO	umps-1	52	rep2
fmo-2 KO	umps-1	26	rep2
fmo-2 KO	umps-1	57	rep2
fmo-2 KO	umps-1	39	rep2
fmo-2 KO	umps-1	46	rep2
fmo-2 KO	umps-1	92	rep2
fmo-2 KO	umps-1	26	rep2
fmo-2 KO	umps-1	38	rep2
fmo-2 KO	umps-1	42	rep2
fmo-2 KO	umps-1	26	rep2
fmo-2 KO	umps-1	6	rep2
fmo-2 KO	umps-1	54	rep2
fmo-2 KO	umps-1	56	rep2
fmo-2 KO	umps-1	51	rep2
fmo-2 OE	umps-1	81	rep2
fmo-2 OE	umps-1	43	rep2
fmo-2 OE	umps-1	59	rep2
fmo-2 OE	umps-1	82	rep2
fmo-2 OE	umps-1	39	rep2
fmo-2 OE	umps-1	29	rep2
fmo-2 OE	umps-1	48	rep2
fmo-2 OE	umps-1	57	rep2
fmo-2 OE	umps-1	32	rep2
fmo-2 OE	umps-1	71	rep2
fmo-2 OE	umps-1	62	rep2
fmo-2 OE	umps-1	40	rep2
fmo-2 OE	umps-1	36	rep2
fmo-2 OE	umps-1	28	rep2
fmo-2 OE	umps-1	67	rep2
fmo-2 OE	umps-1	35	rep2
fmo-2 OE	umps-1	51	rep2
fmo-2 OE	umps-1	42	rep2
fmo-2 OE	umps-1	89	rep2
fmo-2 OE	umps-1	24	rep2
fmo-2 OE	umps-1	25	rep2
fmo-2 OE	umps-1	43	rep2
fmo-2 OE	umps-1	27	rep2
fmo-2 OE	umps-1	35	rep2
WT	EV	83	rep2
WT	EV	86	rep2
WT	EV	98	rep2
WT	EV	100	rep2
WT	EV	102	rep2
WT	EV	86	rep2
WT	EV	106	rep2
WT	EV	109	rep2
WT	EV	103	rep2
WT	EV	95	rep2
WT	EV	104	rep2
WT	EV	97	rep2
WT	EV	101	rep2
WT	EV	108	rep2
WT	EV	103	rep2
WT	EV	109	rep2
WT	EV	98	rep2
WT	EV	94	rep2
WT	EV	70	rep2
WT	EV	90	rep2
WT	EV	105	rep2
WT	EV	62	rep2
WT	EV	94	rep2
WT	EV	109	rep2
WT	EV	103	rep2
WT	EV	64	rep2
fmo-2 KO	EV	92	rep2
fmo-2 KO	EV	51	rep2
fmo-2 KO	EV	26	rep2
fmo-2 KO	EV	25	rep2
fmo-2 KO	EV	28	rep2
fmo-2 KO	EV	39	rep2
fmo-2 KO	EV	56	rep2
fmo-2 KO	EV	37	rep2
fmo-2 KO	EV	36	rep2
fmo-2 KO	EV	107	rep2
fmo-2 KO	EV	55	rep2
fmo-2 KO	EV	64	rep2
fmo-2 KO	EV	67	rep2
fmo-2 KO	EV	67	rep2
fmo-2 KO	EV	56	rep2
fmo-2 KO	EV	83	rep2
fmo-2 KO	EV	47	rep2
fmo-2 KO	EV	39	rep2
fmo-2 KO	EV	58	rep2
fmo-2 KO	EV	59	rep2
fmo-2 KO	EV	16	rep2
fmo-2 KO	EV	18	rep2
fmo-2 KO	EV	29	rep2
fmo-2 KO	EV	48	rep2
fmo-2 OE	EV	43	rep2
fmo-2 OE	EV	75	rep2
fmo-2 OE	EV	42	rep2
fmo-2 OE	EV	71	rep2
fmo-2 OE	EV	60	rep2
fmo-2 OE	EV	64	rep2
fmo-2 OE	EV	76	rep2
fmo-2 OE	EV	41	rep2
fmo-2 OE	EV	48	rep2
fmo-2 OE	EV	45	rep2
fmo-2 OE	EV	35	rep2
fmo-2 OE	EV	22	rep2
fmo-2 OE	EV	53	rep2
fmo-2 OE	EV	44	rep2
fmo-2 OE	EV	43	rep2
fmo-2 OE	EV	58	rep2
fmo-2 OE	EV	33	rep2
fmo-2 OE	EV	64	rep2
fmo-2 OE	EV	63	rep2
fmo-2 OE	EV	71	rep2
fmo-2 OE	EV	50	rep2
fmo-2 OE	EV	90	rep2
fmo-2 OE	EV	36	rep2
fmo-2 OE	EV	64	rep2
fmo-2 OE	EV	41	rep2
WT	EV	55	rep3 (representative)
WT	EV	107	rep3 (representative)
WT	EV	101	rep3 (representative)
WT	EV	108	rep3 (representative)
WT	EV	99	rep3 (representative)
WT	EV	104	rep3 (representative)
WT	EV	100	rep3 (representative)
WT	EV	104	rep3 (representative)
WT	EV	89	rep3 (representative)
WT	EV	100	rep3 (representative)
WT	EV	102	rep3 (representative)
WT	EV	108	rep3 (representative)
WT	EV	107	rep3 (representative)
WT	EV	88	rep3 (representative)
WT	EV	77	rep3 (representative)
WT	EV	88	rep3 (representative)
WT	EV	96	rep3 (representative)
WT	EV	89	rep3 (representative)
WT	EV	90	rep3 (representative)
WT	EV	104	rep3 (representative)
WT	EV	103	rep3 (representative)
WT	EV	100	rep3 (representative)
WT	EV	99	rep3 (representative)
WT	EV	103	rep3 (representative)
WT	EV	100	rep3 (representative)
WT	EV	92	rep3 (representative)
WT	EV	107	rep3 (representative)
WT	EV	99	rep3 (representative)
WT	EV	103	rep3 (representative)
WT	EV	108	rep3 (representative)
WT	umps-1	102	rep3 (representative)
WT	umps-1	105	rep3 (representative)
WT	umps-1	108	rep3 (representative)
WT	umps-1	105	rep3 (representative)
WT	umps-1	79	rep3 (representative)
WT	umps-1	105	rep3 (representative)
WT	umps-1	109	rep3 (representative)
WT	umps-1	108	rep3 (representative)
WT	umps-1	99	rep3 (representative)
WT	umps-1	102	rep3 (representative)
WT	umps-1	106	rep3 (representative)
WT	umps-1	106	rep3 (representative)
WT	umps-1	102	rep3 (representative)
WT	umps-1	99	rep3 (representative)
WT	umps-1	86	rep3 (representative)
WT	umps-1	94	rep3 (representative)
WT	umps-1	104	rep3 (representative)
WT	umps-1	105	rep3 (representative)
WT	umps-1	105	rep3 (representative)
WT	umps-1	99	rep3 (representative)
WT	umps-1	85	rep3 (representative)
WT	umps-1	98	rep3 (representative)
WT	umps-1	89	rep3 (representative)
WT	umps-1	86	rep3 (representative)
WT	umps-1	93	rep3 (representative)
WT	umps-1	90	rep3 (representative)
WT	umps-1	106	rep3 (representative)
WT	umps-1	106	rep3 (representative)
WT	umps-1	75	rep3 (representative)
WT	umps-1	101	rep3 (representative)
fmo-2 KO	EV	43	rep3 (representative)
fmo-2 KO	EV	38	rep3 (representative)
fmo-2 KO	EV	63	rep3 (representative)
fmo-2 KO	EV	22	rep3 (representative)
fmo-2 KO	EV	43	rep3 (representative)
fmo-2 KO	EV	17	rep3 (representative)
fmo-2 KO	EV	16	rep3 (representative)
fmo-2 KO	EV	89	rep3 (representative)
fmo-2 KO	EV	17	rep3 (representative)
fmo-2 KO	EV	31	rep3 (representative)
fmo-2 KO	EV	36	rep3 (representative)
fmo-2 KO	EV	48	rep3 (representative)
fmo-2 KO	EV	35	rep3 (representative)
fmo-2 KO	EV	32	rep3 (representative)
fmo-2 KO	EV	36	rep3 (representative)
fmo-2 KO	EV	64	rep3 (representative)
fmo-2 KO	EV	20	rep3 (representative)
fmo-2 KO	EV	45	rep3 (representative)
fmo-2 KO	EV	22	rep3 (representative)
fmo-2 KO	EV	30	rep3 (representative)
fmo-2 KO	EV	35	rep3 (representative)
fmo-2 KO	EV	14	rep3 (representative)
fmo-2 KO	EV	24	rep3 (representative)
fmo-2 KO	EV	23	rep3 (representative)
fmo-2 KO	EV	58	rep3 (representative)
fmo-2 KO	EV	20	rep3 (representative)
fmo-2 KO	EV	36	rep3 (representative)
fmo-2 KO	EV	25	rep3 (representative)
fmo-2 KO	EV	23	rep3 (representative)
fmo-2 KO	EV	25	rep3 (representative)
fmo-2 KO	umps-1	55	rep3 (representative)
fmo-2 KO	umps-1	45	rep3 (representative)
fmo-2 KO	umps-1	44	rep3 (representative)
fmo-2 KO	umps-1	58	rep3 (representative)
fmo-2 KO	umps-1	30	rep3 (representative)
fmo-2 KO	umps-1	43	rep3 (representative)
fmo-2 KO	umps-1	47	rep3 (representative)
fmo-2 KO	umps-1	24	rep3 (representative)
fmo-2 KO	umps-1	23	rep3 (representative)
fmo-2 KO	umps-1	21	rep3 (representative)
fmo-2 KO	umps-1	51	rep3 (representative)
fmo-2 KO	umps-1	12	rep3 (representative)
fmo-2 KO	umps-1	69	rep3 (representative)
fmo-2 KO	umps-1	37	rep3 (representative)
fmo-2 KO	umps-1	51	rep3 (representative)
fmo-2 KO	umps-1	35	rep3 (representative)
fmo-2 KO	umps-1	23	rep3 (representative)
fmo-2 KO	umps-1	35	rep3 (representative)
fmo-2 KO	umps-1	42	rep3 (representative)
fmo-2 KO	umps-1	22	rep3 (representative)
fmo-2 KO	umps-1	40	rep3 (representative)
fmo-2 KO	umps-1	43	rep3 (representative)
fmo-2 KO	umps-1	21	rep3 (representative)
fmo-2 KO	umps-1	41	rep3 (representative)
fmo-2 KO	umps-1	37	rep3 (representative)
fmo-2 KO	umps-1	51	rep3 (representative)
fmo-2 KO	umps-1	32	rep3 (representative)
fmo-2 KO	umps-1	35	rep3 (representative)
fmo-2 KO	umps-1	43	rep3 (representative)
fmo-2 KO	umps-1	51	rep3 (representative)
fmo-2 OE	EV	64	rep3 (representative)
fmo-2 OE	EV	30	rep3 (representative)
fmo-2 OE	EV	48	rep3 (representative)
fmo-2 OE	EV	24	rep3 (representative)
fmo-2 OE	EV	33	rep3 (representative)
fmo-2 OE	EV	15	rep3 (representative)
fmo-2 OE	EV	36	rep3 (representative)
fmo-2 OE	EV	13	rep3 (representative)
fmo-2 OE	EV	56	rep3 (representative)
fmo-2 OE	EV	57	rep3 (representative)
fmo-2 OE	EV	63	rep3 (representative)
fmo-2 OE	EV	36	rep3 (representative)
fmo-2 OE	EV	43	rep3 (representative)
fmo-2 OE	EV	62	rep3 (representative)
fmo-2 OE	EV	37	rep3 (representative)
fmo-2 OE	EV	44	rep3 (representative)
fmo-2 OE	EV	58	rep3 (representative)
fmo-2 OE	EV	53	rep3 (representative)
fmo-2 OE	EV	71	rep3 (representative)
fmo-2 OE	EV	61	rep3 (representative)
fmo-2 OE	EV	8	rep3 (representative)
fmo-2 OE	EV	65	rep3 (representative)
fmo-2 OE	EV	41	rep3 (representative)
fmo-2 OE	EV	30	rep3 (representative)
fmo-2 OE	EV	46	rep3 (representative)
fmo-2 OE	EV	75	rep3 (representative)
fmo-2 OE	EV	59	rep3 (representative)
fmo-2 OE	umps-1	73	rep3 (representative)
fmo-2 OE	umps-1	53	rep3 (representative)
fmo-2 OE	umps-1	30	rep3 (representative)
fmo-2 OE	umps-1	70	rep3 (representative)
fmo-2 OE	umps-1	54	rep3 (representative)
fmo-2 OE	umps-1	35	rep3 (representative)
fmo-2 OE	umps-1	76	rep3 (representative)
fmo-2 OE	umps-1	50	rep3 (representative)
fmo-2 OE	umps-1	27	rep3 (representative)
fmo-2 OE	umps-1	67	rep3 (representative)
fmo-2 OE	umps-1	62	rep3 (representative)
fmo-2 OE	umps-1	28	rep3 (representative)
fmo-2 OE	umps-1	33	rep3 (representative)
fmo-2 OE	umps-1	55	rep3 (representative)
fmo-2 OE	umps-1	29	rep3 (representative)
fmo-2 OE	umps-1	44	rep3 (representative)
fmo-2 OE	umps-1	48	rep3 (representative)
fmo-2 OE	umps-1	36	rep3 (representative)
fmo-2 OE	umps-1	34	rep3 (representative)
fmo-2 OE	umps-1	3	rep3 (representative)
fmo-2 OE	umps-1	50	rep3 (representative)
fmo-2 OE	umps-1	41	rep3 (representative)
fmo-2 OE	umps-1	22	rep3 (representative)
fmo-2 OE	umps-1	22	rep3 (representative)
fmo-2 OE	umps-1	16	rep3 (representative)
fmo-2 OE	umps-1	38	rep3 (representative)
fmo-2 OE	umps-1	77	rep3 (representative)
fmo-2 OE	umps-1	38	rep3 (representative)
fmo-2 OE	umps-1	36	rep3 (representative)
fmo-2 OE	umps-1	50	rep3 (representative)
Replicate 1 2-way ANOVA, Squares Entered~Genotype*RNAi
term	df	sumsq	meansq	statistic	p.value
genotype	2	6.50793	3.25397	103.23	1.54236e-28
RNAi	1	0.0306041	0.0306041	0.970892	0.326111
genotype:RNAi	2	0.210763	0.105381	3.34315	0.038088
Residuals	144	4.53911	0.0315216	NA	NA
Replicate 2 2-way ANOVA, Squares Entered~Genotype*RNAi
term	df	sumsq	meansq	statistic	p.value
genotype	2	9.13668	4.56834	141.321	2.07229e-34
RNAi	1	0.0136871	0.0136871	0.423411	0.516299
genotype:RNAi	2	0.148944	0.0744719	2.30379	0.103628
Residuals	141	4.55795	0.0323259	NA	NA
Replicate 3 2-way ANOVA, Squares Entered~Genotype*RNAi
term	df	sumsq	meansq	statistic	p.value
genotype	2	14.0807	7.04033	306.452	2.89545e-57
RNAi	1	0.00524988	0.00524988	0.228517	0.633236
genotype:RNAi	2	0.033538	0.016769	0.729922	0.483442
Residuals	171	3.9285	0.0229737	NA	NA
Replicate 1, 2-way ANOVA post-hoc tukey HSD test
term	contrast	null.value	estimate	conf.low	conf.high	adj.p.value
genotype	fmo-2 OE-fmo-2 KO	0	0.078294	-0.00579755	0.162385	0.0737306
genotype	WT-fmo-2 KO	0	0.475771	0.391679	0.559862	0
genotype	WT-fmo-2 OE	0	0.397477	0.313385	0.481568	0
RNAi	umps-1-EV	0	0.0285676	-0.0287386	0.0858738	0.326111
genotype:RNAi	fmo-2 OE:EV-fmo-2 KO:EV	0	0.167	0.0219506	0.31205	0.0139935
genotype:RNAi	WT:EV-fmo-2 KO:EV	0	0.540649	0.395599	0.685699	0
genotype:RNAi	fmo-2 KO:umps-1-fmo-2 KO:EV	0	0.130957	-0.0140927	0.276007	0.101964
genotype:RNAi	fmo-2 OE:umps-1-fmo-2 KO:EV	0	0.120545	-0.0245052	0.265594	0.162994
genotype:RNAi	WT:umps-1-fmo-2 KO:EV	0	0.54185	0.3968	0.6869	0
genotype:RNAi	WT:EV-fmo-2 OE:EV	0	0.373648	0.228599	0.518698	1.24688e-10
genotype:RNAi	fmo-2 KO:umps-1-fmo-2 OE:EV	0	-0.0360433	-0.181093	0.109007	0.979521
genotype:RNAi	fmo-2 OE:umps-1-fmo-2 OE:EV	0	-0.0464557	-0.191506	0.0985941	0.93947
genotype:RNAi	WT:umps-1-fmo-2 OE:EV	0	0.37485	0.2298	0.5199	1.0939e-10
genotype:RNAi	fmo-2 KO:umps-1-WT:EV	0	-0.409692	-0.554741	-0.264642	2.27918e-12
genotype:RNAi	fmo-2 OE:umps-1-WT:EV	0	-0.420104	-0.565154	-0.275054	6.91003e-13
genotype:RNAi	WT:umps-1-WT:EV	0	0.00120144	-0.143848	0.146251	1
genotype:RNAi	fmo-2 OE:umps-1-fmo-2 KO:umps-1	0	-0.0104125	-0.155462	0.134637	0.999946
genotype:RNAi	WT:umps-1-fmo-2 KO:umps-1	0	0.410893	0.265843	0.555943	1.98841e-12
genotype:RNAi	WT:umps-1-fmo-2 OE:umps-1	0	0.421306	0.276256	0.566355	5.99742e-13
Replicate 2, 2-way ANOVA post-hoc tukey HSD test
term	contrast	null.value	estimate	conf.low	conf.high	adj.p.value
genotype	fmo-2 OE-fmo-2 KO	0	0.0401444	-0.0468073	0.127096	0.519609
genotype	WT-fmo-2 KO	0	0.543141	0.457028	0.629254	0
genotype	WT-fmo-2 OE	0	0.502997	0.417803	0.58819	0
RNAi	umps-1-EV	0	-0.0193027	-0.0779474	0.039342	0.516299
genotype:RNAi	fmo-2 OE:EV-fmo-2 KO:EV	0	0.03309	-0.115364	0.181544	0.987404
genotype:RNAi	WT:EV-fmo-2 KO:EV	0	0.474284	0.327235	0.621333	1.07692e-14
genotype:RNAi	fmo-2 KO:umps-1-fmo-2 KO:EV	0	-0.0729037	-0.224486	0.0786783	0.73321
genotype:RNAi	fmo-2 OE:umps-1-fmo-2 KO:EV	0	-0.0253462	-0.175307	0.124615	0.996514
genotype:RNAi	WT:umps-1-fmo-2 KO:EV	0	0.541973	0.393519	0.690426	0
genotype:RNAi	WT:EV-fmo-2 OE:EV	0	0.441194	0.295683	0.586705	9.17044e-14
genotype:RNAi	fmo-2 KO:umps-1-fmo-2 OE:EV	0	-0.105994	-0.256085	0.0440975	0.325027
genotype:RNAi	fmo-2 OE:umps-1-fmo-2 OE:EV	0	-0.0584362	-0.20689	0.0900174	0.864965
genotype:RNAi	WT:umps-1-fmo-2 OE:EV	0	0.508883	0.361952	0.655814	9.21485e-15
genotype:RNAi	fmo-2 KO:umps-1-WT:EV	0	-0.547188	-0.695889	-0.398486	0
genotype:RNAi	fmo-2 OE:umps-1-WT:EV	0	-0.49963	-0.646679	-0.352582	8.88178e-15
genotype:RNAi	WT:umps-1-WT:EV	0	0.0676886	-0.0778227	0.2132	0.759901
genotype:RNAi	fmo-2 OE:umps-1-fmo-2 KO:umps-1	0	0.0475575	-0.104025	0.199139	0.944295
genotype:RNAi	WT:umps-1-fmo-2 KO:umps-1	0	0.614876	0.464785	0.764967	0
genotype:RNAi	WT:umps-1-fmo-2 OE:umps-1	0	0.567319	0.418865	0.715772	0
Replicate 3, 2-way ANOVA post-hoc tukey HSD test
term	contrast	null.value	estimate	conf.low	conf.high	adj.p.value
genotype	fmo-2 OE-fmo-2 KO	0	0.0796749	0.0133925	0.145957	0.0138635
genotype	WT-fmo-2 KO	0	0.630717	0.56529	0.696144	0
genotype	WT-fmo-2 OE	0	0.551042	0.484759	0.617324	0
RNAi	umps-1-EV	0	0.0108905	-0.034093	0.0558741	0.633339
genotype:RNAi	fmo-2 OE:EV-fmo-2 KO:EV	0	0.114145	-0.00174646	0.230036	0.0561909
genotype:RNAi	WT:EV-fmo-2 KO:EV	0	0.648464	0.535664	0.761264	0
genotype:RNAi	fmo-2 KO:umps-1-fmo-2 KO:EV	0	0.0447099	-0.0680904	0.15751	0.862886	NS
genotype:RNAi	fmo-2 OE:umps-1-fmo-2 KO:EV	0	0.0911263	-0.021674	0.203927	0.188447
genotype:RNAi	WT:umps-1-fmo-2 KO:EV	0	0.657679	0.544879	0.77048	0
genotype:RNAi	WT:EV-fmo-2 OE:EV	0	0.534319	0.418428	0.650211	0
genotype:RNAi	fmo-2 KO:umps-1-fmo-2 OE:EV	0	-0.069435	-0.185326	0.0464564	0.516
genotype:RNAi	fmo-2 OE:umps-1-fmo-2 OE:EV	0	-0.0230186	-0.13891	0.0928727	0.992686	NS.
genotype:RNAi	WT:umps-1-fmo-2 OE:EV	0	0.543534	0.427643	0.659426	0
genotype:RNAi	fmo-2 KO:umps-1-WT:EV	0	-0.603754	-0.716555	-0.490954	0
genotype:RNAi	fmo-2 OE:umps-1-WT:EV	0	-0.557338	-0.670138	-0.444538	0
genotype:RNAi	WT:umps-1-WT:EV	0	0.00921502	-0.103585	0.122015	0.9999	NS.
genotype:RNAi	fmo-2 OE:umps-1-fmo-2 KO:umps-1	0	0.0464164	-0.0663839	0.159217	0.843027
genotype:RNAi	WT:umps-1-fmo-2 KO:umps-1	0	0.612969	0.500169	0.72577	0
genotype:RNAi	WT:umps-1-fmo-2 OE:umps-1	0	0.566553	0.453753	0.679353	0

## Sheet: SF6I
all raw data, three replicates
squares entered	genotype	RNAi	replicate
102	WT	EV	1
103	WT	EV	1
106	WT	EV	1
106	WT	EV	1
106	WT	EV	1
109	WT	EV	1
107	WT	EV	1
109	WT	EV	1
108	WT	EV	1
103	WT	EV	1
101	WT	EV	1
88	WT	EV	1
106	WT	EV	1
107	WT	EV	1
109	WT	EV	1
97	WT	EV	1
100	WT	EV	1
108	WT	EV	1
107	WT	EV	1
98	WT	EV	1
109	WT	EV	1
106	WT	EV	1
99	WT	EV	1
103	WT	EV	1
69	fmo-2 OE	EV	1
71	fmo-2 OE	EV	1
27	fmo-2 OE	EV	1
33	fmo-2 OE	EV	1
16	fmo-2 OE	EV	1
33	fmo-2 OE	EV	1
17	fmo-2 OE	EV	1
88	fmo-2 OE	EV	1
24	fmo-2 OE	EV	1
33	fmo-2 OE	EV	1
55	fmo-2 OE	EV	1
24	fmo-2 OE	EV	1
56	fmo-2 OE	EV	1
98	fmo-2 OE	EV	1
50	fmo-2 OE	EV	1
10	fmo-2 OE	EV	1
26	fmo-2 OE	EV	1
18	fmo-2 OE	EV	1
12	fmo-2 OE	EV	1
23	fmo-2 OE	EV	1
75	fmo-2 OE	EV	1
32	fmo-2 OE	EV	1
23	fmo-2 OE	EV	1
40	fmo-2 OE	EV	1
23	fmo-2 OE	EV	1
105	WT	ascd-1	1
109	WT	ascd-1	1
106	WT	ascd-1	1
108	WT	ascd-1	1
108	WT	ascd-1	1
109	WT	ascd-1	1
103	WT	ascd-1	1
109	WT	ascd-1	1
109	WT	ascd-1	1
101	WT	ascd-1	1
94	WT	ascd-1	1
109	WT	ascd-1	1
108	WT	ascd-1	1
106	WT	ascd-1	1
109	WT	ascd-1	1
108	WT	ascd-1	1
109	WT	ascd-1	1
83	WT	ascd-1	1
106	WT	ascd-1	1
109	WT	ascd-1	1
105	WT	ascd-1	1
98	WT	ascd-1	1
106	WT	ascd-1	1
92	fmo-2 OE	ascd-1	1
76	fmo-2 OE	ascd-1	1
49	fmo-2 OE	ascd-1	1
41	fmo-2 OE	ascd-1	1
30	fmo-2 OE	ascd-1	1
22	fmo-2 OE	ascd-1	1
73	fmo-2 OE	ascd-1	1
27	fmo-2 OE	ascd-1	1
39	fmo-2 OE	ascd-1	1
11	fmo-2 OE	ascd-1	1
77	fmo-2 OE	ascd-1	1
97	fmo-2 OE	ascd-1	1
41	fmo-2 OE	ascd-1	1
76	fmo-2 OE	ascd-1	1
95	fmo-2 OE	ascd-1	1
32	fmo-2 OE	ascd-1	1
67	fmo-2 OE	ascd-1	1
96	fmo-2 OE	ascd-1	1
43	fmo-2 OE	ascd-1	1
19	fmo-2 OE	ascd-1	1
64	fmo-2 OE	ascd-1	1
35	fmo-2 OE	ascd-1	1
83	fmo-2 OE	ascd-1	1
19	fmo-2 KO	EV	1
73	fmo-2 KO	EV	1
25	fmo-2 KO	EV	1
69	fmo-2 KO	EV	1
36	fmo-2 KO	EV	1
37	fmo-2 KO	EV	1
86	fmo-2 KO	EV	1
79	fmo-2 KO	EV	1
90	fmo-2 KO	EV	1
81	fmo-2 KO	EV	1
68	fmo-2 KO	EV	1
71	fmo-2 KO	EV	1
58	fmo-2 KO	EV	1
73	fmo-2 KO	EV	1
87	fmo-2 KO	EV	1
52	fmo-2 KO	EV	1
85	fmo-2 KO	EV	1
40	fmo-2 KO	EV	1
45	fmo-2 KO	EV	1
30	fmo-2 KO	EV	1
99	fmo-2 KO	EV	1
70	fmo-2 KO	EV	1
56	fmo-2 KO	EV	1
44	fmo-2 KO	EV	1
85	fmo-2 KO	ascd-1	1
23	fmo-2 KO	ascd-1	1
75	fmo-2 KO	ascd-1	1
28	fmo-2 KO	ascd-1	1
24	fmo-2 KO	ascd-1	1
92	fmo-2 KO	ascd-1	1
85	fmo-2 KO	ascd-1	1
35	fmo-2 KO	ascd-1	1
39	fmo-2 KO	ascd-1	1
40	fmo-2 KO	ascd-1	1
68	fmo-2 KO	ascd-1	1
40	fmo-2 KO	ascd-1	1
45	fmo-2 KO	ascd-1	1
32	fmo-2 KO	ascd-1	1
89	fmo-2 KO	ascd-1	1
66	fmo-2 KO	ascd-1	1
43	fmo-2 KO	ascd-1	1
7	fmo-2 KO	ascd-1	1
63	fmo-2 KO	ascd-1	1
70	fmo-2 KO	ascd-1	1
23	fmo-2 KO	ascd-1	1
96	fmo-2 KO	ascd-1	1
44	fmo-2 KO	ascd-1	1
29	fmo-2 KO	ascd-1	1
27	fmo-2 KO	ascd-1	1
29	fmo-2 KO	ascd-1	1
36	fmo-2 KO	ascd-1	1
43	fmo-2 KO	ascd-1	1
109	WT	EV	2
109	WT	EV	2
107	WT	EV	2
108	WT	EV	2
109	WT	EV	2
108	WT	EV	2
10	WT	EV	2
102	WT	EV	2
104	WT	EV	2
107	WT	EV	2
106	WT	EV	2
104	WT	EV	2
109	WT	EV	2
109	WT	EV	2
109	WT	EV	2
109	WT	EV	2
109	WT	EV	2
108	WT	EV	2
100	WT	EV	2
107	WT	EV	2
109	WT	EV	2
109	WT	EV	2
108	WT	EV	2
107	WT	EV	2
109	WT	EV	2
108	WT	ascd-1	2
109	WT	ascd-1	2
109	WT	ascd-1	2
108	WT	ascd-1	2
108	WT	ascd-1	2
109	WT	ascd-1	2
108	WT	ascd-1	2
103	WT	ascd-1	2
109	WT	ascd-1	2
105	WT	ascd-1	2
105	WT	ascd-1	2
101	WT	ascd-1	2
108	WT	ascd-1	2
109	WT	ascd-1	2
109	WT	ascd-1	2
109	WT	ascd-1	2
107	WT	ascd-1	2
107	WT	ascd-1	2
109	WT	ascd-1	2
108	WT	ascd-1	2
109	WT	ascd-1	2
106	WT	ascd-1	2
108	WT	ascd-1	2
108	WT	ascd-1	2
107	WT	ascd-1	2
102	fmo-2 KO	EV	2
37	fmo-2 KO	EV	2
93	fmo-2 KO	EV	2
40	fmo-2 KO	EV	2
38	fmo-2 KO	EV	2
81	fmo-2 KO	EV	2
50	fmo-2 KO	EV	2
82	fmo-2 KO	EV	2
36	fmo-2 KO	EV	2
85	fmo-2 KO	EV	2
26	fmo-2 KO	EV	2
93	fmo-2 KO	EV	2
65	fmo-2 KO	EV	2
86	fmo-2 KO	EV	2
95	fmo-2 KO	EV	2
81	fmo-2 KO	EV	2
91	fmo-2 KO	EV	2
85	fmo-2 KO	EV	2
99	fmo-2 KO	EV	2
41	fmo-2 KO	EV	2
45	fmo-2 KO	EV	2
86	fmo-2 KO	EV	2
69	fmo-2 KO	EV	2
68	fmo-2 KO	EV	2
86	fmo-2 KO	EV	2
96	fmo-2 KO	ascd-1	2
40	fmo-2 KO	ascd-1	2
59	fmo-2 KO	ascd-1	2
62	fmo-2 KO	ascd-1	2
41	fmo-2 KO	ascd-1	2
94	fmo-2 KO	ascd-1	2
37	fmo-2 KO	ascd-1	2
78	fmo-2 KO	ascd-1	2
66	fmo-2 KO	ascd-1	2
106	fmo-2 KO	ascd-1	2
27	fmo-2 KO	ascd-1	2
62	fmo-2 KO	ascd-1	2
71	fmo-2 KO	ascd-1	2
92	fmo-2 KO	ascd-1	2
78	fmo-2 KO	ascd-1	2
103	fmo-2 KO	ascd-1	2
69	fmo-2 KO	ascd-1	2
40	fmo-2 KO	ascd-1	2
37	fmo-2 KO	ascd-1	2
92	fmo-2 KO	ascd-1	2
39	fmo-2 KO	ascd-1	2
82	fmo-2 KO	ascd-1	2
44	fmo-2 KO	ascd-1	2
67	fmo-2 KO	ascd-1	2
80	fmo-2 KO	ascd-1	2
89	fmo-2 OE	EV	2
22	fmo-2 OE	EV	2
88	fmo-2 OE	EV	2
84	fmo-2 OE	EV	2
98	fmo-2 OE	EV	2
75	fmo-2 OE	EV	2
35	fmo-2 OE	EV	2
91	fmo-2 OE	EV	2
76	fmo-2 OE	EV	2
82	fmo-2 OE	EV	2
31	fmo-2 OE	EV	2
50	fmo-2 OE	EV	2
99	fmo-2 OE	EV	2
100	fmo-2 OE	EV	2
98	fmo-2 OE	EV	2
90	fmo-2 OE	EV	2
37	fmo-2 OE	EV	2
56	fmo-2 OE	EV	2
43	fmo-2 OE	EV	2
79	fmo-2 OE	EV	2
60	fmo-2 OE	EV	2
84	fmo-2 OE	EV	2
27	fmo-2 OE	EV	2
100	fmo-2 OE	EV	2
99	fmo-2 OE	EV	2
31	fmo-2 OE	ascd-1	2
40	fmo-2 OE	ascd-1	2
37	fmo-2 OE	ascd-1	2
34	fmo-2 OE	ascd-1	2
38	fmo-2 OE	ascd-1	2
32	fmo-2 OE	ascd-1	2
69	fmo-2 OE	ascd-1	2
33	fmo-2 OE	ascd-1	2
74	fmo-2 OE	ascd-1	2
62	fmo-2 OE	ascd-1	2
67	fmo-2 OE	ascd-1	2
82	fmo-2 OE	ascd-1	2
55	fmo-2 OE	ascd-1	2
86	fmo-2 OE	ascd-1	2
51	fmo-2 OE	ascd-1	2
53	fmo-2 OE	ascd-1	2
18	fmo-2 OE	ascd-1	2
36	fmo-2 OE	ascd-1	2
38	fmo-2 OE	ascd-1	2
39	fmo-2 OE	ascd-1	2
57	fmo-2 OE	ascd-1	2
80	fmo-2 OE	ascd-1	2
89	fmo-2 OE	ascd-1	2
71	fmo-2 OE	ascd-1	2
30	fmo-2 OE	ascd-1	2
109	WT	EV	3 (representative)
109	WT	EV	3 (representative)
103	WT	EV	3 (representative)
106	WT	EV	3 (representative)
102	WT	EV	3 (representative)
106	WT	EV	3 (representative)
105	WT	EV	3 (representative)
105	WT	EV	3 (representative)
106	WT	EV	3 (representative)
103	WT	EV	3 (representative)
108	WT	EV	3 (representative)
97	WT	EV	3 (representative)
103	WT	EV	3 (representative)
106	WT	EV	3 (representative)
106	WT	EV	3 (representative)
98	WT	EV	3 (representative)
109	WT	EV	3 (representative)
109	WT	EV	3 (representative)
108	WT	EV	3 (representative)
109	WT	EV	3 (representative)
101	WT	EV	3 (representative)
106	WT	EV	3 (representative)
106	WT	EV	3 (representative)
109	WT	EV	3 (representative)
107	WT	EV	3 (representative)
87	fmo-2 KO	EV	3 (representative)
92	fmo-2 KO	EV	3 (representative)
60	fmo-2 KO	EV	3 (representative)
79	fmo-2 KO	EV	3 (representative)
69	fmo-2 KO	EV	3 (representative)
80	fmo-2 KO	EV	3 (representative)
82	fmo-2 KO	EV	3 (representative)
25	fmo-2 KO	EV	3 (representative)
55	fmo-2 KO	EV	3 (representative)
24	fmo-2 KO	EV	3 (representative)
17	fmo-2 KO	EV	3 (representative)
48	fmo-2 KO	EV	3 (representative)
79	fmo-2 KO	EV	3 (representative)
85	fmo-2 KO	EV	3 (representative)
75	fmo-2 KO	EV	3 (representative)
42	fmo-2 KO	EV	3 (representative)
82	fmo-2 KO	EV	3 (representative)
39	fmo-2 KO	EV	3 (representative)
34	fmo-2 KO	EV	3 (representative)
20	fmo-2 KO	EV	3 (representative)
71	fmo-2 KO	EV	3 (representative)
16	fmo-2 KO	EV	3 (representative)
95	fmo-2 KO	EV	3 (representative)
61	fmo-2 KO	EV	3 (representative)
73	fmo-2 KO	EV	3 (representative)
109	WT	ascd-1	3 (representative)
109	WT	ascd-1	3 (representative)
106	WT	ascd-1	3 (representative)
108	WT	ascd-1	3 (representative)
102	WT	ascd-1	3 (representative)
108	WT	ascd-1	3 (representative)
109	WT	ascd-1	3 (representative)
98	WT	ascd-1	3 (representative)
107	WT	ascd-1	3 (representative)
106	WT	ascd-1	3 (representative)
109	WT	ascd-1	3 (representative)
109	WT	ascd-1	3 (representative)
106	WT	ascd-1	3 (representative)
107	WT	ascd-1	3 (representative)
108	WT	ascd-1	3 (representative)
105	WT	ascd-1	3 (representative)
105	WT	ascd-1	3 (representative)
107	WT	ascd-1	3 (representative)
105	WT	ascd-1	3 (representative)
106	WT	ascd-1	3 (representative)
109	WT	ascd-1	3 (representative)
108	WT	ascd-1	3 (representative)
104	WT	ascd-1	3 (representative)
107	WT	ascd-1	3 (representative)
96	fmo-2 KO	ascd-1	3 (representative)
73	fmo-2 KO	ascd-1	3 (representative)
48	fmo-2 KO	ascd-1	3 (representative)
16	fmo-2 KO	ascd-1	3 (representative)
37	fmo-2 KO	ascd-1	3 (representative)
39	fmo-2 KO	ascd-1	3 (representative)
75	fmo-2 KO	ascd-1	3 (representative)
62	fmo-2 KO	ascd-1	3 (representative)
10	fmo-2 KO	ascd-1	3 (representative)
73	fmo-2 KO	ascd-1	3 (representative)
71	fmo-2 KO	ascd-1	3 (representative)
39	fmo-2 KO	ascd-1	3 (representative)
84	fmo-2 KO	ascd-1	3 (representative)
88	fmo-2 KO	ascd-1	3 (representative)
37	fmo-2 KO	ascd-1	3 (representative)
64	fmo-2 KO	ascd-1	3 (representative)
38	fmo-2 KO	ascd-1	3 (representative)
31	fmo-2 KO	ascd-1	3 (representative)
47	fmo-2 KO	ascd-1	3 (representative)
39	fmo-2 KO	ascd-1	3 (representative)
85	fmo-2 KO	ascd-1	3 (representative)
89	fmo-2 KO	ascd-1	3 (representative)
45	fmo-2 KO	ascd-1	3 (representative)
96	fmo-2 OE	EV	3 (representative)
90	fmo-2 OE	EV	3 (representative)
30	fmo-2 OE	EV	3 (representative)
93	fmo-2 OE	EV	3 (representative)
45	fmo-2 OE	EV	3 (representative)
87	fmo-2 OE	EV	3 (representative)
96	fmo-2 OE	EV	3 (representative)
81	fmo-2 OE	EV	3 (representative)
79	fmo-2 OE	EV	3 (representative)
92	fmo-2 OE	EV	3 (representative)
85	fmo-2 OE	EV	3 (representative)
103	fmo-2 OE	EV	3 (representative)
36	fmo-2 OE	EV	3 (representative)
87	fmo-2 OE	EV	3 (representative)
101	fmo-2 OE	EV	3 (representative)
34	fmo-2 OE	EV	3 (representative)
95	fmo-2 OE	EV	3 (representative)
94	fmo-2 OE	EV	3 (representative)
105	fmo-2 OE	EV	3 (representative)
83	fmo-2 OE	EV	3 (representative)
82	fmo-2 OE	EV	3 (representative)
61	fmo-2 OE	EV	3 (representative)
87	fmo-2 OE	EV	3 (representative)
75	fmo-2 OE	EV	3 (representative)
100	fmo-2 OE	ascd-1	3 (representative)
61	fmo-2 OE	ascd-1	3 (representative)
41	fmo-2 OE	ascd-1	3 (representative)
33	fmo-2 OE	ascd-1	3 (representative)
78	fmo-2 OE	ascd-1	3 (representative)
98	fmo-2 OE	ascd-1	3 (representative)
54	fmo-2 OE	ascd-1	3 (representative)
42	fmo-2 OE	ascd-1	3 (representative)
83	fmo-2 OE	ascd-1	3 (representative)
89	fmo-2 OE	ascd-1	3 (representative)
86	fmo-2 OE	ascd-1	3 (representative)
101	fmo-2 OE	ascd-1	3 (representative)
38	fmo-2 OE	ascd-1	3 (representative)
92	fmo-2 OE	ascd-1	3 (representative)
70	fmo-2 OE	ascd-1	3 (representative)
72	fmo-2 OE	ascd-1	3 (representative)
84	fmo-2 OE	ascd-1	3 (representative)
73	fmo-2 OE	ascd-1	3 (representative)
47	fmo-2 OE	ascd-1	3 (representative)
79	fmo-2 OE	ascd-1	3 (representative)
92	fmo-2 OE	ascd-1	3 (representative)
100	fmo-2 OE	ascd-1	3 (representative)
90	fmo-2 OE	ascd-1	3 (representative)
22	fmo-2 OE	ascd-1	3 (representative)
Replicate 1 2-way ANOVA, Squares Entered~Genotype*RNAi
term	df	sumsq	meansq	statistic	p.value
genotype	2	8.57559	4.28779	107.324	4.70905e-29
RNAi	1	0.00785012	0.00785012	0.19649	0.658248
genotype:RNAi	2	0.485409	0.242704	6.07494	0.00294592
Residuals	141	5.63319	0.0399517	NA	NA
Replicate 2 2-way ANOVA, Squares Entered~Genotype*RNAi
term	df	sumsq	meansq	statistic	p.value
genotype	2	5.15092	2.57546	63.1258	2.06435e-20
RNAi	1	0.148493	0.148493	3.63965	0.0584095
genotype:RNAi	2	0.339529	0.169764	4.16101	0.0175059
Residuals	144	5.87503	0.0407988	NA	NA
Replicate 3 2-way ANOVA, Squares Entered~Genotype*RNAi
term	df	sumsq	meansq	statistic	p.value
genotype	2	5.16958	2.58479	74.2518	1.15827e-22
RNAi	1	0.0398462	0.0398462	1.14464	0.286528
genotype:RNAi	2	0.0452174	0.0226087	0.649467	0.523902
Residuals	139	4.83874	0.0348111	NA	NA
Replicate 1, 2-way ANOVA post-hoc tukey HSD test
term	contrast	null.value	estimate	conf.low	conf.high	adj.p.value
genotype	fmo-2 OE-fmo-2 KO	0	-0.0738579	-0.168625	0.0209097	0.158519
genotype	WT-fmo-2 KO	0	0.478315	0.383025	0.573606	0
genotype	WT-fmo-2 OE	0	0.552173	0.455016	0.64933	0
RNAi	EV-ascd-1	0	-0.0145955	-0.0797795	0.0505884	0.65869
genotype:RNAi	fmo-2 OE:ascd-1-fmo-2 KO:ascd-1	0	0.064654	-0.0978645	0.227173	0.859641
genotype:RNAi	WT:ascd-1-fmo-2 KO:ascd-1	0	0.537709	0.37519	0.700227	9.76996e-15
genotype:RNAi	fmo-2 KO:EV-fmo-2 KO:ascd-1	0	0.11757	-0.0430792	0.278219	0.285853
genotype:RNAi	fmo-2 OE:EV-fmo-2 KO:ascd-1	0	-0.097104	-0.256013	0.0618055	0.49129
genotype:RNAi	WT:EV-fmo-2 KO:ascd-1	0	0.527662	0.367013	0.688311	8.21565e-15
genotype:RNAi	WT:ascd-1-fmo-2 OE:ascd-1	0	0.473055	0.302756	0.643353	5.34572e-12
genotype:RNAi	fmo-2 KO:EV-fmo-2 OE:ascd-1	0	0.0529157	-0.1156	0.221431	0.944097
genotype:RNAi	fmo-2 OE:EV-fmo-2 OE:ascd-1	0	-0.161758	-0.328616	0.00510021	0.0631394
genotype:RNAi	WT:EV-fmo-2 OE:ascd-1	0	0.463008	0.294492	0.631523	8.69405e-12
genotype:RNAi	fmo-2 KO:EV-WT:ascd-1	0	-0.420139	-0.588655	-0.251623	4.83765e-10
genotype:RNAi	fmo-2 OE:EV-WT:ascd-1	0	-0.634813	-0.801671	-0.467954	0
genotype:RNAi	WT:EV-WT:ascd-1	0	-0.0100468	-0.178562	0.158469	0.999979
genotype:RNAi	fmo-2 OE:EV-fmo-2 KO:EV	0	-0.214674	-0.379711	-0.0496359	0.0033489
genotype:RNAi	WT:EV-fmo-2 KO:EV	0	0.410092	0.243379	0.576805	8.09165e-10
genotype:RNAi	WT:EV-fmo-2 OE:EV	0	0.624766	0.459728	0.789803	0
Replicate 2, 2-way ANOVA post-hoc tukey HSD test
term	contrast	null.value	estimate	conf.low	conf.high	adj.p.value
genotype	fmo-2 OE-fmo-2 KO	0	-0.0632495	-0.158919	0.0324196	0.263857
genotype	WT-fmo-2 KO	0	0.35764	0.261971	0.453309	0
genotype	WT-fmo-2 OE	0	0.42089	0.325221	0.516559	0
RNAi	EV-ascd-1	0	0.0629271	-0.00226896	0.128123	0.0584095
genotype:RNAi	fmo-2 OE:ascd-1-fmo-2 KO:ascd-1	0	-0.139265	-0.304285	0.0257552	0.150407
genotype:RNAi	WT:ascd-1-fmo-2 KO:ascd-1	0	0.396132	0.231111	0.561152	1.91094e-09
genotype:RNAi	fmo-2 KO:EV-fmo-2 KO:ascd-1	0	0.037911	-0.127109	0.202931	0.985582
genotype:RNAi	fmo-2 OE:EV-fmo-2 KO:ascd-1	0	0.050677	-0.114343	0.215697	0.949087
genotype:RNAi	WT:EV-fmo-2 KO:ascd-1	0	0.35706	0.19204	0.52208	6.54867e-08
genotype:RNAi	WT:ascd-1-fmo-2 OE:ascd-1	0	0.535397	0.370376	0.700417	0
genotype:RNAi	fmo-2 KO:EV-fmo-2 OE:ascd-1	0	0.177176	0.0121559	0.342196	0.0275472
genotype:RNAi	fmo-2 OE:EV-fmo-2 OE:ascd-1	0	0.189942	0.0249218	0.354962	0.0140325
genotype:RNAi	WT:EV-fmo-2 OE:ascd-1	0	0.496325	0.331305	0.661345	9.67004e-14
genotype:RNAi	fmo-2 KO:EV-WT:ascd-1	0	-0.358221	-0.523241	-0.1932	5.91224e-08
genotype:RNAi	fmo-2 OE:EV-WT:ascd-1	0	-0.345455	-0.510475	-0.180434	1.80225e-07
genotype:RNAi	WT:EV-WT:ascd-1	0	-0.0390716	-0.204092	0.125949	0.983489
genotype:RNAi	fmo-2 OE:EV-fmo-2 KO:EV	0	0.012766	-0.152254	0.177786	0.999922
genotype:RNAi	WT:EV-fmo-2 KO:EV	0	0.319149	0.154129	0.484169	1.66439e-06
genotype:RNAi	WT:EV-fmo-2 OE:EV	0	0.306383	0.141363	0.471403	4.70929e-06
Replicate 3, 2-way ANOVA post-hoc tukey HSD test
term	contrast	null.value	estimate	conf.low	conf.high	adj.p.value
genotype	fmo-2 OE-fmo-2 KO	0	0.171108	0.0808818	0.261335	4.34403e-05
genotype	WT-fmo-2 KO	0	0.456622	0.366857	0.546387	4.77396e-15
genotype	WT-fmo-2 OE	0	0.285514	0.195749	0.375279	1.69965e-11
RNAi	EV-ascd-1	0	0.0331566	-0.0281269	0.0944401	0.286597
genotype:RNAi	fmo-2 OE:ascd-1-fmo-2 KO:ascd-1	0	0.151384	-0.00594799	0.308717	0.0666364
genotype:RNAi	WT:ascd-1-fmo-2 KO:ascd-1	0	0.480165	0.322833	0.637497	1.23346e-13
genotype:RNAi	fmo-2 KO:EV-fmo-2 KO:ascd-1	0	0.0349673	-0.120817	0.190752	0.986983	NS
genotype:RNAi	fmo-2 OE:EV-fmo-2 KO:ascd-1	0	0.227257	0.0699245	0.384589	0.000734108
genotype:RNAi	WT:EV-fmo-2 KO:ascd-1	0	0.469717	0.313932	0.625502	1.77414e-13
genotype:RNAi	WT:ascd-1-fmo-2 OE:ascd-1	0	0.328781	0.173131	0.48443	1.44858e-07
genotype:RNAi	fmo-2 KO:EV-fmo-2 OE:ascd-1	0	-0.116417	-0.270502	0.0376682	0.252171
genotype:RNAi	fmo-2 OE:EV-fmo-2 OE:ascd-1	0	0.0758725	-0.079777	0.231522	0.721739	NS.
genotype:RNAi	WT:EV-fmo-2 OE:ascd-1	0	0.318333	0.164248	0.472418	2.79204e-07
genotype:RNAi	fmo-2 KO:EV-WT:ascd-1	0	-0.445198	-0.599283	-0.291113	9.8932e-13
genotype:RNAi	fmo-2 OE:EV-WT:ascd-1	0	-0.252908	-0.408558	-0.0972589	9.11526e-05
genotype:RNAi	WT:EV-WT:ascd-1	0	-0.0104483	-0.164533	0.143637	0.999959	NS.
genotype:RNAi	fmo-2 OE:EV-fmo-2 KO:EV	0	0.192289	0.0382043	0.346375	0.0056663
genotype:RNAi	WT:EV-fmo-2 KO:EV	0	0.43475	0.282245	0.587254	1.80156e-12
genotype:RNAi	WT:EV-fmo-2 OE:EV	0	0.24246	0.088375	0.396545	0.000168105

## Sheet: SF6J
all raw data, three replicates
genotype	squares entered	replicate
WT	106	1
WT	100	1
WT	97	1
WT	104	1
WT	108	1
WT	104	1
WT	94	1
WT	95	1
WT	95	1
WT	42	1
WT	105	1
WT	103	1
WT	104	1
WT	106	1
WT	107	1
WT	92	1
WT	98	1
WT	97	1
WT	106	1
WT	109	1
WT	107	1
WT	99	1
WT	106	1
WT	99	1
WT	103	1
fmo-2 OE	12	1
fmo-2 OE	37	1
fmo-2 OE	55	1
fmo-2 OE	21	1
fmo-2 OE	20	1
fmo-2 OE	31	1
fmo-2 OE	5	1
fmo-2 OE	57	1
fmo-2 OE	38	1
fmo-2 OE	17	1
fmo-2 OE	25	1
fmo-2 OE	36	1
fmo-2 OE	101	1
fmo-2 OE	37	1
fmo-2 OE	25	1
fmo-2 OE	33	1
fmo-2 OE	26	1
fmo-2 OE	47	1
fmo-2 OE	52	1
fmo-2 OE	27	1
fmo-2 OE	24	1
fmo-2 OE	19	1
fmo-2 OE	79	1
fmo-2 OE	91	1
fmo-2 OE	37	1
umps-1	55	1
umps-1	6	1
umps-1	60	1
umps-1	90	1
umps-1	43	1
umps-1	21	1
umps-1	85	1
umps-1	77	1
umps-1	104	1
umps-1	106	1
umps-1	107	1
umps-1	27	1
umps-1	80	1
umps-1	103	1
umps-1	82	1
umps-1	108	1
umps-1	91	1
umps-1	95	1
umps-1	101	1
umps-1	17	1
umps-1	18	1
umps-1	104	1
umps-1	109	1
umps-1	107	1
umps-1	77	1
fmo-2 OE; umps-1	41	1
fmo-2 OE; umps-1	48	1
fmo-2 OE; umps-1	48	1
fmo-2 OE; umps-1	91	1
fmo-2 OE; umps-1	88	1
fmo-2 OE; umps-1	6	1
fmo-2 OE; umps-1	51	1
fmo-2 OE; umps-1	86	1
fmo-2 OE; umps-1	45	1
fmo-2 OE; umps-1	49	1
fmo-2 OE; umps-1	92	1
fmo-2 OE; umps-1	37	1
fmo-2 OE; umps-1	8	1
fmo-2 OE; umps-1	35	1
fmo-2 OE; umps-1	78	1
fmo-2 OE; umps-1	41	1
fmo-2 OE; umps-1	38	1
fmo-2 OE; umps-1	47	1
fmo-2 OE; umps-1	62	1
fmo-2 OE; umps-1	27	1
fmo-2 OE; umps-1	45	1
fmo-2 OE; umps-1	92	1
fmo-2 OE; umps-1	51	1
fmo-2 OE; umps-1	76	1
fmo-2 OE; umps-1	90	1
WT	94	2 (representative)
WT	97	2 (representative)
WT	89	2 (representative)
WT	101	2 (representative)
WT	84	2 (representative)
WT	103	2 (representative)
WT	98	2 (representative)
WT	86	2 (representative)
WT	84	2 (representative)
WT	88	2 (representative)
WT	94	2 (representative)
WT	77	2 (representative)
WT	88	2 (representative)
WT	93	2 (representative)
WT	98	2 (representative)
WT	106	2 (representative)
WT	101	2 (representative)
WT	107	2 (representative)
WT	103	2 (representative)
WT	99	2 (representative)
WT	106	2 (representative)
WT	99	2 (representative)
WT	100	2 (representative)
WT	102	2 (representative)
WT	108	2 (representative)
fmo-2 OE	75	2 (representative)
fmo-2 OE	28	2 (representative)
fmo-2 OE	27	2 (representative)
fmo-2 OE	35	2 (representative)
fmo-2 OE	36	2 (representative)
fmo-2 OE	17	2 (representative)
fmo-2 OE	50	2 (representative)
fmo-2 OE	37	2 (representative)
fmo-2 OE	25	2 (representative)
fmo-2 OE	89	2 (representative)
fmo-2 OE	31	2 (representative)
fmo-2 OE	27	2 (representative)
fmo-2 OE	75	2 (representative)
fmo-2 OE	25	2 (representative)
fmo-2 OE	77	2 (representative)
fmo-2 OE	82	2 (representative)
fmo-2 OE	42	2 (representative)
fmo-2 OE	91	2 (representative)
fmo-2 OE	28	2 (representative)
fmo-2 OE	36	2 (representative)
fmo-2 OE	91	2 (representative)
fmo-2 OE	62	2 (representative)
fmo-2 OE	23	2 (representative)
fmo-2 OE	79	2 (representative)
fmo-2 OE	64	2 (representative)
umps-1	40	2 (representative)
umps-1	73	2 (representative)
umps-1	64	2 (representative)
umps-1	94	2 (representative)
umps-1	89	2 (representative)
umps-1	46	2 (representative)
umps-1	39	2 (representative)
umps-1	89	2 (representative)
umps-1	76	2 (representative)
umps-1	90	2 (representative)
umps-1	79	2 (representative)
umps-1	39	2 (representative)
umps-1	33	2 (representative)
umps-1	23	2 (representative)
umps-1	94	2 (representative)
umps-1	73	2 (representative)
umps-1	84	2 (representative)
umps-1	36	2 (representative)
umps-1	22	2 (representative)
umps-1	109	2 (representative)
umps-1	27	2 (representative)
umps-1	45	2 (representative)
umps-1	29	2 (representative)
umps-1	103	2 (representative)
fmo-2 OE; umps-1	10	2 (representative)
fmo-2 OE; umps-1	54	2 (representative)
fmo-2 OE; umps-1	8	2 (representative)
fmo-2 OE; umps-1	75	2 (representative)
fmo-2 OE; umps-1	53	2 (representative)
fmo-2 OE; umps-1	52	2 (representative)
fmo-2 OE; umps-1	94	2 (representative)
fmo-2 OE; umps-1	72	2 (representative)
fmo-2 OE; umps-1	91	2 (representative)
fmo-2 OE; umps-1	106	2 (representative)
fmo-2 OE; umps-1	10	2 (representative)
fmo-2 OE; umps-1	20	2 (representative)
fmo-2 OE; umps-1	37	2 (representative)
fmo-2 OE; umps-1	8	2 (representative)
fmo-2 OE; umps-1	47	2 (representative)
fmo-2 OE; umps-1	18	2 (representative)
fmo-2 OE; umps-1	11	2 (representative)
fmo-2 OE; umps-1	34	2 (representative)
fmo-2 OE; umps-1	29	2 (representative)
fmo-2 OE; umps-1	106	2 (representative)
fmo-2 OE; umps-1	88	2 (representative)
fmo-2 OE; umps-1	27	2 (representative)
fmo-2 OE; umps-1	55	2 (representative)
fmo-2 OE; umps-1	22	2 (representative)
fmo-2 OE; umps-1	102	2 (representative)
WT	99	3
WT	107	3
WT	101	3
WT	9	3
WT	94	3
WT	104	3
WT	108	3
WT	95	3
WT	95	3
WT	104	3
WT	108	3
WT	75	3
WT	109	3
WT	86	3
WT	106	3
WT	107	3
WT	103	3
WT	105	3
WT	93	3
WT	76	3
WT	109	3
WT	106	3
WT	102	3
WT	107	3
WT	108	3
fmo-2 OE	75	3
fmo-2 OE	66	3
fmo-2 OE	31	3
fmo-2 OE	44	3
fmo-2 OE	53	3
fmo-2 OE	43	3
fmo-2 OE	16	3
fmo-2 OE	45	3
fmo-2 OE	29	3
fmo-2 OE	85	3
fmo-2 OE	37	3
fmo-2 OE	51	3
fmo-2 OE	34	3
fmo-2 OE	73	3
fmo-2 OE	35	3
fmo-2 OE	22	3
fmo-2 OE	27	3
fmo-2 OE	19	3
fmo-2 OE	17	3
fmo-2 OE	34	3
fmo-2 OE	38	3
fmo-2 OE	15	3
fmo-2 OE	30	3
fmo-2 OE	22	3
fmo-2 OE	31	3
fmo-2 OE	39	3
umps-1	3	3
umps-1	105	3
umps-1	109	3
umps-1	101	3
umps-1	74	3
umps-1	108	3
umps-1	90	3
umps-1	97	3
umps-1	104	3
umps-1	14	3
umps-1	105	3
umps-1	22	3
umps-1	74	3
umps-1	59	3
umps-1	72	3
umps-1	23	3
umps-1	62	3
umps-1	56	3
umps-1	105	3
umps-1	101	3
umps-1	84	3
umps-1	6	3
umps-1	55	3
umps-1	89	3
umps-1	40	3
umps-1; fmo-2 OE	45	3
umps-1; fmo-2 OE	88	3
umps-1; fmo-2 OE	34	3
umps-1; fmo-2 OE	83	3
umps-1; fmo-2 OE	103	3
umps-1; fmo-2 OE	41	3
umps-1; fmo-2 OE	48	3
umps-1; fmo-2 OE	53	3
umps-1; fmo-2 OE	57	3
umps-1; fmo-2 OE	25	3
umps-1; fmo-2 OE	90	3
umps-1; fmo-2 OE	28	3
umps-1; fmo-2 OE	7	3
umps-1; fmo-2 OE	30	3
umps-1; fmo-2 OE	58	3
umps-1; fmo-2 OE	4	3
umps-1; fmo-2 OE	73	3
umps-1; fmo-2 OE	77	3
umps-1; fmo-2 OE	44	3
umps-1; fmo-2 OE	40	3
umps-1; fmo-2 OE	39	3
umps-1; fmo-2 OE	31	3
umps-1; fmo-2 OE	17	3
umps-1; fmo-2 OE	76	3
umps-1; fmo-2 OE	54	3
Replicate 1, 1-way ANOVA genotype ~ squares entered
term	df	sumsq	meansq	statistic	p.value
genotype	3	5.30481	1.76827	27.648	5.66382e-13
Residuals	96	6.13982	0.0639565	NA	NA
Replicate 2, 1-way ANOVA genotype ~ squares entered
term	df	sumsq	meansq	statistic	p.value
genotype	3	3.92418	1.30806	18.2598	1.95556e-09
Residuals	95	6.80544	0.0716362	NA	NA
Replicate 3, 1-way ANOVA genotype ~ squares entered
term	df	sumsq	meansq	statistic	p.value
genotype	3	5.25337	1.75112	24.5119	6.87145e-12
Residuals	97	6.92963	0.0714395	NA	NA
Replicate 1, 1-way ANOVA post-hoc Tukey HSD Test, unpaired, 2-tailed
term	contrast	null.value	estimate	conf.low	conf.high	adj.p.value
genotype	fmo-2 OE; umps-1-fmo-2 OE	0	0.168946	-0.0180763	0.355968	0.0915522	NS.
genotype	umps-1-fmo-2 OE	0	0.370475	0.183452	0.557497	7.25341e-06	****
genotype	WT-fmo-2 OE	0	0.617056	0.430033	0.804078	4.28952e-10	****
genotype	umps-1-fmo-2 OE; umps-1	0	0.201529	0.0145062	0.388551	0.0294963	*
genotype	WT-fmo-2 OE; umps-1	0	0.448109	0.261087	0.635132	6.34263e-08	****
genotype	WT-umps-1	0	0.246581	0.0595585	0.433603	0.00460307	**
Replicate 2, 1-way ANOVA post-hoc Tukey HSD Test, unpaired, 2-tailed
term	contrast	null.value	estimate	conf.low	conf.high	adj.p.value
genotype	fmo-2 OE; umps-1-fmo-2 OE	0	-0.00956341	-0.207533	0.188406	0.999275	NS.
genotype	umps-1-fmo-2 OE	0	0.127374	-0.0726476	0.327395	0.347722	NS.
genotype	WT-fmo-2 OE	0	0.479418	0.281448	0.677387	4.79724e-08	****
genotype	umps-1-fmo-2 OE; umps-1	0	0.136937	-0.0630842	0.336958	0.284354	NS.
genotype	WT-fmo-2 OE; umps-1	0	0.488981	0.291012	0.686951	2.71378e-08	****
genotype	WT-umps-1	0	0.352044	0.152023	0.552065	7.53384e-05	****
Replicate 3, 1-way ANOVA post-hoc Tukey HSD Test, unpaired, 2-tailed
term	contrast	null.value	estimate	conf.low	conf.high	adj.p.value
genotype	fmo-2 OE; umps-1-fmo-2 OE	0	0.112949	-0.0827665	0.308664	0.436328	NS.
genotype	umps-1-fmo-2 OE	0	0.325283	0.129568	0.520999	0.000198894	***
genotype	WT-fmo-2 OE	0	0.597634	0.401919	0.79335	3.94134e-10	****
genotype	umps-1-fmo-2 OE; umps-1	0	0.212334	0.0147096	0.409959	0.030146	*
genotype	WT-fmo-2 OE; umps-1	0	0.484685	0.287061	0.68231	3.16789e-08	****
genotype	WT-umps-1	0	0.272351	0.0747261	0.469976	0.0027678	**

[truncated: 10 more sheets: SF6K, SF6L, SF6M, SF6N, SF6O,Q, SF6P, SF6R-V, SF6W-AA, SF6AB-AC, SF6AD]
