# Supplementary material for: Metabolic regulation of behavior by the intestinal enzyme FMO-2
Source: Sci Adv. 2025 Oct 24;11(43):eadx3018. doi: 10.1126/sciadv.adx3018 (PMC12551704; doi:10.1126/sciadv.adx3018)
Supplement: Supplementary file 2 — Data S1 to S13 [file sciadv.adx3018_data_s1_to_s13.zip › Supplemental Data Files/Data S13.xlsx]

## Sheet: SF7A
Gene	replicate	fold change
EV	1	1
EV	1	1
EV	2	1
EV	2	1
EV	3	1
EV	3	1
vhl-1	1	0.515612
vhl-1	1	0.378864
vhl-1	2	0.0880327
vhl-1	2	0.356335
vhl-1	3	0.00641162
vhl-1	3	0.688177

## Sheet: SF7B-C
Raw data, pooled from three replicates
condition	day of adulthood	total_dead	survival
WT EV	0	0	100
WT EV	12	4	98.1132
WT EV	15	9	95.7547
WT EV	17	36	83.0189
WT EV	19	58	72.6415
WT EV	24	124	41.5094
WT EV	26	147	30.6604
WT EV	29	167	21.2264
WT EV	31	196	7.54717
WT EV	33	209	1.41509
WT EV	36	210	0.943396
WT EV	10	1	99.5283
WT EV	14	7	96.6981
WT EV	21	84	60.3774
WT EV	28	155	26.8868
WT EV	22	85	59.9057
WT EV	38	212	0
fmo-2 KO EV	0	0	100
fmo-2 KO EV	15	8	95.122
fmo-2 KO EV	17	23	85.9756
fmo-2 KO EV	19	46	71.9512
fmo-2 KO EV	22	67	59.1463
fmo-2 KO EV	24	105	35.9756
fmo-2 KO EV	26	131	20.122
fmo-2 KO EV	29	143	12.8049
fmo-2 KO EV	31	157	4.26829
fmo-2 KO EV	33	163	0.609756
fmo-2 KO EV	14	6	96.3415
fmo-2 KO EV	21	66	59.7561
fmo-2 KO EV	10	1	99.3902
fmo-2 KO EV	12	4	97.561
fmo-2 KO EV	36	164	0
pah-1; tph-1 EV	0	0	100
pah-1; tph-1 EV	12	18	91.8552
pah-1; tph-1 EV	15	29	86.8778
pah-1; tph-1 EV	22	82	62.8959
pah-1; tph-1 EV	24	117	47.0588
pah-1; tph-1 EV	26	137	38.009
pah-1; tph-1 EV	29	161	27.1493
pah-1; tph-1 EV	31	175	20.8145
pah-1; tph-1 EV	33	202	8.59729
pah-1; tph-1 EV	36	208	5.88235
pah-1; tph-1 EV	38	217	1.80995
pah-1; tph-1 EV	40	221	0
pah-1; tph-1 EV	10	5	97.7376
pah-1; tph-1 EV	14	29	86.8778
pah-1; tph-1 EV	17	41	81.448
pah-1; tph-1 EV	19	56	74.6606
pah-1; tph-1 EV	21	77	65.1584
pah-1; tph-1 EV	28	149	32.5792
pah-1; tph-1; fmo-2 EV	0	0	100
pah-1; tph-1; fmo-2 EV	15	36	83.3333
pah-1; tph-1; fmo-2 EV	17	53	75.463
pah-1; tph-1; fmo-2 EV	19	71	67.1296
pah-1; tph-1; fmo-2 EV	22	84	61.1111
pah-1; tph-1; fmo-2 EV	24	110	49.0741
pah-1; tph-1; fmo-2 EV	26	144	33.3333
pah-1; tph-1; fmo-2 EV	29	175	18.9815
pah-1; tph-1; fmo-2 EV	31	204	5.55556
pah-1; tph-1; fmo-2 EV	33	212	1.85185
pah-1; tph-1; fmo-2 EV	10	4	98.1481
pah-1; tph-1; fmo-2 EV	12	20	90.7407
pah-1; tph-1; fmo-2 EV	14	31	85.6481
pah-1; tph-1; fmo-2 EV	21	81	62.5
pah-1; tph-1; fmo-2 EV	28	165	23.6111
pah-1; tph-1; fmo-2 EV	35	214	0.925926
pah-1; tph-1; fmo-2 EV	38	216	0
WT vhl-1	0	0	100
WT vhl-1	26	71	70.5394
WT vhl-1	29	94	60.9959
WT vhl-1	31	125	48.1328
WT vhl-1	33	163	32.3651
WT vhl-1	36	196	18.6722
WT vhl-1	38	229	4.97925
WT vhl-1	40	236	2.07469
WT vhl-1	43	239	0.829876
WT vhl-1	45	240	0.414938
WT vhl-1	14	11	95.4357
WT vhl-1	17	17	92.9461
WT vhl-1	21	33	86.3071
WT vhl-1	24	55	77.1784
WT vhl-1	28	88	63.4855
WT vhl-1	35	179	25.7261
WT vhl-1	10	2	99.1701
WT vhl-1	12	6	97.5104
WT vhl-1	15	12	95.0207
WT vhl-1	19	21	91.2863
WT vhl-1	22	34	85.8921
WT vhl-1	47	241	0
WT vhl-1	37	200	17.0124
fmo-2 KO vhl-1	0	0	100
fmo-2 KO vhl-1	15	3	98.9831
fmo-2 KO vhl-1	19	41	86.1017
fmo-2 KO vhl-1	22	91	69.1525
fmo-2 KO vhl-1	24	136	53.8983
fmo-2 KO vhl-1	26	174	41.0169
fmo-2 KO vhl-1	29	215	27.1186
fmo-2 KO vhl-1	31	248	15.9322
fmo-2 KO vhl-1	33	278	5.76271
fmo-2 KO vhl-1	36	291	1.35593
fmo-2 KO vhl-1	38	294	0.338983
fmo-2 KO vhl-1	40	295	0
fmo-2 KO vhl-1	10	1	99.661
fmo-2 KO vhl-1	17	18	93.8983
fmo-2 KO vhl-1	21	87	70.5085
fmo-2 KO vhl-1	28	202	31.5254
fmo-2 KO vhl-1	14	2	99.322
fmo-2 KO vhl-1	35	286	3.05085
pah-1; tph-1 vhl-1	0	0	100
pah-1; tph-1 vhl-1	22	63	75
pah-1; tph-1 vhl-1	26	107	57.5397
pah-1; tph-1 vhl-1	29	132	47.619
pah-1; tph-1 vhl-1	31	151	40.0794
pah-1; tph-1 vhl-1	33	188	25.3968
pah-1; tph-1 vhl-1	36	213	15.4762
pah-1; tph-1 vhl-1	38	238	5.55556
pah-1; tph-1 vhl-1	40	245	2.77778
pah-1; tph-1 vhl-1	43	247	1.98413
pah-1; tph-1 vhl-1	45	251	0.396825
pah-1; tph-1 vhl-1	47	252	0
pah-1; tph-1 vhl-1	17	28	88.8889
pah-1; tph-1 vhl-1	19	39	84.5238
pah-1; tph-1 vhl-1	21	59	76.5873
pah-1; tph-1 vhl-1	24	81	67.8571
pah-1; tph-1 vhl-1	28	129	48.8095
pah-1; tph-1 vhl-1	10	4	98.4127
pah-1; tph-1 vhl-1	35	201	20.2381
pah-1; tph-1 vhl-1	15	14	94.4444
pah-1; tph-1 vhl-1	12	8	96.8254
pah-1; tph-1 vhl-1	14	12	95.2381
pah-1; tph-1; fmo-2 vhl-1	0	0	100
pah-1; tph-1; fmo-2 vhl-1	17	58	74.1071
pah-1; tph-1; fmo-2 vhl-1	19	84	62.5
pah-1; tph-1; fmo-2 vhl-1	24	111	50.4464
pah-1; tph-1; fmo-2 vhl-1	26	121	45.9821
pah-1; tph-1; fmo-2 vhl-1	29	141	37.0536
pah-1; tph-1; fmo-2 vhl-1	31	167	25.4464
pah-1; tph-1; fmo-2 vhl-1	33	190	15.1786
pah-1; tph-1; fmo-2 vhl-1	38	218	2.67857
pah-1; tph-1; fmo-2 vhl-1	40	224	0
pah-1; tph-1; fmo-2 vhl-1	14	15	93.3036
pah-1; tph-1; fmo-2 vhl-1	21	93	58.4821
pah-1; tph-1; fmo-2 vhl-1	28	132	41.0714
pah-1; tph-1; fmo-2 vhl-1	10	0	100
pah-1; tph-1; fmo-2 vhl-1	12	4	98.2143
pah-1; tph-1; fmo-2 vhl-1	35	192	14.2857
pah-1; tph-1; fmo-2 vhl-1	37	207	7.58929
pah-1; tph-1; fmo-2 vhl-1	15	17	92.4107
pah-1; tph-1; fmo-2 vhl-1	22	95	57.5893
pah-1; tph-1; fmo-2 vhl-1	36	202	9.82143
Mean, Median Lifespans and ns
	records	n.max	n.start	events	rmean	se(rmean)	median	0.95LCL	0.95UCL
condition=fmo-2 KO EV	197	197	197	164	24.4004	0.393093	24	24	26
condition=fmo-2 KO vhl-1	313	313	313	295	26.2265	0.31896	26	26	26
condition=pah-1; tph-1 EV	236	236	236	221	25.3547	0.499906	24	24	26
condition=pah-1; tph-1 vhl-1	254	254	254	252	28.5607	0.493863	28	28	31
condition=pah-1; tph-1; fmo-2 EV	287	287	287	216	24.5811	0.405156	26	26	26
condition=pah-1; tph-1; fmo-2 vhl-1	230	230	230	224	25.5474	0.524435	26	24	28
condition=WT EV	229	229	229	212	24.3704	0.380468	24	24	26
condition=WT vhl-1	246	246	246	241	30.3102	0.455475	31	31	33
Log-Rank tests, all conditions
condition1	condition2	chi_sq	p	p_adj_bonferroni
WT EV	fmo-2 KO EV	0.0143424	0.904673	1
WT EV	pah-1; tph-1 EV	9.45014	0.00211133	0.0591173
WT EV	pah-1; tph-1; fmo-2 EV	0.655614	0.418113	1
WT EV	WT vhl-1	111.225	0	0	****
WT EV	fmo-2 KO vhl-1	12.1441	0.00049244	0.0137883
WT EV	pah-1; tph-1 vhl-1	62.0055	3.44169e-15	9.63674e-14
WT EV	pah-1; tph-1; fmo-2 vhl-1	12.1095	0.000501664	0.0140466
fmo-2 KO EV	pah-1; tph-1 EV	6.92822	0.00848459	0.237569
fmo-2 KO EV	pah-1; tph-1; fmo-2 EV	1.30805	0.252749	1
fmo-2 KO EV	WT vhl-1	98.9513	0	0
fmo-2 KO EV	fmo-2 KO vhl-1	11.6078	0.00065676	0.0183893	*
fmo-2 KO EV	pah-1; tph-1 vhl-1	51.221	8.2534e-13	2.31095e-11
fmo-2 KO EV	pah-1; tph-1; fmo-2 vhl-1	8.83404	0.00295663	0.0827857
pah-1; tph-1 EV	pah-1; tph-1; fmo-2 EV	4.42602	0.035395	0.991059
pah-1; tph-1 EV	WT vhl-1	42.3041	7.81269e-11	2.18755e-09
pah-1; tph-1 EV	fmo-2 KO vhl-1	0.323175	0.569706	1
pah-1; tph-1 EV	pah-1; tph-1 vhl-1	20.0379	7.5922e-06	0.000212582	***
pah-1; tph-1 EV	pah-1; tph-1; fmo-2 vhl-1	0.182934	0.668864	1
pah-1; tph-1; fmo-2 EV	WT vhl-1	93.262	0	0
pah-1; tph-1; fmo-2 EV	fmo-2 KO vhl-1	5.79941	0.0160316	0.448884
pah-1; tph-1; fmo-2 EV	pah-1; tph-1 vhl-1	47.1052	6.72751e-12	1.8837e-10
pah-1; tph-1; fmo-2 EV	pah-1; tph-1; fmo-2 vhl-1	8.97545	0.0027363	0.0766165	NS.
WT vhl-1	fmo-2 KO vhl-1	72.9506	0	0
WT vhl-1	pah-1; tph-1 vhl-1	2.43424	0.118712	1
WT vhl-1	pah-1; tph-1; fmo-2 vhl-1	31.5181	1.97595e-08	5.53265e-07
fmo-2 KO vhl-1	pah-1; tph-1 vhl-1	33.9432	5.67449e-09	1.58886e-07
fmo-2 KO vhl-1	pah-1; tph-1; fmo-2 vhl-1	1.56609	0.210775	1
pah-1; tph-1 vhl-1	pah-1; tph-1; fmo-2 vhl-1	15.4731	8.36894e-05	0.0023433
Cox Regressions, survival ~ genotype * RNAi
term	estimate	std.error	statistic	p.value	exp_coef_haz_ratio
RNAivhl-1	-0.979064	0.0969543	-10.0982	5.62655e-24	0.375663	****
genotypefmo-2 KO	0.00719945	0.1041	0.0691589	0.944863	1.00723	NS.
genotypepah-1; tph-1	-0.383805	0.0970005	-3.95674	7.59801e-05	0.681264	****
genotypepah-1; tph-1; fmo-2	-0.101193	0.0967491	-1.04594	0.29559	0.903758	NS.
RNAivhl-1:genotypefmo-2 KO	0.677349	0.136341	4.96806	6.7625e-07	1.96865	****
RNAivhl-1:genotypepah-1; tph-1	0.503664	0.132488	3.8016	0.000143765	1.65477	***
RNAivhl-1:genotypepah-1; tph-1; fmo-2	0.619259	0.134266	4.61217	3.98482e-06	1.85755	****
