# Supplementary material for: Metabolic regulation of behavior by the intestinal enzyme FMO-2
Source: Sci Adv. 2025 Oct 24;11(43):eadx3018. doi: 10.1126/sciadv.adx3018 (PMC12551704; doi:10.1126/sciadv.adx3018)
Supplement: Supplementary file 2 — Data S1 to S13 [file sciadv.adx3018_data_s1_to_s13.zip › Supplemental Data Files/Data S3.xlsx]

## Sheet: F2A
Summary of kcat and Km for all FMOs and all substrates
FMO-2
Substrate	Km (mM)	kcat (sec-1)	Catalytic Efficiency (kcat/Km in sec-1 M-1)
MMI	1.92 ± 1.14	13.0 ± 6.0	6800 ± 5100
Pyruvate	0.59 ± 0.29	35 ± 1	59000 ± 29000
Tryptophan	0.88 ± 0.43	9.7 ± 1.5	11000 ± 5000
L-Glutathione (red)	5.3 ± 3.0	135 ± 10	25500 ± 14500
FMO-1
Substrate	Km (mM)	kcat (sec-1)	Catalytic Efficiency (kcat/Km in sec-1 M-1)
MMI	10.8 ± 8.0	19.7 ± 4.9	1820 ± 1429
Pyruvate	10.5 ± 3.2	52 ± 14	5000 ± 2000
L-Glutathione (red)	4.1 ± 0.4	300 ± 24	73000 ± 9000
Tryptophan	N/A	N/A	N/A
FMO-4
Substrate	Km (mM)	kcat (sec-1)	Catalytic Efficiency (kcat/Km in sec-1 M-1)
MMI	1.87 ± 0.75	24.8 ± 3.9	22900 ± 9900
Pyruvate	2.07 ± 0.02	46 ± 3	22200 ± 1400
L-Glutathione (red)	4.0 ± 0.8	271 ± 11	68000 ± 13000
Tryptophan	N/A	N/A	N/A
Raw Data from individual replicates
FMO	substrate	substrate concentration (uM)	rxn rate [uM/min]	replicate number
FMO-2	tryptophan	0	0	1
FMO-2	tryptophan	100	9.5	1
FMO-2	tryptophan	250	-0.2	1
FMO-2	tryptophan	500	5.3	1
FMO-2	tryptophan	750	8.1	1
FMO-2	tryptophan	1000	11	1
FMO-2	tryptophan	2500	18.1	1
FMO-2	tryptophan	5000	21	1
FMO-2	tryptophan	7500	18.7	1
FMO-2	tryptophan	10000	20.9	1
FMO-2	tryptophan	12500	26.8	1
FMO-2	tryptophan	0	0	2
FMO-2	tryptophan	100	10.7	2
FMO-2	tryptophan	250	-0.4	2
FMO-2	tryptophan	500	6.7	2
FMO-2	tryptophan	750	6.9	2
FMO-2	tryptophan	1000	6.8	2
FMO-2	tryptophan	2500	16.7	2
FMO-2	tryptophan	5000	8.2	2
FMO-2	tryptophan	7500	11.9	2
FMO-2	tryptophan	10000	20.4	2
FMO-2	tryptophan	12500	23.7	2
FMO-2	tryptophan	0	0	3
FMO-2	tryptophan	100	13.5	3
FMO-2	tryptophan	250	4.6	3
FMO-2	tryptophan	500	3.8	3
FMO-2	tryptophan	750	8.6	3
FMO-2	tryptophan	1000	10.4	3
FMO-2	tryptophan	2500	12.2	3
FMO-2	tryptophan	5000	14.3	3
FMO-2	tryptophan	7500	16.4	3
FMO-2	tryptophan	10000	20.1	3
FMO-2	tryptophan	12500	26.6	3
FMO-2	tryptophan	0	0	4
FMO-2	tryptophan	100	9.3	4
FMO-2	tryptophan	250	8	4
FMO-2	tryptophan	500	5.4	4
FMO-2	tryptophan	750	9.4	4
FMO-2	tryptophan	1000	12.2	4
FMO-2	tryptophan	2500	15.7	4
FMO-2	tryptophan	5000	15.9	4
FMO-2	tryptophan	7500	16.7	4
FMO-2	tryptophan	10000	18.7	4
FMO-2	tryptophan	12500	29	4
FMO-2	tryptophan	0	0	5
FMO-2	tryptophan	100	17.4	5
FMO-2	tryptophan	250	11.7	5
FMO-2	tryptophan	500	8.8	5
FMO-2	tryptophan	750	18.6	5
FMO-2	tryptophan	1000	19	5
FMO-2	tryptophan	2500	25.6	5
FMO-2	tryptophan	5000	21.6	5
FMO-2	tryptophan	7500	24.9	5
FMO-2	tryptophan	10000	22.1	5
FMO-2	tryptophan	12500	28.7	5
FMO-2	MMI	0	0	1
FMO-2	MMI	100	0.0136	1
FMO-2	MMI	300	0.0004	1
FMO-2	MMI	600	0.0154	1
FMO-2	MMI	1000	0.0196	1
FMO-2	MMI	3000	0.0341	1
FMO-2	MMI	5000	0.0397	1
FMO-2	MMI	7000	0.0466	1
FMO-2	MMI	10000	0.065	1
FMO-2	MMI	30000	0.1258	1
FMO-2	MMI	0	0	2
FMO-2	MMI	50	0.0965	2
FMO-2	MMI	100	0.0139	2
FMO-2	MMI	200	0.0875	2
FMO-2	MMI	300	0.0646	2
FMO-2	MMI	500	0.0637	2
FMO-2	MMI	1000	0.0729	2
FMO-2	MMI	5000	0.1111	2
FMO-2	MMI	10000	0.1669	2
FMO-2	pyruvate	0	0	1
FMO-2	pyruvate	100	13.4	1
FMO-2	pyruvate	200	12	1
FMO-2	pyruvate	300	17.7	1
FMO-2	pyruvate	1000	57.2	1
FMO-2	pyruvate	2000	58.7	1
FMO-2	pyruvate	3000	65.7	1
FMO-2	pyruvate	10000	70.7	1
FMO-2	pyruvate	20000	77	1
FMO-2	pyruvate	30000	92.9	1
FMO-2	pyruvate	0	0	2
FMO-2	pyruvate	100	17.5	2
FMO-2	pyruvate	200	22.5	2
FMO-2	pyruvate	300	31.2	2
FMO-2	pyruvate	1000	68.9	2
FMO-2	pyruvate	2000	69.5	2
FMO-2	pyruvate	3000	75.2	2
FMO-2	pyruvate	10000	76	2
FMO-2	pyruvate	20000	63.2	2
FMO-2	pyruvate	30000	90.4	2
FMO-2	glutathione	0	0	1
FMO-2	glutathione	1	39.7	1
FMO-2	glutathione	10	31.5	1
FMO-2	glutathione	30	19.8	1
FMO-2	glutathione	100	18.9	1
FMO-2	glutathione	300	34.9	1
FMO-2	glutathione	1000	67.4	1
FMO-2	glutathione	3000	98.9	1
FMO-2	glutathione	10000	291.4	1
FMO-2	glutathione	0	0	2
FMO-2	glutathione	1	33.9	2
FMO-2	glutathione	10	21.6	2
FMO-2	glutathione	30	8.8	2
FMO-2	glutathione	100	21.1	2
FMO-2	glutathione	300	28.7	2
FMO-2	glutathione	1000	63.6	2
FMO-2	glutathione	3000	108.5	2
FMO-2	glutathione	10000	314.7	2
FMO-1	tryptophan	0	0	1
FMO-1	tryptophan	250	46.6	1
FMO-1	tryptophan	500	107	1
FMO-1	tryptophan	750	89.3	1
FMO-1	tryptophan	1000	115.9	1
FMO-1	tryptophan	2500	68.8	1
FMO-1	tryptophan	5000	109.9	1
FMO-1	tryptophan	7500	126.5	1
FMO-1	tryptophan	10000	82	1
FMO-1	tryptophan	12500	129.5	1
FMO-1	tryptophan	0	0	2
FMO-1	tryptophan	250	152.2	2
FMO-1	tryptophan	500	31.6	2
FMO-1	tryptophan	750	138	2
FMO-1	tryptophan	1000	126.2	2
FMO-1	tryptophan	2500	105	2
FMO-1	tryptophan	5000	102.8	2
FMO-1	tryptophan	7500	205.3	2
FMO-1	tryptophan	10000	140.8	2
FMO-1	tryptophan	12500	107	2
FMO-1	MMI	0	0	1
FMO-1	MMI	3	14.9	1
FMO-1	MMI	10	-7.7	1
FMO-1	MMI	30	-12.8	1
FMO-1	MMI	100	-11.3	1
FMO-1	MMI	300	0	1
FMO-1	MMI	1000	21.4	1
FMO-1	MMI	3000	16.2	1
FMO-1	MMI	10000	19.8	1
FMO-1	MMI	30000	37.9	1
FMO-1	MMI	0	0	2
FMO-1	MMI	3	-44.2	2
FMO-1	MMI	10	-7.3	2
FMO-1	MMI	30	-18.6	2
FMO-1	MMI	100	-3.1	2
FMO-1	MMI	300	-27.2	2
FMO-1	MMI	1000	0.9	2
FMO-1	MMI	3000	9.8	2
FMO-1	MMI	10000	5.6	2
FMO-1	MMI	30000	35.1	2
FMO-1	MMI	0	0	3
FMO-1	MMI	3	14.4	3
FMO-1	MMI	10	-7.5	3
FMO-1	MMI	30	-21	3
FMO-1	MMI	100	-17.2	3
FMO-1	MMI	300	5.4	3
FMO-1	MMI	1000	4.4	3
FMO-1	MMI	3000	12.2	3
FMO-1	MMI	10000	12.1	3
FMO-1	MMI	30000	36.4	3
FMO-1	pyruvate	0	0	1
FMO-1	pyruvate	100	9.8	1
FMO-1	pyruvate	200	-43.3	1
FMO-1	pyruvate	300	-72.8	1
FMO-1	pyruvate	1000	30.2	1
FMO-1	pyruvate	2000	36.1	1
FMO-1	pyruvate	3000	41.1	1
FMO-1	pyruvate	10000	55.6	1
FMO-1	pyruvate	20000	75.2	1
FMO-1	pyruvate	30000	92.9	1
FMO-1	pyruvate	0	0	2
FMO-1	pyruvate	100	0.2	2
FMO-1	pyruvate	200	-35.3	2
FMO-1	pyruvate	300	-31.2	2
FMO-1	pyruvate	1000	22	2
FMO-1	pyruvate	2000	30	2
FMO-1	pyruvate	3000	31	2
FMO-1	pyruvate	10000	48.9	2
FMO-1	pyruvate	20000	74.8	2
FMO-1	pyruvate	30000	106.4	2
FMO-1	glutathione	0	0	1
FMO-1	glutathione	1	15.6	1
FMO-1	glutathione	10	-27.2	1
FMO-1	glutathione	30	-53.2	1
FMO-1	glutathione	100	-87.5	1
FMO-1	glutathione	300	-41.8	1
FMO-1	glutathione	1000	83.3	1
FMO-1	glutathione	3000	331	1
FMO-1	glutathione	10000	661.9	1
FMO-1	glutathione	20000	552.2	1
FMO-1	glutathione	0	0	2
FMO-1	glutathione	1	3.5	2
FMO-1	glutathione	10	-30.1	2
FMO-1	glutathione	30	-66.2	2
FMO-1	glutathione	100	-67.3	2
FMO-1	glutathione	300	-54	2
FMO-1	glutathione	1000	86.3	2
FMO-1	glutathione	3000	315.2	2
FMO-1	glutathione	10000	624.2	2
FMO-1	glutathione	20000	452.2	2
FMO-4	tryptophan	0	0	1
FMO-4	tryptophan	250	20.2	1
FMO-4	tryptophan	500	-47.3	1
FMO-4	tryptophan	750	68.1	1
FMO-4	tryptophan	1000	0.1	1
FMO-4	tryptophan	2500	0.2	1
FMO-4	tryptophan	5000	86.2	1
FMO-4	tryptophan	7500	55.7	1
FMO-4	tryptophan	10000	41.8	1
FMO-4	tryptophan	12500	45.2	1
FMO-4	tryptophan	0	0	2
FMO-4	tryptophan	10	16.7	2
FMO-4	tryptophan	30	41.6	2
FMO-4	tryptophan	100	87	2
FMO-4	tryptophan	300	8.7	2
FMO-4	tryptophan	1000	61.9	2
FMO-4	tryptophan	3000	31.8	2
FMO-4	tryptophan	10000	49.6	2
FMO-4	tryptophan	30000	51.7	2
FMO-4	MMI	0	0	1
FMO-4	MMI	3	16.4	1
FMO-4	MMI	10	-2.3	1
FMO-4	MMI	30	-5.5	1
FMO-4	MMI	100	3.5	1
FMO-4	MMI	300	4.3	1
FMO-4	MMI	1000	33.9	1
FMO-4	MMI	3000	30.6	1
FMO-4	MMI	10000	42.1	1
FMO-4	MMI	30000	52.2	1
FMO-4	MMI	0	0	2
FMO-4	MMI	3	9.7	2
FMO-4	MMI	10	-16.1	2
FMO-4	MMI	30	-16.3	2
FMO-4	MMI	100	-17.2	2
FMO-4	MMI	300	8.8	2
FMO-4	MMI	1000	27.7	2
FMO-4	MMI	3000	36.2	2
FMO-4	MMI	10000	45.4	2
FMO-4	MMI	30000	71.1	2
FMO-4	pyruvate	0	0	1
FMO-4	pyruvate	100	44.6	1
FMO-4	pyruvate	200	-40.9	1
FMO-4	pyruvate	300	-0.8	1
FMO-4	pyruvate	1000	69.4	1
FMO-4	pyruvate	2000	64.5	1
FMO-4	pyruvate	3000	63.4	1
FMO-4	pyruvate	10000	78.5	1
FMO-4	pyruvate	20000	96.2	1
FMO-4	pyruvate	30000	135.8	1
FMO-4	pyruvate	0	0	2
FMO-4	pyruvate	100	33.1	2
FMO-4	pyruvate	200	-23.1	2
FMO-4	pyruvate	300	8.9	2
FMO-4	pyruvate	1000	63.8	2
FMO-4	pyruvate	2000	46.8	2
FMO-4	pyruvate	3000	57.5	2
FMO-4	pyruvate	10000	61.4	2
FMO-4	pyruvate	20000	89.7	2
FMO-4	pyruvate	30000	122.3	2
FMO-4	glutathione	0	0	1
FMO-4	glutathione	1	89.6	1
FMO-4	glutathione	10	20.4	1
FMO-4	glutathione	30	-5.9	1
FMO-4	glutathione	100	-2.1	1
FMO-4	glutathione	300	-11.4	1
FMO-4	glutathione	1000	10.3	1
FMO-4	glutathione	3000	283.4	1
FMO-4	glutathione	10000	556.3	1
FMO-4	glutathione	20000	471.5	1
FMO-4	glutathione	0	0	2
FMO-4	glutathione	1	45.4	2
FMO-4	glutathione	10	6.9	2
FMO-4	glutathione	30	24.2	2
FMO-4	glutathione	100	12.2	2
FMO-4	glutathione	300	-11.8	2
FMO-4	glutathione	1000	111.6	2
FMO-4	glutathione	3000	305.3	2
FMO-4	glutathione	10000	587.5	2
FMO-4	glutathione	20000	452.5	2

## Sheet: F2B
all raw data, three replicates
date	genotype	squares crossed
rep1	WT	44
rep1	WT	37
rep1	WT	61
rep1	WT	80
rep1	WT	65
rep1	WT	77
rep1	WT	82
rep1	WT	43
rep1	WT	32
rep1	WT	54
rep1	WT	75
rep1	WT	73
rep1	WT	36
rep1	WT	66
rep1	WT	61
rep1	WT	71
rep1	WT	58
rep1	WT	54
rep1	fmo-1 KO	39
rep1	fmo-1 KO	41
rep1	fmo-1 KO	56
rep1	fmo-1 KO	51
rep1	fmo-1 KO	27
rep1	fmo-1 KO	53
rep1	fmo-1 KO	37
rep1	fmo-1 KO	71
rep1	fmo-1 KO	51
rep1	fmo-1 KO	36
rep1	fmo-1 KO	65
rep1	fmo-1 KO	78
rep1	fmo-1 KO	71
rep1	fmo-1 KO	34
rep1	fmo-1 KO	49
rep1	fmo-1 KO	65
rep1	fmo-1 KO	68
rep1	fmo-1 KO	43
rep1	fmo-1 OE	44
rep1	fmo-1 OE	63
rep1	fmo-1 OE	34
rep1	fmo-1 OE	51
rep1	fmo-1 OE	70
rep1	fmo-1 OE	27
rep1	fmo-1 OE	29
rep1	fmo-1 OE	68
rep1	fmo-1 OE	49
rep1	fmo-1 OE	70
rep1	fmo-1 OE	90
rep1	fmo-1 OE	46
rep1	fmo-1 OE	41
rep1	fmo-1 OE	20
rep1	fmo-1 OE	65
rep1	fmo-1 OE	60
rep1	fmo-1 OE	53
rep1	fmo-1 OE	75
rep1	fmo-4 KO	37
rep1	fmo-4 KO	51
rep1	fmo-4 KO	53
rep1	fmo-4 KO	26
rep1	fmo-4 KO	71
rep1	fmo-4 KO	65
rep1	fmo-4 KO	65
rep1	fmo-4 KO	75
rep1	fmo-4 KO	63
rep1	fmo-4 KO	48
rep1	fmo-4 KO	66
rep1	fmo-4 KO	39
rep1	fmo-4 KO	61
rep1	fmo-4 KO	53
rep1	fmo-4 KO	48
rep1	fmo-4 KO	60
rep1	fmo-4 KO	73
rep1	fmo-4 KO	61
rep1	fmo-4 OE	43
rep1	fmo-4 OE	56
rep1	fmo-4 OE	41
rep1	fmo-4 OE	77
rep1	fmo-4 OE	58
rep1	fmo-4 OE	49
rep1	fmo-4 OE	48
rep1	fmo-4 OE	75
rep1	fmo-4 OE	53
rep1	fmo-4 OE	75
rep1	fmo-4 OE	54
rep1	fmo-4 OE	80
rep1	fmo-4 OE	37
rep1	fmo-4 OE	78
rep1	fmo-4 OE	58
rep1	fmo-4 OE	56
rep1	fmo-4 OE	54
rep1	fmo-4 OE	78
rep2	WT	107
rep2	WT	80
rep2	WT	90
rep2	WT	37
rep2	WT	92
rep2	WT	71
rep2	WT	54
rep2	WT	46
rep2	WT	68
rep2	WT	48
rep2	WT	85
rep2	WT	54
rep2	WT	36
rep2	WT	60
rep2	WT	102
rep2	WT	80
rep2	WT	48
rep2	WT	46
rep2	fmo-1 KO	65
rep2	fmo-1 KO	66
rep2	fmo-1 KO	46
rep2	fmo-1 KO	51
rep2	fmo-1 KO	56
rep2	fmo-1 KO	61
rep2	fmo-1 KO	41
rep2	fmo-1 KO	36
rep2	fmo-1 KO	53
rep2	fmo-1 KO	56
rep2	fmo-1 KO	61
rep2	fmo-1 KO	58
rep2	fmo-1 KO	70
rep2	fmo-1 KO	78
rep2	fmo-1 KO	66
rep2	fmo-1 KO	43
rep2	fmo-1 KO	71
rep2	fmo-1 KO	53
rep2	fmo-1 OE	83
rep2	fmo-1 OE	58
rep2	fmo-1 OE	71
rep2	fmo-1 OE	53
rep2	fmo-1 OE	51
rep2	fmo-1 OE	66
rep2	fmo-1 OE	63
rep2	fmo-1 OE	31
rep2	fmo-1 OE	43
rep2	fmo-1 OE	100
rep2	fmo-1 OE	41
rep2	fmo-1 OE	63
rep2	fmo-1 OE	82
rep2	fmo-1 OE	56
rep2	fmo-1 OE	58
rep2	fmo-1 OE	83
rep2	fmo-1 OE	75
rep2	fmo-1 OE	48
rep2	fmo-4 KO	56
rep2	fmo-4 KO	58
rep2	fmo-4 KO	32
rep2	fmo-4 KO	46
rep2	fmo-4 KO	36
rep2	fmo-4 KO	77
rep2	fmo-4 KO	66
rep2	fmo-4 KO	29
rep2	fmo-4 KO	68
rep2	fmo-4 KO	27
rep2	fmo-4 KO	63
rep2	fmo-4 KO	43
rep2	fmo-4 KO	53
rep2	fmo-4 KO	39
rep2	fmo-4 KO	44
rep2	fmo-4 KO	43
rep2	fmo-4 KO	65
rep2	fmo-4 OE	48
rep2	fmo-4 OE	56
rep2	fmo-4 OE	61
rep2	fmo-4 OE	60
rep2	fmo-4 OE	75
rep2	fmo-4 OE	77
rep2	fmo-4 OE	46
rep2	fmo-4 OE	58
rep2	fmo-4 OE	49
rep2	fmo-4 OE	60
rep2	fmo-4 OE	61
rep2	fmo-4 OE	36
rep2	fmo-4 OE	56
rep2	fmo-4 OE	58
rep2	fmo-4 OE	36
rep2	fmo-4 OE	54
rep2	fmo-4 OE	43
rep2	fmo-4 OE	90
rep3 (representative)	WT	36
rep3 (representative)	WT	71
rep3 (representative)	WT	60
rep3 (representative)	WT	56
rep3 (representative)	WT	82
rep3 (representative)	WT	73
rep3 (representative)	WT	65
rep3 (representative)	WT	43
rep3 (representative)	WT	75
rep3 (representative)	WT	66
rep3 (representative)	WT	65
rep3 (representative)	WT	53
rep3 (representative)	WT	65
rep3 (representative)	WT	78
rep3 (representative)	WT	68
rep3 (representative)	WT	53
rep3 (representative)	WT	61
rep3 (representative)	fmo-1 KO	39
rep3 (representative)	fmo-1 KO	56
rep3 (representative)	fmo-1 KO	88
rep3 (representative)	fmo-1 KO	75
rep3 (representative)	fmo-1 KO	90
rep3 (representative)	fmo-1 KO	41
rep3 (representative)	fmo-1 KO	61
rep3 (representative)	fmo-1 KO	41
rep3 (representative)	fmo-1 KO	56
rep3 (representative)	fmo-1 KO	51
rep3 (representative)	fmo-1 KO	66
rep3 (representative)	fmo-1 KO	56
rep3 (representative)	fmo-1 KO	53
rep3 (representative)	fmo-1 KO	60
rep3 (representative)	fmo-1 KO	49
rep3 (representative)	fmo-1 KO	66
rep3 (representative)	fmo-1 KO	61
rep3 (representative)	fmo-1 OE	49
rep3 (representative)	fmo-1 OE	36
rep3 (representative)	fmo-1 OE	53
rep3 (representative)	fmo-1 OE	60
rep3 (representative)	fmo-1 OE	29
rep3 (representative)	fmo-1 OE	82
rep3 (representative)	fmo-1 OE	48
rep3 (representative)	fmo-1 OE	68
rep3 (representative)	fmo-1 OE	17
rep3 (representative)	fmo-1 OE	39
rep3 (representative)	fmo-1 OE	53
rep3 (representative)	fmo-1 OE	61
rep3 (representative)	fmo-1 OE	85
rep3 (representative)	fmo-1 OE	61
rep3 (representative)	fmo-1 OE	75
rep3 (representative)	fmo-1 OE	61
rep3 (representative)	fmo-4 KO	54
rep3 (representative)	fmo-4 KO	60
rep3 (representative)	fmo-4 KO	109
rep3 (representative)	fmo-4 KO	51
rep3 (representative)	fmo-4 KO	75
rep3 (representative)	fmo-4 KO	60
rep3 (representative)	fmo-4 KO	46
rep3 (representative)	fmo-4 KO	68
rep3 (representative)	fmo-4 KO	36
rep3 (representative)	fmo-4 KO	90
rep3 (representative)	fmo-4 KO	51
rep3 (representative)	fmo-4 KO	46
rep3 (representative)	fmo-4 KO	61
rep3 (representative)	fmo-4 KO	51
rep3 (representative)	fmo-4 KO	53
rep3 (representative)	fmo-4 KO	75
rep3 (representative)	fmo-4 KO	66
rep3 (representative)	fmo-4 OE	46
rep3 (representative)	fmo-4 OE	54
rep3 (representative)	fmo-4 OE	61
rep3 (representative)	fmo-4 OE	60
rep3 (representative)	fmo-4 OE	68
rep3 (representative)	fmo-4 OE	56
rep3 (representative)	fmo-4 OE	61
rep3 (representative)	fmo-4 OE	77
rep3 (representative)	fmo-4 OE	36
rep3 (representative)	fmo-4 OE	51
rep3 (representative)	fmo-4 OE	41
rep3 (representative)	fmo-4 OE	71
rep3 (representative)	fmo-4 OE	36
rep3 (representative)	fmo-4 OE	54
rep3 (representative)	fmo-4 OE	66
rep3 (representative)	fmo-4 OE	39
rep3 (representative)	fmo-4 OE	61
Replicate 1 1-way ANOVA, Squares Entered~Genotype
term	df	sumsq	meansq	statistic	p.value
genotype	4	304.111	76.0278	0.920484	0.455965
Residuals	85	7020.61	82.5954	NA	NA
Replicate 2 1-way ANOVA, Squares Entered~Genotype
term	df	sumsq	meansq	statistic	p.value
genotype	4	1025.87	256.466	2.72548	0.0346306
Residuals	84	7904.36	94.0995	NA	NA
Replicate 3 1-way ANOVA, Squares Entered~Genotype
term	df	sumsq	meansq	statistic	p.value
genotype	4	317.598	79.3996	0.976968	0.424993
Residuals	79	6420.44	81.2714	NA	NA
Replicate 1, 1-way ANOVA post-hoc tukey HSD test
term	contrast	null.value	estimate	conf.low	conf.high	adj.p.value
genotype	fmo-1 OE-fmo-1 KO	0	0.611111	-7.83243	9.05465	0.999624
genotype	fmo-4 KO-fmo-1 KO	0	2.55556	-5.88799	10.9991	0.916145
genotype	fmo-4 OE-fmo-1 KO	0	4.38889	-4.05465	12.8324	0.598222
genotype	WT-fmo-1 KO	0	4.38889	-4.05465	12.8324	0.598222
genotype	fmo-4 KO-fmo-1 OE	0	1.94444	-6.4991	10.388	0.967699
genotype	fmo-4 OE-fmo-1 OE	0	3.77778	-4.66577	12.2213	0.7239
genotype	WT-fmo-1 OE	0	3.77778	-4.66577	12.2213	0.7239
genotype	fmo-4 OE-fmo-4 KO	0	1.83333	-6.61021	10.2769	0.973916
genotype	WT-fmo-4 KO	0	1.83333	-6.61021	10.2769	0.973916
genotype	WT-fmo-4 OE	0	0	-8.44354	8.44354	1
Replicate 2, 1-way ANOVA post-hoc tukey HSD test
term	contrast	null.value	estimate	conf.low	conf.high	adj.p.value
genotype	fmo-1 OE-fmo-1 KO	0	3.05556	-5.95916	12.0703	0.878399
genotype	fmo-4 KO-fmo-1 KO	0	-4.4902	-13.6365	4.65613	0.649214
genotype	fmo-4 OE-fmo-1 KO	0	-0.277778	-9.2925	8.73694	0.999987
genotype	WT-fmo-1 KO	0	5.66667	-3.34805	14.6814	0.408086
genotype	fmo-4 KO-fmo-1 OE	0	-7.54575	-16.6921	1.60058	0.155114
genotype	fmo-4 OE-fmo-1 OE	0	-3.33333	-12.3481	5.68139	0.840367
genotype	WT-fmo-1 OE	0	2.61111	-6.40361	11.6258	0.92763
genotype	fmo-4 OE-fmo-4 KO	0	4.21242	-4.93391	13.3587	0.701697
genotype	WT-fmo-4 KO	0	10.1569	1.01053	19.3032	0.02182
genotype	WT-fmo-4 OE	0	5.94444	-3.07028	14.9592	0.3588
Replicate 3, 1-way ANOVA post-hoc tukey HSD test
term	contrast	null.value	estimate	conf.low	conf.high	adj.p.value
genotype	fmo-1 OE-fmo-1 KO	0	-2.75368	-11.5201	6.01275	0.904545
genotype	fmo-4 KO-fmo-1 KO	0	1.41176	-7.22082	10.0443	0.990878
genotype	fmo-4 OE-fmo-1 KO	0	-2.47059	-11.1032	6.16199	0.930151
genotype	WT-fmo-1 KO	0	2	-6.63258	10.6326	0.966755
genotype	fmo-4 KO-fmo-1 OE	0	4.16544	-4.60099	12.9319	0.67563
genotype	fmo-4 OE-fmo-1 OE	0	0.283088	-8.48334	9.04952	0.999985
genotype	WT-fmo-1 OE	0	4.75368	-4.01275	13.5201	0.556684
genotype	fmo-4 OE-fmo-4 KO	0	-3.88235	-12.5149	4.75023	0.718853
genotype	WT-fmo-4 KO	0	0.588235	-8.04435	9.22082	0.999701
genotype	WT-fmo-4 OE	0	4.47059	-4.16199	13.1032	0.600294

## Sheet: F2C
All raw data, three replicates
date	genotype	tryptophan	squares crossed
rep1	WT	0mM	30
rep1	WT	0mM	33
rep1	WT	0mM	55
rep1	WT	0mM	40
rep1	WT	0mM	42
rep1	WT	0mM	26
rep1	WT	0mM	39
rep1	WT	0mM	45
rep1	WT	0mM	43
rep1	WT	0mM	48
rep1	WT	0mM	30
rep1	WT	0mM	40
rep1	WT	0mM	32
rep1	WT	0mM	44
rep1	WT	0mM	58
rep1	WT	0mM	37
rep1	WT	0mM	35
rep1	WT	0mM	33
rep1	WT	1mM	39
rep1	WT	1mM	5
rep1	WT	1mM	16
rep1	WT	1mM	20
rep1	WT	1mM	23
rep1	WT	1mM	25
rep1	WT	1mM	12
rep1	WT	1mM	40
rep1	WT	1mM	19
rep1	WT	1mM	22
rep1	WT	1mM	21
rep1	WT	1mM	18
rep1	WT	1mM	28
rep1	WT	1mM	25
rep1	WT	1mM	25
rep1	WT	1mM	22
rep1	WT	1mM	46
rep1	WT	1mM	23
rep1	WT	5mM	6
rep1	WT	5mM	13
rep1	WT	5mM	6
rep1	WT	5mM	7
rep1	WT	5mM	8
rep1	WT	5mM	8
rep1	WT	5mM	12
rep1	WT	5mM	8
rep1	WT	5mM	12
rep1	WT	5mM	8
rep1	WT	5mM	12
rep1	WT	5mM	11
rep1	WT	5mM	9
rep1	WT	5mM	11
rep1	WT	5mM	10
rep1	WT	5mM	11
rep1	WT	5mM	10
rep1	WT	5mM	13
rep1	fmo-2 KO	0mM	20
rep1	fmo-2 KO	0mM	13
rep1	fmo-2 KO	0mM	17
rep1	fmo-2 KO	0mM	27
rep1	fmo-2 KO	0mM	7
rep1	fmo-2 KO	0mM	15
rep1	fmo-2 KO	0mM	9
rep1	fmo-2 KO	0mM	11
rep1	fmo-2 KO	0mM	18
rep1	fmo-2 KO	0mM	26
rep1	fmo-2 KO	0mM	8
rep1	fmo-2 KO	0mM	23
rep1	fmo-2 KO	0mM	28
rep1	fmo-2 KO	0mM	17
rep1	fmo-2 KO	0mM	36
rep1	fmo-2 KO	0mM	5
rep1	fmo-2 KO	0mM	35
rep1	fmo-2 KO	0mM	16
rep1	fmo-2 KO	1mM	12
rep1	fmo-2 KO	1mM	11
rep1	fmo-2 KO	1mM	6
rep1	fmo-2 KO	1mM	12
rep1	fmo-2 KO	1mM	11
rep1	fmo-2 KO	1mM	14
rep1	fmo-2 KO	1mM	16
rep1	fmo-2 KO	1mM	6
rep1	fmo-2 KO	1mM	1
rep1	fmo-2 KO	1mM	21
rep1	fmo-2 KO	1mM	21
rep1	fmo-2 KO	1mM	10
rep1	fmo-2 KO	1mM	11
rep1	fmo-2 KO	1mM	17
rep1	fmo-2 KO	1mM	15
rep1	fmo-2 KO	1mM	10
rep1	fmo-2 KO	1mM	12
rep1	fmo-2 KO	1mM	6
rep1	fmo-2 KO	5mM	12
rep1	fmo-2 KO	5mM	11
rep1	fmo-2 KO	5mM	6
rep1	fmo-2 KO	5mM	12
rep1	fmo-2 KO	5mM	11
rep1	fmo-2 KO	5mM	14
rep1	fmo-2 KO	5mM	16
rep1	fmo-2 KO	5mM	6
rep1	fmo-2 KO	5mM	15
rep1	fmo-2 KO	5mM	21
rep1	fmo-2 KO	5mM	21
rep1	fmo-2 KO	5mM	10
rep1	fmo-2 KO	5mM	11
rep1	fmo-2 KO	5mM	17
rep1	fmo-2 KO	5mM	15
rep1	fmo-2 KO	5mM	10
rep1	fmo-2 KO	5mM	12
rep1	fmo-2 KO	5mM	6
rep1	fmo-2 OE	0mM	30
rep1	fmo-2 OE	0mM	25
rep1	fmo-2 OE	0mM	19
rep1	fmo-2 OE	0mM	23
rep1	fmo-2 OE	0mM	44
rep1	fmo-2 OE	0mM	24
rep1	fmo-2 OE	0mM	15
rep1	fmo-2 OE	0mM	10
rep1	fmo-2 OE	0mM	16
rep1	fmo-2 OE	0mM	10
rep1	fmo-2 OE	0mM	17
rep1	fmo-2 OE	0mM	36
rep1	fmo-2 OE	0mM	14
rep1	fmo-2 OE	0mM	14
rep1	fmo-2 OE	0mM	20
rep1	fmo-2 OE	0mM	38
rep1	fmo-2 OE	0mM	8
rep1	fmo-2 OE	0mM	39
rep1	fmo-2 OE	1mM	21
rep1	fmo-2 OE	1mM	29
rep1	fmo-2 OE	1mM	6
rep1	fmo-2 OE	1mM	8
rep1	fmo-2 OE	1mM	12
rep1	fmo-2 OE	1mM	11
rep1	fmo-2 OE	1mM	8
rep1	fmo-2 OE	1mM	28
rep1	fmo-2 OE	1mM	10
rep1	fmo-2 OE	1mM	15
rep1	fmo-2 OE	1mM	19
rep1	fmo-2 OE	1mM	23
rep1	fmo-2 OE	1mM	12
rep1	fmo-2 OE	1mM	4
rep1	fmo-2 OE	1mM	14
rep1	fmo-2 OE	1mM	21
rep1	fmo-2 OE	1mM	18
rep1	fmo-2 OE	1mM	11
rep1	fmo-2 OE	5mM	4
rep1	fmo-2 OE	5mM	6
rep1	fmo-2 OE	5mM	4
rep1	fmo-2 OE	5mM	5
rep1	fmo-2 OE	5mM	10
rep1	fmo-2 OE	5mM	8
rep1	fmo-2 OE	5mM	4
rep1	fmo-2 OE	5mM	8
rep1	fmo-2 OE	5mM	3
rep1	fmo-2 OE	5mM	7
rep1	fmo-2 OE	5mM	10
rep1	fmo-2 OE	5mM	4
rep1	fmo-2 OE	5mM	6
rep1	fmo-2 OE	5mM	8
rep1	fmo-2 OE	5mM	9
rep1	fmo-2 OE	5mM	5
rep1	fmo-2 OE	5mM	5
rep1	fmo-2 OE	5mM	7
rep2 (representative)	WT	0mM	36
rep2 (representative)	WT	0mM	63
rep2 (representative)	WT	0mM	31
rep2 (representative)	WT	0mM	41
rep2 (representative)	WT	0mM	69
rep2 (representative)	WT	0mM	24
rep2 (representative)	WT	0mM	60
rep2 (representative)	WT	0mM	42
rep2 (representative)	WT	0mM	31
rep2 (representative)	WT	0mM	14
rep2 (representative)	WT	0mM	38
rep2 (representative)	WT	0mM	58
rep2 (representative)	WT	0mM	62
rep2 (representative)	WT	0mM	31
rep2 (representative)	WT	0mM	52
rep2 (representative)	WT	0mM	53
rep2 (representative)	WT	0mM	37
rep2 (representative)	WT	0mM	13
rep2 (representative)	WT	0mM	50
rep2 (representative)	WT	1mM	30
rep2 (representative)	WT	1mM	21
rep2 (representative)	WT	1mM	27
rep2 (representative)	WT	1mM	23
rep2 (representative)	WT	1mM	33
rep2 (representative)	WT	1mM	33
rep2 (representative)	WT	1mM	25
rep2 (representative)	WT	1mM	30
rep2 (representative)	WT	1mM	56
rep2 (representative)	WT	1mM	44
rep2 (representative)	WT	1mM	33
rep2 (representative)	WT	1mM	34
rep2 (representative)	WT	1mM	16
rep2 (representative)	WT	1mM	32
rep2 (representative)	WT	1mM	40
rep2 (representative)	WT	1mM	18
rep2 (representative)	WT	1mM	35
rep2 (representative)	WT	1mM	12
rep2 (representative)	fmo-2 KO	0mM	9
rep2 (representative)	fmo-2 KO	0mM	12
rep2 (representative)	fmo-2 KO	0mM	21
rep2 (representative)	fmo-2 KO	0mM	30
rep2 (representative)	fmo-2 KO	0mM	17
rep2 (representative)	fmo-2 KO	0mM	23
rep2 (representative)	fmo-2 KO	0mM	38
rep2 (representative)	fmo-2 KO	0mM	11
rep2 (representative)	fmo-2 KO	0mM	15
rep2 (representative)	fmo-2 KO	0mM	13
rep2 (representative)	fmo-2 KO	0mM	13
rep2 (representative)	fmo-2 KO	0mM	15
rep2 (representative)	fmo-2 KO	0mM	9
rep2 (representative)	fmo-2 KO	0mM	14
rep2 (representative)	fmo-2 KO	0mM	11
rep2 (representative)	fmo-2 KO	0mM	7
rep2 (representative)	fmo-2 KO	0mM	17
rep2 (representative)	fmo-2 KO	0mM	36
rep2 (representative)	fmo-2 KO	1mM	12
rep2 (representative)	fmo-2 KO	1mM	14
rep2 (representative)	fmo-2 KO	1mM	11
rep2 (representative)	fmo-2 KO	1mM	19
rep2 (representative)	fmo-2 KO	1mM	15
rep2 (representative)	fmo-2 KO	1mM	5
rep2 (representative)	fmo-2 KO	1mM	10
rep2 (representative)	fmo-2 KO	1mM	24
rep2 (representative)	fmo-2 KO	1mM	7
rep2 (representative)	fmo-2 KO	1mM	13
rep2 (representative)	fmo-2 KO	1mM	22
rep2 (representative)	fmo-2 KO	1mM	14
rep2 (representative)	fmo-2 KO	1mM	12
rep2 (representative)	fmo-2 KO	1mM	10
rep2 (representative)	fmo-2 KO	1mM	12
rep2 (representative)	fmo-2 KO	1mM	12
rep2 (representative)	fmo-2 KO	1mM	27
rep2 (representative)	fmo-2 KO	1mM	31
rep2 (representative)	fmo-2 KO	5mM	12
rep2 (representative)	fmo-2 KO	5mM	11
rep2 (representative)	fmo-2 KO	5mM	10
rep2 (representative)	fmo-2 KO	5mM	16
rep2 (representative)	fmo-2 KO	5mM	26
rep2 (representative)	fmo-2 KO	5mM	7
rep2 (representative)	fmo-2 KO	5mM	3
rep2 (representative)	fmo-2 KO	5mM	10
rep2 (representative)	fmo-2 KO	5mM	13
rep2 (representative)	fmo-2 KO	5mM	8
rep2 (representative)	fmo-2 KO	5mM	25
rep2 (representative)	fmo-2 KO	5mM	15
rep2 (representative)	fmo-2 KO	5mM	13
rep2 (representative)	fmo-2 KO	5mM	14
rep2 (representative)	fmo-2 KO	5mM	15
rep2 (representative)	fmo-2 KO	5mM	8
rep2 (representative)	fmo-2 KO	5mM	13
rep2 (representative)	fmo-2 KO	5mM	14
rep2 (representative)	fmo-2 OE	0mM	10
rep2 (representative)	fmo-2 OE	0mM	16
rep2 (representative)	fmo-2 OE	0mM	33
rep2 (representative)	fmo-2 OE	0mM	12
rep2 (representative)	fmo-2 OE	0mM	22
rep2 (representative)	fmo-2 OE	0mM	22
rep2 (representative)	fmo-2 OE	0mM	13
rep2 (representative)	fmo-2 OE	0mM	9
rep2 (representative)	fmo-2 OE	0mM	42
rep2 (representative)	fmo-2 OE	0mM	27
rep2 (representative)	fmo-2 OE	0mM	15
rep2 (representative)	fmo-2 OE	0mM	16
rep2 (representative)	fmo-2 OE	0mM	26
rep2 (representative)	fmo-2 OE	0mM	27
rep2 (representative)	fmo-2 OE	0mM	11
rep2 (representative)	fmo-2 OE	0mM	13
rep2 (representative)	fmo-2 OE	0mM	47
rep2 (representative)	fmo-2 OE	0mM	32
rep2 (representative)	fmo-2 OE	1mM	21
rep2 (representative)	fmo-2 OE	1mM	17
rep2 (representative)	fmo-2 OE	1mM	21
rep2 (representative)	fmo-2 OE	1mM	38
rep2 (representative)	fmo-2 OE	1mM	13
rep2 (representative)	fmo-2 OE	1mM	17
rep2 (representative)	fmo-2 OE	1mM	31
rep2 (representative)	fmo-2 OE	1mM	31
rep2 (representative)	fmo-2 OE	1mM	10
rep2 (representative)	fmo-2 OE	1mM	23
rep2 (representative)	fmo-2 OE	1mM	20
rep2 (representative)	fmo-2 OE	1mM	18
rep2 (representative)	fmo-2 OE	1mM	24
rep2 (representative)	fmo-2 OE	1mM	14
rep2 (representative)	fmo-2 OE	1mM	36
rep2 (representative)	fmo-2 OE	1mM	15
rep2 (representative)	fmo-2 OE	1mM	26
rep2 (representative)	fmo-2 OE	1mM	19
rep2 (representative)	fmo-2 OE	5mM	19
rep2 (representative)	fmo-2 OE	5mM	15
rep2 (representative)	fmo-2 OE	5mM	19
rep2 (representative)	fmo-2 OE	5mM	34
rep2 (representative)	fmo-2 OE	5mM	12
rep2 (representative)	fmo-2 OE	5mM	15
rep2 (representative)	fmo-2 OE	5mM	28
rep2 (representative)	fmo-2 OE	5mM	28
rep2 (representative)	fmo-2 OE	5mM	9
rep2 (representative)	fmo-2 OE	5mM	21
rep2 (representative)	fmo-2 OE	5mM	18
rep2 (representative)	fmo-2 OE	5mM	16
rep2 (representative)	fmo-2 OE	5mM	22
rep2 (representative)	fmo-2 OE	5mM	13
rep2 (representative)	fmo-2 OE	5mM	32
rep2 (representative)	fmo-2 OE	5mM	14
rep2 (representative)	fmo-2 OE	5mM	23
rep2 (representative)	fmo-2 OE	5mM	17
rep2 (representative)	WT	5mM	17
rep2 (representative)	WT	5mM	14
rep2 (representative)	WT	5mM	17
rep2 (representative)	WT	5mM	31
rep2 (representative)	WT	5mM	11
rep2 (representative)	WT	5mM	14
rep2 (representative)	WT	5mM	25
rep2 (representative)	WT	5mM	25
rep2 (representative)	WT	5mM	8
rep2 (representative)	WT	5mM	19
rep2 (representative)	WT	5mM	16
rep2 (representative)	WT	5mM	14
rep2 (representative)	WT	5mM	20
rep2 (representative)	WT	5mM	12
rep2 (representative)	WT	5mM	29
rep2 (representative)	WT	5mM	13
rep2 (representative)	WT	5mM	21
rep2 (representative)	WT	5mM	15
rep3	WT	0mM	46
rep3	WT	0mM	25
rep3	WT	0mM	58
rep3	WT	0mM	55
rep3	WT	0mM	59
rep3	WT	0mM	41
rep3	WT	0mM	75
rep3	WT	0mM	66
rep3	WT	0mM	58
rep3	WT	0mM	43
rep3	WT	0mM	57
rep3	WT	0mM	60
rep3	WT	0mM	49
rep3	WT	0mM	55
rep3	WT	0mM	37
rep3	WT	0mM	61
rep3	WT	1mM	36
rep3	WT	1mM	39
rep3	WT	1mM	54
rep3	WT	1mM	35
rep3	WT	1mM	28
rep3	WT	1mM	58
rep3	WT	1mM	20
rep3	WT	1mM	47
rep3	WT	1mM	44
rep3	WT	1mM	45
rep3	WT	1mM	47
rep3	WT	1mM	39
rep3	WT	1mM	44
rep3	WT	1mM	58
rep3	WT	1mM	59
rep3	WT	1mM	39
rep3	WT	5mM	40
rep3	WT	5mM	23
rep3	WT	5mM	25
rep3	WT	5mM	36
rep3	WT	5mM	39
rep3	WT	5mM	16
rep3	WT	5mM	29
rep3	WT	5mM	34
rep3	WT	5mM	31
rep3	WT	5mM	36
rep3	WT	5mM	25
rep3	WT	5mM	26
rep3	WT	5mM	21
rep3	WT	5mM	25
rep3	WT	5mM	14
rep3	WT	5mM	20
rep3	WT	5mM	36
rep3	WT	5mM	30
rep3	fmo-2 KO	0mM	15
rep3	fmo-2 KO	0mM	9
rep3	fmo-2 KO	0mM	10
rep3	fmo-2 KO	0mM	11
rep3	fmo-2 KO	0mM	11
rep3	fmo-2 KO	0mM	23
rep3	fmo-2 KO	0mM	22
rep3	fmo-2 KO	0mM	7
rep3	fmo-2 KO	0mM	21
rep3	fmo-2 KO	0mM	13
rep3	fmo-2 KO	0mM	15
rep3	fmo-2 KO	0mM	9
rep3	fmo-2 KO	0mM	20
rep3	fmo-2 KO	0mM	11
rep3	fmo-2 KO	0mM	17
rep3	fmo-2 KO	0mM	18
rep3	fmo-2 KO	0mM	16
rep3	fmo-2 KO	0mM	12
rep3	fmo-2 KO	1mM	9
rep3	fmo-2 KO	1mM	17
rep3	fmo-2 KO	1mM
rep3	fmo-2 KO	1mM	6
rep3	fmo-2 KO	1mM	10
rep3	fmo-2 KO	1mM	14
rep3	fmo-2 KO	1mM	4
rep3	fmo-2 KO	1mM	12
rep3	fmo-2 KO	1mM	12
rep3	fmo-2 KO	1mM	10
rep3	fmo-2 KO	1mM	18
rep3	fmo-2 KO	1mM	19
rep3	fmo-2 KO	1mM	7
rep3	fmo-2 KO	1mM	14
rep3	fmo-2 KO	1mM	8
rep3	fmo-2 KO	1mM	6
rep3	fmo-2 KO	1mM	12
rep3	fmo-2 KO	1mM	5
rep3	fmo-2 KO	5mM	11
rep3	fmo-2 KO	5mM	16
rep3	fmo-2 KO	5mM	2
rep3	fmo-2 KO	5mM	10
rep3	fmo-2 KO	5mM	9
rep3	fmo-2 KO	5mM	12
rep3	fmo-2 KO	5mM	9
rep3	fmo-2 KO	5mM	20
rep3	fmo-2 KO	5mM	24
rep3	fmo-2 KO	5mM	11
rep3	fmo-2 KO	5mM	17
rep3	fmo-2 KO	5mM	6
rep3	fmo-2 KO	5mM	21
rep3	fmo-2 KO	5mM	11
rep3	fmo-2 KO	5mM	16
rep3	fmo-2 KO	5mM	7
rep3	fmo-2 KO	5mM	19
rep3	fmo-2 KO	5mM	11
rep3	fmo-2 OE	0mM	28
rep3	fmo-2 OE	0mM	24
rep3	fmo-2 OE	0mM	24
rep3	fmo-2 OE	0mM	33
rep3	fmo-2 OE	0mM	27
rep3	fmo-2 OE	0mM	11
rep3	fmo-2 OE	0mM	17
rep3	fmo-2 OE	0mM	38
rep3	fmo-2 OE	0mM	21
rep3	fmo-2 OE	0mM	26
rep3	fmo-2 OE	0mM	39
rep3	fmo-2 OE	0mM	12
rep3	fmo-2 OE	0mM	30
rep3	fmo-2 OE	0mM	22
rep3	fmo-2 OE	0mM	40
rep3	fmo-2 OE	0mM	12
rep3	fmo-2 OE	0mM	29
rep3	fmo-2 OE	1mM	16
rep3	fmo-2 OE	1mM	10
rep3	fmo-2 OE	1mM	36
rep3	fmo-2 OE	1mM	26
rep3	fmo-2 OE	1mM	7
rep3	fmo-2 OE	1mM	3
rep3	fmo-2 OE	1mM	15
rep3	fmo-2 OE	1mM	9
rep3	fmo-2 OE	1mM	23
rep3	fmo-2 OE	1mM	8
rep3	fmo-2 OE	1mM	13
rep3	fmo-2 OE	1mM	12
rep3	fmo-2 OE	1mM	13
rep3	fmo-2 OE	1mM	6
rep3	fmo-2 OE	1mM	28
rep3	fmo-2 OE	1mM	23
rep3	fmo-2 OE	1mM	21
rep3	fmo-2 OE	1mM	10
rep3	fmo-2 OE	5mM	9
rep3	fmo-2 OE	5mM	7
rep3	fmo-2 OE	5mM	31
rep3	fmo-2 OE	5mM	15
rep3	fmo-2 OE	5mM	12
rep3	fmo-2 OE	5mM	6
rep3	fmo-2 OE	5mM	4
rep3	fmo-2 OE	5mM	25
rep3	fmo-2 OE	5mM	12
rep3	fmo-2 OE	5mM	6
rep3	fmo-2 OE	5mM	4
rep3	fmo-2 OE	5mM	12
rep3	fmo-2 OE	5mM	9
rep3	fmo-2 OE	5mM	10
rep3	fmo-2 OE	5mM	7
rep3	fmo-2 OE	5mM	8
rep3	fmo-2 OE	5mM	11
rep3	fmo-2 OE	5mM	18
Replicate 1 2-way ANOVA, Squares Entered~Genotype*Tryptophan
term	df	sumsq	meansq	statistic	p.value
genotype	2	3562.48	1781.24	33.0339	1.18749e-12
tryptophan	2	8047.37	4023.69	74.6211	2.40844e-23
genotype:tryptophan	4	2705.93	676.481	12.5457	7.48683e-09
Residuals	153	8250	53.9216	NA	NA
Replicate 2 2-way ANOVA, Squares Entered~Genotype*Tryptophan
term	df	sumsq	meansq	statistic	p.value
genotype	2	6434.51	3217.26	35.0465	2.85834e-13
tryptophan	2	2980.48	1490.24	16.2336	4.00592e-07
genotype:tryptophan	4	2809	702.251	7.64983	1.19705e-05	****
Residuals	154	14137.1	91.7996	NA	NA
Replicate 3 2-way ANOVA, Squares Entered~Genotype*Tryptophan
term	df	sumsq	meansq	statistic	p.value
genotype	2	23227.4	11613.7	173.362	2.12205e-39
tryptophan	2	4613.38	2306.69	34.4328	5.43675e-13
genotype:tryptophan	4	2618.82	654.704	9.77302	4.88345e-07
Residuals	147	9847.68	66.991	NA	NA
Replicate 1, 2-way ANOVA post-hoc tukey HSD test
term	contrast	null.value	estimate	conf.low	conf.high	adj.p.value
genotype	fmo-2 OE-fmo-2 KO	0	0.296296	-3.04835	3.64095	0.976061
genotype	WT-fmo-2 KO	0	10.0926	6.74794	13.4372	1.04794e-10
genotype	WT-fmo-2 OE	0	9.7963	6.45165	13.1409	3.26317e-10
tryptophan	1mM-0mM	0	-9.85185	-13.1965	-6.5072	2.64047e-10
tryptophan	5mM-0mM	0	-17.2037	-20.5484	-13.8591	0
tryptophan	5mM-1mM	0	-7.35185	-10.6965	-4.0072	1.86006e-06
genotype:tryptophan	fmo-2 OE:0mM-fmo-2 KO:0mM	0	3.94444	-3.75781	11.6467	0.797201
genotype:tryptophan	WT:0mM-fmo-2 KO:0mM	0	21.0556	13.3533	28.7578	3.80806e-13
genotype:tryptophan	fmo-2 KO:1mM-fmo-2 KO:0mM	0	-6.61111	-14.3134	1.09114	0.15626
genotype:tryptophan	fmo-2 OE:1mM-fmo-2 KO:0mM	0	-3.38889	-11.0911	4.31337	0.902095
genotype:tryptophan	WT:1mM-fmo-2 KO:0mM	0	5.44444	-2.25781	13.1467	0.395453
genotype:tryptophan	fmo-2 KO:5mM-fmo-2 KO:0mM	0	-5.83333	-13.5356	1.86892	0.300779
genotype:tryptophan	fmo-2 OE:5mM-fmo-2 KO:0mM	0	-12.1111	-19.8134	-4.40886	6.74956e-05
genotype:tryptophan	WT:5mM-fmo-2 KO:0mM	0	-8.66667	-16.3689	-0.964412	0.0151192
genotype:tryptophan	WT:0mM-fmo-2 OE:0mM	0	17.1111	9.40886	24.8134	2.8479e-09
genotype:tryptophan	fmo-2 KO:1mM-fmo-2 OE:0mM	0	-10.5556	-18.2578	-2.8533	0.000944745
genotype:tryptophan	fmo-2 OE:1mM-fmo-2 OE:0mM	0	-7.33333	-15.0356	0.368921	0.07551
genotype:tryptophan	WT:1mM-fmo-2 OE:0mM	0	1.5	-6.20225	9.20225	0.999518
genotype:tryptophan	fmo-2 KO:5mM-fmo-2 OE:0mM	0	-9.77778	-17.48	-2.07552	0.00315125
genotype:tryptophan	fmo-2 OE:5mM-fmo-2 OE:0mM	0	-16.0556	-23.7578	-8.3533	2.81582e-08
genotype:tryptophan	WT:5mM-fmo-2 OE:0mM	0	-12.6111	-20.3134	-4.90886	2.72655e-05
genotype:tryptophan	fmo-2 KO:1mM-WT:0mM	0	-27.6667	-35.3689	-19.9644	1.64313e-14
genotype:tryptophan	fmo-2 OE:1mM-WT:0mM	0	-24.4444	-32.1467	-16.7422	7.12763e-14
genotype:tryptophan	WT:1mM-WT:0mM	0	-15.6111	-23.3134	-7.90886	7.2207e-08
genotype:tryptophan	fmo-2 KO:5mM-WT:0mM	0	-26.8889	-34.5911	-19.1866	3.11973e-14
genotype:tryptophan	fmo-2 OE:5mM-WT:0mM	0	-33.1667	-40.8689	-25.4644	0
genotype:tryptophan	WT:5mM-WT:0mM	0	-29.7222	-37.4245	-22.02	0
genotype:tryptophan	fmo-2 OE:1mM-fmo-2 KO:1mM	0	3.22222	-4.48003	10.9245	0.925057
genotype:tryptophan	WT:1mM-fmo-2 KO:1mM	0	12.0556	4.3533	19.7578	7.45244e-05
genotype:tryptophan	fmo-2 KO:5mM-fmo-2 KO:1mM	0	0.777778	-6.92448	8.48003	0.999997
genotype:tryptophan	fmo-2 OE:5mM-fmo-2 KO:1mM	0	-5.5	-13.2023	2.20225	0.381158
genotype:tryptophan	WT:5mM-fmo-2 KO:1mM	0	-2.05556	-9.75781	5.6467	0.995428
genotype:tryptophan	WT:1mM-fmo-2 OE:1mM	0	8.83333	1.13108	16.5356	0.0120983
genotype:tryptophan	fmo-2 KO:5mM-fmo-2 OE:1mM	0	-2.44444	-10.1467	5.25781	0.985529
genotype:tryptophan	fmo-2 OE:5mM-fmo-2 OE:1mM	0	-8.72222	-16.4245	-1.01997	0.0140436
genotype:tryptophan	WT:5mM-fmo-2 OE:1mM	0	-5.27778	-12.98	2.42448	0.439603
genotype:tryptophan	fmo-2 KO:5mM-WT:1mM	0	-11.2778	-18.98	-3.57552	0.000287604
genotype:tryptophan	fmo-2 OE:5mM-WT:1mM	0	-17.5556	-25.2578	-9.8533	1.06234e-09
genotype:tryptophan	WT:5mM-WT:1mM	0	-14.1111	-21.8134	-6.40886	1.54852e-06
genotype:tryptophan	fmo-2 OE:5mM-fmo-2 KO:5mM	0	-6.27778	-13.98	1.42448	0.210441
genotype:tryptophan	WT:5mM-fmo-2 KO:5mM	0	-2.83333	-10.5356	4.86892	0.96392
genotype:tryptophan	WT:5mM-fmo-2 OE:5mM	0	3.44444	-4.25781	11.1467	0.893555
Replicate 2, 2-way ANOVA post-hoc tukey HSD test
term	contrast	null.value	estimate	conf.low	conf.high	adj.p.value
genotype	fmo-2 OE-fmo-2 KO	0	6.07407	1.7103	10.4378	0.00349067
genotype	WT-fmo-2 KO	0	15.2532	10.9093	19.5971	1.44107e-13
genotype	WT-fmo-2 OE	0	9.17912	4.83523	13.523	4.58503e-06
tryptophan	1mM-0mM	0	-4.95496	-9.29885	-0.611061	0.0209648
tryptophan	5mM-0mM	0	-10.455	-14.7988	-6.11106	1.81034e-07
tryptophan	5mM-1mM	0	-5.5	-9.86377	-1.13623	0.00926267
genotype:tryptophan	fmo-2 OE:0mM-fmo-2 KO:0mM	0	4.55556	-5.4933	14.6044	0.885999
genotype:tryptophan	WT:0mM-fmo-2 KO:0mM	0	25.0906	15.1749	35.0064	1.25437e-11
genotype:tryptophan	fmo-2 KO:1mM-fmo-2 KO:0mM	0	-2.27778	-12.3266	7.77108	0.998548	NS.
genotype:tryptophan	fmo-2 OE:1mM-fmo-2 KO:0mM	0	4.61111	-5.43774	14.66	0.878864
genotype:tryptophan	WT:1mM-fmo-2 KO:0mM	0	12.8333	2.78448	22.8822	0.00288258
genotype:tryptophan	fmo-2 KO:5mM-fmo-2 KO:0mM	0	-4.33333	-14.3822	5.71552	0.911924	NS.
genotype:tryptophan	fmo-2 OE:5mM-fmo-2 KO:0mM	0	2.44444	-7.60441	12.4933	0.997602
genotype:tryptophan	WT:5mM-fmo-2 KO:0mM	0	0.555556	-9.4933	10.6044	1
genotype:tryptophan	WT:0mM-fmo-2 OE:0mM	0	20.5351	10.6193	30.4508	3.47903e-08
genotype:tryptophan	fmo-2 KO:1mM-fmo-2 OE:0mM	0	-6.83333	-16.8822	3.21552	0.450593
genotype:tryptophan	fmo-2 OE:1mM-fmo-2 OE:0mM	0	0.0555556	-9.9933	10.1044	1	NS.
genotype:tryptophan	WT:1mM-fmo-2 OE:0mM	0	8.27778	-1.77108	18.3266	0.198666
genotype:tryptophan	fmo-2 KO:5mM-fmo-2 OE:0mM	0	-8.88889	-18.9377	1.15996	0.128937
genotype:tryptophan	fmo-2 OE:5mM-fmo-2 OE:0mM	0	-2.11111	-12.16	7.93774	0.999161	NS.
genotype:tryptophan	WT:5mM-fmo-2 OE:0mM	0	-4	-14.0489	6.04885	0.943091
genotype:tryptophan	fmo-2 KO:1mM-WT:0mM	0	-27.3684	-37.2842	-17.4527	2.50133e-13
genotype:tryptophan	fmo-2 OE:1mM-WT:0mM	0	-20.4795	-30.3953	-10.5638	3.81373e-08
genotype:tryptophan	WT:1mM-WT:0mM	0	-12.2573	-22.1731	-2.34156	0.00459911	**
genotype:tryptophan	fmo-2 KO:5mM-WT:0mM	0	-29.424	-39.3397	-19.5082	6.65024e-14
genotype:tryptophan	fmo-2 OE:5mM-WT:0mM	0	-22.6462	-32.5619	-12.7304	9.65927e-10
genotype:tryptophan	WT:5mM-WT:0mM	0	-24.5351	-34.4508	-14.6193	3.41583e-11	****
genotype:tryptophan	fmo-2 OE:1mM-fmo-2 KO:1mM	0	6.88889	-3.15996	16.9377	0.439051
genotype:tryptophan	WT:1mM-fmo-2 KO:1mM	0	15.1111	5.06226	25.16	0.000170408
genotype:tryptophan	fmo-2 KO:5mM-fmo-2 KO:1mM	0	-2.05556	-12.1044	7.9933	0.999309
genotype:tryptophan	fmo-2 KO:5mM-fmo-2 KO:1mM	0	-2.05556	-12.1044	7.9933	0.999309	NS.
genotype:tryptophan	WT:5mM-fmo-2 KO:1mM	0	2.83333	-7.21552	12.8822	0.993364
genotype:tryptophan	WT:1mM-fmo-2 OE:1mM	0	8.22222	-1.82663	18.2711	0.206128
genotype:tryptophan	fmo-2 KO:5mM-fmo-2 OE:1mM	0	-8.94444	-18.9933	1.10441	0.123674
genotype:tryptophan	fmo-2 OE:5mM-fmo-2 OE:1mM	0	-2.16667	-12.2155	7.88219	0.998987	NS.
genotype:tryptophan	WT:5mM-fmo-2 OE:1mM	0	-4.05556	-14.1044	5.9933	0.938521
genotype:tryptophan	fmo-2 KO:5mM-WT:1mM	0	-17.1667	-27.2155	-7.11781	9.77505e-06
genotype:tryptophan	fmo-2 OE:5mM-WT:1mM	0	-10.3889	-20.4377	-0.340036	0.0367857
genotype:tryptophan	WT:5mM-WT:1mM	0	-12.2778	-22.3266	-2.22892	0.00539769	**
genotype:tryptophan	fmo-2 OE:5mM-fmo-2 KO:5mM	0	6.77778	-3.27108	16.8266	0.462227
genotype:tryptophan	WT:5mM-fmo-2 KO:5mM	0	4.88889	-5.15996	14.9377	0.839341
genotype:tryptophan	WT:5mM-fmo-2 OE:5mM	0	-1.88889	-11.9377	8.15996	0.99963
Replicate 3, 2-way ANOVA post-hoc tukey HSD test
term	contrast	null.value	estimate	conf.low	conf.high	adj.p.value
genotype	fmo-2 OE-fmo-2 KO	0	4.58491	0.820376	8.34944	0.0124961
genotype	WT-fmo-2 KO	0	28.1242	24.3036	31.9447	2.9976e-15
genotype	WT-fmo-2 OE	0	23.5392	19.7187	27.3598	2.9976e-15
tryptophan	1mM-0mM	0	-7.61931	-11.4569	-3.78168	1.75582e-05
tryptophan	5mM-0mM	0	-13.2268	-17.0108	-9.44288	2.45581e-13
tryptophan	5mM-1mM	0	-5.60752	-9.39148	-1.82356	0.00172219
genotype:tryptophan	fmo-2 OE:0mM-fmo-2 KO:0mM	0	11.0261	2.3106	19.7417	0.00333409
genotype:tryptophan	WT:0mM-fmo-2 KO:0mM	0	38.3681	29.5135	47.2226	2.9976e-15
genotype:tryptophan	fmo-2 KO:1mM-fmo-2 KO:0mM	0	-3.67974	-12.3953	5.03581	0.920934
genotype:tryptophan	fmo-2 OE:1mM-fmo-2 KO:0mM	0	1.05556	-7.53458	9.64569	0.999985
genotype:tryptophan	WT:1mM-fmo-2 KO:0mM	0	28.8056	19.951	37.6601	8.40439e-14
genotype:tryptophan	fmo-2 KO:5mM-fmo-2 KO:0mM	0	-1.55556	-10.1457	7.03458	0.999717
genotype:tryptophan	fmo-2 OE:5mM-fmo-2 KO:0mM	0	-3	-11.5901	5.59013	0.973489
genotype:tryptophan	WT:5mM-fmo-2 KO:0mM	0	13.6667	5.07653	22.2568	5.34385e-05
genotype:tryptophan	WT:0mM-fmo-2 OE:0mM	0	27.3419	18.3657	36.3181	9.03722e-14
genotype:tryptophan	fmo-2 KO:1mM-fmo-2 OE:0mM	0	-14.7059	-23.5451	-5.86671	1.9258e-05
genotype:tryptophan	fmo-2 OE:1mM-fmo-2 OE:0mM	0	-9.97059	-18.6861	-1.25504	0.012496
genotype:tryptophan	WT:1mM-fmo-2 OE:0mM	0	17.7794	8.80319	26.7556	1.60833e-07
genotype:tryptophan	fmo-2 KO:5mM-fmo-2 OE:0mM	0	-12.5817	-21.2972	-3.86616	0.000380993
genotype:tryptophan	fmo-2 OE:5mM-fmo-2 OE:0mM	0	-14.0261	-22.7417	-5.3106	4.14328e-05
genotype:tryptophan	WT:5mM-fmo-2 OE:0mM	0	2.64052	-6.07502	11.3561	0.989233
genotype:tryptophan	fmo-2 KO:1mM-WT:0mM	0	-42.0478	-51.024	-33.0716	2.9976e-15
genotype:tryptophan	fmo-2 OE:1mM-WT:0mM	0	-37.3125	-46.167	-28.458	3.21965e-15
genotype:tryptophan	WT:1mM-WT:0mM	0	-9.5625	-18.6737	-0.451287	0.0317987
genotype:tryptophan	fmo-2 KO:5mM-WT:0mM	0	-39.9236	-48.7781	-31.0691	2.9976e-15
genotype:tryptophan	fmo-2 OE:5mM-WT:0mM	0	-41.3681	-50.2226	-32.5135	2.9976e-15
genotype:tryptophan	WT:5mM-WT:0mM	0	-24.7014	-33.5559	-15.8469	2.27707e-13
genotype:tryptophan	fmo-2 OE:1mM-fmo-2 KO:1mM	0	4.73529	-3.98025	13.4508	0.739105
genotype:tryptophan	WT:1mM-fmo-2 KO:1mM	0	32.4853	23.5091	41.4615	3.18634e-14
genotype:tryptophan	fmo-2 KO:5mM-fmo-2 KO:1mM	0	2.12418	-6.59136	10.8397	0.997551
genotype:tryptophan	fmo-2 OE:5mM-fmo-2 KO:1mM	0	0.679739	-8.03581	9.39528	1
genotype:tryptophan	WT:5mM-fmo-2 KO:1mM	0	17.3464	8.63086	26.0619	1.38164e-07
genotype:tryptophan	WT:1mM-fmo-2 OE:1mM	0	27.75	18.8955	36.6045	8.68194e-14
genotype:tryptophan	fmo-2 KO:5mM-fmo-2 OE:1mM	0	-2.61111	-11.2012	5.97902	0.988998
genotype:tryptophan	fmo-2 OE:5mM-fmo-2 OE:1mM	0	-4.05556	-12.6457	4.53458	0.860163
genotype:tryptophan	WT:5mM-fmo-2 OE:1mM	0	12.6111	4.02098	21.2012	0.00027767
genotype:tryptophan	fmo-2 KO:5mM-WT:1mM	0	-30.3611	-39.2156	-21.5066	6.70575e-14
genotype:tryptophan	fmo-2 OE:5mM-WT:1mM	0	-31.8056	-40.6601	-22.951	3.65263e-14
genotype:tryptophan	WT:5mM-WT:1mM	0	-15.1389	-23.9934	-6.28438	9.93564e-06
genotype:tryptophan	fmo-2 OE:5mM-fmo-2 KO:5mM	0	-1.44444	-10.0346	7.14569	0.999838
genotype:tryptophan	WT:5mM-fmo-2 KO:5mM	0	15.2222	6.63209	23.8124	3.9791e-06
genotype:tryptophan	WT:5mM-fmo-2 OE:5mM	0	16.6667	8.07653	25.2568	3.04777e-07

## Sheet: F2E
all raw data, three replicates
genotype	RNAi	Sqaures Crossed	replicate
WT	EV	100	1 (representative)
WT	EV	106	1 (representative)
WT	EV	109	1 (representative)
WT	EV	97	1 (representative)
WT	EV	108	1 (representative)
WT	EV	107	1 (representative)
WT	EV	109	1 (representative)
WT	EV	103	1 (representative)
WT	EV	107	1 (representative)
WT	EV	107	1 (representative)
WT	EV	106	1 (representative)
WT	EV	108	1 (representative)
WT	EV	106	1 (representative)
WT	EV	105	1 (representative)
WT	EV	105	1 (representative)
WT	EV	102	1 (representative)
WT	EV	63	1 (representative)
WT	EV	78	1 (representative)
WT	EV	62	1 (representative)
WT	EV	101	1 (representative)
WT	EV	94	1 (representative)
WT	EV	97	1 (representative)
WT	EV	101	1 (representative)
WT	EV	99	1 (representative)
WT	EV	109	1 (representative)
WT	EV	101	1 (representative)
WT	EV	105	1 (representative)
WT	EV	106	1 (representative)
WT	EV	97	1 (representative)
WT	EV	105	1 (representative)
WT	aat-1	101	1 (representative)
WT	aat-1	106	1 (representative)
WT	aat-1	107	1 (representative)
WT	aat-1	106	1 (representative)
WT	aat-1	93	1 (representative)
WT	aat-1	84	1 (representative)
WT	aat-1	107	1 (representative)
WT	aat-1	102	1 (representative)
WT	aat-1	109	1 (representative)
WT	aat-1	109	1 (representative)
WT	aat-1	108	1 (representative)
WT	aat-1	89	1 (representative)
WT	aat-1	105	1 (representative)
WT	aat-1	109	1 (representative)
WT	aat-1	95	1 (representative)
WT	aat-1	109	1 (representative)
WT	aat-1	106	1 (representative)
WT	aat-1	88	1 (representative)
WT	aat-1	108	1 (representative)
WT	aat-1	105	1 (representative)
WT	aat-1	109	1 (representative)
WT	aat-1	108	1 (representative)
WT	aat-1	92	1 (representative)
WT	aat-1	103	1 (representative)
WT	aat-1	108	1 (representative)
WT	aat-1	104	1 (representative)
WT	aat-1	107	1 (representative)
WT	aat-1	106	1 (representative)
WT	aat-1	105	1 (representative)
fmo-2 KO	EV	63	1 (representative)
fmo-2 KO	EV	74	1 (representative)
fmo-2 KO	EV	22	1 (representative)
fmo-2 KO	EV	71	1 (representative)
fmo-2 KO	EV	99	1 (representative)
fmo-2 KO	EV	46	1 (representative)
fmo-2 KO	EV	44	1 (representative)
fmo-2 KO	EV	100	1 (representative)
fmo-2 KO	EV	87	1 (representative)
fmo-2 KO	EV	101	1 (representative)
fmo-2 KO	EV	55	1 (representative)
fmo-2 KO	EV	47	1 (representative)
fmo-2 KO	EV	43	1 (representative)
fmo-2 KO	EV	28	1 (representative)
fmo-2 KO	EV	83	1 (representative)
fmo-2 KO	EV	34	1 (representative)
fmo-2 KO	EV	40	1 (representative)
fmo-2 KO	EV	45	1 (representative)
fmo-2 KO	EV	82	1 (representative)
fmo-2 KO	EV	88	1 (representative)
fmo-2 KO	EV	104	1 (representative)
fmo-2 KO	EV	103	1 (representative)
fmo-2 KO	EV	73	1 (representative)
fmo-2 KO	EV	16	1 (representative)
fmo-2 KO	EV	35	1 (representative)
fmo-2 KO	EV	67	1 (representative)
fmo-2 KO	EV	30	1 (representative)
fmo-2 KO	EV	23	1 (representative)
fmo-2 KO	EV	78	1 (representative)
fmo-2 KO	aat-1	92	1 (representative)
fmo-2 KO	aat-1	52	1 (representative)
fmo-2 KO	aat-1	75	1 (representative)
fmo-2 KO	aat-1	93	1 (representative)
fmo-2 KO	aat-1	34	1 (representative)
fmo-2 KO	aat-1	72	1 (representative)
fmo-2 KO	aat-1	86	1 (representative)
fmo-2 KO	aat-1	45	1 (representative)
fmo-2 KO	aat-1	93	1 (representative)
fmo-2 KO	aat-1	66	1 (representative)
fmo-2 KO	aat-1	25	1 (representative)
fmo-2 KO	aat-1	31	1 (representative)
fmo-2 KO	aat-1	48	1 (representative)
fmo-2 KO	aat-1	18	1 (representative)
fmo-2 KO	aat-1	38	1 (representative)
fmo-2 KO	aat-1	47	1 (representative)
fmo-2 KO	aat-1	72	1 (representative)
fmo-2 KO	aat-1	54	1 (representative)
fmo-2 KO	aat-1	59	1 (representative)
fmo-2 KO	aat-1	47	1 (representative)
fmo-2 KO	aat-1	63	1 (representative)
fmo-2 KO	aat-1	105	1 (representative)
fmo-2 KO	aat-1	63	1 (representative)
fmo-2 KO	aat-1	107	1 (representative)
fmo-2 KO	aat-1	22	1 (representative)
fmo-2 KO	aat-1	49	1 (representative)
fmo-2 KO	aat-1	84	1 (representative)
fmo-2 KO	aat-1	106	1 (representative)
fmo-2 KO	aat-1	27	1 (representative)
fmo-2 KO	aat-1	93	1 (representative)
fmo-2 OE	EV	77	1 (representative)
fmo-2 OE	EV	63	1 (representative)
fmo-2 OE	EV	68	1 (representative)
fmo-2 OE	EV	39	1 (representative)
fmo-2 OE	EV	41	1 (representative)
fmo-2 OE	EV	46	1 (representative)
fmo-2 OE	EV	67	1 (representative)
fmo-2 OE	EV	94	1 (representative)
fmo-2 OE	EV	39	1 (representative)
fmo-2 OE	EV	77	1 (representative)
fmo-2 OE	EV	88	1 (representative)
fmo-2 OE	EV	53	1 (representative)
fmo-2 OE	EV	62	1 (representative)
fmo-2 OE	EV	69	1 (representative)
fmo-2 OE	EV	34	1 (representative)
fmo-2 OE	EV	71	1 (representative)
fmo-2 OE	EV	96	1 (representative)
fmo-2 OE	EV	36	1 (representative)
fmo-2 OE	EV	52	1 (representative)
fmo-2 OE	EV	75	1 (representative)
fmo-2 OE	EV	49	1 (representative)
fmo-2 OE	EV	34	1 (representative)
fmo-2 OE	EV	27	1 (representative)
fmo-2 OE	EV	36	1 (representative)
fmo-2 OE	EV	72	1 (representative)
fmo-2 OE	EV	91	1 (representative)
fmo-2 OE	EV	35	1 (representative)
fmo-2 OE	EV	81	1 (representative)
fmo-2 OE	EV	43	1 (representative)
fmo-2 OE	EV	87	1 (representative)
fmo-2 OE	aat-1	36	1 (representative)
fmo-2 OE	aat-1	56	1 (representative)
fmo-2 OE	aat-1	26	1 (representative)
fmo-2 OE	aat-1	91	1 (representative)
fmo-2 OE	aat-1	103	1 (representative)
fmo-2 OE	aat-1	98	1 (representative)
fmo-2 OE	aat-1	102	1 (representative)
fmo-2 OE	aat-1	44	1 (representative)
fmo-2 OE	aat-1	106	1 (representative)
fmo-2 OE	aat-1	107	1 (representative)
fmo-2 OE	aat-1	84	1 (representative)
fmo-2 OE	aat-1	73	1 (representative)
fmo-2 OE	aat-1	104	1 (representative)
fmo-2 OE	aat-1	103	1 (representative)
fmo-2 OE	aat-1	86	1 (representative)
fmo-2 OE	aat-1	68	1 (representative)
fmo-2 OE	aat-1	75	1 (representative)
fmo-2 OE	aat-1	78	1 (representative)
fmo-2 OE	aat-1	109	1 (representative)
fmo-2 OE	aat-1	104	1 (representative)
fmo-2 OE	aat-1	87	1 (representative)
fmo-2 OE	aat-1	82	1 (representative)
fmo-2 OE	aat-1	90	1 (representative)
fmo-2 OE	aat-1	32	1 (representative)
fmo-2 OE	aat-1	105	1 (representative)
fmo-2 OE	aat-1	92	1 (representative)
fmo-2 OE	aat-1	15	1 (representative)
fmo-2 OE	aat-1	102	1 (representative)
fmo-2 OE	aat-1	106	1 (representative)
fmo-2 OE	aat-1	105	1 (representative)
WT	aat-1	105	2
WT	aat-1	109	2
WT	aat-1	89	2
WT	aat-1	115	2
WT	aat-1	103	2
WT	aat-1	95	2
WT	aat-1	106	2
WT	aat-1	105	2
WT	aat-1	115	2
WT	aat-1	94	2
WT	aat-1	97	2
WT	aat-1	115	2
WT	aat-1	100	2
WT	aat-1	108	2
WT	aat-1	107	2
WT	aat-1	96	2
WT	aat-1	108	2
WT	aat-1	104	2
WT	aat-1	102	2
WT	aat-1	115	2
WT	aat-1	38	2
WT	aat-1	94	2
WT	aat-1	111	2
WT	aat-1	106	2
WT	aat-1	99	2
WT	aat-1	113	2
WT	aat-1	108	2
WT	aat-1	115	2
WT	aat-1	111	2
WT	aat-1	111	2
WT	EV	111	2
WT	EV	78	2
WT	EV	110	2
WT	EV	111	2
WT	EV	109	2
WT	EV	110	2
WT	EV	115	2
WT	EV	108	2
WT	EV	105	2
WT	EV	109	2
WT	EV	112	2
WT	EV	113	2
WT	EV	115	2
WT	EV	115	2
WT	EV	89	2
WT	EV	114	2
WT	EV	111	2
WT	EV	106	2
WT	EV	113	2
WT	EV	111	2
WT	EV	106	2
WT	EV	106	2
WT	EV	86	2
WT	EV	111	2
WT	EV	113	2
WT	EV	89	2
WT	EV	85	2
WT	EV	79	2
WT	EV	103	2
WT	EV	90	2
fmo-2 OE	EV	82	2
fmo-2 OE	EV	99	2
fmo-2 OE	EV	89	2
fmo-2 OE	EV	65	2
fmo-2 OE	EV	29	2
fmo-2 OE	EV	52	2
fmo-2 OE	EV	101	2
fmo-2 OE	EV	96	2
fmo-2 OE	EV	84	2
fmo-2 OE	EV	83	2
fmo-2 OE	EV	90	2
fmo-2 OE	EV	103	2
fmo-2 OE	EV	104	2
fmo-2 OE	EV	53	2
fmo-2 OE	EV	101	2
fmo-2 OE	EV	31	2
fmo-2 OE	EV	85	2
fmo-2 OE	EV	89	2
fmo-2 OE	EV	84	2
fmo-2 OE	EV	100	2
fmo-2 OE	EV	102	2
fmo-2 OE	EV	94	2
fmo-2 OE	EV	83	2
fmo-2 OE	EV	83	2
fmo-2 OE	EV	70	2
fmo-2 OE	EV	32	2
fmo-2 OE	EV	101	2
fmo-2 OE	EV	91	2
fmo-2 OE	EV	90	2
fmo-2 OE	EV	70	2
fmo-2 OE	aat-1	104	2
fmo-2 OE	aat-1	86	2
fmo-2 OE	aat-1	76	2
fmo-2 OE	aat-1	87	2
fmo-2 OE	aat-1	109	2
fmo-2 OE	aat-1	104	2
fmo-2 OE	aat-1	93	2
fmo-2 OE	aat-1	106	2
fmo-2 OE	aat-1	90	2
fmo-2 OE	aat-1	92	2
fmo-2 OE	aat-1	42	2
fmo-2 OE	aat-1	91	2
fmo-2 OE	aat-1	103	2
fmo-2 OE	aat-1	109	2
fmo-2 OE	aat-1	100	2
fmo-2 OE	aat-1	64	2
fmo-2 OE	aat-1	109	2
fmo-2 OE	aat-1	107	2
fmo-2 OE	aat-1	100	2
fmo-2 OE	aat-1	109	2
fmo-2 OE	aat-1	109	2
fmo-2 OE	aat-1	79	2
fmo-2 OE	aat-1	109	2
fmo-2 OE	aat-1	109	2
fmo-2 OE	aat-1	75	2
fmo-2 OE	aat-1	78	2
fmo-2 OE	aat-1	58	2
fmo-2 KO	EV	34	2
fmo-2 KO	EV	46	2
fmo-2 KO	EV	43	2
fmo-2 KO	EV	77	2
fmo-2 KO	EV	26	2
fmo-2 KO	EV	23	2
fmo-2 KO	EV	106	2
fmo-2 KO	EV	36	2
fmo-2 KO	EV	44	2
fmo-2 KO	EV	73	2
fmo-2 KO	EV	41	2
fmo-2 KO	EV	33	2
fmo-2 KO	EV	25	2
fmo-2 KO	EV	46	2
fmo-2 KO	EV	76	2
fmo-2 KO	EV	77	2
fmo-2 KO	EV	103	2
fmo-2 KO	EV	60	2
fmo-2 KO	EV	28	2
fmo-2 KO	EV	39	2
fmo-2 KO	EV	15	2
fmo-2 KO	EV	31	2
fmo-2 KO	EV	16	2
fmo-2 KO	EV	21	2
fmo-2 KO	EV	28	2
fmo-2 KO	EV	39	2
fmo-2 KO	EV	17	2
fmo-2 KO	EV	10	2
fmo-2 KO	EV	48	2
fmo-2 KO	EV	22	2
fmo-2 KO	aat-1	28	2
fmo-2 KO	aat-1	36	2
fmo-2 KO	aat-1	22	2
fmo-2 KO	aat-1	40	2
fmo-2 KO	aat-1	12	2
fmo-2 KO	aat-1	14	2
fmo-2 KO	aat-1	25	2
fmo-2 KO	aat-1	18	2
fmo-2 KO	aat-1	20	2
fmo-2 KO	aat-1	32	2
fmo-2 KO	aat-1	17	2
fmo-2 KO	aat-1	23	2
fmo-2 KO	aat-1	16	2
fmo-2 KO	aat-1	28	2
fmo-2 KO	aat-1	15	2
fmo-2 KO	aat-1	17	2
fmo-2 KO	aat-1	71	2
fmo-2 KO	aat-1	23	2
fmo-2 KO	aat-1	42	2
fmo-2 KO	aat-1	39	2
fmo-2 KO	aat-1	81	2
fmo-2 KO	aat-1	53	2
fmo-2 KO	aat-1	13	2
fmo-2 KO	aat-1	24	2
fmo-2 KO	aat-1	24	2
fmo-2 KO	aat-1	36	2
fmo-2 KO	aat-1	21	2
fmo-2 KO	aat-1	16	2
fmo-2 KO	aat-1	34	2
WT	EV	106	3
WT	EV	92	3
WT	EV	98	3
WT	EV	102	3
WT	EV	108	3
WT	EV	89	3
WT	EV	108	3
WT	EV	99	3
WT	EV	99	3
WT	EV	99	3
WT	EV	102	3
WT	EV	109	3
WT	EV	101	3
WT	EV	109	3
WT	EV	109	3
WT	EV	103	3
WT	EV	105	3
WT	EV	109	3
WT	EV	108	3
WT	EV	109	3
WT	EV	101	3
WT	EV	100	3
WT	EV	104	3
WT	EV	106	3
WT	EV	107	3
WT	EV	105	3
WT	EV	103	3
WT	EV	105	3
WT	EV	106	3
fmo-2 KO	EV	46	3
fmo-2 KO	EV	31	3
fmo-2 KO	EV	45	3
fmo-2 KO	EV	69	3
fmo-2 KO	EV	40	3
fmo-2 KO	EV	68	3
fmo-2 KO	EV	66	3
fmo-2 KO	EV	83	3
fmo-2 KO	EV	30	3
fmo-2 KO	EV	64	3
fmo-2 KO	EV	74	3
fmo-2 KO	EV	64	3
fmo-2 KO	EV	22	3
fmo-2 KO	EV	77	3
fmo-2 KO	EV	44	3
fmo-2 KO	EV	58	3
fmo-2 KO	EV	68	3
fmo-2 KO	EV	71	3
fmo-2 KO	EV	35	3
fmo-2 KO	EV	71	3
fmo-2 KO	EV	48	3
fmo-2 KO	EV	44	3
fmo-2 KO	EV	92	3
fmo-2 KO	EV	62	3
fmo-2 KO	EV	88	3
fmo-2 OE	EV	54	3
fmo-2 OE	EV	63	3
fmo-2 OE	EV	36	3
fmo-2 OE	EV	16	3
fmo-2 OE	EV	21	3
fmo-2 OE	EV	57	3
fmo-2 OE	EV	42	3
fmo-2 OE	EV	60	3
fmo-2 OE	EV	77	3
fmo-2 OE	EV	79	3
fmo-2 OE	EV	56	3
fmo-2 OE	EV	54	3
fmo-2 OE	EV	36	3
fmo-2 OE	EV	55	3
fmo-2 OE	EV	47	3
fmo-2 OE	EV	32	3
fmo-2 OE	EV	67	3
fmo-2 OE	EV	31	3
fmo-2 OE	EV	53	3
fmo-2 OE	EV	64	3
fmo-2 OE	EV	29	3
fmo-2 OE	EV	73	3
fmo-2 OE	EV	82	3
fmo-2 OE	EV	29	3
fmo-2 OE	EV	14	3
fmo-2 KO	EV	79	3
fmo-2 KO	EV	7	3
fmo-2 KO	EV	61	3
fmo-2 KO	EV	32	3
fmo-2 KO	EV	84	3
fmo-2 OE	EV	92	3
fmo-2 OE	EV	29	3
fmo-2 OE	EV	32	3
fmo-2 OE	EV	42	3
fmo-2 OE	EV	54	3
WT	aat-1	105	3
WT	aat-1	109	3
WT	aat-1	106	3
WT	aat-1	109	3
WT	aat-1	107	3
WT	aat-1	109	3
WT	aat-1	105	3
WT	aat-1	105	3
WT	aat-1	109	3
WT	aat-1	104	3
WT	aat-1	94	3
WT	aat-1	108	3
WT	aat-1	91	3
WT	aat-1	99	3
WT	aat-1	39	3
WT	aat-1	96	3
WT	aat-1	107	3
WT	aat-1	105	3
WT	aat-1	67	3
WT	aat-1	91	3
WT	aat-1	106	3
WT	aat-1	109	3
WT	aat-1	109	3
WT	aat-1	107	3
WT	aat-1	109	3
WT	aat-1	108	3
WT	aat-1	106	3
WT	aat-1	108	3
WT	aat-1	104	3
WT	aat-1	107	3
fmo-2 KO	aat-1	39	3
fmo-2 KO	aat-1	58	3
fmo-2 KO	aat-1	23	3
fmo-2 KO	aat-1	33	3
fmo-2 KO	aat-1	74	3
fmo-2 KO	aat-1	32	3
fmo-2 KO	aat-1	74	3
fmo-2 KO	aat-1	26	3
fmo-2 KO	aat-1	31	3
fmo-2 KO	aat-1	37	3
fmo-2 KO	aat-1	36	3
fmo-2 KO	aat-1	45	3
fmo-2 KO	aat-1	55	3
fmo-2 KO	aat-1	86	3
fmo-2 KO	aat-1	45	3
fmo-2 KO	aat-1	50	3
fmo-2 KO	aat-1	55	3
fmo-2 KO	aat-1	53	3
fmo-2 KO	aat-1	46	3
fmo-2 KO	aat-1	38	3
fmo-2 KO	aat-1	33	3
fmo-2 KO	aat-1	37	3
fmo-2 KO	aat-1	74	3
fmo-2 KO	aat-1	57	3
fmo-2 KO	aat-1	75	3
fmo-2 KO	aat-1	47	3
fmo-2 KO	aat-1	49	3
fmo-2 KO	aat-1	33	3
fmo-2 KO	aat-1	20	3
fmo-2 KO	aat-1	62	3
fmo-2 OE	aat-1	30	3
fmo-2 OE	aat-1	45	3
fmo-2 OE	aat-1	61	3
fmo-2 OE	aat-1	80	3
fmo-2 OE	aat-1	75	3
fmo-2 OE	aat-1	50	3
fmo-2 OE	aat-1	96	3
fmo-2 OE	aat-1	73	3
fmo-2 OE	aat-1	98	3
fmo-2 OE	aat-1	64	3
fmo-2 OE	aat-1	66	3
fmo-2 OE	aat-1	97	3
fmo-2 OE	aat-1	87	3
fmo-2 OE	aat-1	39	3
fmo-2 OE	aat-1	55	3
fmo-2 OE	aat-1	81	3
fmo-2 OE	aat-1	30	3
fmo-2 OE	aat-1	86	3
fmo-2 OE	aat-1	65	3
fmo-2 OE	aat-1	44	3
fmo-2 OE	aat-1	71	3
fmo-2 OE	aat-1	53	3
fmo-2 OE	aat-1	45	3
fmo-2 OE	aat-1	42	3
fmo-2 OE	aat-1	41	3
Replicate 1 2-way ANOVA (squares entered ~ genotype*RNAi)
term	df	sumsq	meansq	statistic	p.value
genotype	2	50942.9	25471.5	53.367	9.31362e-19
RNAi	1	3390.01	3390.01	7.10265	0.00842995
genotype:RNAi	2	4160.9	2080.45	4.35889	0.0142355	*
Residuals	172	82093.7	477.289	NA	NA
Replicate 2 2-way ANOVA (squares entered ~ genotype*RNAi)
term	df	sumsq	meansq	statistic	p.value
genotype	2	147105	73552.4	215.977	2.1151e-47
RNAi	1	87.9205	87.9205	0.258167	0.612041
genotype:RNAi	2	4566.57	2283.29	6.70457	0.00157535
Residuals	170	57894.7	340.557	NA	NA
Replicate 3 2-way ANOVA (squares entered ~ genotype*RNAi)
term	df	sumsq	meansq	statistic	p.value
genotype	2	91901.7	45950.9	152.168	1.94463e-38
RNAi	1	0.566724	0.566724	0.00187673	0.965497
genotype:RNAi	2	4153.73	2076.86	6.87763	0.00134609
Residuals	168	50731.6	301.974	NA	NA
Replicate 1, 2-way ANOVA post-hoc tukey HSD test
term	contrast	null.value	estimate	conf.low	conf.high	adj.p.value
genotype	fmo-2 OE-fmo-2 KO	0	9.36977	-0.100076	18.8396	0.0531626
genotype	WT-fmo-2 KO	0	39.7288	30.2193	49.2384	3.59712e-14
genotype	WT-fmo-2 OE	0	30.359	20.8892	39.8289	6.21503e-12
RNAi	EV-aat-1	0	-8.72729	-15.1916	-2.26293	0.00843605
genotype:RNAi	fmo-2 OE:aat-1-fmo-2 KO:aat-1	0	20.1	3.84239	36.3576	0.00621663
genotype:RNAi	WT:aat-1-fmo-2 KO:aat-1	0	40.8345	24.4373	57.2316	3.05406e-10
genotype:RNAi	fmo-2 KO:EV-fmo-2 KO:aat-1	0	-0.786207	-17.1834	15.611	0.999993	NS.
genotype:RNAi	fmo-2 OE:EV-fmo-2 KO:aat-1	0	-2.13333	-18.3909	14.1243	0.998979
genotype:RNAi	WT:EV-fmo-2 KO:aat-1	0	37.9	21.6424	54.1576	3.85566e-09
genotype:RNAi	WT:aat-1-fmo-2 OE:aat-1	0	20.7345	4.33732	37.1316	0.0047069
genotype:RNAi	fmo-2 KO:EV-fmo-2 OE:aat-1	0	-20.8862	-37.2834	-4.48904	0.00429035
genotype:RNAi	fmo-2 OE:EV-fmo-2 OE:aat-1	0	-22.2333	-38.4909	-5.97572	0.00161964	**
genotype:RNAi	WT:EV-fmo-2 OE:aat-1	0	17.8	1.54239	34.0576	0.0228946
genotype:RNAi	fmo-2 KO:EV-WT:aat-1	0	-41.6207	-58.1562	-25.0851	1.97885e-10
genotype:RNAi	fmo-2 OE:EV-WT:aat-1	0	-42.9678	-59.365	-26.5707	3.613e-11
genotype:RNAi	WT:EV-WT:aat-1	0	-2.93448	-19.3316	13.4627	0.995506	NS.
genotype:RNAi	fmo-2 OE:EV-fmo-2 KO:EV	0	-1.34713	-17.7443	15.05	0.999897
genotype:RNAi	WT:EV-fmo-2 KO:EV	0	38.6862	22.289	55.0834	2.4797e-09
genotype:RNAi	WT:EV-fmo-2 OE:EV	0	40.0333	23.7757	56.2909	4.79406e-10
Replicate 2, 2-way ANOVA post-hoc tukey HSD test
term	contrast	null.value	estimate	conf.low	conf.high	adj.p.value
genotype	fmo-2 OE-fmo-2 KO	0	50.5784	42.4746	58.6821	0
genotype	WT-fmo-2 KO	0	67.8003	59.8002	75.8003	0
genotype	WT-fmo-2 OE	0	17.2219	9.15144	25.2924	3.44089e-06
RNAi	EV-aat-1	0	1.4136	-4.07968	6.90688	0.612126
genotype:RNAi	fmo-2 OE:aat-1-fmo-2 KO:aat-1	0	63.553	49.3272	77.7788	0
genotype:RNAi	WT:aat-1-fmo-2 KO:aat-1	0	74.1678	60.3152	88.0204	0
genotype:RNAi	fmo-2 KO:EV-fmo-2 KO:aat-1	0	13.8011	-0.0514408	27.6537	0.0514687
genotype:RNAi	fmo-2 OE:EV-fmo-2 KO:aat-1	0	52.2345	38.3819	66.0871	0
genotype:RNAi	WT:EV-fmo-2 KO:aat-1	0	75.4678	61.6152	89.3204	0
genotype:RNAi	WT:aat-1-fmo-2 OE:aat-1	0	10.6148	-3.49624	24.7259	0.258145
genotype:RNAi	fmo-2 KO:EV-fmo-2 OE:aat-1	0	-49.7519	-63.8629	-35.6408	0
genotype:RNAi	fmo-2 OE:EV-fmo-2 OE:aat-1	0	-11.3185	-25.4296	2.79254	0.19495
genotype:RNAi	WT:EV-fmo-2 OE:aat-1	0	11.9148	-2.19624	26.0259	0.150587
genotype:RNAi	fmo-2 KO:EV-WT:aat-1	0	-60.3667	-74.1014	-46.632	0
genotype:RNAi	fmo-2 OE:EV-WT:aat-1	0	-21.9333	-35.668	-8.19864	0.00011723
genotype:RNAi	WT:EV-WT:aat-1	0	1.3	-12.4347	15.0347	0.999793
genotype:RNAi	fmo-2 OE:EV-fmo-2 KO:EV	0	38.4333	24.6986	52.168	1.85107e-12
genotype:RNAi	WT:EV-fmo-2 KO:EV	0	61.6667	47.932	75.4014	0
genotype:RNAi	WT:EV-fmo-2 OE:EV	0	23.2333	9.49864	36.968	3.6111e-05
Replicate 3, 2-way ANOVA post-hoc tukey HSD test
term	contrast	null.value	estimate	conf.low	conf.high	adj.p.value
genotype	fmo-2 OE-fmo-2 KO	0	3.02121	-4.64971	10.6921	0.621271
genotype	WT-fmo-2 KO	0	49.9226	42.3886	57.4566	0
genotype	WT-fmo-2 OE	0	46.9014	39.1994	54.6033	0
RNAi	EV-aat-1	0	-0.114046	-5.31691	5.08882	0.965535
genotype:RNAi	fmo-2 OE:aat-1-fmo-2 KO:aat-1	0	15.5267	1.96028	29.0931	0.0147743
genotype:RNAi	WT:aat-1-fmo-2 KO:aat-1	0	53.8333	40.8983	66.7684	0
genotype:RNAi	fmo-2 KO:EV-fmo-2 KO:aat-1	0	10	-2.93504	22.935	0.230207
genotype:RNAi	fmo-2 OE:EV-fmo-2 KO:aat-1	0	1.76667	-11.1684	14.7017	0.998759
genotype:RNAi	WT:EV-fmo-2 KO:aat-1	0	56.0494	43.0033	69.0955	0
genotype:RNAi	WT:aat-1-fmo-2 OE:aat-1	0	38.3067	24.7403	51.8731	1.30806e-12
genotype:RNAi	fmo-2 KO:EV-fmo-2 OE:aat-1	0	-5.52667	-19.0931	8.03972	0.848443
genotype:RNAi	fmo-2 OE:EV-fmo-2 OE:aat-1	0	-13.76	-27.3264	-0.193612	0.0446852
genotype:RNAi	WT:EV-fmo-2 OE:aat-1	0	40.5228	26.8505	54.1951	1.51656e-13
genotype:RNAi	fmo-2 KO:EV-WT:aat-1	0	-43.8333	-56.7684	-30.8983	3.84137e-14
genotype:RNAi	fmo-2 OE:EV-WT:aat-1	0	-52.0667	-65.0017	-39.1316	0
genotype:RNAi	WT:EV-WT:aat-1	0	2.21609	-10.83	15.2622	0.99648
genotype:RNAi	fmo-2 OE:EV-fmo-2 KO:EV	0	-8.23333	-21.1684	4.70171	0.446232
genotype:RNAi	WT:EV-fmo-2 KO:EV	0	46.0494	33.0033	59.0955	3.39728e-14
genotype:RNAi	WT:EV-fmo-2 OE:EV	0	54.2828	41.2367	67.3288	0

## Sheet: F2F
all raw data, three replicates
genotype	RNAi	Sqaures Crossed	replicate
fmo-2 KO	EV	99	2
fmo-2 KO	EV	16	2
fmo-2 KO	EV	91	2
fmo-2 KO	EV	93	2
fmo-2 KO	EV	79	2
fmo-2 KO	EV	107	2
fmo-2 KO	EV	98	2
fmo-2 KO	EV	105	2
fmo-2 KO	EV	103	2
fmo-2 KO	EV	77	2
fmo-2 KO	EV	28	2
fmo-2 KO	EV	83	2
fmo-2 KO	EV	46	2
fmo-2 KO	EV	109	2
fmo-2 KO	EV	56	2
fmo-2 KO	EV	45	2
fmo-2 KO	EV	31	2
fmo-2 KO	EV	97	2
fmo-2 KO	EV	101	2
fmo-2 KO	EV	89	2
fmo-2 KO	EV	35	2
fmo-2 KO	EV	67	2
fmo-2 KO	EV	85	2
fmo-2 KO	EV	101	2
fmo-2 KO	EV	92	2
fmo-2 KO	EV	107	2
fmo-2 KO	EV	87	2
fmo-2 KO	EV	90	2
fmo-2 KO	aat-2	74	2
fmo-2 KO	aat-2	104	2
fmo-2 KO	aat-2	91	2
fmo-2 KO	aat-2	80	2
fmo-2 KO	aat-2	76	2
fmo-2 KO	aat-2	109	2
fmo-2 KO	aat-2	80	2
fmo-2 KO	aat-2	77	2
fmo-2 KO	aat-2	109	2
fmo-2 KO	aat-2	106	2
fmo-2 KO	aat-2	89	2
fmo-2 KO	aat-2	92	2
fmo-2 KO	aat-2	95	2
fmo-2 KO	aat-2	104	2
fmo-2 KO	aat-2	91	2
fmo-2 KO	aat-2	108	2
fmo-2 KO	aat-2	108	2
fmo-2 KO	aat-2	99	2
fmo-2 KO	aat-2	78	2
fmo-2 KO	aat-2	106	2
fmo-2 KO	aat-2	108	2
fmo-2 KO	aat-2	107	2
fmo-2 KO	aat-2	109	2
fmo-2 KO	aat-2	103	2
fmo-2 KO	aat-2	70	2
fmo-2 KO	aat-2	94	2
fmo-2 KO	aat-2	80	2
fmo-2 KO	aat-2	86	2
fmo-2 KO	aat-2	60	2
fmo-2 OE	EV	77	2
fmo-2 OE	EV	63	2
fmo-2 OE	EV	68	2
fmo-2 OE	EV	39	2
fmo-2 OE	EV	41	2
fmo-2 OE	EV	46	2
fmo-2 OE	EV	67	2
fmo-2 OE	EV	94	2
fmo-2 OE	EV	39	2
fmo-2 OE	EV	77	2
fmo-2 OE	EV	88	2
fmo-2 OE	EV	53	2
fmo-2 OE	EV	62	2
fmo-2 OE	EV	69	2
fmo-2 OE	EV	34	2
fmo-2 OE	EV	71	2
fmo-2 OE	EV	96	2
fmo-2 OE	EV	36	2
fmo-2 OE	EV	52	2
fmo-2 OE	EV	75	2
fmo-2 OE	EV	49	2
fmo-2 OE	EV	34	2
fmo-2 OE	EV	27	2
fmo-2 OE	EV	36	2
fmo-2 OE	EV	72	2
fmo-2 OE	EV	91	2
fmo-2 OE	EV	35	2
fmo-2 OE	EV	81	2
fmo-2 OE	EV	43	2
fmo-2 OE	EV	87	2
fmo-2 OE	aat-2	86	2
fmo-2 OE	aat-2	103	2
fmo-2 OE	aat-2	74	2
fmo-2 OE	aat-2	86	2
fmo-2 OE	aat-2	34	2
fmo-2 OE	aat-2	108	2
fmo-2 OE	aat-2	96	2
fmo-2 OE	aat-2	84	2
fmo-2 OE	aat-2	106	2
fmo-2 OE	aat-2	102	2
fmo-2 OE	aat-2	35	2
fmo-2 OE	aat-2	95	2
fmo-2 OE	aat-2	83	2
fmo-2 OE	aat-2	102	2
fmo-2 OE	aat-2	90	2
fmo-2 OE	aat-2	81	2
fmo-2 OE	aat-2	97	2
fmo-2 OE	aat-2	104	2
fmo-2 OE	aat-2	101	2
fmo-2 OE	aat-2	100	2
fmo-2 OE	aat-2	98	2
fmo-2 OE	aat-2	88	2
fmo-2 OE	aat-2	93	2
fmo-2 OE	aat-2	105	2
fmo-2 OE	aat-2	100	2
fmo-2 OE	aat-2	96	2
fmo-2 OE	aat-2	83	2
fmo-2 OE	aat-2	90	2
fmo-2 OE	aat-2	82	2
WT	EV	72	2
WT	EV	102	2
WT	EV	86	2
WT	EV	98	2
WT	EV	79	2
WT	EV	102	2
WT	EV	104	2
WT	EV	89	2
WT	EV	62	2
WT	EV	100	2
WT	EV	104	2
WT	EV	109	2
WT	EV	109	2
WT	EV	106	2
WT	EV	108	2
WT	EV	104	2
WT	EV	99	2
WT	EV	28	2
WT	EV	107	2
WT	EV	109	2
WT	EV	105	2
WT	EV	103	2
WT	EV	100	2
WT	EV	109	2
WT	EV	106	2
WT	EV	108	2
WT	EV	109	2
WT	EV	108	2
WT	EV	109	2
WT	EV	99	2
WT	aat-2	108	2
WT	aat-2	109	2
WT	aat-2	97	2
WT	aat-2	106	2
WT	aat-2	106	2
WT	aat-2	87	2
WT	aat-2	78	2
WT	aat-2	109	2
WT	aat-2	109	2
WT	aat-2	109	2
WT	aat-2	103	2
WT	aat-2	108	2
WT	aat-2	109	2
WT	aat-2	88	2
WT	aat-2	105	2
WT	aat-2	108	2
WT	aat-2	106	2
WT	aat-2	60	2
WT	aat-2	107	2
WT	aat-2	109	2
WT	aat-2	109	2
WT	aat-2	109	2
WT	aat-2	95	2
WT	aat-2	107	2
WT	aat-2	106	2
WT	aat-2	108	2
WT	aat-2	107	2
WT	aat-2	88	2
WT	aat-2	105	2
WT	aat-2	106	2
WT	aat-2	106	2
WT	aat-2	107	2
WT	aat-2	94	2
WT	aat-2	100	2
WT	aat-2	70	2
WT	aat-2	107	2
WT	aat-2	108	2
WT	EV	111	3
WT	EV	78	3
WT	EV	110	3
WT	EV	111	3
WT	EV	109	3
WT	EV	110	3
WT	EV	115	3
WT	EV	108	3
WT	EV	105	3
WT	EV	109	3
WT	EV	112	3
WT	EV	113	3
WT	EV	115	3
WT	EV	115	3
WT	EV	89	3
WT	EV	114	3
WT	EV	111	3
WT	EV	106	3
WT	EV	113	3
WT	EV	111	3
WT	EV	106	3
WT	EV	106	3
WT	EV	86	3
WT	EV	111	3
WT	EV	113	3
WT	EV	89	3
WT	EV	85	3
WT	EV	79	3
WT	EV	103	3
WT	EV	90	3
WT	aat-2	99	3
WT	aat-2	98	3
WT	aat-2	91	3
WT	aat-2	83	3
WT	aat-2	115	3
WT	aat-2	114	3
WT	aat-2	109	3
WT	aat-2	108	3
WT	aat-2	110	3
WT	aat-2	111	3
WT	aat-2	111	3
WT	aat-2	112	3
WT	aat-2	115	3
WT	aat-2	112	3
WT	aat-2	109	3
WT	aat-2	98	3
WT	aat-2	111	3
WT	aat-2	114	3
WT	aat-2	106	3
WT	aat-2	92	3
WT	aat-2	104	3
WT	aat-2	92	3
WT	aat-2	100	3
WT	aat-2	98	3
WT	aat-2	115	3
WT	aat-2	103	3
WT	aat-2	77	3
WT	aat-2	88	3
WT	aat-2	102	3
WT	aat-2	111	3
fmo-2 OE	EV	82	3
fmo-2 OE	EV	99	3
fmo-2 OE	EV	89	3
fmo-2 OE	EV	65	3
fmo-2 OE	EV	29	3
fmo-2 OE	EV	52	3
fmo-2 OE	EV	101	3
fmo-2 OE	EV	96	3
fmo-2 OE	EV	84	3
fmo-2 OE	EV	83	3
fmo-2 OE	EV	90	3
fmo-2 OE	EV	103	3
fmo-2 OE	EV	104	3
fmo-2 OE	EV	53	3
fmo-2 OE	EV	101	3
fmo-2 OE	EV	31	3
fmo-2 OE	EV	85	3
fmo-2 OE	EV	89	3
fmo-2 OE	EV	84	3
fmo-2 OE	EV	100	3
fmo-2 OE	EV	102	3
fmo-2 OE	EV	94	3
fmo-2 OE	EV	83	3
fmo-2 OE	EV	83	3
fmo-2 OE	EV	70	3
fmo-2 OE	EV	32	3
fmo-2 OE	EV	101	3
fmo-2 OE	EV	91	3
fmo-2 OE	EV	90	3
fmo-2 OE	EV	70	3
fmo-2 OE	aat-2	97	3
fmo-2 OE	aat-2	74	3
fmo-2 OE	aat-2	107	3
fmo-2 OE	aat-2	83	3
fmo-2 OE	aat-2	101	3
fmo-2 OE	aat-2	77	3
fmo-2 OE	aat-2	81	3
fmo-2 OE	aat-2	64	3
fmo-2 OE	aat-2	102	3
fmo-2 OE	aat-2	101	3
fmo-2 OE	aat-2	33	3
fmo-2 OE	aat-2	105	3
fmo-2 OE	aat-2	105	3
fmo-2 OE	aat-2	103	3
fmo-2 OE	aat-2	108	3
fmo-2 OE	aat-2	105	3
fmo-2 OE	aat-2	72	3
fmo-2 OE	aat-2	93	3
fmo-2 OE	aat-2	95	3
fmo-2 OE	aat-2	108	3
fmo-2 OE	aat-2	109	3
fmo-2 OE	aat-2	54	3
fmo-2 OE	aat-2	109	3
fmo-2 OE	aat-2	103	3
fmo-2 KO	aat-2	109	3
fmo-2 KO	aat-2	37	3
fmo-2 KO	aat-2	101	3
fmo-2 KO	aat-2	76	3
fmo-2 KO	aat-2	42	3
fmo-2 KO	aat-2	105	3
fmo-2 KO	aat-2	97	3
fmo-2 KO	aat-2	75	3
fmo-2 KO	aat-2	55	3
fmo-2 KO	aat-2	66	3
fmo-2 KO	aat-2	32	3
fmo-2 KO	aat-2	55	3
fmo-2 KO	aat-2	107	3
fmo-2 KO	aat-2	81	3
fmo-2 KO	aat-2	103	3
fmo-2 KO	aat-2	102	3
fmo-2 KO	aat-2	59	3
fmo-2 KO	aat-2	98	3
fmo-2 KO	aat-2	23	3
fmo-2 KO	aat-2	105	3
fmo-2 KO	aat-2	106	3
fmo-2 KO	aat-2	99	3
fmo-2 KO	aat-2	104	3
fmo-2 KO	aat-2	47	3
fmo-2 KO	aat-2	62	3
fmo-2 KO	aat-2	69	3
fmo-2 KO	aat-2	109	3
fmo-2 KO	aat-2	106	3
fmo-2 KO	EV	34	3
fmo-2 KO	EV	46	3
fmo-2 KO	EV	43	3
fmo-2 KO	EV	77	3
fmo-2 KO	EV	26	3
fmo-2 KO	EV	23	3
fmo-2 KO	EV	106	3
fmo-2 KO	EV	36	3
fmo-2 KO	EV	44	3
fmo-2 KO	EV	73	3
fmo-2 KO	EV	41	3
fmo-2 KO	EV	33	3
fmo-2 KO	EV	25	3
fmo-2 KO	EV	46	3
fmo-2 KO	EV	76	3
fmo-2 KO	EV	77	3
fmo-2 KO	EV	103	3
fmo-2 KO	EV	60	3
fmo-2 KO	EV	28	3
fmo-2 KO	EV	39	3
fmo-2 KO	EV	15	3
fmo-2 KO	EV	31	3
fmo-2 KO	EV	16	3
fmo-2 KO	EV	21	3
fmo-2 KO	EV	28	3
fmo-2 KO	EV	39	3
fmo-2 KO	EV	17	3
fmo-2 KO	EV	10	3
fmo-2 KO	EV	48	3
fmo-2 KO	EV	22	3
WT	EV	104	1 (representative)
WT	EV	105	1 (representative)
WT	EV	84	1 (representative)
WT	EV	79	1 (representative)
WT	EV	107	1 (representative)
WT	EV	106	1 (representative)
WT	EV	96	1 (representative)
WT	EV	79	1 (representative)
WT	EV	104	1 (representative)
WT	EV	85	1 (representative)
WT	EV	107	1 (representative)
WT	EV	86	1 (representative)
WT	EV	108	1 (representative)
WT	EV	103	1 (representative)
WT	EV	109	1 (representative)
WT	EV	100	1 (representative)
WT	EV	105	1 (representative)
WT	EV	108	1 (representative)
WT	EV	81	1 (representative)
WT	EV	98	1 (representative)
WT	EV	104	1 (representative)
WT	EV	103	1 (representative)
WT	EV	105	1 (representative)
WT	EV	106	1 (representative)
WT	EV	91	1 (representative)
WT	EV	105	1 (representative)
WT	EV	97	1 (representative)
WT	EV	65	1 (representative)
WT	EV	102	1 (representative)
fmo-2 KO	EV	22	1 (representative)
fmo-2 KO	EV	24	1 (representative)
fmo-2 KO	EV	27	1 (representative)
fmo-2 KO	EV	21	1 (representative)
fmo-2 KO	EV	17	1 (representative)
fmo-2 KO	EV	30	1 (representative)
fmo-2 KO	EV	47	1 (representative)
fmo-2 KO	EV	31	1 (representative)
fmo-2 KO	EV	25	1 (representative)
fmo-2 KO	EV	24	1 (representative)
fmo-2 KO	EV	48	1 (representative)
fmo-2 KO	EV	25	1 (representative)
fmo-2 KO	EV	18	1 (representative)
fmo-2 KO	EV	69	1 (representative)
fmo-2 KO	EV	35	1 (representative)
fmo-2 KO	EV	39	1 (representative)
fmo-2 KO	EV	59	1 (representative)
fmo-2 KO	EV	24	1 (representative)
fmo-2 KO	EV	22	1 (representative)
fmo-2 KO	EV	42	1 (representative)
fmo-2 KO	EV	64	1 (representative)
fmo-2 KO	EV	75	1 (representative)
fmo-2 KO	EV	34	1 (representative)
fmo-2 KO	EV	57	1 (representative)
fmo-2 KO	EV	35	1 (representative)
fmo-2 KO	EV	44	1 (representative)
fmo-2 KO	EV	67	1 (representative)
fmo-2 KO	EV	42	1 (representative)
fmo-2 KO	EV	46	1 (representative)
fmo-2 KO	EV	42	1 (representative)
fmo-2 OE	EV	26	1 (representative)
fmo-2 OE	EV	29	1 (representative)
fmo-2 OE	EV	37	1 (representative)
fmo-2 OE	EV	25	1 (representative)
fmo-2 OE	EV	29	1 (representative)
fmo-2 OE	EV	26	1 (representative)
fmo-2 OE	EV	28	1 (representative)
fmo-2 OE	EV	14	1 (representative)
fmo-2 OE	EV	27	1 (representative)
fmo-2 OE	EV	24	1 (representative)
fmo-2 OE	EV	48	1 (representative)
fmo-2 OE	EV	59	1 (representative)
fmo-2 OE	EV	90	1 (representative)
fmo-2 OE	EV	72	1 (representative)
fmo-2 OE	EV	66	1 (representative)
fmo-2 OE	EV	93	1 (representative)
fmo-2 OE	EV	98	1 (representative)
fmo-2 OE	EV	49	1 (representative)
fmo-2 OE	EV	30	1 (representative)
fmo-2 OE	EV	67	1 (representative)
fmo-2 OE	EV	59	1 (representative)
fmo-2 OE	EV	35	1 (representative)
fmo-2 OE	EV	38	1 (representative)
fmo-2 OE	EV	41	1 (representative)
fmo-2 OE	EV	48	1 (representative)
fmo-2 OE	EV	53	1 (representative)
fmo-2 OE	EV	27	1 (representative)
fmo-2 OE	EV	22	1 (representative)
fmo-2 OE	EV	28	1 (representative)
fmo-2 OE	EV	54	1 (representative)
fmo-2 OE	EV	56	1 (representative)
WT	aat-2	102	1 (representative)
WT	aat-2	108	1 (representative)
WT	aat-2	109	1 (representative)
WT	aat-2	103	1 (representative)
WT	aat-2	106	1 (representative)
WT	aat-2	108	1 (representative)
WT	aat-2	109	1 (representative)
WT	aat-2	107	1 (representative)
WT	aat-2	107	1 (representative)
WT	aat-2	105	1 (representative)
WT	aat-2	109	1 (representative)
WT	aat-2	108	1 (representative)
WT	aat-2	105	1 (representative)
WT	aat-2	93	1 (representative)
WT	aat-2	99	1 (representative)
WT	aat-2	109	1 (representative)
WT	aat-2	108	1 (representative)
WT	aat-2	107	1 (representative)
WT	aat-2	103	1 (representative)
WT	aat-2	102	1 (representative)
WT	aat-2	108	1 (representative)
WT	aat-2	109	1 (representative)
WT	aat-2	103	1 (representative)
WT	aat-2	107	1 (representative)
WT	aat-2	102	1 (representative)
WT	aat-2	107	1 (representative)
WT	aat-2	68	1 (representative)
fmo-2 OE	aat-2	100	1 (representative)
fmo-2 OE	aat-2	72	1 (representative)
fmo-2 OE	aat-2	98	1 (representative)
fmo-2 OE	aat-2	73	1 (representative)
fmo-2 OE	aat-2	70	1 (representative)
fmo-2 OE	aat-2	85	1 (representative)
fmo-2 OE	aat-2	40	1 (representative)
fmo-2 OE	aat-2	49	1 (representative)
fmo-2 OE	aat-2	40	1 (representative)
fmo-2 OE	aat-2	16	1 (representative)
fmo-2 OE	aat-2	61	1 (representative)
fmo-2 OE	aat-2	97	1 (representative)
fmo-2 OE	aat-2	81	1 (representative)
fmo-2 OE	aat-2	91	1 (representative)
fmo-2 OE	aat-2	75	1 (representative)
fmo-2 OE	aat-2	72	1 (representative)
fmo-2 OE	aat-2	91	1 (representative)
fmo-2 OE	aat-2	67	1 (representative)
fmo-2 OE	aat-2	96	1 (representative)
fmo-2 OE	aat-2	84	1 (representative)
fmo-2 OE	aat-2	64	1 (representative)
fmo-2 OE	aat-2	67	1 (representative)
fmo-2 OE	aat-2	83	1 (representative)
fmo-2 OE	aat-2	61	1 (representative)
fmo-2 OE	aat-2	86	1 (representative)
fmo-2 OE	aat-2	71	1 (representative)
fmo-2 OE	aat-2	72	1 (representative)
fmo-2 OE	aat-2	73	1 (representative)
fmo-2 OE	aat-2	77	1 (representative)
fmo-2 OE	aat-2	59	1 (representative)
fmo-2 OE	aat-2	69	1 (representative)
fmo-2 KO	aat-2	46	1 (representative)
fmo-2 KO	aat-2	75	1 (representative)
fmo-2 KO	aat-2	49	1 (representative)
fmo-2 KO	aat-2	50	1 (representative)
fmo-2 KO	aat-2	33	1 (representative)
fmo-2 KO	aat-2	72	1 (representative)
fmo-2 KO	aat-2	81	1 (representative)
fmo-2 KO	aat-2	47	1 (representative)
fmo-2 KO	aat-2	95	1 (representative)
fmo-2 KO	aat-2	79	1 (representative)
fmo-2 KO	aat-2	46	1 (representative)
fmo-2 KO	aat-2	72	1 (representative)
fmo-2 KO	aat-2	88	1 (representative)
fmo-2 KO	aat-2	86	1 (representative)
fmo-2 KO	aat-2	53	1 (representative)
fmo-2 KO	aat-2	32	1 (representative)
fmo-2 KO	aat-2	31	1 (representative)
fmo-2 KO	aat-2	39	1 (representative)
fmo-2 KO	aat-2	65	1 (representative)
fmo-2 KO	aat-2	30	1 (representative)
fmo-2 KO	aat-2	49	1 (representative)
fmo-2 KO	aat-2	56	1 (representative)
fmo-2 KO	aat-2	33	1 (representative)
fmo-2 KO	aat-2	20	1 (representative)
fmo-2 KO	aat-2	59	1 (representative)
fmo-2 KO	aat-2	61	1 (representative)
fmo-2 KO	aat-2	43	1 (representative)
Replicate 1 2-way ANOVA (squares entered ~ genotype*RNAi)
term	df	sumsq	meansq	statistic	p.value
genotype	2	92098.9	46049.4	158.968	1.46227e-39
RNAi	1	12818.2	12818.2	44.25	3.84525e-10
genotype:RNAi	2	3155.59	1577.8	5.44674	0.00510064	**
Residuals	169	48955.4	289.677	NA	NA
Replicate 2 2-way ANOVA (squares entered ~ genotype*RNAi)
term	df	sumsq	meansq	statistic	p.value
genotype	2	19977.4	9988.71	28.7818	1.50506e-11
RNAi	1	10540.8	10540.8	30.3728	1.24286e-07
genotype:RNAi	2	5318.96	2659.48	7.66313	0.00064301
Residuals	177	61427.7	347.049	NA	NA
Replicate 3 2-way ANOVA (squares entered ~ genotype*RNAi)
term	df	sumsq	meansq	statistic	p.value
genotype	2	56001.8	28000.9	67.8353	2.93588e-22
RNAi	1	10020.6	10020.6	24.276	2.00566e-06
genotype:RNAi	2	11019.8	5509.91	13.3484	4.21118e-06
Residuals	166	68521.1	412.778	NA	NA
Replicate 1, 2-way ANOVA post-hoc tukey HSD test
term	contrast	null.value	estimate	conf.low	conf.high	adj.p.value
genotype	fmo-2 OE-fmo-2 KO	0	12.2739	4.889	19.6588	0.000362437
genotype	WT-fmo-2 KO	0	54.3643	46.7923	61.9364	0
genotype	WT-fmo-2 OE	0	42.0904	34.6713	49.5096	0
RNAi	EV-aat-2	0	-17.1196	-22.2014	-12.0379	3.8792e-10
genotype:RNAi	fmo-2 OE:aat-2-fmo-2 KO:aat-2	0	17.0729	4.15749	29.9883	0.0026291
genotype:RNAi	WT:aat-2-fmo-2 KO:aat-2	0	48.9259	35.5726	62.2792	4.21885e-15
genotype:RNAi	fmo-2 KO:EV-fmo-2 KO:aat-2	0	-16.6852	-29.7004	-3.66998	0.00395738	**
genotype:RNAi	fmo-2 OE:EV-fmo-2 KO:aat-2	0	-10.0884	-23.0038	2.82698	0.220074
genotype:RNAi	WT:EV-fmo-2 KO:aat-2	0	42.47	29.3489	55.5911	1.64313e-14
genotype:RNAi	WT:aat-2-fmo-2 OE:aat-2	0	31.853	18.9377	44.7684	4.69083e-10
genotype:RNAi	fmo-2 KO:EV-fmo-2 OE:aat-2	0	-33.7581	-46.3236	-21.1926	1.26295e-11
genotype:RNAi	fmo-2 OE:EV-fmo-2 OE:aat-2	0	-27.1613	-39.6234	-14.6992	4.06679e-08	****
genotype:RNAi	WT:EV-fmo-2 OE:aat-2	0	25.3971	12.722	38.0722	5.34299e-07
genotype:RNAi	fmo-2 KO:EV-WT:aat-2	0	-65.6111	-78.6263	-52.5959	0
genotype:RNAi	fmo-2 OE:EV-WT:aat-2	0	-59.0143	-71.9297	-46.0989	0
genotype:RNAi	WT:EV-WT:aat-2	0	-6.45594	-19.577	6.66513	0.715863	NS.
genotype:RNAi	fmo-2 OE:EV-fmo-2 KO:EV	0	6.59677	-5.96872	19.1623	0.656163
genotype:RNAi	WT:EV-fmo-2 KO:EV	0	59.1552	46.3784	71.932	0
genotype:RNAi	WT:EV-fmo-2 OE:EV	0	52.5584	39.8833	65.2335	0
Replicate 2, 2-way ANOVA post-hoc tukey HSD test
term	contrast	null.value	estimate	conf.low	conf.high	adj.p.value
genotype	fmo-2 OE-fmo-2 KO	0	-11.4963	-19.674	-3.31852	0.00309497
genotype	WT-fmo-2 KO	0	13.6507	5.71646	21.5849	0.000211004
genotype	WT-fmo-2 OE	0	25.147	17.2857	33.0082	6.2137e-12
RNAi	EV-aat-2	0	-15.1694	-20.6087	-9.73004	1.28897e-07
genotype:RNAi	fmo-2 OE:aat-2-fmo-2 KO:aat-2	0	-3.13793	-17.2336	10.9577	0.987681
genotype:RNAi	WT:aat-2-fmo-2 KO:aat-2	0	8.57036	-4.74155	21.8823	0.433501
genotype:RNAi	fmo-2 KO:EV-fmo-2 KO:aat-2	0	-13.6835	-27.9044	0.537422	0.0667587
genotype:RNAi	fmo-2 OE:EV-fmo-2 KO:aat-2	0	-32.7954	-46.7731	-18.8177	2.88542e-09
genotype:RNAi	WT:EV-fmo-2 KO:aat-2	0	4.9046	-9.07307	18.8823	0.9138
genotype:RNAi	WT:aat-2-fmo-2 OE:aat-2	0	11.7083	-1.60362	25.0202	0.119889
genotype:RNAi	fmo-2 KO:EV-fmo-2 OE:aat-2	0	-10.5456	-24.7665	3.67535	0.273478
genotype:RNAi	fmo-2 OE:EV-fmo-2 OE:aat-2	0	-29.6575	-43.6351	-15.6798	9.06037e-08
genotype:RNAi	WT:EV-fmo-2 OE:aat-2	0	8.04253	-5.93514	22.0202	0.561491
genotype:RNAi	fmo-2 KO:EV-WT:aat-2	0	-22.2539	-35.6984	-8.80935	5.60895e-05
genotype:RNAi	fmo-2 OE:EV-WT:aat-2	0	-41.3658	-54.5527	-28.1788	0
genotype:RNAi	WT:EV-WT:aat-2	0	-3.66577	-16.8527	9.52118	0.967029
genotype:RNAi	fmo-2 OE:EV-fmo-2 KO:EV	0	-19.1119	-33.2159	-5.00789	0.00184262
genotype:RNAi	WT:EV-fmo-2 KO:EV	0	18.5881	4.48408	32.6921	0.00272328
genotype:RNAi	WT:EV-fmo-2 OE:EV	0	37.7	23.8413	51.5587	6.15796e-12
Replicate 3, 2-way ANOVA post-hoc tukey HSD test
term	contrast	null.value	estimate	conf.low	conf.high	adj.p.value
genotype	fmo-2 OE-fmo-2 KO	0	25.0792	15.9932	34.1652	2.3309e-09
genotype	WT-fmo-2 KO	0	43.4477	34.6001	52.2953	7.86038e-14
genotype	WT-fmo-2 OE	0	18.3685	9.3558	27.3812	9.59983e-06
RNAi	EV-aat-2	0	-15.2659	-21.3897	-9.14211	2.05291e-06
genotype:RNAi	fmo-2 OE:aat-2-fmo-2 KO:aat-2	0	11.5655	-4.72991	27.8609	0.320907
genotype:RNAi	WT:aat-2-fmo-2 KO:aat-2	0	23.9571	8.56419	39.3501	0.000192633
genotype:RNAi	fmo-2 KO:EV-fmo-2 KO:aat-2	0	-36.8762	-52.2691	-21.4832	1.50251e-09
genotype:RNAi	fmo-2 OE:EV-fmo-2 KO:aat-2	0	1.55714	-13.8358	16.9501	0.999712
genotype:RNAi	WT:EV-fmo-2 KO:aat-2	0	24.7905	9.39752	40.1834	0.00010027
genotype:RNAi	WT:aat-2-fmo-2 OE:aat-2	0	12.3917	-3.65107	28.4344	0.231009
genotype:RNAi	fmo-2 KO:EV-fmo-2 OE:aat-2	0	-48.4417	-64.4844	-32.3989	1.75748e-13
genotype:RNAi	fmo-2 OE:EV-fmo-2 OE:aat-2	0	-10.0083	-26.0511	6.0344	0.469381
genotype:RNAi	WT:EV-fmo-2 OE:aat-2	0	13.225	-2.81773	29.2677	0.170455
genotype:RNAi	fmo-2 KO:EV-WT:aat-2	0	-60.8333	-75.9586	-45.7081	8.58202e-14
genotype:RNAi	fmo-2 OE:EV-WT:aat-2	0	-22.4	-37.5252	-7.27477	0.000464381
genotype:RNAi	WT:EV-WT:aat-2	0	0.833333	-14.2919	15.9586	0.999986
genotype:RNAi	fmo-2 OE:EV-fmo-2 KO:EV	0	38.4333	23.3081	53.5586	1.46681e-10
genotype:RNAi	WT:EV-fmo-2 KO:EV	0	61.6667	46.5414	76.7919	8.19345e-14
genotype:RNAi	WT:EV-fmo-2 OE:EV	0	23.2333	8.1081	38.3586	0.000244982

## Sheet: F2G
all raw data, three replicates
genotype	RNAi	Squares	replicate
WT	EV	72	1 (representative)
WT	EV	102	1 (representative)
WT	EV	86	1 (representative)
WT	EV	98	1 (representative)
WT	EV	79	1 (representative)
WT	EV	102	1 (representative)
WT	EV	104	1 (representative)
WT	EV	89	1 (representative)
WT	EV	62	1 (representative)
WT	EV	100	1 (representative)
WT	EV	104	1 (representative)
WT	EV	109	1 (representative)
WT	EV	109	1 (representative)
WT	EV	106	1 (representative)
WT	EV	108	1 (representative)
WT	EV	104	1 (representative)
WT	EV	99	1 (representative)
WT	EV	28	1 (representative)
WT	EV	107	1 (representative)
WT	EV	109	1 (representative)
WT	EV	105	1 (representative)
WT	EV	103	1 (representative)
WT	EV	100	1 (representative)
WT	EV	109	1 (representative)
WT	EV	106	1 (representative)
WT	EV	108	1 (representative)
WT	EV	109	1 (representative)
WT	EV	108	1 (representative)
WT	EV	109	1 (representative)
WT	EV	99	1 (representative)
WT	aat-3	103	1 (representative)
WT	aat-3	107	1 (representative)
WT	aat-3	106	1 (representative)
WT	aat-3	109	1 (representative)
WT	aat-3	108	1 (representative)
WT	aat-3	97	1 (representative)
WT	aat-3	95	1 (representative)
WT	aat-3	103	1 (representative)
WT	aat-3	92	1 (representative)
WT	aat-3	105	1 (representative)
WT	aat-3	95	1 (representative)
WT	aat-3	106	1 (representative)
WT	aat-3	109	1 (representative)
WT	aat-3	108	1 (representative)
WT	aat-3	106	1 (representative)
WT	aat-3	109	1 (representative)
WT	aat-3	105	1 (representative)
WT	aat-3	102	1 (representative)
WT	aat-3	109	1 (representative)
WT	aat-3	104	1 (representative)
WT	aat-3	95	1 (representative)
WT	aat-3	105	1 (representative)
WT	aat-3	109	1 (representative)
WT	aat-3	109	1 (representative)
WT	aat-3	101	1 (representative)
WT	aat-3	108	1 (representative)
WT	aat-3	95	1 (representative)
WT	aat-3	103	1 (representative)
WT	aat-3	109	1 (representative)
WT	aat-3	100	1 (representative)
fmo-2 OE	EV	45	1 (representative)
fmo-2 OE	EV	16	1 (representative)
fmo-2 OE	EV	46	1 (representative)
fmo-2 OE	EV	47	1 (representative)
fmo-2 OE	EV	82	1 (representative)
fmo-2 OE	EV	54	1 (representative)
fmo-2 OE	EV	78	1 (representative)
fmo-2 OE	EV	30	1 (representative)
fmo-2 OE	EV	43	1 (representative)
fmo-2 OE	EV	103	1 (representative)
fmo-2 OE	EV	33	1 (representative)
fmo-2 OE	EV	67	1 (representative)
fmo-2 OE	EV	70	1 (representative)
fmo-2 OE	EV	71	1 (representative)
fmo-2 OE	EV	68	1 (representative)
fmo-2 OE	EV	57	1 (representative)
fmo-2 OE	EV	76	1 (representative)
fmo-2 OE	EV	54	1 (representative)
fmo-2 OE	EV	94	1 (representative)
fmo-2 OE	EV	62	1 (representative)
fmo-2 OE	EV	34	1 (representative)
fmo-2 OE	EV	55	1 (representative)
fmo-2 OE	EV	95	1 (representative)
fmo-2 OE	EV	92	1 (representative)
fmo-2 OE	EV	57	1 (representative)
fmo-2 OE	EV	56	1 (representative)
fmo-2 OE	EV	43	1 (representative)
fmo-2 OE	EV	37	1 (representative)
fmo-2 OE	EV	85	1 (representative)
fmo-2 OE	aat-3	65	1 (representative)
fmo-2 OE	aat-3	69	1 (representative)
fmo-2 OE	aat-3	61	1 (representative)
fmo-2 OE	aat-3	95	1 (representative)
fmo-2 OE	aat-3	50	1 (representative)
fmo-2 OE	aat-3	51	1 (representative)
fmo-2 OE	aat-3	79	1 (representative)
fmo-2 OE	aat-3	97	1 (representative)
fmo-2 OE	aat-3	103	1 (representative)
fmo-2 OE	aat-3	38	1 (representative)
fmo-2 OE	aat-3	103	1 (representative)
fmo-2 OE	aat-3	108	1 (representative)
fmo-2 OE	aat-3	99	1 (representative)
fmo-2 OE	aat-3	102	1 (representative)
fmo-2 OE	aat-3	92	1 (representative)
fmo-2 OE	aat-3	65	1 (representative)
fmo-2 OE	aat-3	87	1 (representative)
fmo-2 OE	aat-3	56	1 (representative)
fmo-2 OE	aat-3	55	1 (representative)
fmo-2 OE	aat-3	73	1 (representative)
fmo-2 OE	aat-3	85	1 (representative)
fmo-2 OE	aat-3	52	1 (representative)
fmo-2 OE	aat-3	56	1 (representative)
fmo-2 OE	aat-3	76	1 (representative)
fmo-2 OE	aat-3	71	1 (representative)
fmo-2 OE	aat-3	96	1 (representative)
fmo-2 OE	aat-3	66	1 (representative)
fmo-2 OE	aat-3	84	1 (representative)
fmo-2 OE	aat-3	77	1 (representative)
fmo-2 OE	aat-3	73	1 (representative)
fmo-2 OE	aat-3	79	1 (representative)
fmo-2 KO	EV	46	1 (representative)
fmo-2 KO	EV	65	1 (representative)
fmo-2 KO	EV	50	1 (representative)
fmo-2 KO	EV	28	1 (representative)
fmo-2 KO	EV	55	1 (representative)
fmo-2 KO	EV	38	1 (representative)
fmo-2 KO	EV	54	1 (representative)
fmo-2 KO	EV	54	1 (representative)
fmo-2 KO	EV	55	1 (representative)
fmo-2 KO	EV	74	1 (representative)
fmo-2 KO	EV	73	1 (representative)
fmo-2 KO	EV	25	1 (representative)
fmo-2 KO	EV	52	1 (representative)
fmo-2 KO	EV	55	1 (representative)
fmo-2 KO	EV	98	1 (representative)
fmo-2 KO	EV	59	1 (representative)
fmo-2 KO	EV	53	1 (representative)
fmo-2 KO	EV	45	1 (representative)
fmo-2 KO	EV	64	1 (representative)
fmo-2 KO	EV	17	1 (representative)
fmo-2 KO	EV	41	1 (representative)
fmo-2 KO	EV	24	1 (representative)
fmo-2 KO	EV	23	1 (representative)
fmo-2 KO	EV	16	1 (representative)
fmo-2 KO	EV	21	1 (representative)
fmo-2 KO	EV	24	1 (representative)
fmo-2 KO	EV	27	1 (representative)
fmo-2 KO	EV	62	1 (representative)
fmo-2 KO	EV	42	1 (representative)
fmo-2 KO	aat-3	85	1 (representative)
fmo-2 KO	aat-3	50	1 (representative)
fmo-2 KO	aat-3	45	1 (representative)
fmo-2 KO	aat-3	78	1 (representative)
fmo-2 KO	aat-3	86	1 (representative)
fmo-2 KO	aat-3	70	1 (representative)
fmo-2 KO	aat-3	88	1 (representative)
fmo-2 KO	aat-3	97	1 (representative)
fmo-2 KO	aat-3	102	1 (representative)
fmo-2 KO	aat-3	90	1 (representative)
fmo-2 KO	aat-3	95	1 (representative)
fmo-2 KO	aat-3	101	1 (representative)
fmo-2 KO	aat-3	68	1 (representative)
fmo-2 KO	aat-3	33	1 (representative)
fmo-2 KO	aat-3	55	1 (representative)
fmo-2 KO	aat-3	92	1 (representative)
fmo-2 KO	aat-3	101	1 (representative)
fmo-2 KO	aat-3	91	1 (representative)
fmo-2 KO	aat-3	91	1 (representative)
fmo-2 KO	aat-3	55	1 (representative)
fmo-2 KO	aat-3	68	1 (representative)
fmo-2 KO	aat-3	47	1 (representative)
fmo-2 KO	aat-3	69	1 (representative)
fmo-2 KO	aat-3	26	1 (representative)
fmo-2 KO	aat-3	103	1 (representative)
fmo-2 KO	aat-3	72	1 (representative)
fmo-2 KO	aat-3	40	1 (representative)
fmo-2 KO	aat-3	86	1 (representative)
fmo-2 KO	aat-3	94	1 (representative)
fmo-2 KO	aat-3	71	1 (representative)
WT	EV	100	2
WT	EV	106	2
WT	EV	109	2
WT	EV	97	2
WT	EV	108	2
WT	EV	107	2
WT	EV	109	2
WT	EV	103	2
WT	EV	107	2
WT	EV	107	2
WT	EV	106	2
WT	EV	108	2
WT	EV	106	2
WT	EV	105	2
WT	EV	105	2
WT	EV	102	2
WT	EV	63	2
WT	EV	78	2
WT	EV	62	2
WT	EV	101	2
WT	EV	94	2
WT	EV	97	2
WT	EV	101	2
WT	EV	99	2
WT	EV	109	2
WT	EV	101	2
WT	EV	105	2
WT	EV	106	2
WT	EV	97	2
WT	EV	105	2
WT	aat-3	105	2
WT	aat-3	102	2
WT	aat-3	103	2
WT	aat-3	80	2
WT	aat-3	96	2
WT	aat-3	108	2
WT	aat-3	108	2
WT	aat-3	104	2
WT	aat-3	103	2
WT	aat-3	88	2
WT	aat-3	84	2
WT	aat-3	87	2
WT	aat-3	107	2
WT	aat-3	108	2
WT	aat-3	108	2
WT	aat-3	97	2
WT	aat-3	96	2
WT	aat-3	104	2
WT	aat-3	107	2
WT	aat-3	109	2
WT	aat-3	108	2
WT	aat-3	109	2
WT	aat-3	104	2
WT	aat-3	105	2
WT	aat-3	109	2
WT	aat-3	106	2
WT	aat-3	109	2
WT	aat-3	104	2
WT	aat-3	99	2
WT	aat-3	95	2
fmo-2 KO	EV	63	2
fmo-2 KO	EV	74	2
fmo-2 KO	EV	22	2
fmo-2 KO	EV	71	2
fmo-2 KO	EV	99	2
fmo-2 KO	EV	46	2
fmo-2 KO	EV	44	2
fmo-2 KO	EV	100	2
fmo-2 KO	EV	87	2
fmo-2 KO	EV	101	2
fmo-2 KO	EV	55	2
fmo-2 KO	EV	47	2
fmo-2 KO	EV	43	2
fmo-2 KO	EV	28	2
fmo-2 KO	EV	83	2
fmo-2 KO	EV	34	2
fmo-2 KO	EV	40	2
fmo-2 KO	EV	45	2
fmo-2 KO	EV	82	2
fmo-2 KO	EV	88	2
fmo-2 KO	EV	104	2
fmo-2 KO	EV	103	2
fmo-2 KO	EV	73	2
fmo-2 KO	EV	16	2
fmo-2 KO	EV	35	2
fmo-2 KO	EV	67	2
fmo-2 KO	EV	30	2
fmo-2 KO	EV	23	2
fmo-2 KO	EV	78	2
fmo-2 KO	aat-3	109	2
fmo-2 KO	aat-3	90	2
fmo-2 KO	aat-3	92	2
fmo-2 KO	aat-3	108	2
fmo-2 KO	aat-3	80	2
fmo-2 KO	aat-3	36	2
fmo-2 KO	aat-3	51	2
fmo-2 KO	aat-3	107	2
fmo-2 KO	aat-3	102	2
fmo-2 KO	aat-3	102	2
fmo-2 KO	aat-3	84	2
fmo-2 KO	aat-3	81	2
fmo-2 KO	aat-3	106	2
fmo-2 KO	aat-3	100	2
fmo-2 KO	aat-3	106	2
fmo-2 KO	aat-3	108	2
fmo-2 KO	aat-3	106	2
fmo-2 KO	aat-3	92	2
fmo-2 KO	aat-3	106	2
fmo-2 KO	aat-3	100	2
fmo-2 KO	aat-3	103	2
fmo-2 KO	aat-3	103	2
fmo-2 KO	aat-3	96	2
fmo-2 KO	aat-3	103	2
fmo-2 KO	aat-3	108	2
fmo-2 KO	aat-3	109	2
fmo-2 KO	aat-3	103	2
fmo-2 KO	aat-3	103	2
fmo-2 KO	aat-3	100	2
fmo-2 KO	aat-3	109	2
fmo-2 OE	EV	77	2
fmo-2 OE	EV	63	2
fmo-2 OE	EV	68	2
fmo-2 OE	EV	39	2
fmo-2 OE	EV	41	2
fmo-2 OE	EV	46	2
fmo-2 OE	EV	67	2
fmo-2 OE	EV	94	2
fmo-2 OE	EV	39	2
fmo-2 OE	EV	77	2
fmo-2 OE	EV	88	2
fmo-2 OE	EV	53	2
fmo-2 OE	EV	62	2
fmo-2 OE	EV	69	2
fmo-2 OE	EV	34	2
fmo-2 OE	EV	71	2
fmo-2 OE	EV	96	2
fmo-2 OE	EV	36	2
fmo-2 OE	EV	52	2
fmo-2 OE	EV	75	2
fmo-2 OE	EV	49	2
fmo-2 OE	EV	34	2
fmo-2 OE	EV	27	2
fmo-2 OE	EV	36	2
fmo-2 OE	EV	72	2
fmo-2 OE	EV	91	2
fmo-2 OE	EV	35	2
fmo-2 OE	EV	81	2
fmo-2 OE	EV	43	2
fmo-2 OE	EV	87	2
fmo-2 OE	aat-3	67	2
fmo-2 OE	aat-3	90	2
fmo-2 OE	aat-3	81	2
fmo-2 OE	aat-3	90	2
fmo-2 OE	aat-3	68	2
fmo-2 OE	aat-3	104	2
fmo-2 OE	aat-3	87	2
fmo-2 OE	aat-3	42	2
fmo-2 OE	aat-3	23	2
fmo-2 OE	aat-3	34	2
fmo-2 OE	aat-3	39	2
fmo-2 OE	aat-3	94	2
fmo-2 OE	aat-3	71	2
fmo-2 OE	aat-3	44	2
fmo-2 OE	aat-3	74	2
fmo-2 OE	aat-3	83	2
fmo-2 OE	aat-3	71	2
fmo-2 OE	aat-3	45	2
fmo-2 OE	aat-3	41	2
fmo-2 OE	aat-3	21	2
fmo-2 OE	aat-3	83	2
fmo-2 OE	aat-3	98	2
fmo-2 OE	aat-3	100	2
fmo-2 OE	aat-3	91	2
fmo-2 OE	aat-3	71	2
fmo-2 OE	aat-3	82	2
fmo-2 OE	aat-3	29	2
WT	EV	100	3
WT	EV	89	3
WT	EV	91	3
WT	EV	85	3
WT	EV	106	3
WT	EV	83	3
WT	EV	107	3
WT	EV	99	3
WT	EV	90	3
WT	EV	90	3
WT	EV	106	3
WT	EV	78	3
WT	EV	86	3
WT	EV	108	3
WT	EV	105	3
WT	EV	98	3
WT	EV	106	3
WT	EV	82	3
WT	EV	109	3
WT	EV	100	3
WT	EV	93	3
WT	EV	107	3
WT	EV	77	3
WT	EV	95	3
WT	EV	85	3
WT	EV	101	3
WT	EV	84	3
WT	EV	97	3
WT	EV	101	3
WT	EV	104	3
fmo-2 KO	aat-3	55	3
fmo-2 KO	aat-3	9	3
fmo-2 KO	aat-3	46	3
fmo-2 KO	aat-3	37	3
fmo-2 KO	aat-3	58	3
fmo-2 KO	aat-3	52	3
fmo-2 KO	aat-3	46	3
fmo-2 KO	aat-3	59	3
fmo-2 KO	aat-3	27	3
fmo-2 KO	aat-3	48	3
fmo-2 KO	aat-3	37	3
fmo-2 KO	aat-3	64	3
fmo-2 KO	aat-3	46	3
fmo-2 KO	aat-3	38	3
fmo-2 KO	aat-3	66	3
fmo-2 KO	aat-3	54	3
fmo-2 KO	aat-3	47	3
fmo-2 KO	aat-3	16	3
fmo-2 KO	aat-3	63	3
fmo-2 KO	aat-3	39	3
fmo-2 KO	aat-3	50	3
fmo-2 KO	aat-3	47	3
fmo-2 KO	aat-3	49	3
fmo-2 KO	aat-3	25	3
fmo-2 KO	aat-3	45	3
fmo-2 KO	aat-3	26	3
fmo-2 KO	aat-3	21	3
fmo-2 KO	aat-3	33	3
fmo-2 KO	aat-3	42	3
fmo-2 KO	aat-3	36	3
fmo-2 OE	EV	79	3
fmo-2 OE	EV	24	3
fmo-2 OE	EV	32	3
fmo-2 OE	EV	40	3
fmo-2 OE	EV	58	3
fmo-2 OE	EV	33	3
fmo-2 OE	EV	75	3
fmo-2 OE	EV	82	3
fmo-2 OE	EV	30	3
fmo-2 OE	EV	17	3
fmo-2 OE	EV	27	3
fmo-2 OE	EV	47	3
fmo-2 OE	EV	33	3
fmo-2 OE	EV	36	3
fmo-2 OE	EV	40	3
fmo-2 OE	EV	59	3
fmo-2 OE	EV	53	3
fmo-2 OE	EV	35	3
fmo-2 OE	EV	46	3
fmo-2 OE	EV	49	3
fmo-2 OE	EV	45	3
fmo-2 OE	EV	39	3
fmo-2 OE	EV	58	3
fmo-2 OE	EV	64	3
fmo-2 OE	EV	77	3
fmo-2 OE	EV	23	3
fmo-2 OE	EV	52	3
fmo-2 OE	EV	46	3
fmo-2 OE	EV	31	3
fmo-2 OE	EV	19	3
WT	aat-3	107	3
WT	aat-3	108	3
WT	aat-3	107	3
WT	aat-3	108	3
WT	aat-3	105	3
WT	aat-3	104	3
WT	aat-3	108	3
WT	aat-3	105	3
WT	aat-3	83	3
WT	aat-3	106	3
WT	aat-3	100	3
WT	aat-3	100	3
WT	aat-3	103	3
WT	aat-3	74	3
WT	aat-3	83	3
WT	aat-3	85	3
WT	aat-3	108	3
WT	aat-3	84	3
WT	aat-3	90	3
WT	aat-3	45	3
WT	aat-3	106	3
WT	aat-3	100	3
WT	aat-3	102	3
WT	aat-3	105	3
WT	aat-3	104	3
WT	aat-3	103	3
WT	aat-3	109	3
WT	aat-3	104	3
WT	aat-3	108	3
WT	aat-3	104	3
fmo-2 KO	EV	39	3
fmo-2 KO	EV	29	3
fmo-2 KO	EV	32	3
fmo-2 KO	EV	13	3
fmo-2 KO	EV	31	3
fmo-2 KO	EV	23	3
fmo-2 KO	EV	29	3
fmo-2 KO	EV	49	3
fmo-2 KO	EV	37	3
fmo-2 KO	EV	49	3
fmo-2 KO	EV	17	3
fmo-2 KO	EV	33	3
fmo-2 KO	EV	50	3
fmo-2 KO	EV	31	3
fmo-2 KO	EV	33	3
fmo-2 KO	EV	29	3
fmo-2 KO	EV	25	3
fmo-2 KO	EV	28	3
fmo-2 KO	EV	45	3
fmo-2 KO	EV	23	3
fmo-2 KO	EV	17	3
fmo-2 KO	EV	42	3
fmo-2 KO	EV	21	3
fmo-2 KO	EV	18	3
fmo-2 KO	EV	24	3
fmo-2 KO	EV	27	3
fmo-2 KO	EV	47	3
fmo-2 KO	EV	22	3
fmo-2 KO	EV	25	3
fmo-2 KO	EV	62	3
fmo-2 OE	aat-3	56	3
fmo-2 OE	aat-3	21	3
fmo-2 OE	aat-3	15	3
fmo-2 OE	aat-3	49	3
fmo-2 OE	aat-3	68	3
fmo-2 OE	aat-3	34	3
fmo-2 OE	aat-3	68	3
fmo-2 OE	aat-3	45	3
fmo-2 OE	aat-3	34	3
fmo-2 OE	aat-3	25	3
fmo-2 OE	aat-3	74	3
fmo-2 OE	aat-3	69	3
fmo-2 OE	aat-3	30	3
fmo-2 OE	aat-3	90	3
fmo-2 OE	aat-3	64	3
fmo-2 OE	aat-3	75	3
fmo-2 OE	aat-3	91	3
fmo-2 OE	aat-3	78	3
fmo-2 OE	aat-3	77	3
fmo-2 OE	aat-3	55	3
fmo-2 OE	aat-3	91	3
fmo-2 OE	aat-3	67	3
fmo-2 OE	aat-3	39	3
fmo-2 OE	aat-3	58	3
fmo-2 OE	aat-3	80	3
Replicate 1 2-way ANOVA (squares entered ~ genotype*RNAi)
term	df	sumsq	meansq	statistic	p.value
genotype	2	53546.4	26773.2	78.5884	5.24093e-25
RNAi	1	12627.2	12627.2	37.0652	7.16856e-09
genotype:RNAi	2	3882.25	1941.12	5.69786	0.00401366	**
Residuals	173	58936.9	340.676	NA	NA
Replicate 2 2-way ANOVA (squares entered ~ genotype*RNAi)
term	df	sumsq	meansq	statistic	p.value
genotype	2	41151.4	20575.7	53.573	9.07643e-19
RNAi	1	9662.16	9662.16	25.1574	1.32041e-06
genotype:RNAi	2	9596.6	4798.3	12.4934	8.66424e-06
Residuals	170	65291.6	384.068	NA	NA
Replicate 3 2-way ANOVA (squares entered ~ genotype*RNAi)
term	df	sumsq	meansq	statistic	p.value
genotype	2	117173	58586.6	248.779	4.38706e-51	1.31612e-50
RNAi	1	3537	3537	15.0193	0.000152039	0.000456117
genotype:RNAi	2	801.846	400.923	1.70246	0.185346	0.556037
Residuals	169	39799	235.497	NA	NA	NA
Replicate 1, 2-way ANOVA post-hoc tukey HSD test
term	contrast	null.value	estimate	conf.low	conf.high	adj.p.value
genotype	fmo-2 OE-fmo-2 KO	0	7.71949	-0.280717	15.7197	0.0611558
genotype	WT-fmo-2 KO	0	39.9195	31.9193	47.9197	0
genotype	WT-fmo-2 OE	0	32.2	24.2335	40.1665	7.77156e-15
RNAi	EV-aat-3	0	-16.7988	-22.2455	-11.3521	7.18949e-09
genotype:RNAi	fmo-2 OE:aat-3-fmo-2 KO:aat-3	0	1.25914	-12.364	14.8823	0.999816
genotype:RNAi	WT:aat-3-fmo-2 KO:aat-3	0	28.7667	15.0323	42.501	1.39567e-07
genotype:RNAi	fmo-2 KO:EV-fmo-2 KO:aat-3	0	-28.7598	-42.612	-14.9075	1.82642e-07	****
genotype:RNAi	fmo-2 OE:EV-fmo-2 KO:aat-3	0	-14.6218	-28.4741	-0.769585	0.0319448
genotype:RNAi	WT:EV-fmo-2 KO:aat-3	0	22.8	9.06564	36.5344	5.33228e-05
genotype:RNAi	WT:aat-3-fmo-2 OE:aat-3	0	27.5075	13.8844	41.1307	4.17729e-07
genotype:RNAi	fmo-2 KO:EV-fmo-2 OE:aat-3	0	-30.0189	-43.7609	-16.2769	3.64946e-08
genotype:RNAi	fmo-2 OE:EV-fmo-2 OE:aat-3	0	-15.881	-29.623	-2.13898	0.0133313	*
genotype:RNAi	WT:EV-fmo-2 OE:aat-3	0	21.5409	7.91771	35.164	0.000140975
genotype:RNAi	fmo-2 KO:EV-WT:aat-3	0	-57.5264	-71.3787	-43.6742	0
genotype:RNAi	fmo-2 OE:EV-WT:aat-3	0	-43.3885	-57.2408	-29.5363	3.95239e-14
genotype:RNAi	WT:EV-WT:aat-3	0	-5.96667	-19.701	7.76769	0.810357	NS
genotype:RNAi	fmo-2 OE:EV-fmo-2 KO:EV	0	14.1379	0.168778	28.1071	0.0454641
genotype:RNAi	WT:EV-fmo-2 KO:EV	0	51.5598	37.7075	65.412	2.03171e-14
genotype:RNAi	WT:EV-fmo-2 OE:EV	0	37.4218	23.5696	51.2741	9.15601e-12
Replicate 2, 2-way ANOVA post-hoc tukey HSD test
term	contrast	null.value	estimate	conf.low	conf.high	adj.p.value
genotype	fmo-2 OE-fmo-2 KO	0	-15.7933	-24.3992	-7.18747	7.24154e-05
genotype	WT-fmo-2 KO	0	21.5268	13.0311	30.0226	3.62464e-08
genotype	WT-fmo-2 OE	0	37.3202	28.7496	45.8907	0
RNAi	EV-aat-3	0	-14.8133	-20.6458	-8.98075	1.33344e-06
genotype:RNAi	fmo-2 OE:aat-3-fmo-2 KO:aat-3	0	-29.2481	-44.2336	-14.2627	1.10765e-06
genotype:RNAi	WT:aat-3-fmo-2 KO:aat-3	0	4.96667	-9.61906	19.5524	0.923277
genotype:RNAi	fmo-2 KO:EV-fmo-2 KO:aat-3	0	-35.3529	-50.0638	-20.6419	1.26889e-09
genotype:RNAi	fmo-2 OE:EV-fmo-2 KO:aat-3	0	-36.7	-51.2857	-22.1143	2.06549e-10
genotype:RNAi	WT:EV-fmo-2 KO:aat-3	0	3.33333	-11.2524	17.9191	0.986089
genotype:RNAi	WT:aat-3-fmo-2 OE:aat-3	0	34.2148	19.2294	49.2002	8.30432e-09
genotype:RNAi	fmo-2 KO:EV-fmo-2 OE:aat-3	0	-6.10473	-21.212	9.00258	0.852881
genotype:RNAi	fmo-2 OE:EV-fmo-2 OE:aat-3	0	-7.45185	-22.4373	7.53356	0.70664
genotype:RNAi	WT:EV-fmo-2 OE:aat-3	0	32.5815	17.5961	47.5669	4.36657e-08
genotype:RNAi	fmo-2 KO:EV-WT:aat-3	0	-40.3195	-55.0305	-25.6086	4.95115e-12
genotype:RNAi	fmo-2 OE:EV-WT:aat-3	0	-41.6667	-56.2524	-27.0809	6.67244e-13
genotype:RNAi	WT:EV-WT:aat-3	0	-1.63333	-16.2191	12.9524	0.999527
genotype:RNAi	fmo-2 OE:EV-fmo-2 KO:EV	0	-1.34713	-16.0581	13.3638	0.999824
genotype:RNAi	WT:EV-fmo-2 KO:EV	0	38.6862	23.9753	53.3971	3.19269e-11
genotype:RNAi	WT:EV-fmo-2 OE:EV	0	40.0333	25.4476	54.6191	4.63296e-12
Replicate 3, 2-way ANOVA post-hoc tukey HSD test
term	contrast	null.value	estimate	conf.low	conf.high	adj.p.value
genotype	fmo-2 OE-fmo-2 KO	0	13.7621	6.98832	20.5359	1.01597e-05
genotype	WT-fmo-2 KO	0	59.8167	53.1918	66.4416	0
genotype	WT-fmo-2 OE	0	46.0545	39.2807	52.8283	0
RNAi	EV-aat-3	0	-8.98708	-13.569	-4.40513	0.000154032
genotype:RNAi	fmo-2 OE:aat-3-fmo-2 KO:aat-3	0	15.42	3.4404	27.3996	0.00375411
genotype:RNAi	WT:aat-3-fmo-2 KO:aat-3	0	55.9	44.4779	67.3221	0
genotype:RNAi	fmo-2 KO:EV-fmo-2 KO:aat-3	0	-11.0333	-22.4554	0.388769	0.0648871
genotype:RNAi	fmo-2 OE:EV-fmo-2 KO:aat-3	0	2.26667	-9.15544	13.6888	0.99271
genotype:RNAi	WT:EV-fmo-2 KO:aat-3	0	52.7	41.2779	64.1221	0
genotype:RNAi	WT:aat-3-fmo-2 OE:aat-3	0	40.48	28.5004	52.4596	1.43219e-14
genotype:RNAi	fmo-2 KO:EV-fmo-2 OE:aat-3	0	-26.4533	-38.4329	-14.4737	2.63915e-08
genotype:RNAi	fmo-2 OE:EV-fmo-2 OE:aat-3	0	-13.1533	-25.1329	-1.17373	0.0222978
genotype:RNAi	WT:EV-fmo-2 OE:aat-3	0	37.28	25.3004	49.2596	2.13163e-14
genotype:RNAi	fmo-2 KO:EV-WT:aat-3	0	-66.9333	-78.3554	-55.5112	0
genotype:RNAi	fmo-2 OE:EV-WT:aat-3	0	-53.6333	-65.0554	-42.2112	0
genotype:RNAi	WT:EV-WT:aat-3	0	-3.2	-14.6221	8.2221	0.965811
genotype:RNAi	fmo-2 OE:EV-fmo-2 KO:EV	0	13.3	1.8779	24.7221	0.0123166
genotype:RNAi	WT:EV-fmo-2 KO:EV	0	63.7333	52.3112	75.1554	0
genotype:RNAi	WT:EV-fmo-2 OE:EV	0	50.4333	39.0112	61.8554	0
