# Supplementary material for: Metabolic regulation of behavior by the intestinal enzyme FMO-2
Source: Sci Adv. 2025 Oct 24;11(43):eadx3018. doi: 10.1126/sciadv.adx3018 (PMC12551704; doi:10.1126/sciadv.adx3018)
Supplement: Supplementary file 2 — Data S1 to S13 [file sciadv.adx3018_data_s1_to_s13.zip › Supplemental Data Files/Data S4.xlsx]

## Sheet: F4B
raw data, three replicates
date	genotype	mean head fluo
rep1	WT	1590
rep1	WT	2010
rep1	WT	1880
rep1	WT	2220
rep1	WT	1770
rep1	WT	2050
rep1	WT	2161.77
rep1	WT	1594.84
rep1	WT	2244.28
rep1	WT	2391.01
rep1	WT	2148.5
rep1	WT	2074.33
rep1	WT	2481.43
rep1	WT	2609.59
rep1	WT	2278.5
rep1	WT	2183.67
rep1	WT	1948.74
rep1	WT	1693.8
rep1	WT	2087.59
rep1	WT	2293.46
rep1	WT	2651.45
rep1	WT	2244.61
rep1	WT	1893.01
rep1	WT	2461.24
rep1	WT	2578.64
rep1	WT	2128.04
rep1	WT	2741.66
rep1	fmo-2 KO	2665.32
rep1	fmo-2 KO	2118.49
rep1	fmo-2 KO	2407.61
rep1	fmo-2 KO	1853.97
rep1	fmo-2 KO	2481.83
rep1	fmo-2 KO	2806.78
rep1	fmo-2 KO	1697.28
rep1	fmo-2 KO	2206.05
rep1	fmo-2 KO	2554.17
rep1	fmo-2 KO	3026.91
rep1	fmo-2 KO	2967.9
rep1	fmo-2 KO	2794.15
rep1	fmo-2 KO	2965.84
rep1	fmo-2 KO	3488.45
rep1	fmo-2 KO	2296.71
rep1	fmo-2 KO	2553.15
rep1	fmo-2 KO	2112.14
rep1	fmo-2 KO	2656.62
rep1	fmo-2 KO	2245.63
rep1	fmo-2 KO	2288.44
rep1	fmo-2 KO	2888.01
rep1	fmo-2 OE	2990
rep1	fmo-2 OE	3330
rep1	fmo-2 OE	2940
rep1	fmo-2 OE	2620
rep1	fmo-2 OE	2479.96
rep1	fmo-2 OE	2785.05
rep1	fmo-2 OE	3236.96
rep1	fmo-2 OE	2390.48
rep1	fmo-2 OE	3714.97
rep1	fmo-2 OE	3803.23
rep1	fmo-2 OE	2555.26
rep1	fmo-2 OE	2641.97
rep1	fmo-2 OE	2684.49
rep1	fmo-2 OE	2839.67
rep1	fmo-2 OE	2554.8
rep1	fmo-2 OE	4029.03
rep1	fmo-2 OE	3274.58
rep1	fmo-2 OE	3588.2
rep1	fmo-2 OE	2791.71
rep1	WT	2244.18
rep1	WT	3000.84
rep1	WT	2704.56
rep1	WT	2530.9
rep1	WT	2721.43
rep1	WT	2105.94
rep1	WT	4054.65
rep1	WT	2675.68
rep1	WT	1770
rep1	WT	1880.37
rep1	WT	2195.92
rep1	WT	2270.51
rep1	WT	2339.41
rep1	WT	2151.47
rep1	WT	2418.09
rep1	WT	3117.48
rep1	WT	3257.78
rep1	WT	3117.62
rep1	WT	2992.63
rep1	WT	2600.3
rep1	WT	3122.12
rep1	WT	2342.81
rep1	WT	2575.46
rep2	WT	2517.22
rep2	WT	2834.3
rep2	WT	2671.38
rep2	WT	2450.65
rep2	WT	4242.03
rep2	WT	2588.19
rep2	WT	2741.77
rep2	WT	2920.02
rep2	WT	2959.89
rep2	WT	3363.95
rep2	WT	2757.64
rep2	WT	3596.25
rep2	WT	3526.84
rep2	WT	3158.55
rep2	WT	3196.27
rep2	WT	2901.4
rep2	WT	3158.14
rep2	WT	3863.25
rep2	WT	3098.67
rep2	WT	2639.77
rep2	WT	3856.65
rep2	fmo-2 KO	5405.06
rep2	fmo-2 KO	7216.37
rep2	fmo-2 KO	6435.36
rep2	fmo-2 KO	3268.05
rep2	fmo-2 KO	4874.76
rep2	fmo-2 KO	3692.92
rep2	fmo-2 KO	5986.98
rep2	fmo-2 KO	3677.92
rep2	fmo-2 KO	5809.64
rep2	fmo-2 KO	5076.47
rep2	fmo-2 KO	5412.67
rep2	fmo-2 KO	4610.56
rep2	fmo-2 KO	4489.66
rep2	fmo-2 KO	5046.43
rep2	fmo-2 KO	4620.07
rep2	fmo-2 KO	4271.38
rep2	fmo-2 KO	3994.3
rep2	fmo-2 KO	5298.69
rep2	fmo-2 KO	5273.48
rep2	fmo-2 KO	5337.27
rep2	fmo-2 OE	2705.59
rep2	fmo-2 OE	3634.91
rep2	fmo-2 OE	3008.26
rep2	fmo-2 OE	2774.62
rep2	fmo-2 OE	2412.72
rep2	fmo-2 OE	3138.19
rep2	fmo-2 OE	3407.47
rep2	fmo-2 OE	3611.73
rep2	fmo-2 OE	2701.46
rep2	fmo-2 OE	2770.78
rep2	fmo-2 OE	2754.04
rep2	fmo-2 OE	3373.74
rep2	fmo-2 OE	3329.01
rep2	fmo-2 OE	3497.43
rep2	fmo-2 OE	2422.91
rep2	fmo-2 OE	3220.05
rep2	fmo-2 OE	2911.63
rep2	fmo-2 OE	3544.1
rep2	fmo-2 OE	3875.8
rep2	fmo-2 OE	4232.35
rep2	WT	2491.4
rep2	WT	3897.74
rep2	WT	2919.01
rep2	WT	2348.83
rep2	WT	2936.28
rep2	WT	2104.53
rep2	WT	3009.11
rep2	WT	3054.65
rep2	WT	3361.21
rep2	WT	3211.16
rep2	WT	3096.15
rep2	WT	2080.12
rep2	WT	2274.75
rep2	WT	2025.74
rep2	WT	2481.18
rep2	WT	1570.16
rep2	WT	2461.68
rep2	WT	1908.54
rep2	WT	3138.78
rep2	WT	1877.43
rep2	WT	3105.11
rep2	WT	3415.21
rep3 (representative)	WT	2855.03
rep3 (representative)	WT	3543.46
rep3 (representative)	WT	2138.91
rep3 (representative)	WT	2113.11
rep3 (representative)	WT	3211.5
rep3 (representative)	WT	2147.84
rep3 (representative)	WT	1839.71
rep3 (representative)	WT	1805.81
rep3 (representative)	WT	2387.97
rep3 (representative)	WT	2595.05
rep3 (representative)	WT	2267.34
rep3 (representative)	WT	2702.86
rep3 (representative)	WT	2609.35
rep3 (representative)	WT	2734
rep3 (representative)	WT	2491.21
rep3 (representative)	WT	3457.31
rep3 (representative)	WT	1661.21
rep3 (representative)	WT	2571.31
rep3 (representative)	WT	1748.09
rep3 (representative)	WT	2712.69
rep3 (representative)	fmo-2 KO	3525.2
rep3 (representative)	fmo-2 KO	3506.31
rep3 (representative)	fmo-2 KO	3613.83
rep3 (representative)	fmo-2 KO	3354.63
rep3 (representative)	fmo-2 KO	4103.55
rep3 (representative)	fmo-2 KO	3223.15
rep3 (representative)	fmo-2 KO	4589.76
rep3 (representative)	fmo-2 KO	3898.16
rep3 (representative)	fmo-2 KO	3496.72
rep3 (representative)	fmo-2 KO	3235.73
rep3 (representative)	fmo-2 KO	2669.06
rep3 (representative)	fmo-2 KO	3115.52
rep3 (representative)	fmo-2 KO	2917.21
rep3 (representative)	fmo-2 KO	3163.75
rep3 (representative)	fmo-2 KO	3605.32
rep3 (representative)	fmo-2 KO	3832.39
rep3 (representative)	fmo-2 KO	2814.81
rep3 (representative)	fmo-2 KO	3319.26
rep3 (representative)	fmo-2 KO	2749.93
rep3 (representative)	fmo-2 KO	2879.04
rep3 (representative)	fmo-2 KO	3534.63
rep3 (representative)	fmo-2 OE	2012.6
rep3 (representative)	fmo-2 OE	2285.95
rep3 (representative)	fmo-2 OE	2864.3
rep3 (representative)	fmo-2 OE	2342.03
rep3 (representative)	fmo-2 OE	2153.18
rep3 (representative)	fmo-2 OE	2390.29
rep3 (representative)	fmo-2 OE	2439.54
rep3 (representative)	fmo-2 OE	3045.04
rep3 (representative)	fmo-2 OE	2162.41
rep3 (representative)	fmo-2 OE	2302.47
rep3 (representative)	fmo-2 OE	2989.46
rep3 (representative)	fmo-2 OE	2627.49
rep3 (representative)	fmo-2 OE	3280.01
rep3 (representative)	fmo-2 OE	2090.79
rep3 (representative)	fmo-2 OE	3275.7
rep3 (representative)	fmo-2 OE	2911.57
rep3 (representative)	fmo-2 OE	2801.98
rep3 (representative)	fmo-2 OE	2422.88
rep3 (representative)	fmo-2 OE	2286.2
rep3 (representative)	fmo-2 OE	3299.37
rep3 (representative)	fmo-2 OE	2630.01
rep3 (representative)	fmo-2 OE	2686.23
rep3 (representative)	fmo-2 OE	2534.16
Replicate 1 1-way ANOVA, mean head fluorescence~Genotype
term	df	sumsq	meansq	statistic	p.value
genotype	2	5.57815	2.78907	45.1851	1.81948e-15
Residuals	124	7.65396	0.0617255	NA	NA
Replicate 2 1-way ANOVA, mean head fluorescence~Genotype
term	df	sumsq	meansq	statistic	p.value
genotype	2	0.995113	0.497556	12.1958	1.41882e-05
Residuals	128	5.22206	0.0407973	NA	NA
Replicate 3 1-way ANOVA, mean head fluorescence~Genotype
genotype	2	2.7629	1.38145	38.8879	9.06804e-14
Residuals	121	4.29839	0.0355239	NA	NA
Replicate 1, 1-way ANOVA post-hoc tukey HSD test
term	contrast	null.value	estimate	conf.low	conf.high	adj.p.value
genotype	fmo-2 OE-WT	0	0.12169	0.0200865	0.223293	0.0144264
genotype	fmo-2 KO-WT	0	0.207854	0.106942	0.308767	9.04415e-06
genotype	fmo-2 KO-fmo-2 OE	0	0.0861649	-0.0202791	0.192609	0.137319
Replicate 2, 1-way ANOVA post-hoc tukey HSD test
term	contrast	null.value	estimate	conf.low	conf.high	adj.p.value
genotype	fmo-2 OE-WT	0	0.0669697	-0.0601352	0.194075	0.426309	NS.
genotype	fmo-2 KO-WT	0	0.477829	0.349183	0.606474	6.4504e-14	****
genotype	fmo-2 KO-fmo-2 OE	0	0.410859	0.282213	0.539505	2.14623e-11
Replicate 3, 1-way ANOVA post-hoc tukey HSD test
term	contrast	null.value	estimate	conf.low	conf.high	adj.p.value
genotype	fmo-2 OE-WT	0	0.0133249	-0.0855716	0.112221	0.945239	NS.
genotype	fmo-2 KO-WT	0	0.32153	0.224504	0.418557	5.27811e-12	****
genotype	fmo-2 KO-fmo-2 OE	0	0.308206	0.208751	0.40766	7.54911e-11

## Sheet: F4C
all raw data, three replicates
genotype	plate	timepoint	percent_immbolized	replicate
WT	1	0	0	rep1(representative)
WT	1	1	6.09756	rep1(representative)
WT	1	2	14.6341	rep1(representative)
WT	1	3	17.0732	rep1(representative)
WT	1	4	19.5122	rep1(representative)
WT	1	5	20.7317	rep1(representative)
WT	1	7	29.2683	rep1(representative)
WT	1	9	35.3659	rep1(representative)
WT	1	11	54.878	rep1(representative)
WT	1	13	60.9756	rep1(representative)
WT	1	15	68.2927	rep1(representative)
WT	1	17	78.0488	rep1(representative)
WT	1	20	84.1463	rep1(representative)
WT	2	0	0	rep1(representative)
WT	2	1	5.55556	rep1(representative)
WT	2	2	5.55556	rep1(representative)
WT	2	3	5.55556	rep1(representative)
WT	2	4	5.55556	rep1(representative)
WT	2	5	8.33333	rep1(representative)
WT	2	7	11.1111	rep1(representative)
WT	2	9	11.1111	rep1(representative)
WT	2	11	11.1111	rep1(representative)
WT	2	13	13.8889	rep1(representative)
WT	2	15	25	rep1(representative)
WT	2	17	30.5556	rep1(representative)
WT	2	20	36.1111	rep1(representative)
mod-5	1	0	0	rep1(representative)
mod-5	1	1	62.2642	rep1(representative)
mod-5	1	2	98.1132	rep1(representative)
mod-5	1	3	100	rep1(representative)
mod-5	1	4	100	rep1(representative)
mod-5	1	5	100	rep1(representative)
mod-5	1	7	100	rep1(representative)
mod-5	1	9	100	rep1(representative)
mod-5	1	11	100	rep1(representative)
mod-5	1	13	100	rep1(representative)
mod-5	1	15	100	rep1(representative)
mod-5	1	17	100	rep1(representative)
mod-5	1	20	100	rep1(representative)
mod-5	2	0	0	rep1(representative)
mod-5	2	1	63.7681	rep1(representative)
mod-5	2	2	88.4058	rep1(representative)
mod-5	2	3	100	rep1(representative)
mod-5	2	4	100	rep1(representative)
mod-5	2	5	100	rep1(representative)
mod-5	2	7	100	rep1(representative)
mod-5	2	9	100	rep1(representative)
mod-5	2	11	100	rep1(representative)
mod-5	2	13	100	rep1(representative)
mod-5	2	15	100	rep1(representative)
mod-5	2	17	100	rep1(representative)
mod-5	2	20	100	rep1(representative)
fmo-2 KO	1	0	0	rep1(representative)
fmo-2 KO	1	1	7.9646	rep1(representative)
fmo-2 KO	1	2	13.2743	rep1(representative)
fmo-2 KO	1	3	14.1593	rep1(representative)
fmo-2 KO	1	4	16.8142	rep1(representative)
fmo-2 KO	1	5	17.6991	rep1(representative)
fmo-2 KO	1	7	30.0885	rep1(representative)
fmo-2 KO	1	9	58.4071	rep1(representative)
fmo-2 KO	1	11	61.9469	rep1(representative)
fmo-2 KO	1	13	75.2212	rep1(representative)
fmo-2 KO	1	15	84.9558	rep1(representative)
fmo-2 KO	1	17	87.6106	rep1(representative)
fmo-2 KO	1	20	96.4602	rep1(representative)
fmo-2 KO	2	0	0	rep1(representative)
fmo-2 KO	2	1	19.3396	rep1(representative)
fmo-2 KO	2	2	21.2264	rep1(representative)
fmo-2 KO	2	3	26.4151	rep1(representative)
fmo-2 KO	2	4	29.2453	rep1(representative)
fmo-2 KO	2	5	47.6415	rep1(representative)
fmo-2 KO	2	7	61.3208	rep1(representative)
fmo-2 KO	2	9	64.6226	rep1(representative)
fmo-2 KO	2	11	62.7358	rep1(representative)
fmo-2 KO	2	13	74.5283	rep1(representative)
fmo-2 KO	2	15	84.434	rep1(representative)
fmo-2 KO	2	17	90.0943	rep1(representative)
fmo-2 KO	2	20	95.7547	rep1(representative)
fmo-2 OE	1	0	0	rep1(representative)
fmo-2 OE	1	1	3.94737	rep1(representative)
fmo-2 OE	1	2	10.0877	rep1(representative)
fmo-2 OE	1	3	10.9649	rep1(representative)
fmo-2 OE	1	4	15.7895	rep1(representative)
fmo-2 OE	1	5	17.9825	rep1(representative)
fmo-2 OE	1	7	23.6842	rep1(representative)
fmo-2 OE	1	9	34.2105	rep1(representative)
fmo-2 OE	1	11	35.9649	rep1(representative)
fmo-2 OE	1	13	36.4035	rep1(representative)
fmo-2 OE	1	15	36.4035	rep1(representative)
fmo-2 OE	1	17	38.5965	rep1(representative)
fmo-2 OE	1	20	41.6667	rep1(representative)
fmo-2 OE	2	0	0	rep1(representative)
fmo-2 OE	2	1	6.60793	rep1(representative)
fmo-2 OE	2	2	11.4537	rep1(representative)
fmo-2 OE	2	3	14.0969	rep1(representative)
fmo-2 OE	2	4	19.3833	rep1(representative)
fmo-2 OE	2	5	20.2643	rep1(representative)
fmo-2 OE	2	7	26.4317	rep1(representative)
fmo-2 OE	2	9	40.0881	rep1(representative)
fmo-2 OE	2	11	43.1718	rep1(representative)
fmo-2 OE	2	13	45.3744	rep1(representative)
fmo-2 OE	2	15	52.8634	rep1(representative)
fmo-2 OE	2	17	66.0793	rep1(representative)
fmo-2 OE	2	20	70.9251	rep1(representative)
WT	1	0	0	rep2
WT	1	1	2.94118	rep2
WT	1	2	5.88235	rep2
WT	1	3	5.88235	rep2
WT	1	4	5.88235	rep2
WT	1	5	5.88235	rep2
WT	1	7	32.3529	rep2
WT	1	9	52.9412	rep2
WT	1	11	70.5882	rep2
WT	1	13	85.2941	rep2
WT	1	15	97.0588	rep2
WT	1	17	100	rep2
WT	1	20	100	rep2
WT	2	0	0	rep2
WT	2	1	3.77358	rep2
WT	2	2	4.71698	rep2
WT	2	3	4.71698	rep2
WT	2	4	4.71698	rep2
WT	2	5	4.71698	rep2
WT	2	7	16.0377	rep2
WT	2	9	27.3585	rep2
WT	2	11	36.7925	rep2
WT	2	13	59.434	rep2
WT	2	15	67.9245	rep2
WT	2	17	70.7547	rep2
WT	2	20	77.3585	rep2
mod-5	1	0	0	rep2
mod-5	1	1	58.8235	rep2
mod-5	1	2	87.0588	rep2
mod-5	1	3	96.4706	rep2
mod-5	1	4	98.8235	rep2
mod-5	1	5	100	rep2
mod-5	1	7	100	rep2
mod-5	1	9	100	rep2
mod-5	1	11	100	rep2
mod-5	1	13	100	rep2
mod-5	1	15	100	rep2
mod-5	1	17	100	rep2
mod-5	1	20	100	rep2
mod-5	2	0	0	rep2
mod-5	2	1	22.7273	rep2
mod-5	2	2	86.3636	rep2
mod-5	2	3	95.4545	rep2
mod-5	2	4	100	rep2
mod-5	2	5	100	rep2
mod-5	2	7	100	rep2
mod-5	2	9	100	rep2
mod-5	2	11	100	rep2
mod-5	2	13	100	rep2
mod-5	2	15	100	rep2
mod-5	2	17	100	rep2
mod-5	2	20	100	rep2
fmo-2 KO	1	0	0	rep2
fmo-2 KO	1	1	21.5909	rep2
fmo-2 KO	1	2	33.5227	rep2
fmo-2 KO	1	3	50.5682	rep2
fmo-2 KO	1	4	68.1818	rep2
fmo-2 KO	1	5	65.3409	rep2
fmo-2 KO	1	7	72.1591	rep2
fmo-2 KO	1	9	80.6818	rep2
fmo-2 KO	1	11	86.3636	rep2
fmo-2 KO	1	13	91.4773	rep2
fmo-2 KO	1	15	96.0227	rep2
fmo-2 KO	1	17	98.8636	rep2
fmo-2 KO	1	20	100	rep2
fmo-2 KO	2	0	0	rep2
fmo-2 KO	2	1	9.58904	rep2
fmo-2 KO	2	2	17.8082	rep2
fmo-2 KO	2	3	18.4932	rep2
fmo-2 KO	2	4	23.2877	rep2
fmo-2 KO	2	5	35.6164	rep2
fmo-2 KO	2	7	79.4521	rep2
fmo-2 KO	2	9	87.6712	rep2
fmo-2 KO	2	11	94.5205	rep2
fmo-2 KO	2	13	97.9452	rep2
fmo-2 KO	2	15	98.6301	rep2
fmo-2 KO	2	17	99.3151	rep2
fmo-2 KO	2	20	100	rep2
fmo-2 OE	1	0	0	rep2
fmo-2 OE	1	1	5.88235	rep2
fmo-2 OE	1	2	5.88235	rep2
fmo-2 OE	1	3	7.05882	rep2
fmo-2 OE	1	4	10.5882	rep2
fmo-2 OE	1	5	20	rep2
fmo-2 OE	1	7	38.8235	rep2
fmo-2 OE	1	9	68.2353	rep2
fmo-2 OE	1	11	78.8235	rep2
fmo-2 OE	1	13	80	rep2
fmo-2 OE	1	15	82.3529	rep2
fmo-2 OE	1	17	85.8824	rep2
fmo-2 OE	1	20	91.7647	rep2
fmo-2 OE	2	0	0	rep2
fmo-2 OE	2	1	4.41176	rep2
fmo-2 OE	2	2	4.41176	rep2
fmo-2 OE	2	3	10.2941	rep2
fmo-2 OE	2	4	19.1176	rep2
fmo-2 OE	2	5	25	rep2
fmo-2 OE	2	7	52.9412	rep2
fmo-2 OE	2	9	54.4118	rep2
fmo-2 OE	2	11	77.9412	rep2
fmo-2 OE	2	13	85.2941	rep2
fmo-2 OE	2	15	89.7059	rep2
fmo-2 OE	2	17	94.1176	rep2
fmo-2 OE	2	20	95.5882	rep2
WT	1	0	0	rep3
WT	1	1	0	rep3
WT	1	2	0.390625	rep3
WT	1	3	4.29688	rep3
WT	1	4	10.1562	rep3
WT	1	5	17.5781	rep3
WT	1	7	43.3594	rep3
WT	1	9	57.4219	rep3
WT	1	11	61.3281	rep3
WT	1	13	73.4375	rep3
WT	1	15	78.5156	rep3
WT	1	17	80.4688	rep3
WT	1	20	82.4219	rep3
WT	2	0	0	rep3
WT	2	1	6.25	rep3
WT	2	2	8.75	rep3
WT	2	3	8.75	rep3
WT	2	4	15	rep3
WT	2	5	16.25	rep3
WT	2	7	33.125	rep3
WT	2	9	71.25	rep3
WT	2	11	83.125	rep3
WT	2	13	89.375	rep3
WT	2	15	90	rep3
WT	2	17	90	rep3
WT	2	20	95	rep3
mod-5	1	0	0	rep3
mod-5	1	1	63.2911	rep3
mod-5	1	2	97.4684	rep3
mod-5	1	3	100	rep3
mod-5	1	4	100	rep3
mod-5	1	5	100	rep3
mod-5	1	7	100	rep3
mod-5	1	9	100	rep3
mod-5	1	11	100	rep3
mod-5	1	13	100	rep3
mod-5	1	15	100	rep3
mod-5	1	17	100	rep3
mod-5	1	20	100	rep3
mod-5	2	0	0	rep3
mod-5	2	1	85.0877	rep3
mod-5	2	2	99.1228	rep3
mod-5	2	3	100	rep3
mod-5	2	4	100	rep3
mod-5	2	5	100	rep3
mod-5	2	7	100	rep3
mod-5	2	9	100	rep3
mod-5	2	11	100	rep3
mod-5	2	13	100	rep3
mod-5	2	15	100	rep3
mod-5	2	17	100	rep3
mod-5	2	20	100	rep3
fmo-2 KO	1	0	0	rep3
fmo-2 KO	1	1	11.6883	rep3
fmo-2 KO	1	2	19.4805	rep3
fmo-2 KO	1	3	19.4805	rep3
fmo-2 KO	1	4	25.974	rep3
fmo-2 KO	1	5	35.0649	rep3
fmo-2 KO	1	7	55.8442	rep3
fmo-2 KO	1	9	85.7143	rep3
fmo-2 KO	1	11	87.013	rep3
fmo-2 KO	1	13	93.5065	rep3
fmo-2 KO	1	15	96.1039	rep3
fmo-2 KO	1	17	98.7013	rep3
fmo-2 KO	1	20	100	rep3
fmo-2 KO	2	0	0	rep3
fmo-2 KO	2	1	34.375	rep3
fmo-2 KO	2	2	39.0625	rep3
fmo-2 KO	2	3	39.0625	rep3
fmo-2 KO	2	4	39.0625	rep3
fmo-2 KO	2	5	46.875	rep3
fmo-2 KO	2	7	62.5	rep3
fmo-2 KO	2	9	73.4375	rep3
fmo-2 KO	2	11	73.4375	rep3
fmo-2 KO	2	13	87.5	rep3
fmo-2 KO	2	15	90.625	rep3
fmo-2 KO	2	17	92.1875	rep3
fmo-2 KO	2	20	98.4375	rep3
fmo-2 OE	1	0	0	rep3
fmo-2 OE	1	1	9.16667	rep3
fmo-2 OE	1	2	22.5	rep3
fmo-2 OE	1	3	26.6667	rep3
fmo-2 OE	1	4	29.1667	rep3
fmo-2 OE	1	5	30	rep3
fmo-2 OE	1	7	30.8333	rep3
fmo-2 OE	1	9	45	rep3
fmo-2 OE	1	11	49.1667	rep3
fmo-2 OE	1	13	66.6667	rep3
fmo-2 OE	1	15	71.6667	rep3
fmo-2 OE	1	17	77.5	rep3
fmo-2 OE	1	20	80.8333	rep3
fmo-2 OE	2	0	0	rep3
fmo-2 OE	2	1	11.5207	rep3
fmo-2 OE	2	2	14.7465	rep3
fmo-2 OE	2	3	17.9724	rep3
fmo-2 OE	2	4	24.424	rep3
fmo-2 OE	2	5	26.2673	rep3
fmo-2 OE	2	7	36.4055	rep3
fmo-2 OE	2	9	73.2719	rep3
fmo-2 OE	2	11	76.9585	rep3
fmo-2 OE	2	13	82.4885	rep3
fmo-2 OE	2	15	86.6359	rep3
fmo-2 OE	2	17	88.9401	rep3
fmo-2 OE	2	20	91.2442	rep3
Replicate 1 1-way ANOVA, percent immobilized ~ genotype
term	df	sumsq	meansq	statistic	p.value
genotype	3	67548.6	22516.2	32.1236	1.26215e-14
Residuals	100	70092.4	700.924	NA	NA
Replicate 2 1-way ANOVA, percent immobilized ~ genotype
term	df	sumsq	meansq	statistic	p.value
genotype	3	37673.3	12557.8	10.2343	6.16037e-06
Residuals	100	122702	1227.02	NA	NA
Replicate 3 1-way ANOVA, percent immobilized ~ genotype
term	df	sumsq	meansq	statistic	p.value
genotype	3	37134.1	12378	11.9603	9.32221e-07
Residuals	100	103492	1034.92	NA	NA
Replicate 1, 1-way ANOVA post-hoc tukey HSD test
term	contrast	null.value	estimate	conf.low	conf.high	adj.p.value
genotype	fmo-2 OE-fmo-2 KO	0	-19.9815	-39.1665	-0.796409	0.0378511
genotype	mod-5-fmo-2 KO	0	41.1766	21.9915	60.3616	1.08587e-06
genotype	WT-fmo-2 KO	0	-22.442	-41.627	-3.25691	0.015005	*
genotype	mod-5-fmo-2 OE	0	61.1581	41.973	80.3431	1.24123e-10
genotype	WT-fmo-2 OE	0	-2.4605	-21.6456	16.7246	0.98696	NS.
genotype	WT-mod-5	0	-63.6186	-82.8036	-44.4335	1.21962e-10	****
Replicate 2, 1-way ANOVA post-hoc tukey HSD test
term	contrast	null.value	estimate	conf.low	conf.high	adj.p.value
genotype	fmo-2 OE-fmo-2 KO	0	-16.8682	-42.2518	8.5155	0.310566
genotype	mod-5-fmo-2 KO	0	23.7931	-1.59057	49.1768	0.0745591
genotype	WT-fmo-2 KO	0	-26.3113	-51.695	-0.927635	0.0391551
genotype	mod-5-fmo-2 OE	0	40.6613	15.2776	66.0449	0.00035294
genotype	WT-fmo-2 OE	0	-9.44314	-34.8268	15.9405	0.765659
genotype	WT-mod-5	0	-50.1044	-75.4881	-24.7207	7.50912e-06
Replicate 3, 1-way ANOVA post-hoc tukey HSD test
term	contrast	null.value	estimate	conf.low	conf.high	adj.p.value
genotype	fmo-2 OE-fmo-2 KO	0	-12.8881	-36.2003	10.424	0.47492
genotype	mod-5-fmo-2 KO	0	32.3014	8.98924	55.6135	0.00257883
genotype	WT-fmo-2 KO	0	-14.9571	-38.2692	8.35508	0.341555
genotype	mod-5-fmo-2 OE	0	45.1895	21.8774	68.5017	1.10553e-05
genotype	WT-fmo-2 OE	0	-2.06893	-25.3811	21.2432	0.995581
genotype	WT-mod-5	0	-47.2585	-70.5706	-23.9463	4.16599e-06

## Sheet: F4D
all raw data, three replicates
date	genotype	serotonin	squares crossed
rep1	WT	0mM	54
rep1	WT	0mM	53
rep1	WT	0mM	27
rep1	WT	0mM	36
rep1	WT	0mM	52
rep1	WT	0mM	40
rep1	WT	0mM	48
rep1	WT	0mM	52
rep1	WT	0mM	59
rep1	WT	0mM	35
rep1	WT	0mM	29
rep1	WT	0mM	38
rep1	WT	0mM	53
rep1	WT	0mM	54
rep1	WT	2.5mM	27
rep1	WT	2.5mM	20
rep1	WT	2.5mM	19
rep1	WT	2.5mM	13
rep1	WT	2.5mM	5
rep1	WT	2.5mM	11
rep1	WT	2.5mM	21
rep1	WT	2.5mM	18
rep1	WT	2.5mM	12
rep1	WT	2.5mM	25
rep1	WT	2.5mM	31
rep1	WT	2.5mM	19
rep1	WT	2.5mM	15
rep1	WT	2.5mM	17
rep1	WT	5mM	44
rep1	WT	5mM	11
rep1	WT	5mM	21
rep1	WT	5mM	12
rep1	WT	5mM	13
rep1	WT	5mM	18
rep1	WT	5mM	8
rep1	WT	5mM	15
rep1	WT	5mM	11
rep1	WT	5mM	31
rep1	WT	5mM	19
rep1	WT	5mM	17
rep1	WT	5mM	20
rep1	WT	5mM	19
rep1	WT	10mM	10
rep1	WT	10mM	30
rep1	WT	10mM	5
rep1	WT	10mM	3
rep1	WT	10mM	10
rep1	WT	10mM	3
rep1	WT	10mM	8
rep1	WT	10mM	12
rep1	WT	10mM	11
rep1	WT	10mM	19
rep1	WT	10mM	13
rep1	WT	10mM	21
rep1	WT	10mM	11
rep1	WT	10mM	15
rep1	fmo-2 KO	0mM	9
rep1	fmo-2 KO	0mM	20
rep1	fmo-2 KO	0mM	15
rep1	fmo-2 KO	0mM	10
rep1	fmo-2 KO	0mM	9
rep1	fmo-2 KO	0mM	11
rep1	fmo-2 KO	0mM	20
rep1	fmo-2 KO	0mM	17
rep1	fmo-2 KO	0mM	19
rep1	fmo-2 KO	0mM	21
rep1	fmo-2 KO	0mM	24
rep1	fmo-2 KO	0mM	12
rep1	fmo-2 KO	0mM	11
rep1	fmo-2 KO	0mM	8
rep1	fmo-2 KO	0mM	19
rep1	fmo-2 KO	0mM	5
rep1	fmo-2 KO	0mM	3
rep1	fmo-2 KO	0mM	17
rep1	fmo-2 KO	2.5mM	12
rep1	fmo-2 KO	2.5mM	15
rep1	fmo-2 KO	2.5mM	3
rep1	fmo-2 KO	2.5mM	15
rep1	fmo-2 KO	2.5mM	20
rep1	fmo-2 KO	2.5mM	24
rep1	fmo-2 KO	2.5mM	5
rep1	fmo-2 KO	2.5mM	8
rep1	fmo-2 KO	2.5mM	7
rep1	fmo-2 KO	2.5mM	14
rep1	fmo-2 KO	2.5mM	21
rep1	fmo-2 KO	2.5mM	8
rep1	fmo-2 KO	2.5mM	14
rep1	fmo-2 KO	2.5mM	19
rep1	fmo-2 KO	2.5mM	7
rep1	fmo-2 KO	2.5mM	7
rep1	fmo-2 KO	2.5mM	11
rep1	fmo-2 KO	2.5mM	10
rep1	fmo-2 KO	5mM	11
rep1	fmo-2 KO	5mM	8
rep1	fmo-2 KO	5mM	12
rep1	fmo-2 KO	5mM	8
rep1	fmo-2 KO	5mM	13
rep1	fmo-2 KO	5mM	4
rep1	fmo-2 KO	5mM	8
rep1	fmo-2 KO	5mM	6
rep1	fmo-2 KO	5mM	8
rep1	fmo-2 KO	5mM	12
rep1	fmo-2 KO	5mM	9
rep1	fmo-2 KO	5mM	9
rep1	fmo-2 KO	5mM	23
rep1	fmo-2 KO	5mM	3
rep1	fmo-2 KO	5mM	7
rep1	fmo-2 KO	5mM	3
rep1	fmo-2 KO	5mM	9
rep1	fmo-2 KO	5mM	27
rep1	fmo-2 KO	10mM	6
rep1	fmo-2 KO	10mM	16
rep1	fmo-2 KO	10mM	12
rep1	fmo-2 KO	10mM	12
rep1	fmo-2 KO	10mM	15
rep1	fmo-2 KO	10mM	20
rep1	fmo-2 KO	10mM	40
rep1	fmo-2 KO	10mM	3
rep1	fmo-2 KO	10mM	18
rep1	fmo-2 KO	10mM	20
rep1	fmo-2 KO	10mM	14
rep1	fmo-2 KO	10mM	5
rep1	fmo-2 KO	10mM	11
rep1	fmo-2 KO	10mM	19
rep1	fmo-2 KO	10mM	16
rep1	fmo-2 KO	10mM	10
rep1	fmo-2 KO	10mM	15
rep1	fmo-2 KO	10mM	11
rep1	fmo-2 OE	0mM	8
rep1	fmo-2 OE	0mM	20
rep1	fmo-2 OE	0mM	12
rep1	fmo-2 OE	0mM	16
rep1	fmo-2 OE	0mM	23
rep1	fmo-2 OE	0mM	11
rep1	fmo-2 OE	0mM	18
rep1	fmo-2 OE	0mM	11
rep1	fmo-2 OE	0mM	10
rep1	fmo-2 OE	0mM	4
rep1	fmo-2 OE	0mM	33
rep1	fmo-2 OE	0mM	22
rep1	fmo-2 OE	0mM	13
rep1	fmo-2 OE	0mM	14
rep1	fmo-2 OE	0mM	15
rep1	fmo-2 OE	0mM	26
rep1	fmo-2 OE	0mM	4
rep1	fmo-2 OE	0mM	10
rep1	fmo-2 OE	2.5mM	31
rep1	fmo-2 OE	2.5mM	19
rep1	fmo-2 OE	2.5mM	12
rep1	fmo-2 OE	2.5mM	7
rep1	fmo-2 OE	2.5mM	4
rep1	fmo-2 OE	2.5mM	24
rep1	fmo-2 OE	2.5mM	25
rep1	fmo-2 OE	2.5mM	22
rep1	fmo-2 OE	2.5mM	6
rep1	fmo-2 OE	2.5mM	21
rep1	fmo-2 OE	2.5mM	34
rep1	fmo-2 OE	2.5mM	16
rep1	fmo-2 OE	2.5mM	5
rep1	fmo-2 OE	2.5mM	2
rep1	fmo-2 OE	2.5mM	23
rep1	fmo-2 OE	2.5mM	34
rep1	fmo-2 OE	2.5mM	22
rep1	fmo-2 OE	2.5mM	14
rep1	fmo-2 OE	5mM	16
rep1	fmo-2 OE	5mM	33
rep1	fmo-2 OE	5mM	36
rep1	fmo-2 OE	5mM	28
rep1	fmo-2 OE	5mM	27
rep1	fmo-2 OE	5mM	36
rep1	fmo-2 OE	5mM	15
rep1	fmo-2 OE	5mM	30
rep1	fmo-2 OE	5mM	33
rep1	fmo-2 OE	5mM	8
rep1	fmo-2 OE	5mM	33
rep1	fmo-2 OE	5mM	14
rep1	fmo-2 OE	5mM	11
rep1	fmo-2 OE	5mM	8
rep1	fmo-2 OE	5mM	5
rep1	fmo-2 OE	5mM	5
rep1	fmo-2 OE	5mM	15
rep1	fmo-2 OE	10mM	23
rep1	fmo-2 OE	10mM	15
rep1	fmo-2 OE	10mM	7
rep1	fmo-2 OE	10mM	9
rep1	fmo-2 OE	10mM	38
rep1	fmo-2 OE	10mM	9
rep1	fmo-2 OE	10mM	3
rep1	fmo-2 OE	10mM	24
rep1	fmo-2 OE	10mM	12
rep1	fmo-2 OE	10mM	33
rep1	fmo-2 OE	10mM	42
rep1	fmo-2 OE	10mM	5
rep1	fmo-2 OE	10mM	13
rep1	fmo-2 OE	10mM	43
rep1	fmo-2 OE	10mM	61
rep1	fmo-2 OE	10mM	27
rep1	fmo-2 OE	10mM	6
rep1	fmo-2 OE	10mM	39
rep2 (representative)	WT	0mM	42
rep2 (representative)	WT	0mM	41
rep2 (representative)	WT	0mM	22
rep2 (representative)	WT	0mM	33
rep2 (representative)	WT	0mM	42
rep2 (representative)	WT	0mM	55
rep2 (representative)	WT	0mM	37
rep2 (representative)	WT	0mM	60
rep2 (representative)	WT	0mM	36
rep2 (representative)	WT	0mM	59
rep2 (representative)	WT	0mM	33
rep2 (representative)	WT	0mM	15
rep2 (representative)	WT	0mM	58
rep2 (representative)	WT	0mM	73
rep2 (representative)	WT	0mM	34
rep2 (representative)	WT	0mM	38
rep2 (representative)	WT	0mM	18
rep2 (representative)	WT	0mM	47
rep2 (representative)	WT	0mM	45
rep2 (representative)	WT	0mM	45
rep2 (representative)	WT	0mM	56
rep2 (representative)	WT	2.5mM	63
rep2 (representative)	WT	2.5mM	15
rep2 (representative)	WT	2.5mM	43
rep2 (representative)	WT	2.5mM	20
rep2 (representative)	WT	2.5mM	19
rep2 (representative)	WT	2.5mM	34
rep2 (representative)	WT	2.5mM	7
rep2 (representative)	WT	2.5mM	13
rep2 (representative)	WT	2.5mM	52
rep2 (representative)	WT	2.5mM	35
rep2 (representative)	WT	2.5mM	41
rep2 (representative)	WT	2.5mM	32
rep2 (representative)	WT	2.5mM	7
rep2 (representative)	WT	2.5mM	19
rep2 (representative)	WT	2.5mM	10
rep2 (representative)	WT	2.5mM	45
rep2 (representative)	WT	2.5mM	17
rep2 (representative)	WT	2.5mM	17
rep2 (representative)	WT	2.5mM	58
rep2 (representative)	WT	2.5mM	54
rep2 (representative)	WT	5mM	9
rep2 (representative)	WT	5mM	10
rep2 (representative)	WT	5mM	19
rep2 (representative)	WT	5mM	7
rep2 (representative)	WT	5mM	23
rep2 (representative)	WT	5mM	30
rep2 (representative)	WT	5mM	18
rep2 (representative)	WT	5mM	28
rep2 (representative)	WT	5mM	14
rep2 (representative)	WT	5mM	27
rep2 (representative)	WT	5mM	41
rep2 (representative)	WT	5mM	48
rep2 (representative)	WT	5mM	31
rep2 (representative)	WT	5mM	17
rep2 (representative)	WT	5mM	30
rep2 (representative)	WT	5mM	7
rep2 (representative)	WT	5mM	36
rep2 (representative)	WT	5mM	23
rep2 (representative)	WT	5mM	13
rep2 (representative)	WT	5mM	37
rep2 (representative)	WT	10mM	22
rep2 (representative)	WT	10mM	56
rep2 (representative)	WT	10mM	45
rep2 (representative)	WT	10mM	44
rep2 (representative)	WT	10mM	16
rep2 (representative)	WT	10mM	9
rep2 (representative)	WT	10mM	34
rep2 (representative)	WT	10mM	24
rep2 (representative)	WT	10mM	31
rep2 (representative)	WT	10mM	27
rep2 (representative)	WT	10mM	30
rep2 (representative)	WT	10mM	11
rep2 (representative)	WT	10mM	8
rep2 (representative)	WT	10mM	28
rep2 (representative)	WT	10mM	33
rep2 (representative)	WT	10mM	8
rep2 (representative)	WT	10mM	22
rep2 (representative)	WT	10mM	15
rep2 (representative)	WT	10mM	16
rep2 (representative)	fmo-2 KO	0mM	8
rep2 (representative)	fmo-2 KO	0mM	10
rep2 (representative)	fmo-2 KO	0mM	19
rep2 (representative)	fmo-2 KO	0mM	8
rep2 (representative)	fmo-2 KO	0mM	9
rep2 (representative)	fmo-2 KO	0mM	19
rep2 (representative)	fmo-2 KO	0mM	14
rep2 (representative)	fmo-2 KO	0mM	17
rep2 (representative)	fmo-2 KO	0mM	10
rep2 (representative)	fmo-2 KO	0mM	10
rep2 (representative)	fmo-2 KO	0mM	16
rep2 (representative)	fmo-2 KO	0mM	16
rep2 (representative)	fmo-2 KO	0mM	27
rep2 (representative)	fmo-2 KO	0mM	12
rep2 (representative)	fmo-2 KO	0mM	23
rep2 (representative)	fmo-2 KO	0mM	15
rep2 (representative)	fmo-2 KO	0mM	13
rep2 (representative)	fmo-2 KO	0mM	13
rep2 (representative)	fmo-2 KO	0mM	13
rep2 (representative)	fmo-2 KO	0mM	18
rep2 (representative)	fmo-2 KO	0mM	19
rep2 (representative)	fmo-2 KO	2.5mM	9
rep2 (representative)	fmo-2 KO	2.5mM	12
rep2 (representative)	fmo-2 KO	2.5mM	17
rep2 (representative)	fmo-2 KO	2.5mM	4
rep2 (representative)	fmo-2 KO	2.5mM	11
rep2 (representative)	fmo-2 KO	2.5mM	11
rep2 (representative)	fmo-2 KO	2.5mM	8
rep2 (representative)	fmo-2 KO	2.5mM	20
rep2 (representative)	fmo-2 KO	2.5mM	23
rep2 (representative)	fmo-2 KO	2.5mM	21
rep2 (representative)	fmo-2 KO	2.5mM	6
rep2 (representative)	fmo-2 KO	2.5mM	9
rep2 (representative)	fmo-2 KO	2.5mM	13
rep2 (representative)	fmo-2 KO	2.5mM	6
rep2 (representative)	fmo-2 KO	2.5mM	14
rep2 (representative)	fmo-2 KO	2.5mM	10
rep2 (representative)	fmo-2 KO	2.5mM	10
rep2 (representative)	fmo-2 KO	2.5mM	12
rep2 (representative)	fmo-2 KO	2.5mM	12
rep2 (representative)	fmo-2 KO	2.5mM	10
rep2 (representative)	fmo-2 KO	5mM	11
rep2 (representative)	fmo-2 KO	5mM	13
rep2 (representative)	fmo-2 KO	5mM	12
rep2 (representative)	fmo-2 KO	5mM	10
rep2 (representative)	fmo-2 KO	5mM	14
rep2 (representative)	fmo-2 KO	5mM	14
rep2 (representative)	fmo-2 KO	5mM	6
rep2 (representative)	fmo-2 KO	5mM	6
rep2 (representative)	fmo-2 KO	5mM	12
rep2 (representative)	fmo-2 KO	5mM	9
rep2 (representative)	fmo-2 KO	5mM	4
rep2 (representative)	fmo-2 KO	5mM	10
rep2 (representative)	fmo-2 KO	5mM	7
rep2 (representative)	fmo-2 KO	5mM	10
rep2 (representative)	fmo-2 KO	5mM	7
rep2 (representative)	fmo-2 KO	5mM	8
rep2 (representative)	fmo-2 KO	5mM	8
rep2 (representative)	fmo-2 KO	5mM	19
rep2 (representative)	fmo-2 KO	5mM	13
rep2 (representative)	fmo-2 KO	5mM	17
rep2 (representative)	fmo-2 KO	10mM	11
rep2 (representative)	fmo-2 KO	10mM	22
rep2 (representative)	fmo-2 KO	10mM	13
rep2 (representative)	fmo-2 KO	10mM	6
rep2 (representative)	fmo-2 KO	10mM	18
rep2 (representative)	fmo-2 KO	10mM	12
rep2 (representative)	fmo-2 KO	10mM	16
rep2 (representative)	fmo-2 KO	10mM	9
rep2 (representative)	fmo-2 KO	10mM	27
rep2 (representative)	fmo-2 KO	10mM	20
rep2 (representative)	fmo-2 KO	10mM	7
rep2 (representative)	fmo-2 KO	10mM	8
rep2 (representative)	fmo-2 KO	10mM	10
rep2 (representative)	fmo-2 KO	10mM	10
rep2 (representative)	fmo-2 KO	10mM	12
rep2 (representative)	fmo-2 KO	10mM	15
rep2 (representative)	fmo-2 KO	10mM	12
rep2 (representative)	fmo-2 KO	10mM	11
rep2 (representative)	fmo-2 KO	10mM	5
rep2 (representative)	fmo-2 KO	10mM	29
rep2 (representative)	fmo-2 KO	10mM	9
rep2 (representative)	fmo-2 OE	0mM	9
rep2 (representative)	fmo-2 OE	0mM	16
rep2 (representative)	fmo-2 OE	0mM	8
rep2 (representative)	fmo-2 OE	0mM	29
rep2 (representative)	fmo-2 OE	0mM	65
rep2 (representative)	fmo-2 OE	0mM	23
rep2 (representative)	fmo-2 OE	0mM	11
rep2 (representative)	fmo-2 OE	0mM	4
rep2 (representative)	fmo-2 OE	0mM	10
rep2 (representative)	fmo-2 OE	0mM	27
rep2 (representative)	fmo-2 OE	0mM	27
rep2 (representative)	fmo-2 OE	0mM	50
rep2 (representative)	fmo-2 OE	0mM	12
rep2 (representative)	fmo-2 OE	0mM	25
rep2 (representative)	fmo-2 OE	0mM	31
rep2 (representative)	fmo-2 OE	0mM	47
rep2 (representative)	fmo-2 OE	0mM	54
rep2 (representative)	fmo-2 OE	0mM	42
rep2 (representative)	fmo-2 OE	0mM	26
rep2 (representative)	fmo-2 OE	0mM	21
rep2 (representative)	fmo-2 OE	2.5mM	25
rep2 (representative)	fmo-2 OE	2.5mM	28
rep2 (representative)	fmo-2 OE	2.5mM	25
rep2 (representative)	fmo-2 OE	2.5mM	27
rep2 (representative)	fmo-2 OE	2.5mM	32
rep2 (representative)	fmo-2 OE	2.5mM	31
rep2 (representative)	fmo-2 OE	2.5mM	34
rep2 (representative)	fmo-2 OE	2.5mM	31
rep2 (representative)	fmo-2 OE	2.5mM	20
rep2 (representative)	fmo-2 OE	2.5mM	29
rep2 (representative)	fmo-2 OE	2.5mM	2
rep2 (representative)	fmo-2 OE	2.5mM	46
rep2 (representative)	fmo-2 OE	2.5mM	11
rep2 (representative)	fmo-2 OE	2.5mM	12
rep2 (representative)	fmo-2 OE	2.5mM	10
rep2 (representative)	fmo-2 OE	2.5mM	30
rep2 (representative)	fmo-2 OE	2.5mM	12
rep2 (representative)	fmo-2 OE	2.5mM	9
rep2 (representative)	fmo-2 OE	2.5mM	24
rep2 (representative)	fmo-2 OE	2.5mM	13
rep2 (representative)	fmo-2 OE	5mM	41
rep2 (representative)	fmo-2 OE	5mM	14
rep2 (representative)	fmo-2 OE	5mM	36
rep2 (representative)	fmo-2 OE	5mM	25
rep2 (representative)	fmo-2 OE	5mM	7
rep2 (representative)	fmo-2 OE	5mM	47
rep2 (representative)	fmo-2 OE	5mM	41
rep2 (representative)	fmo-2 OE	5mM	45
rep2 (representative)	fmo-2 OE	5mM	30
rep2 (representative)	fmo-2 OE	5mM	37
rep2 (representative)	fmo-2 OE	5mM	20
rep2 (representative)	fmo-2 OE	5mM	41
rep2 (representative)	fmo-2 OE	5mM	24
rep2 (representative)	fmo-2 OE	5mM	27
rep2 (representative)	fmo-2 OE	5mM	41
rep2 (representative)	fmo-2 OE	5mM	44
rep2 (representative)	fmo-2 OE	5mM	28
rep2 (representative)	fmo-2 OE	5mM	12
rep2 (representative)	fmo-2 OE	10mM	23
rep2 (representative)	fmo-2 OE	10mM	25
rep2 (representative)	fmo-2 OE	10mM	34
rep2 (representative)	fmo-2 OE	10mM	19
rep2 (representative)	fmo-2 OE	10mM	19
rep2 (representative)	fmo-2 OE	10mM	15
rep2 (representative)	fmo-2 OE	10mM	17
rep2 (representative)	fmo-2 OE	10mM	20
rep2 (representative)	fmo-2 OE	10mM	28
rep2 (representative)	fmo-2 OE	10mM	31
rep2 (representative)	fmo-2 OE	10mM	21
rep2 (representative)	fmo-2 OE	10mM	27
rep2 (representative)	fmo-2 OE	10mM	22
rep2 (representative)	fmo-2 OE	10mM	33
rep2 (representative)	fmo-2 OE	10mM	31
rep2 (representative)	fmo-2 OE	10mM	16
rep2 (representative)	fmo-2 OE	10mM	19
rep2 (representative)	fmo-2 OE	10mM	38
rep2 (representative)	fmo-2 OE	10mM	41
rep3	WT	0mM	34
rep3	WT	0mM	38
rep3	WT	0mM	32
rep3	WT	0mM	55
rep3	WT	0mM	50
rep3	WT	0mM	39
rep3	WT	0mM	45
rep3	WT	0mM	52
rep3	WT	0mM	38
rep3	WT	0mM	44
rep3	WT	0mM	30
rep3	WT	0mM	30
rep3	WT	0mM	37
rep3	WT	0mM	20
rep3	WT	0mM	49
rep3	WT	0mM	47
rep3	WT	0mM	39
rep3	WT	0mM	55
rep3	WT	2.5mM	25
rep3	WT	2.5mM	37
rep3	WT	2.5mM	44
rep3	WT	2.5mM	17
rep3	WT	2.5mM	47
rep3	WT	2.5mM	39
rep3	WT	2.5mM	40
rep3	WT	2.5mM	32
rep3	WT	2.5mM	49
rep3	WT	2.5mM	49
rep3	WT	2.5mM	7
rep3	WT	2.5mM	33
rep3	WT	2.5mM	28
rep3	WT	2.5mM	43
rep3	WT	2.5mM	43
rep3	WT	2.5mM	43
rep3	WT	2.5mM	31
rep3	WT	2.5mM	38
rep3	WT	5mM	17
rep3	WT	5mM	22
rep3	WT	5mM	24
rep3	WT	5mM	26
rep3	WT	5mM	31
rep3	WT	5mM	22
rep3	WT	5mM	44
rep3	WT	5mM	38
rep3	WT	5mM	48
rep3	WT	5mM	43
rep3	WT	5mM	34
rep3	WT	5mM	28
rep3	WT	5mM	28
rep3	WT	5mM	24
rep3	WT	5mM	18
rep3	WT	5mM	47
rep3	WT	10mM	29
rep3	WT	10mM	24
rep3	WT	10mM	5
rep3	WT	10mM	18
rep3	WT	10mM	37
rep3	WT	10mM	30
rep3	WT	10mM	19
rep3	WT	10mM	44
rep3	WT	10mM	35
rep3	WT	10mM	36
rep3	WT	10mM	37
rep3	WT	10mM	12
rep3	WT	10mM	35
rep3	WT	10mM	34
rep3	WT	10mM	42
rep3	WT	10mM	36
rep3	WT	10mM	34
rep3	WT	10mM	23
rep3	fmo-2 KO	0mM	19
rep3	fmo-2 KO	0mM	10
rep3	fmo-2 KO	0mM	12
rep3	fmo-2 KO	0mM	15
rep3	fmo-2 KO	0mM	4
rep3	fmo-2 KO	0mM	9
rep3	fmo-2 KO	0mM	3
rep3	fmo-2 KO	0mM	3
rep3	fmo-2 KO	0mM	12
rep3	fmo-2 KO	0mM	19
rep3	fmo-2 KO	0mM	12
rep3	fmo-2 KO	0mM	7
rep3	fmo-2 KO	0mM	16
rep3	fmo-2 KO	0mM	3
rep3	fmo-2 KO	0mM	2
rep3	fmo-2 KO	0mM	20
rep3	fmo-2 KO	0mM	13
rep3	fmo-2 KO	0mM	11
rep3	fmo-2 KO	2.5mM	13
rep3	fmo-2 KO	2.5mM	13
rep3	fmo-2 KO	2.5mM	18
rep3	fmo-2 KO	2.5mM	3
rep3	fmo-2 KO	2.5mM	11
rep3	fmo-2 KO	2.5mM	12
rep3	fmo-2 KO	2.5mM	12
rep3	fmo-2 KO	2.5mM	12
rep3	fmo-2 KO	2.5mM	5
rep3	fmo-2 KO	2.5mM	3
rep3	fmo-2 KO	2.5mM	21
rep3	fmo-2 KO	2.5mM	16
rep3	fmo-2 KO	2.5mM	13
rep3	fmo-2 KO	2.5mM	13
rep3	fmo-2 KO	2.5mM	11
rep3	fmo-2 KO	2.5mM	18
rep3	fmo-2 KO	2.5mM	3
rep3	fmo-2 KO	2.5mM	21
rep3	fmo-2 KO	5mM	8
rep3	fmo-2 KO	5mM	15
rep3	fmo-2 KO	5mM	15
rep3	fmo-2 KO	5mM	22
rep3	fmo-2 KO	5mM	19
rep3	fmo-2 KO	5mM	18
rep3	fmo-2 KO	5mM	9
rep3	fmo-2 KO	5mM	17
rep3	fmo-2 KO	5mM	27
rep3	fmo-2 KO	5mM	18
rep3	fmo-2 KO	5mM	11
rep3	fmo-2 KO	5mM	27
rep3	fmo-2 KO	5mM	3
rep3	fmo-2 KO	5mM	15
rep3	fmo-2 KO	5mM	16
rep3	fmo-2 KO	5mM	15
rep3	fmo-2 KO	5mM	7
rep3	fmo-2 KO	10mM	21
rep3	fmo-2 KO	10mM	28
rep3	fmo-2 KO	10mM	15
rep3	fmo-2 KO	10mM	6
rep3	fmo-2 KO	10mM	19
rep3	fmo-2 KO	10mM	11
rep3	fmo-2 KO	10mM	20
rep3	fmo-2 KO	10mM	3
rep3	fmo-2 KO	10mM	19
rep3	fmo-2 KO	10mM	15
rep3	fmo-2 KO	10mM	20
rep3	fmo-2 KO	10mM	13
rep3	fmo-2 KO	10mM	17
rep3	fmo-2 KO	10mM	4
rep3	fmo-2 KO	10mM	14
rep3	fmo-2 KO	10mM	11
rep3	fmo-2 KO	10mM	18
rep3	fmo-2 KO	10mM	10
rep3	fmo-2 OE	0mM	36
rep3	fmo-2 OE	0mM	32
rep3	fmo-2 OE	0mM	30
rep3	fmo-2 OE	0mM	33
rep3	fmo-2 OE	0mM	53
rep3	fmo-2 OE	0mM	29
rep3	fmo-2 OE	0mM	21
rep3	fmo-2 OE	0mM	33
rep3	fmo-2 OE	0mM	27
rep3	fmo-2 OE	0mM	18
rep3	fmo-2 OE	0mM	19
rep3	fmo-2 OE	0mM	14
rep3	fmo-2 OE	0mM	37
rep3	fmo-2 OE	0mM	24
rep3	fmo-2 OE	0mM	17
rep3	fmo-2 OE	0mM	22
rep3	fmo-2 OE	0mM	43
rep3	fmo-2 OE	0mM	30
rep3	fmo-2 OE	2.5mM	42
rep3	fmo-2 OE	2.5mM	14
rep3	fmo-2 OE	2.5mM	14
rep3	fmo-2 OE	2.5mM	13
rep3	fmo-2 OE	2.5mM	45
rep3	fmo-2 OE	2.5mM	37
rep3	fmo-2 OE	2.5mM	44
rep3	fmo-2 OE	2.5mM	15
rep3	fmo-2 OE	2.5mM	32
rep3	fmo-2 OE	2.5mM	48
rep3	fmo-2 OE	2.5mM	31
rep3	fmo-2 OE	2.5mM	33
rep3	fmo-2 OE	2.5mM	18
rep3	fmo-2 OE	2.5mM	31
rep3	fmo-2 OE	2.5mM	37
rep3	fmo-2 OE	2.5mM	21
rep3	fmo-2 OE	2.5mM	26
rep3	fmo-2 OE	2.5mM	28
rep3	fmo-2 OE	5mM	46
rep3	fmo-2 OE	5mM	60
rep3	fmo-2 OE	5mM	43
rep3	fmo-2 OE	5mM	24
rep3	fmo-2 OE	5mM	18
rep3	fmo-2 OE	5mM	35
rep3	fmo-2 OE	5mM	51
rep3	fmo-2 OE	5mM	26
rep3	fmo-2 OE	5mM	52
rep3	fmo-2 OE	5mM	29
rep3	fmo-2 OE	5mM	16
rep3	fmo-2 OE	5mM	21
rep3	fmo-2 OE	5mM	43
rep3	fmo-2 OE	5mM	41
rep3	fmo-2 OE	5mM	48
rep3	fmo-2 OE	5mM	44
rep3	fmo-2 OE	5mM	29
rep3	fmo-2 OE	10mM	23
rep3	fmo-2 OE	10mM	51
rep3	fmo-2 OE	10mM	42
rep3	fmo-2 OE	10mM	42
rep3	fmo-2 OE	10mM	51
rep3	fmo-2 OE	10mM	25
rep3	fmo-2 OE	10mM	39
rep3	fmo-2 OE	10mM	29
Replicate 1 2-way ANOVA, Squares Entered~Genotype*serotonin
term	df	sumsq	meansq	statistic	p.value
genotype	2	1.86552	0.932762	21.4366	4.14976e-09
serotonin	3	0.840061	0.28002	6.43539	0.000359955
genotype:serotonin	6	4.02816	0.67136	15.4291	2.41327e-14
Residuals	187	8.13685	0.0435126	NA	NA
Replicate 2 2-way ANOVA, Squares Entered~Genotype*serotonin
term	df	sumsq	meansq	statistic	p.value
genotype	2	7.84269	3.92134	53.5311	9.00612e-20
serotonin	3	1.11389	0.371297	5.06866	0.00204275
genotype:serotonin	6	1.9086	0.3181	4.34245	0.000359441	***
Residuals	227	16.6286	0.0732536	NA	NA
Replicate 3 2-way ANOVA, Squares Entered~Genotype*serotonin
term	df	sumsq	meansq	statistic	p.value
genotype	2	11.4462	5.72312	104.811	2.11311e-31
serotonin	3	0.0691486	0.0230495	0.42212	0.737348
genotype:serotonin	6	1.51825	0.253041	4.63409	0.000202743
Residuals	190	10.3748	0.0546042	NA	NA
Replicate 1, 2-way ANOVA post-hoc tukey HSD test
term	contrast	null.value	estimate	conf.low	conf.high	adj.p.value
genotype	fmo-2 OE-fmo-2 KO	0	0.141684	0.0592595	0.224109	0.000211217
genotype	WT-fmo-2 KO	0	0.239242	0.151435	0.327049	2.99209e-09
genotype	WT-fmo-2 OE	0	0.0975576	0.00948051	0.185635	0.0258744
serotonin	10mM-0mM	0	-0.136444	-0.244593	-0.0282962	0.00694569
serotonin	2.5mM-0mM	0	-0.158222	-0.26637	-0.050074	0.00114479
serotonin	5mM-0mM	0	-0.151444	-0.260143	-0.0427453	0.00219479
serotonin	2.5mM-10mM	0	-0.0217778	-0.129926	0.0863705	0.953707
serotonin	5mM-10mM	0	-0.0149995	-0.123698	0.0936991	0.984275
serotonin	5mM-2.5mM	0	0.00677826	-0.10192	0.115477	0.998492
genotype:serotonin	fmo-2 OE:0mM-fmo-2 KO:0mM	0	0.0246914	-0.205459	0.254841	1
genotype:serotonin	WT:0mM-fmo-2 KO:0mM	0	0.691358	0.445317	0.937399	8.17124e-14
genotype:serotonin	fmo-2 KO:10mM-fmo-2 KO:0mM	0	0.0160494	-0.214101	0.2462	1
genotype:serotonin	fmo-2 OE:10mM-fmo-2 KO:0mM	0	0.196296	-0.0338538	0.426446	0.179053
genotype:serotonin	WT:10mM-fmo-2 KO:0mM	0	-0.0372134	-0.283254	0.208827	0.999997
genotype:serotonin	fmo-2 KO:2.5mM-fmo-2 KO:0mM	0	-0.037037	-0.267187	0.193113	0.999995
genotype:serotonin	fmo-2 OE:2.5mM-fmo-2 KO:0mM	0	0.0876543	-0.142496	0.317804	0.98286
genotype:serotonin	WT:2.5mM-fmo-2 KO:0mM	0	0.0929453	-0.153096	0.338986	0.983923
genotype:serotonin	fmo-2 KO:5mM-fmo-2 KO:0mM	0	-0.0864198	-0.31657	0.14373	0.984669
genotype:serotonin	fmo-2 OE:5mM-fmo-2 KO:0mM	0	0.152796	-0.0807142	0.386306	0.576332
genotype:serotonin	WT:5mM-fmo-2 KO:0mM	0	0.102469	-0.143572	0.34851	0.966283
genotype:serotonin	WT:0mM-fmo-2 OE:0mM	0	0.666667	0.420626	0.912707	9.9476e-14
genotype:serotonin	fmo-2 KO:10mM-fmo-2 OE:0mM	0	-0.00864198	-0.238792	0.221508	1
genotype:serotonin	fmo-2 OE:10mM-fmo-2 OE:0mM	0	0.171605	-0.0585452	0.401755	0.366755
genotype:serotonin	WT:10mM-fmo-2 OE:0mM	0	-0.0619048	-0.307946	0.184136	0.999547
genotype:serotonin	fmo-2 KO:2.5mM-fmo-2 OE:0mM	0	-0.0617284	-0.291879	0.168422	0.999173
genotype:serotonin	fmo-2 OE:2.5mM-fmo-2 OE:0mM	0	0.062963	-0.167187	0.293113	0.999006
genotype:serotonin	WT:2.5mM-fmo-2 OE:0mM	0	0.068254	-0.177787	0.314295	0.99887
genotype:serotonin	fmo-2 KO:5mM-fmo-2 OE:0mM	0	-0.111111	-0.341261	0.119039	0.907891
genotype:serotonin	fmo-2 OE:5mM-fmo-2 OE:0mM	0	0.128105	-0.105406	0.361615	0.807359
genotype:serotonin	WT:5mM-fmo-2 OE:0mM	0	0.0777778	-0.168263	0.323819	0.996348
genotype:serotonin	fmo-2 KO:10mM-WT:0mM	0	-0.675309	-0.921349	-0.429268	9.19265e-14
genotype:serotonin	fmo-2 OE:10mM-WT:0mM	0	-0.495062	-0.741103	-0.249021	1.94621e-08
genotype:serotonin	WT:10mM-WT:0mM	0	-0.728571	-0.989537	-0.467606	8.74856e-14
genotype:serotonin	fmo-2 KO:2.5mM-WT:0mM	0	-0.728395	-0.974436	-0.482354	8.04912e-14
genotype:serotonin	fmo-2 OE:2.5mM-WT:0mM	0	-0.603704	-0.849745	-0.357663	4.08917e-12
genotype:serotonin	WT:2.5mM-WT:0mM	0	-0.598413	-0.859378	-0.337447	9.69701e-11
genotype:serotonin	fmo-2 KO:5mM-WT:0mM	0	-0.777778	-1.02382	-0.531737	7.08322e-14
genotype:serotonin	fmo-2 OE:5mM-WT:0mM	0	-0.538562	-0.787749	-0.289375	1.22161e-09
genotype:serotonin	WT:5mM-WT:0mM	0	-0.588889	-0.849855	-0.327923	1.97068e-10
genotype:serotonin	fmo-2 OE:10mM-fmo-2 KO:10mM	0	0.180247	-0.0499032	0.410397	0.291732
genotype:serotonin	WT:10mM-fmo-2 KO:10mM	0	-0.0532628	-0.299304	0.192778	0.999895
genotype:serotonin	fmo-2 KO:2.5mM-fmo-2 KO:10mM	0	-0.0530864	-0.283237	0.177064	0.999804
genotype:serotonin	fmo-2 OE:2.5mM-fmo-2 KO:10mM	0	0.0716049	-0.158545	0.301755	0.996824
genotype:serotonin	WT:2.5mM-fmo-2 KO:10mM	0	0.0768959	-0.169145	0.322937	0.996695
genotype:serotonin	fmo-2 KO:5mM-fmo-2 KO:10mM	0	-0.102469	-0.332619	0.127681	0.9459
genotype:serotonin	fmo-2 OE:5mM-fmo-2 KO:10mM	0	0.136747	-0.0967636	0.370257	0.733584
genotype:serotonin	WT:5mM-fmo-2 KO:10mM	0	0.0864198	-0.159621	0.332461	0.991062
genotype:serotonin	WT:10mM-fmo-2 OE:10mM	0	-0.23351	-0.479551	0.0125311	0.080568
genotype:serotonin	fmo-2 KO:2.5mM-fmo-2 OE:10mM	0	-0.233333	-0.463483	-0.00318321	0.0436587
genotype:serotonin	fmo-2 OE:2.5mM-fmo-2 OE:10mM	0	-0.108642	-0.338792	0.121508	0.920158
genotype:serotonin	WT:2.5mM-fmo-2 OE:10mM	0	-0.103351	-0.349392	0.14269	0.964116
genotype:serotonin	fmo-2 KO:5mM-fmo-2 OE:10mM	0	-0.282716	-0.512866	-0.0525659	0.00395456
genotype:serotonin	fmo-2 OE:5mM-fmo-2 OE:10mM	0	-0.0435004	-0.277011	0.19001	0.999977
genotype:serotonin	WT:5mM-fmo-2 OE:10mM	0	-0.0938272	-0.339868	0.152214	0.982686
genotype:serotonin	fmo-2 KO:2.5mM-WT:10mM	0	0.000176367	-0.245864	0.246217	1
genotype:serotonin	fmo-2 OE:2.5mM-WT:10mM	0	0.124868	-0.121173	0.370909	0.875172
genotype:serotonin	WT:2.5mM-WT:10mM	0	0.130159	-0.130807	0.391124	0.887459
genotype:serotonin	fmo-2 KO:5mM-WT:10mM	0	-0.0492063	-0.295247	0.196834	0.999952
genotype:serotonin	fmo-2 OE:5mM-WT:10mM	0	0.190009	-0.0591773	0.439196	0.331869
genotype:serotonin	WT:5mM-WT:10mM	0	0.139683	-0.121283	0.400648	0.831159
genotype:serotonin	fmo-2 OE:2.5mM-fmo-2 KO:2.5mM	0	0.124691	-0.105459	0.354841	0.819722
genotype:serotonin	WT:2.5mM-fmo-2 KO:2.5mM	0	0.129982	-0.116058	0.376023	0.842902
genotype:serotonin	fmo-2 KO:5mM-fmo-2 KO:2.5mM	0	-0.0493827	-0.279533	0.180767	0.999904
genotype:serotonin	fmo-2 OE:5mM-fmo-2 KO:2.5mM	0	0.189833	-0.0436772	0.423343	0.239171
genotype:serotonin	WT:5mM-fmo-2 KO:2.5mM	0	0.139506	-0.106535	0.385547	0.772008
genotype:serotonin	WT:2.5mM-fmo-2 OE:2.5mM	0	0.00529101	-0.24075	0.251332	1
genotype:serotonin	fmo-2 KO:5mM-fmo-2 OE:2.5mM	0	-0.174074	-0.404224	0.056076	0.3444
genotype:serotonin	fmo-2 OE:5mM-fmo-2 OE:2.5mM	0	0.0651416	-0.168369	0.298652	0.99881
genotype:serotonin	WT:5mM-fmo-2 OE:2.5mM	0	0.0148148	-0.231226	0.260856	1
genotype:serotonin	fmo-2 KO:5mM-WT:2.5mM	0	-0.179365	-0.425406	0.0666757	0.402661
genotype:serotonin	fmo-2 OE:5mM-WT:2.5mM	0	0.0598506	-0.189336	0.309037	0.99971
genotype:serotonin	WT:5mM-WT:2.5mM	0	0.00952381	-0.251442	0.27049	1
genotype:serotonin	fmo-2 OE:5mM-fmo-2 KO:5mM	0	0.239216	0.00570553	0.472726	0.0392809
genotype:serotonin	WT:5mM-fmo-2 KO:5mM	0	0.188889	-0.0571519	0.43493	0.321502
genotype:serotonin	WT:5mM-fmo-2 OE:5mM	0	-0.0503268	-0.299513	0.19886	0.999947
Replicate 1, 2-way ANOVA post-hoc tukey HSD test
term	contrast	null.value	estimate	conf.low	conf.high	adj.p.value
genotype	fmo-2 OE-fmo-2 KO	0	0.322534	0.221207	0.423861	4.04e-12
genotype	WT-fmo-2 KO	0	0.420278	0.319936	0.52062	2.78e-15
genotype	WT-fmo-2 OE	0	0.0977439	-0.00419434	0.199682	0.063333
serotonin	10mM-0mM	0	-0.157388	-0.28479	-0.029986	0.00855831
serotonin	2.5mM-0mM	0	-0.154371	-0.281228	-0.0275138	0.00995898
serotonin	5mM-0mM	0	-0.155453	-0.283416	-0.0274888	0.0101283
serotonin	2.5mM-10mM	0	0.00301729	-0.125416	0.131451	0.999919
serotonin	5mM-10mM	0	0.0019356	-0.127591	0.131462	0.999979
serotonin	5mM-2.5mM	0	-0.00108169	-0.130072	0.127909	0.999996
genotype:serotonin	fmo-2 OE:0mM-fmo-2 KO:0mM	0	0.28667	0.00739568	0.565945	0.0384139
genotype:serotonin	WT:0mM-fmo-2 KO:0mM	0	0.652418	0.376571	0.928266	1.38e-11
genotype:serotonin	fmo-2 KO:10mM-fmo-2 KO:0mM	0	-0.0303712	-0.306219	0.245477	1	KO 10	NS
genotype:serotonin	fmo-2 OE:10mM-fmo-2 KO:0mM	0	0.247943	-0.0350713	0.530957	0.150418
genotype:serotonin	WT:10mM-fmo-2 KO:0mM	0	0.247943	-0.0350713	0.530957	0.150418
genotype:serotonin	fmo-2 KO:2.5mM-fmo-2 KO:0mM	0	-0.0664792	-0.345754	0.212796	0.999744	KO 2.5	NS
genotype:serotonin	fmo-2 OE:2.5mM-fmo-2 KO:0mM	0	0.185096	-0.0941791	0.46437	0.55946
genotype:serotonin	WT:2.5mM-fmo-2 KO:0mM	0	0.362261	0.0829862	0.641536	0.00159332
genotype:serotonin	fmo-2 KO:5mM-fmo-2 KO:0mM	0	-0.0995501	-0.378825	0.179725	0.990199	KO 5	NS
genotype:serotonin	fmo-2 OE:5mM-fmo-2 KO:0mM	0	0.387327	0.100215	0.674438	0.00079091
genotype:serotonin	WT:5mM-fmo-2 KO:0mM	0	0.205174	-0.0741004	0.484449	0.392838
genotype:serotonin	WT:0mM-fmo-2 OE:0mM	0	0.365748	0.0864733	0.645023	0.00134948
genotype:serotonin	fmo-2 KO:10mM-fmo-2 OE:0mM	0	-0.317042	-0.596316	-0.0377669	0.0118397
genotype:serotonin	fmo-2 OE:10mM-fmo-2 OE:0mM	0	-0.0387277	-0.325083	0.247627	0.999999	OE 10	NS
genotype:serotonin	WT:10mM-fmo-2 OE:0mM	0	-0.0387277	-0.325083	0.247627	0.999999
genotype:serotonin	fmo-2 KO:2.5mM-fmo-2 OE:0mM	0	-0.35315	-0.63581	-0.0704896	0.00296451
genotype:serotonin	fmo-2 OE:2.5mM-fmo-2 OE:0mM	0	-0.101575	-0.384235	0.181085	0.989528	OE 2.5	NS
genotype:serotonin	WT:2.5mM-fmo-2 OE:0mM	0	0.0755906	-0.207069	0.358251	0.999224
genotype:serotonin	fmo-2 KO:5mM-fmo-2 OE:0mM	0	-0.38622	-0.66888	-0.10356	0.000622329
genotype:serotonin	fmo-2 OE:5mM-fmo-2 OE:0mM	0	0.100656	-0.189749	0.391062	0.992228	OE 5	NS
genotype:serotonin	WT:5mM-fmo-2 OE:0mM	0	-0.0814961	-0.364156	0.201164	0.998446
genotype:serotonin	fmo-2 KO:10mM-WT:0mM	0	-0.68279	-0.958638	-0.406942	1.47e-12
genotype:serotonin	fmo-2 OE:10mM-WT:0mM	0	-0.404476	-0.68749	-0.121462	0.000255097
genotype:serotonin	WT:10mM-WT:0mM	0	-0.404476	-0.68749	-0.121462	0.000255097	WT 10	****
genotype:serotonin	fmo-2 KO:2.5mM-WT:0mM	0	-0.718898	-0.998172	-0.439623	2.61e-13
genotype:serotonin	fmo-2 OE:2.5mM-WT:0mM	0	-0.467323	-0.746598	-0.188048	5.78e-06
genotype:serotonin	WT:2.5mM-WT:0mM	0	-0.290157	-0.569432	-0.0108827	0.0338146	NS 2.5	*
genotype:serotonin	fmo-2 KO:5mM-WT:0mM	0	-0.751969	-1.03124	-0.472694	9.34e-14
genotype:serotonin	fmo-2 OE:5mM-WT:0mM	0	-0.265092	-0.552203	0.0220198	0.101533
genotype:serotonin	WT:5mM-WT:0mM	0	-0.447244	-0.726519	-0.167969	1.85e-05	WT 5	****
genotype:serotonin	fmo-2 OE:10mM-fmo-2 KO:10mM	0	0.278314	-0.0047001	0.561328	0.0587018
genotype:serotonin	WT:10mM-fmo-2 KO:10mM	0	0.278314	-0.0047001	0.561328	0.0587018
genotype:serotonin	fmo-2 KO:2.5mM-fmo-2 KO:10mM	0	-0.036108	-0.315383	0.243167	1
genotype:serotonin	fmo-2 OE:2.5mM-fmo-2 KO:10mM	0	0.215467	-0.0638079	0.494742	0.316122
genotype:serotonin	WT:2.5mM-fmo-2 KO:10mM	0	0.392632	0.113357	0.671907	0.000356516
genotype:serotonin	fmo-2 KO:5mM-fmo-2 KO:10mM	0	-0.0691789	-0.348454	0.210096	0.999624
genotype:serotonin	fmo-2 OE:5mM-fmo-2 KO:10mM	0	0.417698	0.130586	0.704809	0.000175395
genotype:serotonin	WT:5mM-fmo-2 KO:10mM	0	0.235546	-0.0437292	0.51482	0.193409
genotype:serotonin	WT:10mM-fmo-2 OE:10mM	0	8.88e-16	-0.290003	0.290003	1
genotype:serotonin	fmo-2 KO:2.5mM-fmo-2 OE:10mM	0	-0.314422	-0.600777	-0.0280668	0.0180066
genotype:serotonin	fmo-2 OE:2.5mM-fmo-2 OE:10mM	0	-0.0628471	-0.349202	0.223508	0.999884
genotype:serotonin	WT:2.5mM-fmo-2 OE:10mM	0	0.114318	-0.172037	0.400673	0.975996
genotype:serotonin	fmo-2 KO:5mM-fmo-2 OE:10mM	0	-0.347493	-0.633848	-0.0611377	0.00465237
genotype:serotonin	fmo-2 OE:5mM-fmo-2 OE:10mM	0	0.139384	-0.154619	0.433387	0.919489
genotype:serotonin	WT:5mM-fmo-2 OE:10mM	0	-0.0427683	-0.329123	0.243587	0.999998
genotype:serotonin	fmo-2 KO:2.5mM-WT:10mM	0	-0.314422	-0.600777	-0.0280668	0.0180066
genotype:serotonin	fmo-2 OE:2.5mM-WT:10mM	0	-0.0628471	-0.349202	0.223508	0.999884
genotype:serotonin	WT:2.5mM-WT:10mM	0	0.114318	-0.172037	0.400673	0.975996
genotype:serotonin	fmo-2 KO:5mM-WT:10mM	0	-0.347493	-0.633848	-0.0611377	0.00465237
genotype:serotonin	fmo-2 OE:5mM-WT:10mM	0	0.139384	-0.154619	0.433387	0.919489
genotype:serotonin	WT:5mM-WT:10mM	0	-0.0427683	-0.329123	0.243587	0.999998
genotype:serotonin	fmo-2 OE:2.5mM-fmo-2 KO:2.5mM	0	0.251575	-0.0310852	0.534235	0.134413
genotype:serotonin	WT:2.5mM-fmo-2 KO:2.5mM	0	0.42874	0.14608	0.7114	6.93e-05
genotype:serotonin	fmo-2 KO:5mM-fmo-2 KO:2.5mM	0	-0.0330709	-0.315731	0.249589	1
genotype:serotonin	fmo-2 OE:5mM-fmo-2 KO:2.5mM	0	0.453806	0.1634	0.744211	3.42e-05
genotype:serotonin	WT:5mM-fmo-2 KO:2.5mM	0	0.271654	-0.0110065	0.554314	0.0723966
genotype:serotonin	WT:2.5mM-fmo-2 OE:2.5mM	0	0.177165	-0.105495	0.459825	0.644594
genotype:serotonin	fmo-2 KO:5mM-fmo-2 OE:2.5mM	0	-0.284646	-0.567306	-0.00198567	0.046666
genotype:serotonin	fmo-2 OE:5mM-fmo-2 OE:2.5mM	0	0.202231	-0.0881746	0.492637	0.479822
genotype:serotonin	WT:5mM-fmo-2 OE:2.5mM	0	0.0200787	-0.262581	0.302739	1
genotype:serotonin	fmo-2 KO:5mM-WT:2.5mM	0	-0.461811	-0.744471	-0.179151	1.1e-05
genotype:serotonin	fmo-2 OE:5mM-WT:2.5mM	0	0.0250656	-0.26534	0.315471	1
genotype:serotonin	WT:5mM-WT:2.5mM	0	-0.157087	-0.439747	0.125573	0.796725
genotype:serotonin	fmo-2 OE:5mM-fmo-2 KO:5mM	0	0.486877	0.196471	0.777282	5.48e-06
genotype:serotonin	WT:5mM-fmo-2 KO:5mM	0	0.304724	0.0220644	0.587384	0.0223897
genotype:serotonin	WT:5mM-fmo-2 OE:5mM	0	-0.182152	-0.472558	0.108253	0.643535
Replicate 3, 2-way ANOVA post-hoc tukey HSD test
term	contrast	null.value	estimate	conf.low	conf.high	adj.p.value
genotype	fmo-2 OE-fmo-2 KO	0	0.471387	0.37502	0.567754	0
genotype	WT-fmo-2 KO	0	0.519245	0.42627	0.61222	0
genotype	WT-fmo-2 OE	0	0.0478575	-0.0488269	0.144542	0.472995
serotonin	10mM-0mM	0	-0.011924	-0.134929	0.111081	0.994416
serotonin	2.5mM-0mM	0	-0.0227066	-0.139267	0.0938539	0.957834
serotonin	5mM-0mM	0	0.0267416	-0.0921273	0.145611	0.937077
serotonin	2.5mM-10mM	0	-0.0107826	-0.133788	0.112223	0.995853
serotonin	5mM-10mM	0	0.0386656	-0.0865291	0.16386	0.854115
serotonin	5mM-2.5mM	0	0.0494483	-0.0694206	0.168317	0.703247
genotype:serotonin	fmo-2 OE:0mM-fmo-2 KO:0mM	0	0.446866	0.189098	0.704635	2.4299e-06
genotype:serotonin	WT:0mM-fmo-2 KO:0mM	0	0.741144	0.483376	0.998913	5.68434e-14
genotype:serotonin	fmo-2 KO:10mM-fmo-2 KO:0mM	0	0.100817	-0.156951	0.358586	0.978986
genotype:serotonin	fmo-2 OE:10mM-fmo-2 KO:0mM	0	0.666894	0.338302	0.995485	1.37978e-08
genotype:serotonin	WT:10mM-fmo-2 KO:0mM	0	0.463215	0.205447	0.720984	8.38927e-07
genotype:serotonin	fmo-2 KO:2.5mM-fmo-2 KO:0mM	0	0.0381471	-0.219621	0.295916	0.999998
genotype:serotonin	fmo-2 OE:2.5mM-fmo-2 KO:0mM	0	0.461853	0.204084	0.719621	9.17575e-07
genotype:serotonin	WT:2.5mM-fmo-2 KO:0mM	0	0.619891	0.362123	0.877659	1.01904e-11
genotype:serotonin	fmo-2 KO:5mM-fmo-2 KO:0mM	0	0.11909	-0.142442	0.380621	0.937104
genotype:serotonin	fmo-2 OE:5mM-fmo-2 KO:0mM	0	0.644174	0.382642	0.905705	3.19045e-12
genotype:serotonin	WT:5mM-fmo-2 KO:0mM	0	0.498297	0.232595	0.763999	2.17652e-07
genotype:serotonin	WT:0mM-fmo-2 OE:0mM	0	0.294278	0.0365096	0.552046	0.0111184
genotype:serotonin	fmo-2 KO:10mM-fmo-2 OE:0mM	0	-0.346049	-0.603817	-0.0882807	0.000899081
genotype:serotonin	fmo-2 OE:10mM-fmo-2 OE:0mM	0	0.220027	-0.108564	0.548619	0.540285
genotype:serotonin	WT:10mM-fmo-2 OE:0mM	0	0.0163488	-0.24142	0.274117	1
genotype:serotonin	fmo-2 KO:2.5mM-fmo-2 OE:0mM	0	-0.408719	-0.666488	-0.150951	2.6136e-05
genotype:serotonin	fmo-2 OE:2.5mM-fmo-2 OE:0mM	0	0.0149864	-0.242782	0.272755	1
genotype:serotonin	WT:2.5mM-fmo-2 OE:0mM	0	0.173025	-0.0847438	0.430793	0.536401
genotype:serotonin	fmo-2 KO:5mM-fmo-2 OE:0mM	0	-0.327777	-0.589308	-0.0662453	0.00288901
genotype:serotonin	fmo-2 OE:5mM-fmo-2 OE:0mM	0	0.197307	-0.0642243	0.458839	0.348558
genotype:serotonin	WT:5mM-fmo-2 OE:0mM	0	0.0514305	-0.214271	0.317132	0.999966
genotype:serotonin	fmo-2 KO:10mM-WT:0mM	0	-0.640327	-0.898095	-0.382559	2.09677e-12
genotype:serotonin	fmo-2 OE:10mM-WT:0mM	0	-0.0742507	-0.402842	0.254341	0.99984
genotype:serotonin	WT:10mM-WT:0mM	0	-0.277929	-0.535698	-0.0201608	0.0224711
genotype:serotonin	fmo-2 KO:2.5mM-WT:0mM	0	-0.702997	-0.960766	-0.445229	6.03961e-14
genotype:serotonin	fmo-2 OE:2.5mM-WT:0mM	0	-0.279292	-0.53706	-0.0215232	0.02123
genotype:serotonin	WT:2.5mM-WT:0mM	0	-0.121253	-0.379022	0.136515	0.922081
genotype:serotonin	fmo-2 KO:5mM-WT:0mM	0	-0.622055	-0.883586	-0.360523	1.72188e-11
genotype:serotonin	fmo-2 OE:5mM-WT:0mM	0	-0.0969707	-0.358502	0.164561	0.986167
genotype:serotonin	WT:5mM-WT:0mM	0	-0.242847	-0.508549	0.0228541	0.1096
genotype:serotonin	fmo-2 OE:10mM-fmo-2 KO:10mM	0	0.566076	0.237485	0.894668	2.90762e-06
genotype:serotonin	WT:10mM-fmo-2 KO:10mM	0	0.362398	0.104629	0.620166	0.000374752
genotype:serotonin	fmo-2 KO:2.5mM-fmo-2 KO:10mM	0	-0.0626703	-0.320439	0.195098	0.999675
genotype:serotonin	fmo-2 OE:2.5mM-fmo-2 KO:10mM	0	0.361035	0.103267	0.618804	0.000403651
genotype:serotonin	WT:2.5mM-fmo-2 KO:10mM	0	0.519074	0.261305	0.776842	1.84279e-08
genotype:serotonin	fmo-2 KO:5mM-fmo-2 KO:10mM	0	0.0182722	-0.243259	0.279804	1
genotype:serotonin	fmo-2 OE:5mM-fmo-2 KO:10mM	0	0.543356	0.281825	0.804888	5.68811e-09
genotype:serotonin	WT:5mM-fmo-2 KO:10mM	0	0.39748	0.131778	0.663181	0.000101913
genotype:serotonin	WT:10mM-fmo-2 OE:10mM	0	-0.203678	-0.53227	0.124913	0.657687
genotype:serotonin	fmo-2 KO:2.5mM-fmo-2 OE:10mM	0	-0.628747	-0.957338	-0.300155	1.11545e-07
genotype:serotonin	fmo-2 OE:2.5mM-fmo-2 OE:10mM	0	-0.205041	-0.533632	0.123551	0.648103
genotype:serotonin	WT:2.5mM-fmo-2 OE:10mM	0	-0.0470027	-0.375594	0.281589	0.999998
genotype:serotonin	fmo-2 KO:5mM-fmo-2 OE:10mM	0	-0.547804	-0.879356	-0.216252	9.14099e-06
genotype:serotonin	fmo-2 OE:5mM-fmo-2 OE:10mM	0	-0.02272	-0.354272	0.308832	1
genotype:serotonin	WT:5mM-fmo-2 OE:10mM	0	-0.168597	-0.503448	0.166254	0.881081
genotype:serotonin	fmo-2 KO:2.5mM-WT:10mM	0	-0.425068	-0.682836	-0.1673	9.62276e-06
genotype:serotonin	fmo-2 OE:2.5mM-WT:10mM	0	-0.0013624	-0.259131	0.256406	1
genotype:serotonin	WT:2.5mM-WT:10mM	0	0.156676	-0.101093	0.414444	0.685132
genotype:serotonin	fmo-2 KO:5mM-WT:10mM	0	-0.344126	-0.605657	-0.0825941	0.00128491
genotype:serotonin	fmo-2 OE:5mM-WT:10mM	0	0.180958	-0.0805731	0.44249	0.48753
genotype:serotonin	WT:5mM-WT:10mM	0	0.0350817	-0.23062	0.300783	0.999999
genotype:serotonin	fmo-2 OE:2.5mM-fmo-2 KO:2.5mM	0	0.423706	0.165937	0.681474	1.04699e-05
genotype:serotonin	WT:2.5mM-fmo-2 KO:2.5mM	0	0.581744	0.323976	0.839512	1.88455e-10
genotype:serotonin	fmo-2 KO:5mM-fmo-2 KO:2.5mM	0	0.0809425	-0.180589	0.342474	0.996976
genotype:serotonin	fmo-2 OE:5mM-fmo-2 KO:2.5mM	0	0.606027	0.344495	0.867558	5.78844e-11
genotype:serotonin	WT:5mM-fmo-2 KO:2.5mM	0	0.46015	0.194448	0.725851	2.50204e-06
genotype:serotonin	WT:2.5mM-fmo-2 OE:2.5mM	0	0.158038	-0.0997302	0.415807	0.673157
genotype:serotonin	fmo-2 KO:5mM-fmo-2 OE:2.5mM	0	-0.342763	-0.604295	-0.0812317	0.00137664
genotype:serotonin	fmo-2 OE:5mM-fmo-2 OE:2.5mM	0	0.182321	-0.0792107	0.443852	0.475356
genotype:serotonin	WT:5mM-fmo-2 OE:2.5mM	0	0.0364441	-0.229257	0.302146	0.999999
genotype:serotonin	fmo-2 KO:5mM-WT:2.5mM	0	-0.500801	-0.762333	-0.23927	1.0878e-07
genotype:serotonin	fmo-2 OE:5mM-WT:2.5mM	0	0.0242827	-0.237249	0.285814	1
genotype:serotonin	WT:5mM-WT:2.5mM	0	-0.121594	-0.387296	0.144108	0.934968
genotype:serotonin	fmo-2 OE:5mM-fmo-2 KO:5mM	0	0.525084	0.259843	0.790326	3.41949e-08
genotype:serotonin	WT:5mM-fmo-2 KO:5mM	0	0.379207	0.109853	0.648561	0.000364672
genotype:serotonin	WT:5mM-fmo-2 OE:5mM	0	-0.145877	-0.415231	0.123477	0.820313

## Sheet: F4E
all raw data, three replicates
genotype	squares crossed	replicate
fmo-2 KO	47	rep1
fmo-2 KO	10	rep1
fmo-2 KO	53	rep1
fmo-2 KO	28	rep1
fmo-2 KO	15	rep1
fmo-2 KO	38	rep1
fmo-2 KO	45	rep1
fmo-2 KO	21	rep1
fmo-2 KO	22	rep1
fmo-2 KO	25	rep1
fmo-2 KO	20	rep1
fmo-2 KO	22	rep1
fmo-2 KO	24	rep1
fmo-2 KO	50	rep1
fmo-2 KO	51	rep1
fmo-2 KO	21	rep1
fmo-2 KO	19	rep1
fmo-2 KO	33	rep1
fmo-2 KO	32	rep1
fmo-2 KO	12	rep1
fmo-2 KO	26	rep1
fmo-2 KO	24	rep1
fmo-2 KO	53	rep1
fmo-2 KO	35	rep1
fmo-2 KO	22	rep1
fmo-2 KO	15	rep1
fmo-2 KO	24	rep1
fmo-2 KO	12	rep1
fmo-2 KO	25	rep1
WT	97	rep1
WT	90	rep1
WT	94	rep1
WT	87	rep1
WT	96	rep1
WT	55	rep1
WT	84	rep1
WT	88	rep1
WT	90	rep1
WT	104	rep1
WT	108	rep1
WT	104	rep1
WT	98	rep1
WT	107	rep1
WT	106	rep1
WT	106	rep1
WT	99	rep1
WT	103	rep1
WT	96	rep1
WT	92	rep1
WT	104	rep1
WT	104	rep1
WT	92	rep1
WT	67	rep1
WT	71	rep1
WT	25	rep1
WT	97	rep1
WT	108	rep1
WT	73	rep1
WT	95	rep1
WT	77	rep1
tph-1	71	rep1
tph-1	94	rep1
tph-1	106	rep1
tph-1	100	rep1
tph-1	82	rep1
tph-1	88	rep1
tph-1	73	rep1
tph-1	94	rep1
tph-1	76	rep1
tph-1	92	rep1
tph-1	89	rep1
tph-1	96	rep1
tph-1	79	rep1
tph-1	100	rep1
tph-1	93	rep1
tph-1	57	rep1
tph-1	99	rep1
tph-1	96	rep1
tph-1	96	rep1
tph-1	85	rep1
tph-1	82	rep1
tph-1	100	rep1
tph-1	87	rep1
tph-1	102	rep1
tph-1	81	rep1
tph-1	88	rep1
tph-1	106	rep1
tph-1	96	rep1
tph-1	105	rep1
tph-1	98	rep1
fmo-2; tph-1	96	rep1
fmo-2; tph-1	57	rep1
fmo-2; tph-1	95	rep1
fmo-2; tph-1	56	rep1
fmo-2; tph-1	68	rep1
fmo-2; tph-1	30	rep1
fmo-2; tph-1	30	rep1
fmo-2; tph-1	34	rep1
fmo-2; tph-1	72	rep1
fmo-2; tph-1	106	rep1
fmo-2; tph-1	27	rep1
fmo-2; tph-1	26	rep1
fmo-2; tph-1	33	rep1
fmo-2; tph-1	34	rep1
fmo-2; tph-1	82	rep1
fmo-2; tph-1	56	rep1
fmo-2; tph-1	25	rep1
fmo-2; tph-1	63	rep1
fmo-2; tph-1	87	rep1
fmo-2; tph-1	74	rep1
fmo-2; tph-1	71	rep1
fmo-2; tph-1	41	rep1
fmo-2; tph-1	50	rep1
fmo-2; tph-1	20	rep1
fmo-2; tph-1	69	rep1
fmo-2; tph-1	50	rep1
fmo-2; tph-1	24	rep1
WT	48	rep2 (representative)
WT	57	rep2 (representative)
WT	60	rep2 (representative)
WT	54	rep2 (representative)
WT	56	rep2 (representative)
WT	63	rep2 (representative)
WT	49	rep2 (representative)
WT	60	rep2 (representative)
WT	64	rep2 (representative)
WT	64	rep2 (representative)
WT	65	rep2 (representative)
WT	50	rep2 (representative)
WT	54	rep2 (representative)
WT	43	rep2 (representative)
WT	65	rep2 (representative)
WT	42	rep2 (representative)
WT	52	rep2 (representative)
WT	54	rep2 (representative)
WT	63	rep2 (representative)
WT	60	rep2 (representative)
WT	42	rep2 (representative)
WT	51	rep2 (representative)
WT	56	rep2 (representative)
WT	39	rep2 (representative)
WT	48	rep2 (representative)
WT	36	rep2 (representative)
WT	54	rep2 (representative)
WT	60	rep2 (representative)
WT	67	rep2 (representative)
WT	52	rep2 (representative)
fmo-2 KO	43	rep2 (representative)
fmo-2 KO	42	rep2 (representative)
fmo-2 KO	29	rep2 (representative)
fmo-2 KO	56	rep2 (representative)
fmo-2 KO	21	rep2 (representative)
fmo-2 KO	29	rep2 (representative)
fmo-2 KO	26	rep2 (representative)
fmo-2 KO	18	rep2 (representative)
fmo-2 KO	15	rep2 (representative)
fmo-2 KO	30	rep2 (representative)
fmo-2 KO	34	rep2 (representative)
fmo-2 KO	19	rep2 (representative)
fmo-2 KO	35	rep2 (representative)
fmo-2 KO	26	rep2 (representative)
fmo-2 KO	36	rep2 (representative)
fmo-2 KO	42	rep2 (representative)
fmo-2 KO	32	rep2 (representative)
fmo-2 KO	13	rep2 (representative)
fmo-2 KO	25	rep2 (representative)
fmo-2 KO	14	rep2 (representative)
fmo-2 KO	31	rep2 (representative)
fmo-2 KO	14	rep2 (representative)
fmo-2 KO	13	rep2 (representative)
fmo-2 KO	46	rep2 (representative)
fmo-2 KO	28	rep2 (representative)
fmo-2 KO	22	rep2 (representative)
fmo-2 KO	38	rep2 (representative)
fmo-2 KO	27	rep2 (representative)
fmo-2 KO	54	rep2 (representative)
fmo-2 KO	23	rep2 (representative)
fmo-2 KO	36	rep2 (representative)
fmo-2; tph-1	27	rep2 (representative)
fmo-2; tph-1	36	rep2 (representative)
fmo-2; tph-1	42	rep2 (representative)
fmo-2; tph-1	45	rep2 (representative)
fmo-2; tph-1	43	rep2 (representative)
fmo-2; tph-1	31	rep2 (representative)
fmo-2; tph-1	61	rep2 (representative)
fmo-2; tph-1	56	rep2 (representative)
fmo-2; tph-1	50	rep2 (representative)
fmo-2; tph-1	33	rep2 (representative)
fmo-2; tph-1	48	rep2 (representative)
fmo-2; tph-1	46	rep2 (representative)
fmo-2; tph-1	22	rep2 (representative)
fmo-2; tph-1	34	rep2 (representative)
fmo-2; tph-1	66	rep2 (representative)
fmo-2; tph-1	28	rep2 (representative)
fmo-2; tph-1	54	rep2 (representative)
fmo-2; tph-1	21	rep2 (representative)
fmo-2; tph-1	45	rep2 (representative)
fmo-2; tph-1	40	rep2 (representative)
fmo-2; tph-1	56	rep2 (representative)
fmo-2; tph-1	31	rep2 (representative)
fmo-2; tph-1	64	rep2 (representative)
fmo-2; tph-1	44	rep2 (representative)
fmo-2; tph-1	60	rep2 (representative)
fmo-2; tph-1	37	rep2 (representative)
fmo-2; tph-1	32	rep2 (representative)
fmo-2; tph-1	51	rep2 (representative)
tph-1	102	rep2 (representative)
tph-1	65	rep2 (representative)
tph-1	35	rep2 (representative)
tph-1	98	rep2 (representative)
tph-1	88	rep2 (representative)
tph-1	104	rep2 (representative)
tph-1	81	rep2 (representative)
tph-1	91	rep2 (representative)
tph-1	70	rep2 (representative)
tph-1	102	rep2 (representative)
tph-1	37	rep2 (representative)
tph-1	77	rep2 (representative)
tph-1	105	rep2 (representative)
tph-1	80	rep2 (representative)
tph-1	89	rep2 (representative)
tph-1	70	rep2 (representative)
tph-1	67	rep2 (representative)
tph-1	66	rep2 (representative)
tph-1	74	rep2 (representative)
tph-1	69	rep2 (representative)
tph-1	40	rep2 (representative)
tph-1	49	rep2 (representative)
tph-1	52	rep2 (representative)
tph-1	93	rep2 (representative)
tph-1	85	rep2 (representative)
tph-1	99	rep2 (representative)
tph-1	96	rep2 (representative)
tph-1	70	rep2 (representative)
WT	44	rep3
WT	14	rep3
WT	80	rep3
WT	66	rep3
WT	94	rep3
WT	89	rep3
WT	30	rep3
WT	65	rep3
WT	15	rep3
WT	90	rep3
WT	89	rep3
WT	80	rep3
WT	89	rep3
WT	82	rep3
WT	78	rep3
WT	71	rep3
WT	64	rep3
WT	63	rep3
WT	62	rep3
WT	73	rep3
WT	73	rep3
WT	61	rep3
WT	55	rep3
WT	62	rep3
WT	46	rep3
WT	76	rep3
WT	79	rep3
WT	76	rep3
WT	90	rep3
WT	93	rep3
fmo-2 KO	54	rep3
fmo-2 KO	42	rep3
fmo-2 KO	20	rep3
fmo-2 KO	43	rep3
fmo-2 KO	24	rep3
fmo-2 KO	39	rep3
fmo-2 KO	35	rep3
fmo-2 KO	22	rep3
fmo-2 KO	39	rep3
fmo-2 KO	19	rep3
fmo-2 KO	65	rep3
fmo-2 KO	32	rep3
fmo-2 KO	74	rep3
fmo-2 KO	37	rep3
fmo-2 KO	17	rep3
fmo-2 KO	17	rep3
fmo-2 KO	47	rep3
fmo-2 KO	28	rep3
fmo-2 KO	38	rep3
fmo-2 KO	35	rep3
fmo-2 KO	35	rep3
fmo-2 KO	20	rep3
fmo-2 KO	32	rep3
fmo-2 KO	31	rep3
fmo-2 KO	28	rep3
fmo-2 KO	28	rep3
fmo-2 KO	25	rep3
fmo-2 KO	32	rep3
fmo-2 KO	44	rep3
fmo-2 KO	31	rep3
fmo-2; tph-1	41	rep3
fmo-2; tph-1	30	rep3
fmo-2; tph-1	53	rep3
fmo-2; tph-1	40	rep3
fmo-2; tph-1	42	rep3
fmo-2; tph-1	31	rep3
fmo-2; tph-1	64	rep3
fmo-2; tph-1	73	rep3
fmo-2; tph-1	37	rep3
fmo-2; tph-1	91	rep3
fmo-2; tph-1	47	rep3
fmo-2; tph-1	44	rep3
fmo-2; tph-1	43	rep3
fmo-2; tph-1	38	rep3
fmo-2; tph-1	83	rep3
fmo-2; tph-1	63	rep3
fmo-2; tph-1	18	rep3
fmo-2; tph-1	29	rep3
fmo-2; tph-1	68	rep3
fmo-2; tph-1	28	rep3
fmo-2; tph-1	52	rep3
fmo-2; tph-1	75	rep3
fmo-2; tph-1	50	rep3
fmo-2; tph-1	30	rep3
fmo-2; tph-1	40	rep3
fmo-2; tph-1	19	rep3
fmo-2; tph-1	37	rep3
fmo-2; tph-1	57	rep3
fmo-2; tph-1	35	rep3
tph-1	85	rep3
tph-1	70	rep3
tph-1	57	rep3
tph-1	55	rep3
tph-1	56	rep3
tph-1	64	rep3
tph-1	62	rep3
tph-1	91	rep3
tph-1	55	rep3
tph-1	65	rep3
tph-1	97	rep3
tph-1	88	rep3
tph-1	61	rep3
tph-1	83	rep3
tph-1	87	rep3
tph-1	54	rep3
tph-1	69	rep3
tph-1	96	rep3
tph-1	52	rep3
tph-1	48	rep3
tph-1	55	rep3
tph-1	32	rep3
tph-1	87	rep3
tph-1	53	rep3
tph-1	74	rep3
tph-1	66	rep3
tph-1	74	rep3
tph-1	75	rep3
tph-1	66	rep3
tph-1	60	rep3
Replicate 1 1-way ANOVA, Squares Entered~Genotype
term	df	sumsq	meansq	statistic	p.value
genotype	3	9.849	3.283	88.4154	1.62384e-29
Residuals	113	4.19586	0.0371315	NA	NA
Replicate 2 1-way ANOVA, Squares Entered~Genotype
term	df	sumsq	meansq	statistic	p.value
genotype	3	11.9322	3.97738	60.4965	2.11e-23
Residuals	113	7.42927	0.0657457	NA	NA
Replicate 2 1-way ANOVA, Squares Entered~Genotype
term	df	sumsq	meansq	statistic	p.value
genotype	3	5.33488	1.77829	27.2548	2.17635e-13
Residuals	115	7.50339	0.0652469	NA	NA
Replicate 1, 1-way ANOVA post-hoc tukey HSD test
term	contrast	null.value	estimate	conf.low	conf.high	adj.p.value
genotype	fmo-2; tph-1-fmo-2 KO	0	0.288903	0.154522	0.423284	8.83514e-07
genotype	tph-1-fmo-2 KO	0	0.681768	0.550912	0.812623	0
genotype	WT-fmo-2 KO	0	0.687317	0.557503	0.817131	0
genotype	tph-1-fmo-2; tph-1	0	0.392865	0.259568	0.526162	3.62768e-11
genotype	WT-fmo-2; tph-1	0	0.398414	0.26614	0.530689	1.52411e-11
genotype	WT-tph-1	0	0.00554964	-0.123141	0.134241	0.999488
Replicate 2, 1-way ANOVA post-hoc tukey HSD test
term	contrast	null.value	estimate	conf.low	conf.high	adj.p.value
genotype	fmo-2; tph-1-fmo-2 KO	0	0.246627	0.0723048	0.42095	0.00194726	**
genotype	tph-1-fmo-2 KO	0	0.872505	0.698182	1.04683	0
genotype	WT-fmo-2 KO	0	0.454902	0.28366	0.626144	1.67e-09	****
genotype	tph-1-fmo-2; tph-1	0	0.625878	0.447178	0.804577	4.66e-14
genotype	WT-fmo-2; tph-1	0	0.208275	0.0325789	0.383971	0.0132152
genotype	WT-tph-1	0	-0.417603	-0.593299	-0.241907	5.72e-08	****
Replicate 3, 1-way ANOVA post-hoc tukey HSD test
term	contrast	null.value	estimate	conf.low	conf.high	adj.p.value
genotype	fmo-2; tph-1-fmo-2 KO	0	0.181468	0.00805284	0.354883	0.0365371
genotype	tph-1-fmo-2 KO	0	0.489995	0.318056	0.661934	1.25e-10
genotype	WT-fmo-2 KO	0	0.495852	0.323913	0.667791	7.92e-11
genotype	tph-1-fmo-2; tph-1	0	0.308527	0.135112	0.481942	5.49e-05
genotype	WT-fmo-2; tph-1	0	0.314384	0.140969	0.487799	3.84e-05
genotype	WT-tph-1	0	0.00585651	-0.166083	0.177796	0.999748
Replicate 1 2-way ANOVA, Squares Entered~fmo-2~tph-1
term	df	sumsq	meansq	statistic	p.value
fmo2	1	8.68152	8.68152	233.804	2.76949e-29
tph1	1	0.535137	0.535137	14.4119	0.000237935
fmo2:tph1	1	0.63235	0.63235	17.03	7.06478e-05	***
Residuals	113	4.19586	0.0371315	NA	NA
Replicate 2 2-way ANOVA, Squares Entered~fmo-2~tph-1
term	df	sumsq	meansq	statistic	p.value
fmo2	1	8.51163	8.51163	129.463	1.87904e-20
tph1	1	3.20718	3.20718	48.7816	2.09345e-10
fmo2:tph1	1	0.213345	0.213345	3.24501	0.0743081
Residuals	113	7.42927	0.0657457	NA	NA
Replicate 3 2-way ANOVA, Squares Entered~fmo-2~tph-1
term	df	sumsq	meansq	statistic	p.value
fmo2	1	4.84878	4.84878	74.3144	4.17067e-14
tph1	1	0.225172	0.225172	3.45108	0.0657684
fmo2:tph1	1	0.260929	0.260929	3.9991	0.0478818
Residuals	115	7.50339	0.0652469	NA	NA

## Sheet: F4F
all raw data, three replicates
genotype	squares crossed	replicate
WT	80	rep1
WT	104	rep1
WT	87	rep1
WT	94	rep1
WT	104	rep1
WT	105	rep1
WT	74	rep1
WT	95	rep1
WT	85	rep1
WT	101	rep1
WT	47	rep1
WT	75	rep1
WT	101	rep1
WT	108	rep1
WT	99	rep1
WT	104	rep1
WT	78	rep1
WT	76	rep1
WT	90	rep1
WT	92	rep1
WT	107	rep1
WT	96	rep1
WT	108	rep1
WT	103	rep1
WT	107	rep1
WT	36	rep1
WT	104	rep1
WT	85	rep1
WT	83	rep1
WT	107	rep1
fmo-2 KO	28	rep1
fmo-2 KO	24	rep1
fmo-2 KO	87	rep1
fmo-2 KO	29	rep1
fmo-2 KO	36	rep1
fmo-2 KO	49	rep1
fmo-2 KO	33	rep1
fmo-2 KO	53	rep1
fmo-2 KO	52	rep1
fmo-2 KO	76	rep1
fmo-2 KO	40	rep1
fmo-2 KO	70	rep1
fmo-2 KO	26	rep1
fmo-2 KO	35	rep1
fmo-2 KO	16	rep1
fmo-2 KO	44	rep1
fmo-2 KO	62	rep1
fmo-2 KO	47	rep1
fmo-2 KO	27	rep1
fmo-2 KO	58	rep1
fmo-2 KO	56	rep1
fmo-2 KO	68	rep1
fmo-2 KO	56	rep1
fmo-2 KO	76	rep1
fmo-2 KO	29	rep1
fmo-2 KO	38	rep1
fmo-2 KO	47	rep1
fmo-2 KO	86	rep1
fmo-2 KO	61	rep1
fmo-2 KO	28	rep1
pah-1; fmo-2	57	rep1
pah-1; fmo-2	54	rep1
pah-1; fmo-2	34	rep1
pah-1; fmo-2	40	rep1
pah-1; fmo-2	55	rep1
pah-1; fmo-2	50	rep1
pah-1; fmo-2	19	rep1
pah-1; fmo-2	80	rep1
pah-1; fmo-2	106	rep1
pah-1; fmo-2	93	rep1
pah-1; fmo-2	72	rep1
pah-1; fmo-2	81	rep1
pah-1; fmo-2	107	rep1
pah-1; fmo-2	97	rep1
pah-1; fmo-2	91	rep1
pah-1; fmo-2	78	rep1
pah-1; fmo-2	76	rep1
pah-1; fmo-2	96	rep1
pah-1; fmo-2	79	rep1
pah-1; fmo-2	67	rep1
pah-1; fmo-2	94	rep1
pah-1; fmo-2	76	rep1
pah-1; fmo-2	89	rep1
pah-1; fmo-2	86	rep1
pah-1; fmo-2	52	rep1
pah-1; fmo-2	92	rep1
pah-1; fmo-2	29	rep1
pah-1; fmo-2	109	rep1
pah-1; fmo-2	55	rep1
pah-1; fmo-2	60	rep1
pah-1	101	rep1
pah-1	104	rep1
pah-1	105	rep1
pah-1	106	rep1
pah-1	103	rep1
pah-1	93	rep1
pah-1	100	rep1
pah-1	107	rep1
pah-1	72	rep1
pah-1	104	rep1
pah-1	109	rep1
pah-1	108	rep1
pah-1	107	rep1
pah-1	109	rep1
pah-1	106	rep1
pah-1	80	rep1
pah-1	81	rep1
pah-1	109	rep1
pah-1	82	rep1
pah-1	85	rep1
pah-1	108	rep1
pah-1	106	rep1
pah-1	108	rep1
pah-1	108	rep1
pah-1	109	rep1
pah-1	87	rep1
pah-1	94	rep1
pah-1	101	rep1
pah-1	89	rep1
WT	109	rep2 (representative)
WT	108	rep2 (representative)
WT	108	rep2 (representative)
WT	97	rep2 (representative)
WT	86	rep2 (representative)
WT	79	rep2 (representative)
WT	75	rep2 (representative)
WT	65	rep2 (representative)
WT	91	rep2 (representative)
WT	26	rep2 (representative)
WT	88	rep2 (representative)
WT	77	rep2 (representative)
WT	103	rep2 (representative)
WT	109	rep2 (representative)
WT	92	rep2 (representative)
WT	109	rep2 (representative)
WT	59	rep2 (representative)
WT	109	rep2 (representative)
WT	102	rep2 (representative)
WT	101	rep2 (representative)
WT	90	rep2 (representative)
WT	92	rep2 (representative)
WT	10	rep2 (representative)
WT	68	rep2 (representative)
WT	102	rep2 (representative)
WT	89	rep2 (representative)
WT	109	rep2 (representative)
WT	108	rep2 (representative)
fmo-2 KO	27	rep2 (representative)
fmo-2 KO	67	rep2 (representative)
fmo-2 KO	29	rep2 (representative)
fmo-2 KO	51	rep2 (representative)
fmo-2 KO	36	rep2 (representative)
fmo-2 KO	47	rep2 (representative)
fmo-2 KO	27	rep2 (representative)
fmo-2 KO	47	rep2 (representative)
fmo-2 KO	21	rep2 (representative)
fmo-2 KO	39	rep2 (representative)
fmo-2 KO	16	rep2 (representative)
fmo-2 KO	17	rep2 (representative)
fmo-2 KO	52	rep2 (representative)
fmo-2 KO	53	rep2 (representative)
fmo-2 KO	46	rep2 (representative)
fmo-2 KO	78	rep2 (representative)
fmo-2 KO	51	rep2 (representative)
fmo-2 KO	40	rep2 (representative)
fmo-2 KO	36	rep2 (representative)
fmo-2 KO	22	rep2 (representative)
fmo-2 KO	39	rep2 (representative)
fmo-2 KO	40	rep2 (representative)
fmo-2 KO	16	rep2 (representative)
fmo-2 KO	15	rep2 (representative)
fmo-2 KO	24	rep2 (representative)
fmo-2 KO	43	rep2 (representative)
fmo-2 KO	52	rep2 (representative)
fmo-2 KO	39	rep2 (representative)
fmo-2 KO	18	rep2 (representative)
fmo-2 KO	36	rep2 (representative)
pah-1; fmo-2	43	rep2 (representative)
pah-1; fmo-2	69	rep2 (representative)
pah-1; fmo-2	31	rep2 (representative)
pah-1; fmo-2	39	rep2 (representative)
pah-1; fmo-2	31	rep2 (representative)
pah-1; fmo-2	30	rep2 (representative)
pah-1; fmo-2	79	rep2 (representative)
pah-1; fmo-2	30	rep2 (representative)
pah-1; fmo-2	31	rep2 (representative)
pah-1; fmo-2	52	rep2 (representative)
pah-1; fmo-2	47	rep2 (representative)
pah-1; fmo-2	22	rep2 (representative)
pah-1; fmo-2	34	rep2 (representative)
pah-1; fmo-2	105	rep2 (representative)
pah-1; fmo-2	64	rep2 (representative)
pah-1; fmo-2	3	rep2 (representative)
pah-1; fmo-2	15	rep2 (representative)
pah-1; fmo-2	54	rep2 (representative)
pah-1; fmo-2	37	rep2 (representative)
pah-1; fmo-2	105	rep2 (representative)
pah-1; fmo-2	108	rep2 (representative)
pah-1; fmo-2	75	rep2 (representative)
pah-1; fmo-2	101	rep2 (representative)
pah-1; fmo-2	99	rep2 (representative)
pah-1; fmo-2	92	rep2 (representative)
pah-1; fmo-2	102	rep2 (representative)
pah-1; fmo-2	94	rep2 (representative)
pah-1; fmo-2	47	rep2 (representative)
pah-1; fmo-2	43	rep2 (representative)
pah-1; fmo-2	41	rep2 (representative)
pah-1; fmo-2	25	rep2 (representative)
pah-1; fmo-2	21	rep2 (representative)
pah-1	72	rep2 (representative)
pah-1	43	rep2 (representative)
pah-1	52	rep2 (representative)
pah-1	104	rep2 (representative)
pah-1	106	rep2 (representative)
pah-1	94	rep2 (representative)
pah-1	54	rep2 (representative)
pah-1	103	rep2 (representative)
pah-1	79	rep2 (representative)
pah-1	102	rep2 (representative)
pah-1	71	rep2 (representative)
pah-1	81	rep2 (representative)
pah-1	112	rep2 (representative)
pah-1	104	rep2 (representative)
pah-1	101	rep2 (representative)
pah-1	94	rep2 (representative)
pah-1	107	rep2 (representative)
pah-1	71	rep2 (representative)
pah-1	95	rep2 (representative)
pah-1	69	rep2 (representative)
pah-1	41	rep2 (representative)
pah-1	4	rep2 (representative)
pah-1	87	rep2 (representative)
pah-1	102	rep2 (representative)
pah-1	113	rep2 (representative)
pah-1	95	rep2 (representative)
pah-1	106	rep2 (representative)
pah-1	85	rep2 (representative)
pah-1	53	rep2 (representative)
pah-1	88	rep2 (representative)
WT	89	rep3
WT	92	rep3
WT	93	rep3
WT	95	rep3
WT	90	rep3
WT	100	rep3
WT	96	rep3
WT	100	rep3
WT	90	rep3
WT	93	rep3
WT	94	rep3
WT	85	rep3
WT	93	rep3
WT	95	rep3
WT	98	rep3
WT	96	rep3
WT	100	rep3
WT	92	rep3
WT	90	rep3
WT	87	rep3
WT	96	rep3
WT	95	rep3
WT	96	rep3
WT	96	rep3
WT	97	rep3
WT	100	rep3
WT	80	rep3
WT	96	rep3
WT	98	rep3
WT	83	rep3
fmo-2 KO	32	rep3
fmo-2 KO	25	rep3
fmo-2 KO	24	rep3
fmo-2 KO	25	rep3
fmo-2 KO	16	rep3
fmo-2 KO	83	rep3
fmo-2 KO	42	rep3
fmo-2 KO	70	rep3
fmo-2 KO	46	rep3
fmo-2 KO	27	rep3
fmo-2 KO	56	rep3
fmo-2 KO	22	rep3
fmo-2 KO	21	rep3
fmo-2 KO	76	rep3
fmo-2 KO	68	rep3
fmo-2 KO	28	rep3
fmo-2 KO	41	rep3
fmo-2 KO	61	rep3
fmo-2 KO	66	rep3
fmo-2 KO	1	rep3
fmo-2 KO	40	rep3
fmo-2 KO	46	rep3
fmo-2 KO	54	rep3
fmo-2 KO	46	rep3
fmo-2 KO	20	rep3
fmo-2 KO	29	rep3
fmo-2 KO	36	rep3
fmo-2 KO	36	rep3
fmo-2 KO	52	rep3
fmo-2 KO	15	rep3
pah-1; fmo-2	74	rep3
pah-1; fmo-2	47	rep3
pah-1; fmo-2	83	rep3
pah-1; fmo-2	59	rep3
pah-1; fmo-2	24	rep3
pah-1; fmo-2	59	rep3
pah-1; fmo-2	41	rep3
pah-1; fmo-2	32	rep3
pah-1; fmo-2	52	rep3
pah-1; fmo-2	35	rep3
pah-1; fmo-2	56	rep3
pah-1; fmo-2	42	rep3
pah-1; fmo-2	34	rep3
pah-1; fmo-2	68	rep3
pah-1; fmo-2	95	rep3
pah-1; fmo-2	73	rep3
pah-1; fmo-2	53	rep3
pah-1; fmo-2	34	rep3
pah-1; fmo-2	47	rep3
pah-1; fmo-2	91	rep3
pah-1; fmo-2	57	rep3
pah-1; fmo-2	71	rep3
pah-1; fmo-2	78	rep3
pah-1; fmo-2	72	rep3
pah-1; fmo-2	91	rep3
pah-1; fmo-2	72	rep3
pah-1; fmo-2	26	rep3
pah-1; fmo-2	36	rep3
pah-1; fmo-2	70	rep3
pah-1; fmo-2	46	rep3
pah-1	94	rep3
pah-1	72	rep3
pah-1	72	rep3
pah-1	92	rep3
pah-1	93	rep3
pah-1	90	rep3
pah-1	99	rep3
pah-1	98	rep3
pah-1	89	rep3
pah-1	94	rep3
pah-1	95	rep3
pah-1	95	rep3
pah-1	97	rep3
pah-1	84	rep3
pah-1	74	rep3
pah-1	92	rep3
pah-1	33	rep3
pah-1	102	rep3
pah-1	94	rep3
pah-1	48	rep3
pah-1	35	rep3
pah-1	94	rep3
pah-1	86	rep3
pah-1	89	rep3
pah-1	91	rep3
pah-1	98	rep3
pah-1	90	rep3
pah-1	81	rep3
pah-1	98	rep3
pah-1	90	rep3
Replicate 1 1-way ANOVA, Squares Entered~Genotype
term	df	sumsq	meansq	statistic	p.value
genotype	3	5.59315	1.86438	44.9284	2.71842e-19
Residuals	115	4.77213	0.0414968	NA	NA
Replicate 2 1-way ANOVA, Squares Entered~Genotype
term	df	sumsq	meansq	statistic	p.value
genotype	3	6.48179	2.1606	26.5428	3.82444e-13
Residuals	116	9.44246	0.0814005	NA	NA
Replicate 3 1-way ANOVA, Squares Entered~Genotype
term	df	sumsq	meansq	statistic	p.value
genotype	3	6.30348	2.10116	63.9739	1.7601e-24
Residuals	116	3.8099	0.032844	NA	NA
Replicate 1, 1-way ANOVA post-hoc tukey HSD test
term	contrast	null.value	estimate	conf.low	conf.high	adj.p.value
genotype	pah-1-fmo-2 KO	0	0.564294	0.425997	0.702592	2.75335e-14
genotype	pah-1; fmo-2-fmo-2 KO	0	0.26947	0.13235	0.40659	7.23967e-06
genotype	WT-fmo-2 KO	0	0.474589	0.337468	0.611709	6.50591e-14
genotype	pah-1; fmo-2-pah-1	0	-0.294824	-0.433122	-0.156527	1.06844e-06
genotype	WT-pah-1	0	-0.0897056	-0.228003	0.0485917	0.333119
genotype	WT-pah-1; fmo-2	0	0.205119	0.0679985	0.342239	0.000923684
Replicate 2, 1-way ANOVA post-hoc tukey HSD test
term	contrast	null.value	estimate	conf.low	conf.high	adj.p.value
genotype	pah-1-fmo-2 KO	0	0.517296	0.325274	0.709319	9.50158e-10
genotype	pah-1; fmo-2-fmo-2 KO	0	0.202685	0.0136864	0.391684	0.0304711	*
genotype	WT-fmo-2 KO	0	0.573723	0.378302	0.769145	3.82295e-11	****
genotype	pah-1; fmo-2-pah-1	0	-0.314611	-0.50361	-0.125612	0.000178398	***
genotype	WT-pah-1	0	0.0564269	-0.138995	0.251849	0.87536	NS.
genotype	WT-pah-1; fmo-2	0	0.371038	0.178587	0.563489	1.08904e-05	****
Replicate 3, 1-way ANOVA post-hoc tukey HSD test
term	contrast	null.value	estimate	conf.low	conf.high	adj.p.value
genotype	pah-1-fmo-2 KO	0	0.483066	0.361092	0.60504	3.40838e-14
genotype	pah-1; fmo-2-fmo-2 KO	0	0.183244	0.0612701	0.305218	0.000867871
genotype	WT-fmo-2 KO	0	0.570766	0.448792	0.692741	5.44009e-15
genotype	pah-1; fmo-2-pah-1	0	-0.299822	-0.421796	-0.177848	1.97149e-08
genotype	WT-pah-1	0	0.0877005	-0.0342736	0.209675	0.244821
genotype	WT-pah-1; fmo-2	0	0.387522	0.265548	0.509496	1.47005e-12
Replicate 1 2-way ANOVA, Squares Entered~fmo-2~tph-1
term	df	sumsq	meansq	statistic	p.value
fmo2	1	4.38528	4.38528	105.678	5.63128e-18
pah1	1	0.967578	0.967578	23.3169	4.26898e-06
fmo2:pah1	1	0.240292	0.240292	5.79063	0.0177046
Residuals	115	4.77213	0.0414968	NA	NA
Replicate 2 2-way ANOVA, Squares Entered~fmo-2~tph-1
term	df	sumsq	meansq	statistic	p.value
fmo2	1	5.79958	5.79958	71.2474	1.02622e-13
pah1	1	0.179789	0.179789	2.20869	0.139948
fmo2:pah1	1	0.502422	0.502422	6.17222	0.0144047	*
Residuals	116	9.44246	0.0814005	NA	NA
Replicate 3 2-way ANOVA, Squares Entered~fmo-2~tph-1
term	df	sumsq	meansq	statistic	p.value
fmo2	1	5.68443	5.68443	173.074	9.50179e-25
pah1	1	0.0684644	0.0684644	2.08453	0.151493
fmo2:pah1	1	0.550583	0.550583	16.7636	7.86253e-05
Residuals	116	3.8099	0.032844	NA	NA

## Sheet: F4G
all raw data, three replicates
genotype	squares crossed	replicate
WT	90	rep1
WT	75	rep1
WT	104	rep1
WT	106	rep1
WT	85	rep1
WT	93	rep1
WT	47	rep1
WT	56	rep1
WT	76	rep1
WT	90	rep1
WT	94	rep1
WT	107	rep1
WT	109	rep1
WT	109	rep1
WT	99	rep1
WT	92	rep1
WT	74	rep1
WT	66	rep1
WT	78	rep1
WT	73	rep1
WT	72	rep1
WT	107	rep1
WT	102	rep1
WT	102	rep1
WT	108	rep1
WT	107	rep1
WT	47	rep1
WT	67	rep1
WT	68	rep1
WT	95	rep1
WT	31	rep1
fmo-2 KO	38	rep1
fmo-2 KO	37	rep1
fmo-2 KO	47	rep1
fmo-2 KO	35	rep1
fmo-2 KO	42	rep1
fmo-2 KO	37	rep1
fmo-2 KO	45	rep1
fmo-2 KO	31	rep1
fmo-2 KO	49	rep1
fmo-2 KO	23	rep1
fmo-2 KO	34	rep1
fmo-2 KO	30	rep1
fmo-2 KO	40	rep1
fmo-2 KO	24	rep1
fmo-2 KO	45	rep1
fmo-2 KO	29	rep1
fmo-2 KO	35	rep1
fmo-2 KO	32	rep1
fmo-2 KO	20	rep1
fmo-2 KO	56	rep1
fmo-2 KO	26	rep1
fmo-2 KO	67	rep1
fmo-2 KO	35	rep1
fmo-2 KO	58	rep1
fmo-2 KO	42	rep1
fmo-2 KO	38	rep1
fmo-2 KO	28	rep1
fmo-2 KO	25	rep1
fmo-2 KO	24	rep1
fmo-2 KO	21	rep1
tph-1; pah-1	106	rep1
tph-1; pah-1	109	rep1
tph-1; pah-1	103	rep1
tph-1; pah-1	107	rep1
tph-1; pah-1	107	rep1
tph-1; pah-1	107	rep1
tph-1; pah-1	108	rep1
tph-1; pah-1	102	rep1
tph-1; pah-1	107	rep1
tph-1; pah-1	109	rep1
tph-1; pah-1	109	rep1
tph-1; pah-1	103	rep1
tph-1; pah-1	109	rep1
tph-1; pah-1	109	rep1
tph-1; pah-1	105	rep1
tph-1; pah-1	108	rep1
tph-1; pah-1	102	rep1
tph-1; pah-1	109	rep1
tph-1; pah-1	108	rep1
tph-1; pah-1	105	rep1
tph-1; pah-1	106	rep1
tph-1; pah-1	103	rep1
tph-1; pah-1	108	rep1
tph-1; pah-1	109	rep1
tph-1; pah-1	107	rep1
tph-1; pah-1	91	rep1
tph-1; pah-1	99	rep1
tph-1; pah-1	106	rep1
tph-1; pah-1	99	rep1
tph-1; pah-1	106	rep1
fmo-2; tph-1; pah-1	103	rep1
fmo-2; tph-1; pah-1	107	rep1
fmo-2; tph-1; pah-1	73	rep1
fmo-2; tph-1; pah-1	108	rep1
fmo-2; tph-1; pah-1	100	rep1
fmo-2; tph-1; pah-1	85	rep1
fmo-2; tph-1; pah-1	77	rep1
fmo-2; tph-1; pah-1	107	rep1
fmo-2; tph-1; pah-1	104	rep1
fmo-2; tph-1; pah-1	88	rep1
fmo-2; tph-1; pah-1	105	rep1
fmo-2; tph-1; pah-1	104	rep1
fmo-2; tph-1; pah-1	84	rep1
fmo-2; tph-1; pah-1	75	rep1
fmo-2; tph-1; pah-1	107	rep1
fmo-2; tph-1; pah-1	105	rep1
fmo-2; tph-1; pah-1	84	rep1
fmo-2; tph-1; pah-1	109	rep1
fmo-2; tph-1; pah-1	104	rep1
fmo-2; tph-1; pah-1	107	rep1
fmo-2; tph-1; pah-1	93	rep1
fmo-2; tph-1; pah-1	101	rep1
fmo-2; tph-1; pah-1	93	rep1
fmo-2; tph-1; pah-1	105	rep1
fmo-2; tph-1; pah-1	100	rep1
fmo-2; tph-1; pah-1	105	rep1
fmo-2; tph-1; pah-1	109	rep1
fmo-2; tph-1; pah-1	68	rep1
fmo-2; tph-1; pah-1	94	rep1
fmo-2; tph-1; pah-1	109	rep1
WT	78	rep2
WT	76	rep2
WT	90	rep2
WT	75	rep2
WT	90	rep2
WT	80	rep2
WT	93	rep2
WT	97	rep2
WT	74	rep2
WT	89	rep2
WT	55	rep2
WT	104	rep2
WT	93	rep2
WT	92	rep2
WT	57	rep2
WT	106	rep2
WT	92	rep2
WT	102	rep2
WT	105	rep2
WT	98	rep2
WT	90	rep2
WT	87	rep2
WT	99	rep2
WT	103	rep2
WT	103	rep2
WT	73	rep2
WT	109	rep2
WT	101	rep2
WT	92	rep2
WT	98	rep2
WT	107	rep2
fmo-2 KO	19	rep2
fmo-2 KO	27	rep2
fmo-2 KO	33	rep2
fmo-2 KO	37	rep2
fmo-2 KO	24	rep2
fmo-2 KO	31	rep2
fmo-2 KO	66	rep2
fmo-2 KO	27	rep2
fmo-2 KO	42	rep2
fmo-2 KO	77	rep2
fmo-2 KO	31	rep2
fmo-2 KO	26	rep2
fmo-2 KO	40	rep2
fmo-2 KO	48	rep2
fmo-2 KO	25	rep2
fmo-2 KO	28	rep2
fmo-2 KO	32	rep2
fmo-2 KO	28	rep2
fmo-2 KO	26	rep2
fmo-2 KO	46	rep2
fmo-2 KO	12	rep2
fmo-2 KO	22	rep2
fmo-2 KO	21	rep2
fmo-2 KO	33	rep2
fmo-2 KO	25	rep2
fmo-2 KO	11	rep2
fmo-2 KO	17	rep2
fmo-2 KO	48	rep2
fmo-2 KO	34	rep2
fmo-2 KO	23	rep2
tph-1; pah-1	104	rep2
tph-1; pah-1	104	rep2
tph-1; pah-1	107	rep2
tph-1; pah-1	109	rep2
tph-1; pah-1	105	rep2
tph-1; pah-1	103	rep2
tph-1; pah-1	102	rep2
tph-1; pah-1	109	rep2
tph-1; pah-1	90	rep2
tph-1; pah-1	103	rep2
tph-1; pah-1	96	rep2
tph-1; pah-1	108	rep2
tph-1; pah-1	93	rep2
tph-1; pah-1	108	rep2
tph-1; pah-1	104	rep2
tph-1; pah-1	70	rep2
tph-1; pah-1	92	rep2
tph-1; pah-1	102	rep2
tph-1; pah-1	97	rep2
tph-1; pah-1	106	rep2
tph-1; pah-1	80	rep2
tph-1; pah-1	101	rep2
tph-1; pah-1	108	rep2
tph-1; pah-1	94	rep2
tph-1; pah-1	109	rep2
tph-1; pah-1	80	rep2
tph-1; pah-1	83	rep2
tph-1; pah-1	93	rep2
tph-1; pah-1	95	rep2
fmo-2; tph-1; pah-1	60	rep2
fmo-2; tph-1; pah-1	104	rep2
fmo-2; tph-1; pah-1	78	rep2
fmo-2; tph-1; pah-1	88	rep2
fmo-2; tph-1; pah-1	94	rep2
fmo-2; tph-1; pah-1	81	rep2
fmo-2; tph-1; pah-1	96	rep2
fmo-2; tph-1; pah-1	53	rep2
fmo-2; tph-1; pah-1	87	rep2
fmo-2; tph-1; pah-1	72	rep2
fmo-2; tph-1; pah-1	65	rep2
fmo-2; tph-1; pah-1	96	rep2
fmo-2; tph-1; pah-1	78	rep2
fmo-2; tph-1; pah-1	98	rep2
fmo-2; tph-1; pah-1	32	rep2
fmo-2; tph-1; pah-1	95	rep2
fmo-2; tph-1; pah-1	93	rep2
fmo-2; tph-1; pah-1	91	rep2
fmo-2; tph-1; pah-1	77	rep2
fmo-2; tph-1; pah-1	90	rep2
fmo-2; tph-1; pah-1	54	rep2
fmo-2; tph-1; pah-1	104	rep2
fmo-2; tph-1; pah-1	68	rep2
fmo-2; tph-1; pah-1	99	rep2
fmo-2; tph-1; pah-1	78	rep2
fmo-2; tph-1; pah-1	81	rep2
fmo-2; tph-1; pah-1	41	rep2
fmo-2; tph-1; pah-1	74	rep2
fmo-2; tph-1; pah-1	104	rep2
fmo-2; tph-1; pah-1	99	rep2
fmo-2; tph-1; pah-1	70	rep2
fmo-2 KO	78	rep3 (representative)
fmo-2 KO	26	rep3 (representative)
fmo-2 KO	30	rep3 (representative)
fmo-2 KO	31	rep3 (representative)
fmo-2 KO	63	rep3 (representative)
fmo-2 KO	44	rep3 (representative)
fmo-2 KO	69	rep3 (representative)
fmo-2 KO	37	rep3 (representative)
fmo-2 KO	35	rep3 (representative)
fmo-2 KO	39	rep3 (representative)
fmo-2 KO	24	rep3 (representative)
fmo-2 KO	33	rep3 (representative)
fmo-2 KO	35	rep3 (representative)
fmo-2 KO	44	rep3 (representative)
fmo-2 KO	31	rep3 (representative)
fmo-2 KO	33	rep3 (representative)
fmo-2 KO	27	rep3 (representative)
fmo-2 KO	34	rep3 (representative)
fmo-2 KO	67	rep3 (representative)
fmo-2 KO	45	rep3 (representative)
fmo-2 KO	33	rep3 (representative)
fmo-2 KO	37	rep3 (representative)
fmo-2 KO	45	rep3 (representative)
fmo-2 KO	53	rep3 (representative)
fmo-2 KO	38	rep3 (representative)
fmo-2 KO	28	rep3 (representative)
fmo-2 KO	67	rep3 (representative)
tph-1; pah-1	106	rep3 (representative)
tph-1; pah-1	88	rep3 (representative)
tph-1; pah-1	103	rep3 (representative)
tph-1; pah-1	100	rep3 (representative)
tph-1; pah-1	107	rep3 (representative)
tph-1; pah-1	105	rep3 (representative)
tph-1; pah-1	82	rep3 (representative)
tph-1; pah-1	61	rep3 (representative)
tph-1; pah-1	88	rep3 (representative)
tph-1; pah-1	109	rep3 (representative)
tph-1; pah-1	108	rep3 (representative)
tph-1; pah-1	109	rep3 (representative)
tph-1; pah-1	90	rep3 (representative)
tph-1; pah-1	106	rep3 (representative)
tph-1; pah-1	107	rep3 (representative)
tph-1; pah-1	88	rep3 (representative)
tph-1; pah-1	77	rep3 (representative)
tph-1; pah-1	108	rep3 (representative)
tph-1; pah-1	109	rep3 (representative)
tph-1; pah-1	88	rep3 (representative)
tph-1; pah-1	109	rep3 (representative)
tph-1; pah-1	102	rep3 (representative)
tph-1; pah-1	99	rep3 (representative)
tph-1; pah-1	55	rep3 (representative)
tph-1; pah-1	78	rep3 (representative)
tph-1; pah-1	97	rep3 (representative)
tph-1; pah-1	97	rep3 (representative)
tph-1; pah-1	107	rep3 (representative)
tph-1; pah-1	108	rep3 (representative)
tph-1; pah-1	103	rep3 (representative)
fmo-2; tph-1; pah-1	104	rep3 (representative)
fmo-2; tph-1; pah-1	63	rep3 (representative)
fmo-2; tph-1; pah-1	98	rep3 (representative)
fmo-2; tph-1; pah-1	93	rep3 (representative)
fmo-2; tph-1; pah-1	107	rep3 (representative)
fmo-2; tph-1; pah-1	101	rep3 (representative)
fmo-2; tph-1; pah-1	81	rep3 (representative)
fmo-2; tph-1; pah-1	94	rep3 (representative)
fmo-2; tph-1; pah-1	75	rep3 (representative)
fmo-2; tph-1; pah-1	95	rep3 (representative)
fmo-2; tph-1; pah-1	96	rep3 (representative)
fmo-2; tph-1; pah-1	82	rep3 (representative)
fmo-2; tph-1; pah-1	104	rep3 (representative)
fmo-2; tph-1; pah-1	106	rep3 (representative)
fmo-2; tph-1; pah-1	104	rep3 (representative)
fmo-2; tph-1; pah-1	84	rep3 (representative)
fmo-2; tph-1; pah-1	103	rep3 (representative)
fmo-2; tph-1; pah-1	98	rep3 (representative)
fmo-2; tph-1; pah-1	106	rep3 (representative)
fmo-2; tph-1; pah-1	85	rep3 (representative)
fmo-2; tph-1; pah-1	107	rep3 (representative)
fmo-2; tph-1; pah-1	98	rep3 (representative)
fmo-2; tph-1; pah-1	63	rep3 (representative)
fmo-2; tph-1; pah-1	83	rep3 (representative)
fmo-2; tph-1; pah-1	59	rep3 (representative)
fmo-2; tph-1; pah-1	101	rep3 (representative)
fmo-2; tph-1; pah-1	103	rep3 (representative)
WT	59	rep3 (representative)
WT	67	rep3 (representative)
WT	81	rep3 (representative)
WT	91	rep3 (representative)
WT	61	rep3 (representative)
WT	65	rep3 (representative)
WT	91	rep3 (representative)
WT	86	rep3 (representative)
WT	78	rep3 (representative)
WT	85	rep3 (representative)
WT	21	rep3 (representative)
WT	81	rep3 (representative)
WT	75	rep3 (representative)
WT	86	rep3 (representative)
WT	88	rep3 (representative)
WT	81	rep3 (representative)
WT	15	rep3 (representative)
WT	58	rep3 (representative)
WT	92	rep3 (representative)
WT	93	rep3 (representative)
WT	101	rep3 (representative)
WT	90	rep3 (representative)
WT	101	rep3 (representative)
WT	88	rep3 (representative)
WT	51	rep3 (representative)
WT	95	rep3 (representative)
WT	101	rep3 (representative)
WT	74	rep3 (representative)
WT	87	rep3 (representative)
WT	104	rep3 (representative)
Replicate 1 1-way ANOVA, Squares Entered~Genotype
term	df	sumsq	meansq	statistic	p.value
genotype	3	11.9391	3.9797	153.108	2.40055e-40
Residuals	117	3.04115	0.0259928	NA	NA
Replicate 2 1-way ANOVA, Squares Entered~Genotype
term	df	sumsq	meansq	statistic	p.value
genotype	3	9.74983	3.24994	124.86	2.5797e-36
Residuals	117	3.04537	0.0260288	NA	NA
Replicate 3 1-way ANOVA, Squares Entered~Genotype
term	df	sumsq	meansq	statistic	p.value
genotype	3	8.39535	2.79845	62.2259	1.34335e-23
Residuals	110	4.94697	0.0449724	NA	NA
Replicate 1, 1-way ANOVA post-hoc tukey HSD test
term	contrast	null.value	estimate	conf.low	conf.high	adj.p.value
genotype	fmo-2; tph-1; pah-1-fmo-2 KO	0	0.715354	0.606859	0.82385	1.31006e-14
genotype	tph-1; pah-1-fmo-2 KO	0	0.814797	0.706301	0.923292	1.31006e-14
genotype	WT-fmo-2 KO	0	0.570394	0.462777	0.678011	1.31006e-14
genotype	tph-1; pah-1-fmo-2; tph-1; pah-1	0	0.0994421	-0.00905333	0.207938	0.0848464
genotype	WT-fmo-2; tph-1; pah-1	0	-0.14496	-0.252577	-0.0373431	0.0035115
genotype	WT-tph-1; pah-1	0	-0.244402	-0.352019	-0.136785	1.97336e-07
Replicate 2, 1-way ANOVA post-hoc tukey HSD test
term	contrast	null.value	estimate	conf.low	conf.high	adj.p.value
genotype	fmo-2; tph-1; pah-1-fmo-2 KO	0	0.537405	0.429714	0.645097	1.35447e-14
genotype	tph-1; pah-1-fmo-2 KO	0	0.733949	0.624447	0.843452	1.31006e-14
genotype	WT-fmo-2 KO	0	0.647092	0.5394	0.754783	1.31006e-14
genotype	tph-1; pah-1-fmo-2; tph-1; pah-1	0	0.196544	0.0879134	0.305175	3.94595e-05
genotype	WT-fmo-2; tph-1; pah-1	0	0.109687	0.0028815	0.216492	0.0417347
genotype	WT-tph-1; pah-1	0	-0.0868577	-0.195489	0.0217732	0.164406
Replicate 3, 1-way ANOVA post-hoc tukey HSD test
term	contrast	null.value	estimate	conf.low	conf.high	adj.p.value
genotype	fmo-2; tph-1; pah-1-fmo-2 KO	0	0.647438	0.496868	0.798007	2.62e-14	****
genotype	tph-1; pah-1-fmo-2 KO	0	0.700294	0.553537	0.847051	1.12e-14
genotype	WT-fmo-2 KO	0	0.466705	0.319947	0.613462	1.84e-12	****
genotype	tph-1; pah-1-fmo-2; tph-1; pah-1	0	0.0528559	-0.0939012	0.199613	0.783627	NS.
genotype	WT-fmo-2; tph-1; pah-1	0	-0.180733	-0.32749	-0.0339761	0.00922061	**
genotype	WT-tph-1; pah-1	0	-0.233589	-0.376432	-0.0907462	0.000244693	**

## Sheet: F4H
all raw data, three replicates
genotype	compound	dose	condition number	squares entered	replicate
WT	none	0	1	22	1
WT	none	0	1	40	1
WT	none	0	1	38	1
WT	none	0	1	79	1
WT	none	0	1	66	1
WT	none	0	1	75	1
WT	none	0	1	69	1
WT	none	0	1	37	1
WT	none	0	1	23	1
WT	none	0	1	71	1
WT	none	0	1	16	1
WT	none	0	1	59	1
WT	none	0	1	48	1
WT	none	0	1	36	1
WT	none	0	1	39	1
WT	none	0	1	49	1
WT	none	0	1	72	1
WT	none	0	1	61	1
WT	none	0	1	81	1
WT	none	0	1	82	1
WT	none	0	1	77	1
WT	none	0	1	60	1
WT	none	0	1	51	1
WT	none	0	1	32	1
WT	none	0	1	103	1
WT	serotonin	10	2	9	1
WT	serotonin	10	2	26	1
WT	serotonin	10	2	18	1
WT	serotonin	10	2	10	1
WT	serotonin	10	2	11	1
WT	serotonin	10	2	18	1
WT	serotonin	10	2	26	1
WT	serotonin	10	2	41	1
WT	serotonin	10	2	32	1
WT	serotonin	10	2	10	1
WT	serotonin	10	2	32	1
WT	serotonin	10	2	35	1
WT	serotonin	10	2	32	1
WT	serotonin	10	2	20	1
WT	serotonin	10	2	25	1
WT	serotonin	10	2	27	1
WT	serotonin	10	2	19	1
WT	serotonin	10	2	40	1
WT	serotonin	10	2	24	1
WT	serotonin	10	2	30	1
WT	serotonin	10	2	31	1
WT	serotonin	10	2	24	1
WT	serotonin	10	2	51	1
WT	serotonin	10	2	30	1
WT	serotonin	10	2	30	1
pah-1; tph-1	none	0	7	18	1
pah-1; tph-1	none	0	7	11	1
pah-1; tph-1	none	0	7	29	1
pah-1; tph-1	none	0	7	56	1
pah-1; tph-1	none	0	7	71	1
pah-1; tph-1	none	0	7	33	1
pah-1; tph-1	none	0	7	42	1
pah-1; tph-1	none	0	7	46	1
pah-1; tph-1	none	0	7	18	1
pah-1; tph-1	none	0	7	46	1
pah-1; tph-1	none	0	7	45	1
pah-1; tph-1	none	0	7	37	1
pah-1; tph-1	none	0	7	55	1
pah-1; tph-1	none	0	7	12	1
pah-1; tph-1	none	0	7	61	1
pah-1; tph-1	none	0	7	23	1
pah-1; tph-1	none	0	7	32	1
pah-1; tph-1	none	0	7	18	1
pah-1; tph-1	none	0	7	20	1
pah-1; tph-1	none	0	7	76	1
pah-1; tph-1	none	0	7	27	1
pah-1; tph-1	none	0	7	38	1
pah-1; tph-1	none	0	7	24	1
pah-1; tph-1	none	0	7	6	1
pah-1; tph-1	none	0	7	39	1
pah-1; tph-1	serotonin	10	10	8	1
pah-1; tph-1	serotonin	10	10	37	1
pah-1; tph-1	serotonin	10	10	15	1
pah-1; tph-1	serotonin	10	10	21	1
pah-1; tph-1	serotonin	10	10	27	1
pah-1; tph-1	serotonin	10	10	31	1
pah-1; tph-1	serotonin	10	10	26	1
pah-1; tph-1	serotonin	10	10	71	1
pah-1; tph-1	serotonin	10	10	32	1
pah-1; tph-1	serotonin	10	10	16	1
pah-1; tph-1	serotonin	10	10	9	1
pah-1; tph-1	serotonin	10	10	39	1
pah-1; tph-1	serotonin	10	10	40	1
pah-1; tph-1	serotonin	10	10	45	1
pah-1; tph-1	serotonin	10	10	60	1
pah-1; tph-1	serotonin	10	10	25	1
pah-1; tph-1	serotonin	10	10	37	1
pah-1; tph-1	serotonin	10	10	20	1
pah-1; tph-1	serotonin	10	10	38	1
pah-1; tph-1	serotonin	10	10	37	1
pah-1; tph-1	serotonin	10	10	14	1
pah-1; tph-1	serotonin	10	10	77	1
pah-1; tph-1	serotonin	10	10	42	1
pah-1; tph-1	serotonin	10	10	37	1
pah-1; tph-1	serotonin	10	10	40	1
fmo-2; pah-1; tph-1	none	0	13	10	1
fmo-2; pah-1; tph-1	none	0	13	40	1
fmo-2; pah-1; tph-1	none	0	13	24	1
fmo-2; pah-1; tph-1	none	0	13	42	1
fmo-2; pah-1; tph-1	none	0	13	53	1
fmo-2; pah-1; tph-1	none	0	13	34	1
fmo-2; pah-1; tph-1	none	0	13	24	1
fmo-2; pah-1; tph-1	none	0	13	16	1
fmo-2; pah-1; tph-1	none	0	13	30	1
fmo-2; pah-1; tph-1	none	0	13	25	1
fmo-2; pah-1; tph-1	none	0	13	36	1
fmo-2; pah-1; tph-1	none	0	13	70	1
fmo-2; pah-1; tph-1	none	0	13	65	1
fmo-2; pah-1; tph-1	none	0	13	94	1
fmo-2; pah-1; tph-1	none	0	13	33	1
fmo-2; pah-1; tph-1	none	0	13	18	1
fmo-2; pah-1; tph-1	none	0	13	12	1
fmo-2; pah-1; tph-1	none	0	13	30	1
fmo-2; pah-1; tph-1	none	0	13	30	1
fmo-2; pah-1; tph-1	none	0	13	26	1
fmo-2; pah-1; tph-1	none	0	13	12	1
fmo-2; pah-1; tph-1	none	0	13	18	1
fmo-2; pah-1; tph-1	none	0	13	33	1
fmo-2; pah-1; tph-1	none	0	13	48	1
fmo-2; pah-1; tph-1	none	0	13	45	1
fmo-2; pah-1; tph-1	serotonin	10	16	26	1
fmo-2; pah-1; tph-1	serotonin	10	16	12	1
fmo-2; pah-1; tph-1	serotonin	10	16	16	1
fmo-2; pah-1; tph-1	serotonin	10	16	27	1
fmo-2; pah-1; tph-1	serotonin	10	16	4	1
fmo-2; pah-1; tph-1	serotonin	10	16	8	1
fmo-2; pah-1; tph-1	serotonin	10	16	5	1
fmo-2; pah-1; tph-1	serotonin	10	16	17	1
fmo-2; pah-1; tph-1	serotonin	10	16	12	1
fmo-2; pah-1; tph-1	serotonin	10	16	18	1
fmo-2; pah-1; tph-1	serotonin	10	16	22	1
fmo-2; pah-1; tph-1	serotonin	10	16	18	1
fmo-2; pah-1; tph-1	serotonin	10	16	11	1
fmo-2; pah-1; tph-1	serotonin	10	16	10	1
fmo-2; pah-1; tph-1	serotonin	10	16	21	1
fmo-2; pah-1; tph-1	serotonin	10	16	22	1
fmo-2; pah-1; tph-1	serotonin	10	16	43	1
fmo-2; pah-1; tph-1	serotonin	10	16	21	1
fmo-2; pah-1; tph-1	serotonin	10	16	10	1
fmo-2; pah-1; tph-1	serotonin	10	16	16	1
fmo-2; pah-1; tph-1	serotonin	10	16	18	1
fmo-2; pah-1; tph-1	serotonin	10	16	20	1
fmo-2; pah-1; tph-1	serotonin	10	16	40	1
fmo-2; pah-1; tph-1	serotonin	10	16	26	1
fmo-2; pah-1; tph-1	serotonin	10	16	5	1
fmo-2; pah-1; tph-1	serotonin	10	16	7	1
fmo-2 KO	none	0	12	38	1
fmo-2 KO	none	0	12	10	1
fmo-2 KO	none	0	12	20	1
fmo-2 KO	none	0	12	13	1
fmo-2 KO	none	0	12	16	1
fmo-2 KO	none	0	12	26	1
fmo-2 KO	none	0	12	13	1
fmo-2 KO	none	0	12	27	1
fmo-2 KO	none	0	12	23	1
fmo-2 KO	none	0	12	13	1
fmo-2 KO	none	0	12	15	1
fmo-2 KO	none	0	12	21	1
fmo-2 KO	none	0	12	16	1
fmo-2 KO	none	0	12	18	1
fmo-2 KO	none	0	12	7	1
fmo-2 KO	none	0	12	20	1
fmo-2 KO	none	0	12	23	1
fmo-2 KO	none	0	12	9	1
fmo-2 KO	none	0	12	25	1
fmo-2 KO	none	0	12	15	1
fmo-2 KO	none	0	12	28	1
fmo-2 KO	none	0	12	30	1
fmo-2 KO	none	0	12	17	1
fmo-2 KO	none	0	12	18	1
fmo-2 KO	none	0	12	12	1
fmo-2 KO	serotonin	10	18	23	1
fmo-2 KO	serotonin	10	18	45	1
fmo-2 KO	serotonin	10	18	30	1
fmo-2 KO	serotonin	10	18	31	1
fmo-2 KO	serotonin	10	18	20	1
fmo-2 KO	serotonin	10	18	21	1
fmo-2 KO	serotonin	10	18	5	1
fmo-2 KO	serotonin	10	18	29	1
fmo-2 KO	serotonin	10	18	15	1
fmo-2 KO	serotonin	10	18	16	1
fmo-2 KO	serotonin	10	18	20	1
fmo-2 KO	serotonin	10	18	58	1
fmo-2 KO	serotonin	10	18	13	1
fmo-2 KO	serotonin	10	18	26	1
fmo-2 KO	serotonin	10	18	13	1
fmo-2 KO	serotonin	10	18	28	1
fmo-2 KO	serotonin	10	18	28	1
fmo-2 KO	serotonin	10	18	12	1
fmo-2 KO	serotonin	10	18	35	1
fmo-2 KO	serotonin	10	18	24	1
fmo-2 KO	serotonin	10	18	23	1
fmo-2 KO	serotonin	10	18	12	1
fmo-2 KO	serotonin	10	18	27	1
fmo-2 KO	serotonin	10	18	35	1
fmo-2 KO	serotonin	10	18	27	1
fmo-2; pah-1; tph-1	none	0	1	7	2 (representative)
fmo-2; pah-1; tph-1	none	0	1	26	2 (representative)
fmo-2; pah-1; tph-1	none	0	1	23	2 (representative)
fmo-2; pah-1; tph-1	none	0	1	28	2 (representative)
fmo-2; pah-1; tph-1	none	0	1	44	2 (representative)
fmo-2; pah-1; tph-1	none	0	1	35	2 (representative)
fmo-2; pah-1; tph-1	none	0	1	9	2 (representative)
fmo-2; pah-1; tph-1	none	0	1	17	2 (representative)
fmo-2; pah-1; tph-1	none	0	1	20	2 (representative)
fmo-2; pah-1; tph-1	none	0	1	9	2 (representative)
fmo-2; pah-1; tph-1	none	0	1	16	2 (representative)
fmo-2; pah-1; tph-1	none	0	1	15	2 (representative)
fmo-2; pah-1; tph-1	none	0	1	11	2 (representative)
fmo-2; pah-1; tph-1	none	0	1	23	2 (representative)
fmo-2; pah-1; tph-1	none	0	1	25	2 (representative)
fmo-2; pah-1; tph-1	none	0	1	14	2 (representative)
fmo-2; pah-1; tph-1	none	0	1	22	2 (representative)
fmo-2; pah-1; tph-1	none	0	1	40	2 (representative)
fmo-2; pah-1; tph-1	none	0	1	17	2 (representative)
fmo-2; pah-1; tph-1	none	0	1	35	2 (representative)
fmo-2; pah-1; tph-1	serotonin	10	4	4	2 (representative)
fmo-2; pah-1; tph-1	serotonin	10	4	10	2 (representative)
fmo-2; pah-1; tph-1	serotonin	10	4	22	2 (representative)
fmo-2; pah-1; tph-1	serotonin	10	4	20	2 (representative)
fmo-2; pah-1; tph-1	serotonin	10	4	18	2 (representative)
fmo-2; pah-1; tph-1	serotonin	10	4	6	2 (representative)
fmo-2; pah-1; tph-1	serotonin	10	4	2	2 (representative)
fmo-2; pah-1; tph-1	serotonin	10	4	4	2 (representative)
fmo-2; pah-1; tph-1	serotonin	10	4	8	2 (representative)
fmo-2; pah-1; tph-1	serotonin	10	4	6	2 (representative)
fmo-2; pah-1; tph-1	serotonin	10	4	5	2 (representative)
fmo-2; pah-1; tph-1	serotonin	10	4	11	2 (representative)
fmo-2; pah-1; tph-1	serotonin	10	4	3	2 (representative)
fmo-2; pah-1; tph-1	serotonin	10	4	14	2 (representative)
fmo-2; pah-1; tph-1	serotonin	10	4	4	2 (representative)
fmo-2; pah-1; tph-1	serotonin	10	4	21	2 (representative)
fmo-2; pah-1; tph-1	serotonin	10	4	25	2 (representative)
fmo-2; pah-1; tph-1	serotonin	10	4	11	2 (representative)
fmo-2; pah-1; tph-1	serotonin	10	4	3	2 (representative)
fmo-2; pah-1; tph-1	serotonin	10	4	5	2 (representative)
pah-1; tph-1	none	0	7	26	2 (representative)
pah-1; tph-1	none	0	7	39	2 (representative)
pah-1; tph-1	none	0	7	24	2 (representative)
pah-1; tph-1	none	0	7	18	2 (representative)
pah-1; tph-1	none	0	7	34	2 (representative)
pah-1; tph-1	none	0	7	23	2 (representative)
pah-1; tph-1	none	0	7	35	2 (representative)
pah-1; tph-1	none	0	7	39	2 (representative)
pah-1; tph-1	none	0	7	36	2 (representative)
pah-1; tph-1	none	0	7	28	2 (representative)
pah-1; tph-1	none	0	7	33	2 (representative)
pah-1; tph-1	none	0	7	29	2 (representative)
pah-1; tph-1	none	0	7	24	2 (representative)
pah-1; tph-1	none	0	7	21	2 (representative)
pah-1; tph-1	none	0	7	5	2 (representative)
pah-1; tph-1	none	0	7	30	2 (representative)
pah-1; tph-1	none	0	7	14	2 (representative)
pah-1; tph-1	none	0	7	26	2 (representative)
pah-1; tph-1	none	0	7	57	2 (representative)
pah-1; tph-1	serotonin	10	10	12	2 (representative)
pah-1; tph-1	serotonin	10	10	9	2 (representative)
pah-1; tph-1	serotonin	10	10	3	2 (representative)
pah-1; tph-1	serotonin	10	10	26	2 (representative)
pah-1; tph-1	serotonin	10	10	35	2 (representative)
pah-1; tph-1	serotonin	10	10	23	2 (representative)
pah-1; tph-1	serotonin	10	10	5	2 (representative)
pah-1; tph-1	serotonin	10	10	16	2 (representative)
pah-1; tph-1	serotonin	10	10	25	2 (representative)
pah-1; tph-1	serotonin	10	10	14	2 (representative)
pah-1; tph-1	serotonin	10	10	14	2 (representative)
pah-1; tph-1	serotonin	10	10	3	2 (representative)
pah-1; tph-1	serotonin	10	10	31	2 (representative)
pah-1; tph-1	serotonin	10	10	10	2 (representative)
pah-1; tph-1	serotonin	10	10	20	2 (representative)
pah-1; tph-1	serotonin	10	10	14	2 (representative)
pah-1; tph-1	serotonin	10	10	2	2 (representative)
pah-1; tph-1	serotonin	10	10	15	2 (representative)
pah-1; tph-1	serotonin	10	10	20	2 (representative)
pah-1; tph-1	serotonin	10	10	12	2 (representative)
WT	none	0	13	17	2 (representative)
WT	none	0	13	16	2 (representative)
WT	none	0	13	16	2 (representative)
WT	none	0	13	24	2 (representative)
WT	none	0	13	25	2 (representative)
WT	none	0	13	19	2 (representative)
WT	none	0	13	24	2 (representative)
WT	none	0	13	7	2 (representative)
WT	none	0	13	28	2 (representative)
WT	none	0	13	29	2 (representative)
WT	none	0	13	35	2 (representative)
WT	none	0	13	32	2 (representative)
WT	none	0	13	33	2 (representative)
WT	none	0	13	25	2 (representative)
WT	none	0	13	44	2 (representative)
WT	none	0	13	21	2 (representative)
WT	none	0	13	27	2 (representative)
WT	none	0	13	26	2 (representative)
WT	none	0	13	6	2 (representative)
WT	none	0	13	5	2 (representative)
WT	serotonin	10	16	19	2 (representative)
WT	serotonin	10	16	15	2 (representative)
WT	serotonin	10	16	17	2 (representative)
WT	serotonin	10	16	6	2 (representative)
WT	serotonin	10	16	12	2 (representative)
WT	serotonin	10	16	18	2 (representative)
WT	serotonin	10	16	6	2 (representative)
WT	serotonin	10	16	11	2 (representative)
WT	serotonin	10	16	8	2 (representative)
WT	serotonin	10	16	25	2 (representative)
WT	serotonin	10	16	18	2 (representative)
WT	serotonin	10	16	14	2 (representative)
WT	serotonin	10	16	25	2 (representative)
WT	serotonin	10	16	3	2 (representative)
WT	serotonin	10	16	28	2 (representative)
WT	serotonin	10	16	4	2 (representative)
WT	serotonin	10	16	10	2 (representative)
WT	serotonin	10	16	28	2 (representative)
WT	serotonin	10	16	17	2 (representative)
WT	serotonin	10	16	4	2 (representative)
fmo-2 KO	none	0	6	4	2 (representative)
fmo-2 KO	none	0	6	5	2 (representative)
fmo-2 KO	none	0	6	4	2 (representative)
fmo-2 KO	none	0	6	5	2 (representative)
fmo-2 KO	none	0	6	6	2 (representative)
fmo-2 KO	none	0	6	4	2 (representative)
fmo-2 KO	none	0	6	11	2 (representative)
fmo-2 KO	none	0	6	5	2 (representative)
fmo-2 KO	none	0	6	6	2 (representative)
fmo-2 KO	none	0	6	5	2 (representative)
fmo-2 KO	none	0	6	4	2 (representative)
fmo-2 KO	none	0	6	9	2 (representative)
fmo-2 KO	none	0	6	7	2 (representative)
fmo-2 KO	none	0	6	6	2 (representative)
fmo-2 KO	none	0	6	4	2 (representative)
fmo-2 KO	none	0	6	3	2 (representative)
fmo-2 KO	none	0	6	3	2 (representative)
fmo-2 KO	none	0	6	4	2 (representative)
fmo-2 KO	none	0	6	3	2 (representative)
fmo-2 KO	none	0	6	5	2 (representative)
fmo-2 KO	serotonin	10	12	9	2 (representative)
fmo-2 KO	serotonin	10	12	7	2 (representative)
fmo-2 KO	serotonin	10	12	9	2 (representative)
fmo-2 KO	serotonin	10	12	12	2 (representative)
fmo-2 KO	serotonin	10	12	10	2 (representative)
fmo-2 KO	serotonin	10	12	8	2 (representative)
fmo-2 KO	serotonin	10	12	8	2 (representative)
fmo-2 KO	serotonin	10	12	4	2 (representative)
fmo-2 KO	serotonin	10	12	7	2 (representative)
fmo-2 KO	serotonin	10	12	3	2 (representative)
fmo-2 KO	serotonin	10	12	7	2 (representative)
fmo-2 KO	serotonin	10	12	4	2 (representative)
fmo-2 KO	serotonin	10	12	8	2 (representative)
fmo-2 KO	serotonin	10	12	7	2 (representative)
fmo-2 KO	serotonin	10	12	5	2 (representative)
fmo-2 KO	serotonin	10	12	5	2 (representative)
fmo-2 KO	serotonin	10	12	4	2 (representative)
fmo-2 KO	serotonin	10	12	2	2 (representative)
fmo-2 KO	serotonin	10	12	3	2 (representative)
fmo-2 KO	serotonin	10	12	4	2 (representative)
fmo-2; pah-1; tph-1	none	0	1	39	3
fmo-2; pah-1; tph-1	none	0	1	27	3
fmo-2; pah-1; tph-1	none	0	1	33	3
fmo-2; pah-1; tph-1	none	0	1	42	3
fmo-2; pah-1; tph-1	none	0	1	23	3
fmo-2; pah-1; tph-1	none	0	1	40	3
fmo-2; pah-1; tph-1	none	0	1	18	3
fmo-2; pah-1; tph-1	none	0	1	20	3
fmo-2; pah-1; tph-1	none	0	1	27	3
fmo-2; pah-1; tph-1	none	0	1	23	3
fmo-2; pah-1; tph-1	none	0	1	42	3
fmo-2; pah-1; tph-1	none	0	1	27	3
fmo-2; pah-1; tph-1	none	0	1	14	3
fmo-2; pah-1; tph-1	none	0	1	33	3
fmo-2; pah-1; tph-1	none	0	1	22	3
fmo-2; pah-1; tph-1	none	0	1	29	3
fmo-2; pah-1; tph-1	none	0	1	31	3
fmo-2; pah-1; tph-1	none	0	1	40	3
fmo-2; pah-1; tph-1	none	0	1	29	3
fmo-2; pah-1; tph-1	none	0	1	43	3
fmo-2; pah-1; tph-1	serotonin	10	4	27	3
fmo-2; pah-1; tph-1	serotonin	10	4	9	3
fmo-2; pah-1; tph-1	serotonin	10	4	37	3
fmo-2; pah-1; tph-1	serotonin	10	4	15	3
fmo-2; pah-1; tph-1	serotonin	10	4	36	3
fmo-2; pah-1; tph-1	serotonin	10	4	16	3
fmo-2; pah-1; tph-1	serotonin	10	4	8	3
fmo-2; pah-1; tph-1	serotonin	10	4	9	3
fmo-2; pah-1; tph-1	serotonin	10	4	18	3
fmo-2; pah-1; tph-1	serotonin	10	4	13	3
fmo-2; pah-1; tph-1	serotonin	10	4	7	3
fmo-2; pah-1; tph-1	serotonin	10	4	25	3
fmo-2; pah-1; tph-1	serotonin	10	4	10	3
fmo-2; pah-1; tph-1	serotonin	10	4	23	3
fmo-2; pah-1; tph-1	serotonin	10	4	9	3
fmo-2; pah-1; tph-1	serotonin	10	4	36	3
fmo-2; pah-1; tph-1	serotonin	10	4	42	3
fmo-2; pah-1; tph-1	serotonin	10	4	22	3
fmo-2; pah-1; tph-1	serotonin	10	4	3	3
fmo-2; pah-1; tph-1	serotonin	10	4	16	3
pah-1; tph-1	none	0	7	50	3
pah-1; tph-1	none	0	7	81	3
pah-1; tph-1	none	0	7	86	3
pah-1; tph-1	none	0	7	93	3
pah-1; tph-1	none	0	7	64	3
pah-1; tph-1	none	0	7	71	3
pah-1; tph-1	none	0	7	51	3
pah-1; tph-1	none	0	7	65	3
pah-1; tph-1	none	0	7	70	3
pah-1; tph-1	none	0	7	66	3
pah-1; tph-1	none	0	7	75	3
pah-1; tph-1	none	0	7	79	3
pah-1; tph-1	none	0	7	81	3
pah-1; tph-1	none	0	7	29	3
pah-1; tph-1	none	0	7	62	3
pah-1; tph-1	none	0	7	22	3
pah-1; tph-1	none	0	7	56	3
pah-1; tph-1	none	0	7	19	3
pah-1; tph-1	none	0	7	39	3
pah-1; tph-1	none	0	7	90	3
pah-1; tph-1	serotonin	10	10	13	3
pah-1; tph-1	serotonin	10	10	15	3
pah-1; tph-1	serotonin	10	10	4	3
pah-1; tph-1	serotonin	10	10	33	3
pah-1; tph-1	serotonin	10	10	28	3
pah-1; tph-1	serotonin	10	10	31	3
pah-1; tph-1	serotonin	10	10	21	3
pah-1; tph-1	serotonin	10	10	24	3
pah-1; tph-1	serotonin	10	10	29	3
pah-1; tph-1	serotonin	10	10	28	3
pah-1; tph-1	serotonin	10	10	25	3
pah-1; tph-1	serotonin	10	10	14	3
pah-1; tph-1	serotonin	10	10	41	3
pah-1; tph-1	serotonin	10	10	17	3
pah-1; tph-1	serotonin	10	10	50	3
pah-1; tph-1	serotonin	10	10	18	3
pah-1; tph-1	serotonin	10	10	16	3
pah-1; tph-1	serotonin	10	10	20	3
pah-1; tph-1	serotonin	10	10	26	3
pah-1; tph-1	serotonin	10	10	14	3
WT	none	0	13	49	3
WT	none	0	13	40	3
WT	none	0	13	25	3
WT	none	0	13	50	3
WT	none	0	13	36	3
WT	none	0	13	31	3
WT	none	0	13	36	3
WT	none	0	13	11	3
WT	none	0	13	31	3
WT	none	0	13	45	3
WT	none	0	13	53	3
WT	none	0	13	49	3
WT	none	0	13	55	3
WT	none	0	13	43	3
WT	none	0	13	58	3
WT	none	0	13	51	3
WT	none	0	13	76	3
WT	none	0	13	70	3
WT	none	0	13	24	3
WT	none	0	13	39	3
WT	serotonin	10	16	31	3
WT	serotonin	10	16	30	3
WT	serotonin	10	16	23	3
WT	serotonin	10	16	26	3
WT	serotonin	10	16	23	3
WT	serotonin	10	16	41	3
WT	serotonin	10	16	11	3
WT	serotonin	10	16	22	3
WT	serotonin	10	16	16	3
WT	serotonin	10	16	38	3
WT	serotonin	10	16	50	3
WT	serotonin	10	16	34	3
WT	serotonin	10	16	30	3
WT	serotonin	10	16	26	3
WT	serotonin	10	16	33	3
WT	serotonin	10	16	30	3
WT	serotonin	10	16	19	3
WT	serotonin	10	16	67	3
WT	serotonin	10	16	46	3
WT	serotonin	10	16	28	3
fmo-2 KO	none	0	6	12	3
fmo-2 KO	none	0	6	6	3
fmo-2 KO	none	0	6	5	3
fmo-2 KO	none	0	6	3	3
fmo-2 KO	none	0	6	4	3
fmo-2 KO	none	0	6	5	3
fmo-2 KO	none	0	6	3	3
fmo-2 KO	none	0	6	2	3
fmo-2 KO	none	0	6	11	3
fmo-2 KO	none	0	6	10	3
fmo-2 KO	none	0	6	9	3
fmo-2 KO	none	0	6	5	3
fmo-2 KO	none	0	6	10	3
fmo-2 KO	none	0	6	3	3
fmo-2 KO	none	0	6	5	3
fmo-2 KO	none	0	6	7	3
fmo-2 KO	none	0	6	19	3
fmo-2 KO	none	0	6	11	3
fmo-2 KO	none	0	6	8	3
fmo-2 KO	none	0	6	7	3
fmo-2 KO	serotonin	10	12	8	3
fmo-2 KO	serotonin	10	12	3	3
fmo-2 KO	serotonin	10	12	6	3
fmo-2 KO	serotonin	10	12	17	3
fmo-2 KO	serotonin	10	12	8	3
fmo-2 KO	serotonin	10	12	9	3
fmo-2 KO	serotonin	10	12	12	3
fmo-2 KO	serotonin	10	12	13	3
fmo-2 KO	serotonin	10	12	9	3
fmo-2 KO	serotonin	10	12	11	3
fmo-2 KO	serotonin	10	12	14	3
fmo-2 KO	serotonin	10	12	7	3
fmo-2 KO	serotonin	10	12	28	3
fmo-2 KO	serotonin	10	12	8	3
fmo-2 KO	serotonin	10	12	13	3
fmo-2 KO	serotonin	10	12	27	3
fmo-2 KO	serotonin	10	12	15	3
fmo-2 KO	serotonin	10	12	6	3
fmo-2 KO	serotonin	10	12	12	3
Replicate 1 2-way ANOVA, Squares Entered~Genotype*Serotonin
term	df	sumsq	meansq	statistic	p.value
genotype	3	3.54976	1.18325	15.2489	6.05429e-09
compound	1	1.85319	1.85319	23.8825	2.14703e-06
genotype:compound	3	3.03463	1.01154	13.036	8.65881e-08
Residuals	193	14.976	0.0775961	NA	NA
Replicate 2 2-way ANOVA, Squares Entered~Genotype*Serotonin
term	df	sumsq	meansq	statistic	p.value
genotype	3	10.9715	3.65718	28.3349	1.36157e-14
compound	1	4.82771	4.82771	37.4039	7.8613e-09
genotype:compound	3	2.32209	0.774031	5.997	0.000689221
Residuals	151	19.4895	0.12907	NA	NA
Replicate 3 2-way ANOVA, Squares Entered~Genotype*Serotonin
term	df	sumsq	meansq	statistic	p.value
genotype	3	13.7465	4.58217	55.0334	4.27647e-24
compound	1	4.45636	4.45636	53.5225	1.40271e-11
genotype:compound	3	5.14769	1.7159	20.6085	3.01215e-11
Residuals	151	12.5725	0.0832615	NA	NA
Replicate 1, 2-way ANOVA post-hoc tukey HSD test
term	contrast	null.value	estimate	conf.low	conf.high	adj.p.value
genotype	fmo-2; pah-1; tph-1-fmo-2 KO	0	0.0750573	-0.0686143	0.218729	0.529866
genotype	pah-1; tph-1-fmo-2 KO	0	0.230159	0.0857777	0.37454	0.000311496
genotype	WT-fmo-2 KO	0	0.341991	0.19761	0.486372	2.77994e-08
genotype	pah-1; tph-1-fmo-2; pah-1; tph-1	0	0.155101	0.0114299	0.298773	0.028739
genotype	WT-fmo-2; pah-1; tph-1	0	0.266934	0.123263	0.410606	1.75589e-05
genotype	WT-pah-1; tph-1	0	0.111833	-0.0325484	0.256214	0.188838
compound	serotonin-none	0	-0.192035	-0.269542	-0.114529	2.14876e-06
genotype:compound	fmo-2; pah-1; tph-1:none-fmo-2 KO:none	0	0.284993	0.0435452	0.52644	0.00892026
genotype:compound	pah-1; tph-1:none-fmo-2 KO:none	0	0.295815	0.0543677	0.537263	0.00553662
genotype:compound	WT:none-fmo-2 KO:none	0	0.65873	0.417283	0.900178	3.5616e-13
genotype:compound	fmo-2 KO:serotonin-fmo-2 KO:none	0	0.103175	-0.138273	0.344622	0.894372
genotype:compound	fmo-2; pah-1; tph-1:serotonin-fmo-2 KO:none	0	-0.0256133	-0.264728	0.213501	0.99998
genotype:compound	pah-1; tph-1:serotonin-fmo-2 KO:none	0	0.267677	0.0262291	0.509124	0.0184032
genotype:compound	WT:serotonin-fmo-2 KO:none	0	0.128427	-0.113021	0.369875	0.731587
genotype:compound	pah-1; tph-1:none-fmo-2; pah-1; tph-1:none	0	0.0108225	-0.230625	0.25227	1
genotype:compound	WT:none-fmo-2; pah-1; tph-1:none	0	0.373737	0.13229	0.615185	0.000109341
genotype:compound	fmo-2 KO:serotonin-fmo-2; pah-1; tph-1:none	0	-0.181818	-0.423266	0.0596294	0.294844
genotype:compound	fmo-2; pah-1; tph-1:serotonin-fmo-2; pah-1; tph-1:none	0	-0.310606	-0.549721	-0.0714913	0.0024288
genotype:compound	pah-1; tph-1:serotonin-fmo-2; pah-1; tph-1:none	0	-0.017316	-0.258764	0.224132	0.999999
genotype:compound	WT:serotonin-fmo-2; pah-1; tph-1:none	0	-0.156566	-0.398013	0.084882	0.49325
genotype:compound	WT:none-pah-1; tph-1:none	0	0.362915	0.121467	0.604362	0.00019774
genotype:compound	fmo-2 KO:serotonin-pah-1; tph-1:none	0	-0.192641	-0.434088	0.0488069	0.226021
genotype:compound	fmo-2; pah-1; tph-1:serotonin-pah-1; tph-1:none	0	-0.321429	-0.560543	-0.0823138	0.00143245
genotype:compound	pah-1; tph-1:serotonin-pah-1; tph-1:none	0	-0.0281385	-0.269586	0.213309	0.999964
genotype:compound	WT:serotonin-pah-1; tph-1:none	0	-0.167388	-0.408836	0.0740595	0.403003
genotype:compound	fmo-2 KO:serotonin-WT:none	0	-0.555556	-0.797003	-0.314108	8.60557e-10
genotype:compound	fmo-2; pah-1; tph-1:serotonin-WT:none	0	-0.684343	-0.923458	-0.445229	3.51941e-14
genotype:compound	pah-1; tph-1:serotonin-WT:none	0	-0.391053	-0.632501	-0.149606	4.11667e-05
genotype:compound	WT:serotonin-WT:none	0	-0.530303	-0.771751	-0.288855	5.24248e-09
genotype:compound	fmo-2; pah-1; tph-1:serotonin-fmo-2 KO:serotonin	0	-0.128788	-0.367903	0.110327	0.718829
genotype:compound	pah-1; tph-1:serotonin-fmo-2 KO:serotonin	0	0.164502	-0.0769455	0.40595	0.426479
genotype:compound	WT:serotonin-fmo-2 KO:serotonin	0	0.0252525	-0.216195	0.2667	0.999983
genotype:compound	pah-1; tph-1:serotonin-fmo-2; pah-1; tph-1:serotonin	0	0.29329	0.0541753	0.532405	0.00545362
genotype:compound	WT:serotonin-fmo-2; pah-1; tph-1:serotonin	0	0.15404	-0.0850743	0.393155	0.502028
genotype:compound	WT:serotonin-pah-1; tph-1:serotonin	0	-0.13925	-0.380697	0.102198	0.642831
Replicate 2, 2-way ANOVA post-hoc tukey HSD test
term	contrast	null.value	estimate	conf.low	conf.high	adj.p.value
genotype	fmo-2; pah-1; tph-1-fmo-2 KO	0	0.445534	0.236837	0.65423	7.6e-07
genotype	pah-1; tph-1-fmo-2 KO	0	0.700212	0.490182	0.910242	6.71e-14
genotype	WT-fmo-2 KO	0	0.56427	0.355574	0.772966	4.12e-10
genotype	pah-1; tph-1-fmo-2; pah-1; tph-1	0	0.254679	0.0446487	0.464708	0.0105025
genotype	WT-fmo-2; pah-1; tph-1	0	0.118736	-0.0899599	0.327433	0.453283
genotype	WT-pah-1; tph-1	0	-0.135942	-0.345972	0.0740877	0.33704
compound	serotonin-none	0	-0.348485	-0.461074	-0.235896	7.88e-09
genotype:compound	fmo-2; pah-1; tph-1:none-fmo-2 KO:none	0	0.72549	0.376267	1.07471	5.54e-08
genotype:compound	pah-1; tph-1:none-fmo-2 KO:none	0	1.01628	0.662495	1.37007	1.31e-13
genotype:compound	WT:none-fmo-2 KO:none	0	0.775599	0.426376	1.12482	5.52e-09
genotype:compound	fmo-2 KO:serotonin-fmo-2 KO:none	0	0.0501089	-0.299114	0.399332	0.999847	NS.
genotype:compound	fmo-2; pah-1; tph-1:serotonin-fmo-2 KO:none	0	0.215686	-0.133536	0.564909	0.554121
genotype:compound	pah-1; tph-1:serotonin-fmo-2 KO:none	0	0.448802	0.099579	0.798024	0.00294617
genotype:compound	WT:serotonin-fmo-2 KO:none	0	0.40305	0.0538274	0.752273	0.0118643
genotype:compound	pah-1; tph-1:none-fmo-2; pah-1; tph-1:none	0	0.290792	-0.0629956	0.64458	0.192441
genotype:compound	WT:none-fmo-2; pah-1; tph-1:none	0	0.0501089	-0.299114	0.399332	0.999847
genotype:compound	fmo-2 KO:serotonin-fmo-2; pah-1; tph-1:none	0	-0.675381	-1.0246	-0.326159	5.11e-07
genotype:compound	fmo-2; pah-1; tph-1:serotonin-fmo-2; pah-1; tph-1:none	0	-0.509804	-0.859027	-0.160581	0.000372366	***
genotype:compound	pah-1; tph-1:serotonin-fmo-2; pah-1; tph-1:none	0	-0.276688	-0.625911	0.0725343	0.232167
genotype:compound	WT:serotonin-fmo-2; pah-1; tph-1:none	0	-0.32244	-0.671663	0.0267826	0.0934072
genotype:compound	WT:none-pah-1; tph-1:none	0	-0.240683	-0.594471	0.113105	0.42537
genotype:compound	fmo-2 KO:serotonin-pah-1; tph-1:none	0	-0.966174	-1.31996	-0.612386	9.4e-13
genotype:compound	fmo-2; pah-1; tph-1:serotonin-pah-1; tph-1:none	0	-0.800596	-1.15438	-0.446808	2.77e-09
genotype:compound	pah-1; tph-1:serotonin-pah-1; tph-1:none	0	-0.567481	-0.921269	-0.213693	5.76e-05	****
genotype:compound	WT:serotonin-pah-1; tph-1:none	0	-0.613232	-0.96702	-0.259445	9.69e-06
genotype:compound	fmo-2 KO:serotonin-WT:none	0	-0.72549	-1.07471	-0.376267	5.54e-08
genotype:compound	fmo-2; pah-1; tph-1:serotonin-WT:none	0	-0.559913	-0.909136	-0.21069	5.81e-05
genotype:compound	pah-1; tph-1:serotonin-WT:none	0	-0.326797	-0.67602	0.0224253	0.0847502
genotype:compound	WT:serotonin-WT:none	0	-0.372549	-0.721772	-0.0233263	0.0275821	*
genotype:compound	fmo-2; pah-1; tph-1:serotonin-fmo-2 KO:serotonin	0	0.165577	-0.183645	0.5148	0.828468
genotype:compound	pah-1; tph-1:serotonin-fmo-2 KO:serotonin	0	0.398693	0.0494701	0.747916	0.0134424
genotype:compound	WT:serotonin-fmo-2 KO:serotonin	0	0.352941	0.00371845	0.702164	0.0456161
genotype:compound	pah-1; tph-1:serotonin-fmo-2; pah-1; tph-1:serotonin	0	0.233115	-0.116107	0.582338	0.450914
genotype:compound	WT:serotonin-fmo-2; pah-1; tph-1:serotonin	0	0.187364	-0.161859	0.536587	0.719556
genotype:compound	WT:serotonin-pah-1; tph-1:serotonin	0	-0.0457516	-0.394974	0.303471	0.999917
Replicate 3, 2-way ANOVA post-hoc tukey HSD test
term	contrast	null.value	estimate	conf.low	conf.high	adj.p.value
genotype	fmo-2; pah-1; tph-1-fmo-2 KO	0	0.345463	0.176772	0.514153	2.18672e-06
genotype	pah-1; tph-1-fmo-2 KO	0	0.765761	0.59707	0.934452	0
genotype	WT-fmo-2 KO	0	0.639614	0.470924	0.808305	2.4647e-14
genotype	pah-1; tph-1-fmo-2; pah-1; tph-1	0	0.420298	0.252679	0.587918	6.14794e-09
genotype	WT-fmo-2; pah-1; tph-1	0	0.294151	0.126532	0.461771	6.19451e-05
genotype	WT-pah-1; tph-1	0	-0.126147	-0.293766	0.0414727	0.209823
compound	serotonin-none	0	-0.334814	-0.425243	-0.244386	1.4064e-11
genotype:compound	fmo-2; pah-1; tph-1:none-fmo-2 KO:none	0	0.524083	0.243596	0.804569	1.36529e-06
genotype:compound	pah-1; tph-1:none-fmo-2 KO:none	0	1.26606	0.985568	1.54654	0
genotype:compound	WT:none-fmo-2 KO:none	0	0.833716	0.553229	1.1142	7.41629e-14
genotype:compound	fmo-2 KO:serotonin-fmo-2 KO:none	0	0.106531	-0.177623	0.390684	0.94375
genotype:compound	fmo-2; pah-1; tph-1:serotonin-fmo-2 KO:none	0	0.270642	-0.00984452	0.551129	0.0670871
genotype:compound	pah-1; tph-1:serotonin-fmo-2 KO:none	0	0.369266	0.0887793	0.649753	0.0020666
genotype:compound	WT:serotonin-fmo-2 KO:none	0	0.549312	0.268825	0.829799	3.52235e-07
genotype:compound	pah-1; tph-1:none-fmo-2; pah-1; tph-1:none	0	0.741972	0.461486	1.02246	4.07008e-12
genotype:compound	WT:none-fmo-2; pah-1; tph-1:none	0	0.309633	0.0291463	0.59012	0.0194421
genotype:compound	fmo-2 KO:serotonin-fmo-2; pah-1; tph-1:none	0	-0.417552	-0.701705	-0.133399	0.000330103
genotype:compound	fmo-2; pah-1; tph-1:serotonin-fmo-2; pah-1; tph-1:none	0	-0.25344	-0.533927	0.0270464	0.108547
genotype:compound	pah-1; tph-1:serotonin-fmo-2; pah-1; tph-1:none	0	-0.154817	-0.435303	0.12567	0.68942
genotype:compound	WT:serotonin-fmo-2; pah-1; tph-1:none	0	0.0252294	-0.255257	0.305716	0.999994
genotype:compound	WT:none-pah-1; tph-1:none	0	-0.432339	-0.712826	-0.151853	0.000131688
genotype:compound	fmo-2 KO:serotonin-pah-1; tph-1:none	0	-1.15952	-1.44368	-0.875371	0
genotype:compound	fmo-2; pah-1; tph-1:serotonin-pah-1; tph-1:none	0	-0.995413	-1.2759	-0.714926	3.56382e-14
genotype:compound	pah-1; tph-1:serotonin-pah-1; tph-1:none	0	-0.896789	-1.17728	-0.616302	6.12843e-14
genotype:compound	WT:serotonin-pah-1; tph-1:none	0	-0.716743	-0.99723	-0.436256	1.94209e-11
genotype:compound	fmo-2 KO:serotonin-WT:none	0	-0.727185	-1.01134	-0.443032	1.81892e-11
genotype:compound	fmo-2; pah-1; tph-1:serotonin-WT:none	0	-0.563073	-0.84356	-0.282587	1.65598e-07
genotype:compound	pah-1; tph-1:serotonin-WT:none	0	-0.46445	-0.744936	-0.183963	2.85134e-05
genotype:compound	WT:serotonin-WT:none	0	-0.284404	-0.56489	-0.00391695	0.0443198
genotype:compound	fmo-2; pah-1; tph-1:serotonin-fmo-2 KO:serotonin	0	0.164112	-0.120042	0.448265	0.637653
genotype:compound	pah-1; tph-1:serotonin-fmo-2 KO:serotonin	0	0.262735	-0.021418	0.546889	0.0924606
genotype:compound	WT:serotonin-fmo-2 KO:serotonin	0	0.442781	0.158628	0.726935	0.000105658
genotype:compound	pah-1; tph-1:serotonin-fmo-2; pah-1; tph-1:serotonin	0	0.0986239	-0.181863	0.379111	0.959905
genotype:compound	WT:serotonin-fmo-2; pah-1; tph-1:serotonin	0	0.27867	-0.001817	0.559156	0.05284
genotype:compound	WT:serotonin-pah-1; tph-1:serotonin	0	0.180046	-0.100441	0.460533	0.503412
