# Supplementary material for: Metabolic regulation of behavior by the intestinal enzyme FMO-2
Source: Sci Adv. 2025 Oct 24;11(43):eadx3018. doi: 10.1126/sciadv.adx3018 (PMC12551704; doi:10.1126/sciadv.adx3018)
Supplement: Supplementary file 2 — Data S1 to S13 [file sciadv.adx3018_data_s1_to_s13.zip › Supplemental Data Files/Data S5.xlsx]

## Sheet: F5A
all raw data, three replicates
replicate	genotype	RNAi	squares crossed
rep1	WT	EV	93
rep1	WT	EV	96
rep1	WT	EV	57
rep1	WT	EV	109
rep1	WT	EV	98
rep1	WT	EV	90
rep1	WT	EV	60
rep1	WT	EV	55
rep1	WT	EV	49
rep1	WT	EV	60
rep1	WT	EV	82
rep1	WT	EV	52
rep1	WT	EV	54
rep1	WT	EV	57
rep1	WT	EV	46
rep1	WT	EV	78
rep1	WT	EV	46
rep1	WT	EV	59
rep1	WT	EV	106
rep1	WT	EV	85
rep1	WT	tdo-2	85
rep1	WT	tdo-2	106
rep1	WT	tdo-2	82
rep1	WT	tdo-2	67
rep1	WT	tdo-2	78
rep1	WT	tdo-2	83
rep1	WT	tdo-2	77
rep1	WT	tdo-2	85
rep1	WT	tdo-2	57
rep1	WT	tdo-2	93
rep1	WT	tdo-2	70
rep1	WT	tdo-2	51
rep1	WT	tdo-2	59
rep1	WT	tdo-2	52
rep1	WT	tdo-2	70
rep1	WT	tdo-2	90
rep1	WT	tdo-2	51
rep1	fmo-2 KO	EV	21
rep1	fmo-2 KO	EV	37
rep1	fmo-2 KO	EV	23
rep1	fmo-2 KO	EV	31
rep1	fmo-2 KO	EV	24
rep1	fmo-2 KO	EV	36
rep1	fmo-2 KO	EV	24
rep1	fmo-2 KO	EV	34
rep1	fmo-2 KO	EV	24
rep1	fmo-2 KO	EV	33
rep1	fmo-2 KO	EV	18
rep1	fmo-2 KO	EV	20
rep1	fmo-2 KO	EV	29
rep1	fmo-2 KO	EV	20
rep1	fmo-2 KO	EV	39
rep1	fmo-2 KO	EV	24
rep1	fmo-2 KO	EV	26
rep1	fmo-2 KO	tdo-2	15
rep1	fmo-2 KO	tdo-2	29
rep1	fmo-2 KO	tdo-2	16
rep1	fmo-2 KO	tdo-2	26
rep1	fmo-2 KO	tdo-2	34
rep1	fmo-2 KO	tdo-2	65
rep1	fmo-2 KO	tdo-2	39
rep1	fmo-2 KO	tdo-2	49
rep1	fmo-2 KO	tdo-2	36
rep1	fmo-2 KO	tdo-2	21
rep1	fmo-2 KO	tdo-2	39
rep1	fmo-2 KO	tdo-2	41
rep1	fmo-2 KO	tdo-2	7
rep1	fmo-2 KO	tdo-2	20
rep1	fmo-2 KO	tdo-2	42
rep1	fmo-2 KO	tdo-2	20
rep1	fmo-2 KO	tdo-2	41
rep1	fmo-2 OE	EV	33
rep1	fmo-2 OE	EV	34
rep1	fmo-2 OE	EV	29
rep1	fmo-2 OE	EV	52
rep1	fmo-2 OE	EV	39
rep1	fmo-2 OE	EV	51
rep1	fmo-2 OE	EV	60
rep1	fmo-2 OE	EV	28
rep1	fmo-2 OE	EV	52
rep1	fmo-2 OE	EV	42
rep1	fmo-2 OE	EV	24
rep1	fmo-2 OE	EV	44
rep1	fmo-2 OE	EV	44
rep1	fmo-2 OE	EV	46
rep1	fmo-2 OE	EV	67
rep1	fmo-2 OE	tdo-2	28
rep1	fmo-2 OE	tdo-2	55
rep1	fmo-2 OE	tdo-2	75
rep1	fmo-2 OE	tdo-2	103
rep1	fmo-2 OE	tdo-2	77
rep1	fmo-2 OE	tdo-2	59
rep1	fmo-2 OE	tdo-2	33
rep1	fmo-2 OE	tdo-2	46
rep1	fmo-2 OE	tdo-2	31
rep1	fmo-2 OE	tdo-2	73
rep1	fmo-2 OE	tdo-2	46
rep1	fmo-2 OE	tdo-2	52
rep1	fmo-2 OE	tdo-2	65
rep1	fmo-2 OE	tdo-2	60
rep1	fmo-2 OE	tdo-2	64
rep1	fmo-2 OE	tdo-2	90
rep1	fmo-2 OE	tdo-2	55
rep2 (representative)	WT	EV	75
rep2 (representative)	WT	EV	111
rep2 (representative)	WT	EV	77
rep2 (representative)	WT	EV	59
rep2 (representative)	WT	EV	77
rep2 (representative)	WT	EV	90
rep2 (representative)	WT	EV	73
rep2 (representative)	WT	EV	62
rep2 (representative)	WT	EV	67
rep2 (representative)	WT	EV	91
rep2 (representative)	WT	EV	52
rep2 (representative)	WT	EV	82
rep2 (representative)	WT	EV	55
rep2 (representative)	WT	EV	46
rep2 (representative)	WT	EV	75
rep2 (representative)	WT	EV	52
rep2 (representative)	WT	EV	82
rep2 (representative)	WT	EV	55
rep2 (representative)	WT	EV	46
rep2 (representative)	WT	EV	75
rep2 (representative)	WT	EV	67
rep2 (representative)	WT	EV	78
rep2 (representative)	WT	tdo-2	88
rep2 (representative)	WT	tdo-2	67
rep2 (representative)	WT	tdo-2	75
rep2 (representative)	WT	tdo-2	75
rep2 (representative)	WT	tdo-2	42
rep2 (representative)	WT	tdo-2	73
rep2 (representative)	WT	tdo-2	54
rep2 (representative)	WT	tdo-2	65
rep2 (representative)	WT	tdo-2	57
rep2 (representative)	WT	tdo-2	49
rep2 (representative)	WT	tdo-2	96
rep2 (representative)	WT	tdo-2	59
rep2 (representative)	WT	tdo-2	42
rep2 (representative)	WT	tdo-2	57
rep2 (representative)	WT	tdo-2	62
rep2 (representative)	WT	tdo-2	51
rep2 (representative)	WT	tdo-2	21
rep2 (representative)	WT	tdo-2	75
rep2 (representative)	fmo-2 KO	EV	41
rep2 (representative)	fmo-2 KO	EV	29
rep2 (representative)	fmo-2 KO	EV	37
rep2 (representative)	fmo-2 KO	EV	42
rep2 (representative)	fmo-2 KO	EV	31
rep2 (representative)	fmo-2 KO	EV	18
rep2 (representative)	fmo-2 KO	EV	34
rep2 (representative)	fmo-2 KO	EV	42
rep2 (representative)	fmo-2 KO	EV	15
rep2 (representative)	fmo-2 KO	EV	18
rep2 (representative)	fmo-2 KO	EV	34
rep2 (representative)	fmo-2 KO	EV	26
rep2 (representative)	fmo-2 KO	EV	28
rep2 (representative)	fmo-2 KO	EV	24
rep2 (representative)	fmo-2 KO	EV	13
rep2 (representative)	fmo-2 KO	EV	34
rep2 (representative)	fmo-2 KO	EV	68
rep2 (representative)	fmo-2 KO	EV	33
rep2 (representative)	fmo-2 KO	tdo-2	24
rep2 (representative)	fmo-2 KO	tdo-2	24
rep2 (representative)	fmo-2 KO	tdo-2	23
rep2 (representative)	fmo-2 KO	tdo-2	36
rep2 (representative)	fmo-2 KO	tdo-2	42
rep2 (representative)	fmo-2 KO	tdo-2	10
rep2 (representative)	fmo-2 KO	tdo-2	33
rep2 (representative)	fmo-2 KO	tdo-2	29
rep2 (representative)	fmo-2 KO	tdo-2	21
rep2 (representative)	fmo-2 KO	tdo-2	37
rep2 (representative)	fmo-2 KO	tdo-2	41
rep2 (representative)	fmo-2 KO	tdo-2	26
rep2 (representative)	fmo-2 KO	tdo-2	24
rep2 (representative)	fmo-2 KO	tdo-2	23
rep2 (representative)	fmo-2 KO	tdo-2	39
rep2 (representative)	fmo-2 KO	tdo-2	18
rep2 (representative)	fmo-2 KO	tdo-2	20
rep2 (representative)	fmo-2 KO	tdo-2	24
rep2 (representative)	fmo-2 OE	EV	49
rep2 (representative)	fmo-2 OE	EV	28
rep2 (representative)	fmo-2 OE	EV	67
rep2 (representative)	fmo-2 OE	EV	67
rep2 (representative)	fmo-2 OE	EV	23
rep2 (representative)	fmo-2 OE	EV	46
rep2 (representative)	fmo-2 OE	EV	20
rep2 (representative)	fmo-2 OE	EV	33
rep2 (representative)	fmo-2 OE	EV	23
rep2 (representative)	fmo-2 OE	EV	13
rep2 (representative)	fmo-2 OE	EV	52
rep2 (representative)	fmo-2 OE	EV	46
rep2 (representative)	fmo-2 OE	EV	37
rep2 (representative)	fmo-2 OE	EV	47
rep2 (representative)	fmo-2 OE	EV	13
rep2 (representative)	fmo-2 OE	EV	36
rep2 (representative)	fmo-2 OE	EV	46
rep2 (representative)	fmo-2 OE	EV	36
rep2 (representative)	fmo-2 OE	tdo-2	39
rep2 (representative)	fmo-2 OE	tdo-2	36
rep2 (representative)	fmo-2 OE	tdo-2	80
rep2 (representative)	fmo-2 OE	tdo-2	75
rep2 (representative)	fmo-2 OE	tdo-2	42
rep2 (representative)	fmo-2 OE	tdo-2	64
rep2 (representative)	fmo-2 OE	tdo-2	34
rep2 (representative)	fmo-2 OE	tdo-2	42
rep2 (representative)	fmo-2 OE	tdo-2	65
rep2 (representative)	fmo-2 OE	tdo-2	93
rep2 (representative)	fmo-2 OE	tdo-2	52
rep2 (representative)	fmo-2 OE	tdo-2	65
rep2 (representative)	fmo-2 OE	tdo-2	51
rep2 (representative)	fmo-2 OE	tdo-2	47
rep2 (representative)	fmo-2 OE	tdo-2	77
rep2 (representative)	fmo-2 OE	tdo-2	49
rep2 (representative)	fmo-2 OE	tdo-2	34
rep2 (representative)	fmo-2 OE	tdo-2	55
rep3	WT	EV	91
rep3	WT	EV	86
rep3	WT	EV	83
rep3	WT	EV	109
rep3	WT	EV	64
rep3	WT	EV	96
rep3	WT	EV	72
rep3	WT	EV	98
rep3	WT	EV	77
rep3	WT	EV	52
rep3	WT	EV	59
rep3	WT	EV	64
rep3	WT	EV	62
rep3	WT	EV	88
rep3	WT	EV	75
rep3	WT	EV	57
rep3	WT	EV	73
rep3	WT	EV	83
rep3	WT	tdo-2	68
rep3	WT	tdo-2	80
rep3	WT	tdo-2	29
rep3	WT	tdo-2	21
rep3	WT	tdo-2	49
rep3	WT	tdo-2	34
rep3	WT	tdo-2	88
rep3	WT	tdo-2	70
rep3	WT	tdo-2	90
rep3	WT	tdo-2	13
rep3	WT	tdo-2	86
rep3	WT	tdo-2	65
rep3	WT	tdo-2	55
rep3	WT	tdo-2	88
rep3	WT	tdo-2	104
rep3	WT	tdo-2	67
rep3	WT	tdo-2	60
rep3	WT	tdo-2	85
rep3	fmo-2 KO	EV	29
rep3	fmo-2 KO	EV	16
rep3	fmo-2 KO	EV	42
rep3	fmo-2 KO	EV	21
rep3	fmo-2 KO	EV	29
rep3	fmo-2 KO	EV	24
rep3	fmo-2 KO	EV	10
rep3	fmo-2 KO	EV	26
rep3	fmo-2 KO	EV	11
rep3	fmo-2 KO	EV	20
rep3	fmo-2 KO	EV	21
rep3	fmo-2 KO	EV	16
rep3	fmo-2 KO	EV	21
rep3	fmo-2 KO	EV	44
rep3	fmo-2 KO	EV	39
rep3	fmo-2 KO	EV	20
rep3	fmo-2 KO	EV	21
rep3	fmo-2 KO	tdo-2	29
rep3	fmo-2 KO	tdo-2	34
rep3	fmo-2 KO	tdo-2	28
rep3	fmo-2 KO	tdo-2	47
rep3	fmo-2 KO	tdo-2	33
rep3	fmo-2 KO	tdo-2	41
rep3	fmo-2 KO	tdo-2	11
rep3	fmo-2 KO	tdo-2	10
rep3	fmo-2 KO	tdo-2	26
rep3	fmo-2 KO	tdo-2	21
rep3	fmo-2 KO	tdo-2	34
rep3	fmo-2 KO	tdo-2	34
rep3	fmo-2 KO	tdo-2	20
rep3	fmo-2 KO	tdo-2	13
rep3	fmo-2 KO	tdo-2	28
rep3	fmo-2 KO	tdo-2	36
rep3	fmo-2 KO	tdo-2	34
rep3	fmo-2 OE	EV	41
rep3	fmo-2 OE	EV	31
rep3	fmo-2 OE	EV	34
rep3	fmo-2 OE	EV	36
rep3	fmo-2 OE	EV	62
rep3	fmo-2 OE	EV	44
rep3	fmo-2 OE	EV	67
rep3	fmo-2 OE	EV	33
rep3	fmo-2 OE	EV	70
rep3	fmo-2 OE	EV	72
rep3	fmo-2 OE	EV	28
rep3	fmo-2 OE	EV	8
rep3	fmo-2 OE	EV	47
rep3	fmo-2 OE	EV	37
rep3	fmo-2 OE	EV	49
rep3	fmo-2 OE	EV	51
rep3	fmo-2 OE	EV	21
rep3	fmo-2 OE	EV	64
rep3	fmo-2 OE	tdo-2	54
rep3	fmo-2 OE	tdo-2	83
rep3	fmo-2 OE	tdo-2	49
rep3	fmo-2 OE	tdo-2	62
rep3	fmo-2 OE	tdo-2	73
rep3	fmo-2 OE	tdo-2	33
rep3	fmo-2 OE	tdo-2	46
rep3	fmo-2 OE	tdo-2	24
rep3	fmo-2 OE	tdo-2	54
rep3	fmo-2 OE	tdo-2	52
rep3	fmo-2 OE	tdo-2	49
rep3	fmo-2 OE	tdo-2	59
rep3	fmo-2 OE	tdo-2	41
rep3	fmo-2 OE	tdo-2	54
rep3	fmo-2 OE	tdo-2	78
rep3	fmo-2 OE	tdo-2	24
rep3	fmo-2 OE	tdo-2	62
Replicate 1 2-way ANOVA, Squares Entered~Genotype*RNAi
term	df	sumsq	meansq	statistic	p.value
genotype	2	6.39326	3.19663	60.1662	1.01832e-17
RNAi	1	0.245836	0.245836	4.62707	0.0339553
genotype:RNAi	2	0.200344	0.100172	1.88542	0.157285
Residuals	97	5.1536	0.0531299	NA	NA
Replicate 2 2-way ANOVA, Squares Entered~Genotype*RNAi
term	df	sumsq	meansq	statistic	p.value
genotype	2	5.21881	2.6094	55.5519	3.14653e-17
RNAi	1	0.0105695	0.0105695	0.225016	0.63622
genotype:RNAi	2	0.750809	0.375405	7.99204	0.000584984
Residuals	106	4.97907	0.0469723	NA	NA
Replicate 3 2-way ANOVA, Squares Entered~Genotype*RNAi
term	df	sumsq	meansq	statistic	p.value
genotype	2	5.79397	2.89698	58.9788	1.35954e-17
RNAi	1	0.000548537	0.000548537	0.0111675	0.916053
genotype:RNAi	2	0.390782	0.195391	3.9779	0.0217934
Residuals	99	4.86279	0.0491191	NA	NA
Replicate 1, 2-way ANOVA post-hoc tukey HSD test
term	contrast	null.value	estimate	conf.low	conf.high	adj.p.value
genotype	fmo-2 OE-fmo-2 KO	0	0.307381	0.172253	0.442509	1.32947e-06
genotype	WT-fmo-2 KO	0	0.600656	0.470317	0.730996	3.76587e-10
genotype	WT-fmo-2 OE	0	0.293275	0.16083	0.42572	2.45127e-06
RNAi	tdo-2-EV	0	0.0975433	0.00738586	0.187701	0.0342605
genotype:RNAi	fmo-2 OE:EV-fmo-2 KO:EV	0	0.217256	-0.02015	0.454662	0.0928615
genotype:RNAi	WT:EV-fmo-2 KO:EV	0	0.621991	0.400912	0.84307	3.93265e-10
genotype:RNAi	fmo-2 KO:tdo-2-fmo-2 KO:EV	0	0.061012	-0.168855	0.290879	0.971636
genotype:RNAi	fmo-2 OE:tdo-2-fmo-2 KO:EV	0	0.444327	0.214459	0.674194	2.6979e-06
genotype:RNAi	WT:tdo-2-fmo-2 KO:EV	0	0.641952	0.412085	0.87182	3.98988e-10
genotype:RNAi	WT:EV-fmo-2 OE:EV	0	0.404735	0.175828	0.633642	2.06929e-05
genotype:RNAi	fmo-2 KO:tdo-2-fmo-2 OE:EV	0	-0.156244	-0.39365	0.081162	0.40031
genotype:RNAi	fmo-2 OE:tdo-2-fmo-2 OE:EV	0	0.227071	-0.010335	0.464476	0.0692191
genotype:RNAi	WT:tdo-2-fmo-2 OE:EV	0	0.424697	0.187291	0.662102	1.60894e-05
genotype:RNAi	fmo-2 KO:tdo-2-WT:EV	0	-0.560979	-0.782058	-0.3399	1.19929e-09
genotype:RNAi	fmo-2 OE:tdo-2-WT:EV	0	-0.177664	-0.398743	0.0434148	0.189763
genotype:RNAi	WT:tdo-2-WT:EV	0	0.0199615	-0.201118	0.241041	0.999826
genotype:RNAi	fmo-2 OE:tdo-2-fmo-2 KO:tdo-2	0	0.383315	0.153447	0.613182	6.82635e-05
genotype:RNAi	WT:tdo-2-fmo-2 KO:tdo-2	0	0.58094	0.351073	0.810807	1.32482e-09
genotype:RNAi	WT:tdo-2-fmo-2 OE:tdo-2	0	0.197626	-0.0322413	0.427493	0.134385
Replicate 2, 2-way ANOVA post-hoc tukey HSD test
term	contrast	null.value	estimate	conf.low	conf.high	adj.p.value
genotype	fmo-2 OE-fmo-2 KO	0	0.243671	0.12224	0.365102	1.75e-05
genotype	WT-fmo-2 KO	0	0.52357	0.405214	0.641926	7.21e-14
genotype	WT-fmo-2 OE	0	0.279899	0.161543	0.398255	4.62e-07
RNAi	tdo-2-EV	0	0.019419	-0.0618367	0.100675	0.636607
genotype:RNAi	fmo-2 OE:EV-fmo-2 KO:EV	0	0.0876699	-0.122019	0.297359	0.829378
genotype:RNAi	WT:EV-fmo-2 KO:EV	0	0.550047	0.350117	0.749977	2.7e-11
genotype:RNAi	fmo-2 KO:tdo-2-fmo-2 KO:EV	0	-0.0580169	-0.267706	0.151672	0.966381	NS
genotype:RNAi	fmo-2 OE:tdo-2-fmo-2 KO:EV	0	0.341655	0.131966	0.551344	0.000100382
genotype:RNAi	WT:tdo-2-fmo-2 KO:EV	0	0.426746	0.217058	0.636435	6.33e-07
genotype:RNAi	WT:EV-fmo-2 OE:EV	0	0.462377	0.262447	0.662307	1.45e-08
genotype:RNAi	fmo-2 KO:tdo-2-fmo-2 OE:EV	0	-0.145687	-0.355376	0.0640019	0.339985
genotype:RNAi	fmo-2 OE:tdo-2-fmo-2 OE:EV	0	0.253985	0.0442963	0.463674	0.00827713	**
genotype:RNAi	WT:tdo-2-fmo-2 OE:EV	0	0.339076	0.129388	0.548765	0.000115818
genotype:RNAi	fmo-2 KO:tdo-2-WT:EV	0	-0.608064	-0.807994	-0.408133	4.7e-13
genotype:RNAi	fmo-2 OE:tdo-2-WT:EV	0	-0.208392	-0.408322	-0.00846157	0.0358517
genotype:RNAi	WT:tdo-2-WT:EV	0	-0.123301	-0.323231	0.0766299	0.476558	NS
genotype:RNAi	fmo-2 OE:tdo-2-fmo-2 KO:tdo-2	0	0.399672	0.189983	0.609361	3.39e-06
genotype:RNAi	WT:tdo-2-fmo-2 KO:tdo-2	0	0.484763	0.275075	0.694452	1.47e-08
genotype:RNAi	WT:tdo-2-fmo-2 OE:tdo-2	0	0.0850914	-0.124597	0.29478	0.84644
Replicate 3, 2-way ANOVA post-hoc tukey HSD test
term	contrast	null.value	estimate	conf.low	conf.high	adj.p.value
genotype	fmo-2 OE-fmo-2 KO	0	0.285728	0.158742	0.412714	1.66572e-06
genotype	WT-fmo-2 KO	0	0.575512	0.449398	0.701626	2.23286e-10
genotype	WT-fmo-2 OE	0	0.289784	0.1646	0.414968	8.57278e-07
RNAi	tdo-2-EV	0	-0.00457108	-0.090407	0.0812649	0.916061
genotype:RNAi	fmo-2 OE:EV-fmo-2 KO:EV	0	0.256879	0.0390383	0.474719	0.0111769
genotype:RNAi	WT:EV-fmo-2 KO:EV	0	0.685953	0.468112	0.903793	2.2344e-10
genotype:RNAi	fmo-2 KO:tdo-2-fmo-2 KO:EV	0	0.050893	-0.170038	0.271824	0.984875
genotype:RNAi	fmo-2 OE:tdo-2-fmo-2 KO:EV	0	0.368664	0.147734	0.589595	6.63605e-05
genotype:RNAi	WT:tdo-2-fmo-2 KO:EV	0	0.515964	0.298124	0.733805	8.26491e-09
genotype:RNAi	WT:EV-fmo-2 OE:EV	0	0.429074	0.214368	0.64378	1.13583e-06
genotype:RNAi	fmo-2 KO:tdo-2-fmo-2 OE:EV	0	-0.205986	-0.423826	0.0118547	0.0749221
genotype:RNAi	fmo-2 OE:tdo-2-fmo-2 OE:EV	0	0.111785	-0.106055	0.329626	0.67054
genotype:RNAi	WT:tdo-2-fmo-2 OE:EV	0	0.259086	0.0443796	0.473792	0.00869946
genotype:RNAi	fmo-2 KO:tdo-2-WT:EV	0	-0.63506	-0.8529	-0.417219	2.26783e-10
genotype:RNAi	fmo-2 OE:tdo-2-WT:EV	0	-0.317288	-0.535129	-0.0994479	0.000717953
genotype:RNAi	WT:tdo-2-WT:EV	0	-0.169988	-0.384694	0.0447177	0.203537
genotype:RNAi	fmo-2 OE:tdo-2-fmo-2 KO:tdo-2	0	0.317771	0.0968406	0.538702	0.000871454
genotype:RNAi	WT:tdo-2-fmo-2 KO:tdo-2	0	0.465071	0.247231	0.682912	1.90495e-07
genotype:RNAi	WT:tdo-2-fmo-2 OE:tdo-2	0	0.1473	-0.0705404	0.365141	0.369678

## Sheet: F5B
all raw data, three replicates
date	genotype	RNAi	squares crossed
rep1 (representative)	WT	EV	86
rep1 (representative)	WT	EV	89
rep1 (representative)	WT	EV	53
rep1 (representative)	WT	EV	114
rep1 (representative)	WT	EV	90
rep1 (representative)	WT	EV	83
rep1 (representative)	WT	EV	56
rep1 (representative)	WT	EV	51
rep1 (representative)	WT	EV	45
rep1 (representative)	WT	EV	56
rep1 (representative)	WT	EV	75
rep1 (representative)	WT	EV	48
rep1 (representative)	WT	EV	50
rep1 (representative)	WT	EV	53
rep1 (representative)	WT	EV	42
rep1 (representative)	WT	EV	72
rep1 (representative)	WT	EV	42
rep1 (representative)	WT	EV	54
rep1 (representative)	WT	EV	98
rep1 (representative)	WT	EV	78
rep1 (representative)	WT	afmd-1	59
rep1 (representative)	WT	afmd-1	80
rep1 (representative)	WT	afmd-1	30
rep1 (representative)	WT	afmd-1	50
rep1 (representative)	WT	afmd-1	44
rep1 (representative)	WT	afmd-1	32
rep1 (representative)	WT	afmd-1	44
rep1 (representative)	WT	afmd-1	87
rep1 (representative)	WT	afmd-1	35
rep1 (representative)	WT	afmd-1	36
rep1 (representative)	WT	afmd-1	51
rep1 (representative)	WT	afmd-1	27
rep1 (representative)	WT	afmd-1	83
rep1 (representative)	WT	afmd-1	48
rep1 (representative)	WT	afmd-1	18
rep1 (representative)	WT	afmd-1	53
rep1 (representative)	WT	afmd-1	50
rep1 (representative)	WT	afmd-1	35
rep1 (representative)	fmo-2 KO	EV	20
rep1 (representative)	fmo-2 KO	EV	35
rep1 (representative)	fmo-2 KO	EV	21
rep1 (representative)	fmo-2 KO	EV	29
rep1 (representative)	fmo-2 KO	EV	23
rep1 (representative)	fmo-2 KO	EV	33
rep1 (representative)	fmo-2 KO	EV	23
rep1 (representative)	fmo-2 KO	EV	32
rep1 (representative)	fmo-2 KO	EV	23
rep1 (representative)	fmo-2 KO	EV	30
rep1 (representative)	fmo-2 KO	EV	17
rep1 (representative)	fmo-2 KO	EV	18
rep1 (representative)	fmo-2 KO	EV	27
rep1 (representative)	fmo-2 KO	EV	18
rep1 (representative)	fmo-2 KO	EV	36
rep1 (representative)	fmo-2 KO	EV	23
rep1 (representative)	fmo-2 KO	EV	24
rep1 (representative)	fmo-2 KO	afmd-1	26
rep1 (representative)	fmo-2 KO	afmd-1	26
rep1 (representative)	fmo-2 KO	afmd-1	27
rep1 (representative)	fmo-2 KO	afmd-1	41
rep1 (representative)	fmo-2 KO	afmd-1	27
rep1 (representative)	fmo-2 KO	afmd-1	20
rep1 (representative)	fmo-2 KO	afmd-1	32
rep1 (representative)	fmo-2 KO	afmd-1	20
rep1 (representative)	fmo-2 KO	afmd-1	15
rep1 (representative)	fmo-2 KO	afmd-1	32
rep1 (representative)	fmo-2 KO	afmd-1	44
rep1 (representative)	fmo-2 KO	afmd-1	33
rep1 (representative)	fmo-2 KO	afmd-1	27
rep1 (representative)	fmo-2 KO	afmd-1	17
rep1 (representative)	fmo-2 KO	afmd-1	32
rep1 (representative)	fmo-2 KO	afmd-1	15
rep1 (representative)	fmo-2 KO	afmd-1	35
rep1 (representative)	fmo-2 KO	afmd-1	21
rep1 (representative)	fmo-2 OE	EV	30
rep1 (representative)	fmo-2 OE	EV	32
rep1 (representative)	fmo-2 OE	EV	27
rep1 (representative)	fmo-2 OE	EV	48
rep1 (representative)	fmo-2 OE	EV	36
rep1 (representative)	fmo-2 OE	EV	47
rep1 (representative)	fmo-2 OE	EV	56
rep1 (representative)	fmo-2 OE	EV	26
rep1 (representative)	fmo-2 OE	EV	48
rep1 (representative)	fmo-2 OE	EV	39
rep1 (representative)	fmo-2 OE	EV	23
rep1 (representative)	fmo-2 OE	EV	41
rep1 (representative)	fmo-2 OE	EV	41
rep1 (representative)	fmo-2 OE	EV	42
rep1 (representative)	fmo-2 OE	EV	62
rep1 (representative)	fmo-2 OE	afmd-1	83
rep1 (representative)	fmo-2 OE	afmd-1	65
rep1 (representative)	fmo-2 OE	afmd-1	36
rep1 (representative)	fmo-2 OE	afmd-1	42
rep1 (representative)	fmo-2 OE	afmd-1	41
rep1 (representative)	fmo-2 OE	afmd-1	45
rep1 (representative)	fmo-2 OE	afmd-1	78
rep1 (representative)	fmo-2 OE	afmd-1	51
rep1 (representative)	fmo-2 OE	afmd-1	30
rep1 (representative)	fmo-2 OE	afmd-1	95
rep1 (representative)	fmo-2 OE	afmd-1	71
rep1 (representative)	fmo-2 OE	afmd-1	38
rep1 (representative)	fmo-2 OE	afmd-1	77
rep1 (representative)	fmo-2 OE	afmd-1	77
rep1 (representative)	fmo-2 OE	afmd-1	72
rep1 (representative)	fmo-2 OE	afmd-1	75
rep2	WT	EV	69
rep2	WT	EV	102
rep2	WT	EV	71
rep2	WT	EV	54
rep2	WT	EV	71
rep2	WT	EV	83
rep2	WT	EV	68
rep2	WT	EV	57
rep2	WT	EV	62
rep2	WT	EV	50
rep2	WT	EV	84
rep2	WT	EV	48
rep2	WT	EV	75
rep2	WT	EV	51
rep2	WT	EV	42
rep2	WT	EV	69
rep2	WT	EV	48
rep2	WT	EV	75
rep2	WT	EV	51
rep2	WT	EV	42
rep2	WT	EV	69
rep2	WT	EV	62
rep2	WT	EV	72
rep2	WT	afmd-1	72
rep2	WT	afmd-1	12
rep2	WT	afmd-1	11
rep2	WT	afmd-1	60
rep2	WT	afmd-1	50
rep2	WT	afmd-1	48
rep2	WT	afmd-1	27
rep2	WT	afmd-1	56
rep2	WT	afmd-1	57
rep2	WT	afmd-1	69
rep2	WT	afmd-1	44
rep2	WT	afmd-1	63
rep2	WT	afmd-1	42
rep2	WT	afmd-1	51
rep2	WT	afmd-1	35
rep2	WT	afmd-1	57
rep2	WT	afmd-1	59
rep2	WT	afmd-1	39
rep2	fmo-2 KO	EV	38
rep2	fmo-2 KO	EV	27
rep2	fmo-2 KO	EV	35
rep2	fmo-2 KO	EV	39
rep2	fmo-2 KO	EV	29
rep2	fmo-2 KO	EV	17
rep2	fmo-2 KO	EV	32
rep2	fmo-2 KO	EV	39
rep2	fmo-2 KO	EV	14
rep2	fmo-2 KO	EV	17
rep2	fmo-2 KO	EV	32
rep2	fmo-2 KO	EV	24
rep2	fmo-2 KO	EV	26
rep2	fmo-2 KO	EV	23
rep2	fmo-2 KO	EV	12
rep2	fmo-2 KO	EV	32
rep2	fmo-2 KO	EV	63
rep2	fmo-2 KO	EV	30
rep2	fmo-2 KO	afmd-1	33
rep2	fmo-2 KO	afmd-1	24
rep2	fmo-2 KO	afmd-1	32
rep2	fmo-2 KO	afmd-1	24
rep2	fmo-2 KO	afmd-1	33
rep2	fmo-2 KO	afmd-1	26
rep2	fmo-2 KO	afmd-1	36
rep2	fmo-2 KO	afmd-1	26
rep2	fmo-2 KO	afmd-1	17
rep2	fmo-2 KO	afmd-1	21
rep2	fmo-2 KO	afmd-1	42
rep2	fmo-2 KO	afmd-1	23
rep2	fmo-2 KO	afmd-1	30
rep2	fmo-2 KO	afmd-1	20
rep2	fmo-2 KO	afmd-1	41
rep2	fmo-2 KO	afmd-1	33
rep2	fmo-2 KO	afmd-1	38
rep2	fmo-2 KO	afmd-1	29
rep2	fmo-2 OE	EV	45
rep2	fmo-2 OE	EV	26
rep2	fmo-2 OE	EV	62
rep2	fmo-2 OE	EV	62
rep2	fmo-2 OE	EV	21
rep2	fmo-2 OE	EV	42
rep2	fmo-2 OE	EV	18
rep2	fmo-2 OE	EV	30
rep2	fmo-2 OE	EV	21
rep2	fmo-2 OE	EV	12
rep2	fmo-2 OE	EV	48
rep2	fmo-2 OE	EV	42
rep2	fmo-2 OE	EV	35
rep2	fmo-2 OE	EV	44
rep2	fmo-2 OE	EV	12
rep2	fmo-2 OE	EV	33
rep2	fmo-2 OE	EV	42
rep2	fmo-2 OE	EV	33
rep2	fmo-2 OE	afmd-1	30
rep2	fmo-2 OE	afmd-1	20
rep2	fmo-2 OE	afmd-1	80
rep2	fmo-2 OE	afmd-1	51
rep2	fmo-2 OE	afmd-1	32
rep2	fmo-2 OE	afmd-1	41
rep2	fmo-2 OE	afmd-1	59
rep2	fmo-2 OE	afmd-1	44
rep2	fmo-2 OE	afmd-1	33
rep2	fmo-2 OE	afmd-1	29
rep2	fmo-2 OE	afmd-1	33
rep2	fmo-2 OE	afmd-1	30
rep2	fmo-2 OE	afmd-1	17
rep2	fmo-2 OE	afmd-1	30
rep2	fmo-2 OE	afmd-1	41
rep2	fmo-2 OE	afmd-1	45
rep2	fmo-2 OE	afmd-1	47
rep2	fmo-2 OE	afmd-1	35
rep3	WT	EV	84
rep3	WT	EV	80
rep3	WT	EV	77
rep3	WT	EV	102
rep3	WT	EV	59
rep3	WT	EV	89
rep3	WT	EV	66
rep3	WT	EV	90
rep3	WT	EV	71
rep3	WT	EV	48
rep3	WT	EV	54
rep3	WT	EV	59
rep3	WT	EV	57
rep3	WT	EV	81
rep3	WT	EV	69
rep3	WT	EV	53
rep3	WT	EV	68
rep3	WT	EV	77
rep3	WT	afmd-1	95
rep3	WT	afmd-1	75
rep3	WT	afmd-1	60
rep3	WT	afmd-1	36
rep3	WT	afmd-1	77
rep3	WT	afmd-1	57
rep3	WT	afmd-1	56
rep3	WT	afmd-1	54
rep3	WT	afmd-1	27
rep3	WT	afmd-1	75
rep3	WT	afmd-1	59
rep3	WT	afmd-1	54
rep3	WT	afmd-1	29
rep3	WT	afmd-1	30
rep3	WT	afmd-1	59
rep3	WT	afmd-1	71
rep3	WT	afmd-1	56
rep3	WT	afmd-1	42
rep3	fmo-2 KO	EV	27
rep3	fmo-2 KO	EV	15
rep3	fmo-2 KO	EV	39
rep3	fmo-2 KO	EV	20
rep3	fmo-2 KO	EV	27
rep3	fmo-2 KO	EV	23
rep3	fmo-2 KO	EV	9
rep3	fmo-2 KO	EV	24
rep3	fmo-2 KO	EV	11
rep3	fmo-2 KO	EV	18
rep3	fmo-2 KO	EV	20
rep3	fmo-2 KO	EV	15
rep3	fmo-2 KO	EV	20
rep3	fmo-2 KO	EV	41
rep3	fmo-2 KO	EV	36
rep3	fmo-2 KO	EV	18
rep3	fmo-2 KO	EV	20
rep3	fmo-2 KO	afmd-1	27
rep3	fmo-2 KO	afmd-1	33
rep3	fmo-2 KO	afmd-1	24
rep3	fmo-2 KO	afmd-1	14
rep3	fmo-2 KO	afmd-1	21
rep3	fmo-2 KO	afmd-1	17
rep3	fmo-2 KO	afmd-1	42
rep3	fmo-2 KO	afmd-1	24
rep3	fmo-2 KO	afmd-1	18
rep3	fmo-2 KO	afmd-1	24
rep3	fmo-2 KO	afmd-1	20
rep3	fmo-2 KO	afmd-1	14
rep3	fmo-2 KO	afmd-1	8
rep3	fmo-2 KO	afmd-1	18
rep3	fmo-2 KO	afmd-1	27
rep3	fmo-2 KO	afmd-1	17
rep3	fmo-2 KO	afmd-1	12
rep3	fmo-2 OE	EV	38
rep3	fmo-2 OE	EV	29
rep3	fmo-2 OE	EV	32
rep3	fmo-2 OE	EV	33
rep3	fmo-2 OE	EV	57
rep3	fmo-2 OE	EV	41
rep3	fmo-2 OE	EV	62
rep3	fmo-2 OE	EV	30
rep3	fmo-2 OE	EV	65
rep3	fmo-2 OE	EV	66
rep3	fmo-2 OE	EV	26
rep3	fmo-2 OE	EV	8
rep3	fmo-2 OE	EV	44
rep3	fmo-2 OE	EV	35
rep3	fmo-2 OE	EV	45
rep3	fmo-2 OE	EV	47
rep3	fmo-2 OE	EV	20
rep3	fmo-2 OE	EV	59
rep3	fmo-2 OE	afmd-1	24
rep3	fmo-2 OE	afmd-1	78
rep3	fmo-2 OE	afmd-1	51
rep3	fmo-2 OE	afmd-1	53
rep3	fmo-2 OE	afmd-1	71
rep3	fmo-2 OE	afmd-1	23
rep3	fmo-2 OE	afmd-1	66
rep3	fmo-2 OE	afmd-1	36
rep3	fmo-2 OE	afmd-1	35
rep3	fmo-2 OE	afmd-1	39
rep3	fmo-2 OE	afmd-1	45
rep3	fmo-2 OE	afmd-1	38
rep3	fmo-2 OE	afmd-1	69
rep3	fmo-2 OE	afmd-1	44
rep3	fmo-2 OE	afmd-1	44
rep3	fmo-2 OE	afmd-1	62
rep3	fmo-2 OE	afmd-1	74
rep3	fmo-2 OE	afmd-1	24
Replicate 1 2-way ANOVA, Squares Entered~Genotype*RNAi
term	df	sumsq	meansq	statistic	p.value
genotype	2	4.40345	2.20173	39.2682	2.98677e-13
RNAi	1	4.76649e-07	4.76649e-07	8.50113e-06	0.99768
genotype:RNAi	2	1.55676	0.778379	13.8825	4.9163e-06
Residuals	98	5.49476	0.056069	NA	NA
Replicate 2 2-way ANOVA, Squares Entered~Genotype*RNAi
term	df	sumsq	meansq	statistic	p.value
genotype	2	3.85166	1.92583	40.6366	7.42751e-14
RNAi	1	0.162615	0.162615	3.43131	0.0667277
genotype:RNAi	2	0.564166	0.282083	5.95219	0.00353955
Residuals	107	5.07089	0.0473915	NA	NA
Replicate 3 2-way ANOVA, Squares Entered~Genotype*RNAi
term	df	sumsq	meansq	statistic	p.value
genotype	2	6.07754	3.03877	70.2467	8.80729e-20
RNAi	1	0.043706	0.043706	1.01034	0.317246
genotype:RNAi	2	0.473766	0.236883	5.47598	0.0055367
Residuals	100	4.32585	0.0432585	NA	NA
Replicate 1, 2-way ANOVA post-hoc tukey HSD test
term	contrast	null.value	estimate	conf.low	conf.high	adj.p.value
genotype	fmo-2 OE-fmo-2 KO	0	0.367666	0.228681	0.506651	2.63e-08
genotype	WT-fmo-2 KO	0	0.473438	0.341417	0.60546	3.09e-10
genotype	WT-fmo-2 OE	0	0.105772	-0.0306111	0.242156	0.160286
RNAi	EV-afmd-1	0	0.00013529	-0.0920196	0.0922902	0.997681
genotype:RNAi	fmo-2 OE:afmd-1-fmo-2 KO:afmd-1	0	0.508581	0.27208	0.745081	1.58e-07
genotype:RNAi	WT:afmd-1-fmo-2 KO:afmd-1	0	0.31066	0.081221	0.540099	0.00209533
genotype:RNAi	fmo-2 KO:EV-fmo-2 KO:afmd-1	0	-0.0266006	-0.259389	0.206188	0.999449	NS.
genotype:RNAi	fmo-2 OE:EV-fmo-2 KO:afmd-1	0	0.190655	-0.0499827	0.431293	0.20279
genotype:RNAi	WT:EV-fmo-2 KO:afmd-1	0	0.59539	0.371761	0.81902	4.45e-10
genotype:RNAi	WT:afmd-1-fmo-2 OE:afmd-1	0	-0.197921	-0.434421	0.0385799	0.155303
genotype:RNAi	fmo-2 KO:EV-fmo-2 OE:afmd-1	0	-0.535181	-0.774933	-0.29543	5.32e-08
genotype:RNAi	fmo-2 OE:EV-fmo-2 OE:afmd-1	0	-0.317926	-0.565305	-0.0705459	0.00414655	**
genotype:RNAi	WT:EV-fmo-2 OE:afmd-1	0	0.0868095	-0.144059	0.317678	0.883074
genotype:RNAi	fmo-2 KO:EV-WT:afmd-1	0	-0.337261	-0.57005	-0.104472	0.000782698
genotype:RNAi	fmo-2 OE:EV-WT:afmd-1	0	-0.120005	-0.360643	0.120633	0.696673
genotype:RNAi	WT:EV-WT:afmd-1	0	0.28473	0.0611004	0.50836	0.00465458	**
genotype:RNAi	fmo-2 OE:EV-fmo-2 KO:EV	0	0.217256	-0.0265779	0.461089	0.109493
genotype:RNAi	WT:EV-fmo-2 KO:EV	0	0.621991	0.394926	0.849056	3.54e-10
genotype:RNAi	WT:EV-fmo-2 OE:EV	0	0.404735	0.16963	0.63984	3.58e-05
Replicate 2, 2-way ANOVA post-hoc tukey HSD test
term	contrast	null.value	estimate	conf.low	conf.high	adj.p.value
genotype	fmo-2 OE-fmo-2 KO	0	0.117227	-0.00472794	0.239183	0.0623049
genotype	WT-fmo-2 KO	0	0.430056	0.311877	0.548235	2.41918e-13
genotype	WT-fmo-2 OE	0	0.312829	0.19465	0.431007	2.10476e-08
RNAi	EV-afmd-1	0	0.0758136	-0.00546087	0.157088	0.0671913
genotype:RNAi	fmo-2 OE:afmd-1-fmo-2 KO:afmd-1	0	0.145883	-0.0647031	0.356469	0.343399
genotype:RNAi	WT:afmd-1-fmo-2 KO:afmd-1	0	0.282648	0.0720621	0.493234	0.00231261
genotype:RNAi	fmo-2 KO:EV-fmo-2 KO:afmd-1	0	-6.66134e-16	-0.210586	0.210586	1
genotype:RNAi	fmo-2 OE:EV-fmo-2 KO:afmd-1	0	0.0885718	-0.122014	0.299158	0.825911
genotype:RNAi	WT:EV-fmo-2 KO:afmd-1	0	0.545419	0.346607	0.74423	2.89778e-11
genotype:RNAi	WT:afmd-1-fmo-2 OE:afmd-1	0	0.136765	-0.0738208	0.347351	0.41717
genotype:RNAi	fmo-2 KO:EV-fmo-2 OE:afmd-1	0	-0.145883	-0.356469	0.0647031	0.343399
genotype:RNAi	fmo-2 OE:EV-fmo-2 OE:afmd-1	0	-0.0573111	-0.267897	0.153275	0.968714
genotype:RNAi	WT:EV-fmo-2 OE:afmd-1	0	0.399536	0.200724	0.598348	8.72949e-07
genotype:RNAi	fmo-2 KO:EV-WT:afmd-1	0	-0.282648	-0.493234	-0.0720621	0.00231261
genotype:RNAi	fmo-2 OE:EV-WT:afmd-1	0	-0.194076	-0.404662	0.0165096	0.0889679
genotype:RNAi	WT:EV-WT:afmd-1	0	0.26277	0.0639585	0.461582	0.00284342
genotype:RNAi	fmo-2 OE:EV-fmo-2 KO:EV	0	0.0885718	-0.122014	0.299158	0.825911
genotype:RNAi	WT:EV-fmo-2 KO:EV	0	0.545419	0.346607	0.74423	2.89778e-11
genotype:RNAi	WT:EV-fmo-2 OE:EV	0	0.456847	0.258035	0.655659	1.74553e-08
Replicate 3, 2-way ANOVA post-hoc tukey HSD test
term	contrast	null.value	estimate	conf.low	conf.high	adj.p.value
genotype	fmo-2 OE-fmo-2 KO	0	0.321288	0.202954	0.439622	1.16205e-08
genotype	WT-fmo-2 KO	0	0.589166	0.470832	0.7075	1.21433e-10
genotype	WT-fmo-2 OE	0	0.267878	0.151247	0.384509	1.01888e-06
RNAi	EV-afmd-1	0	0.0406114	-0.0395469	0.12077	0.317246
genotype:RNAi	fmo-2 OE:afmd-1-fmo-2 KO:afmd-1	0	0.385698	0.181306	0.59009	4.62651e-06
genotype:RNAi	WT:afmd-1-fmo-2 KO:afmd-1	0	0.49238	0.287988	0.696772	4.58159e-09
genotype:RNAi	fmo-2 KO:EV-fmo-2 KO:afmd-1	0	0.0186194	-0.188672	0.225911	0.999831
genotype:RNAi	fmo-2 OE:EV-fmo-2 KO:afmd-1	0	0.275498	0.0711062	0.47989	0.00221769
genotype:RNAi	WT:EV-fmo-2 KO:afmd-1	0	0.704572	0.50018	0.908964	1.21483e-10
genotype:RNAi	WT:afmd-1-fmo-2 OE:afmd-1	0	0.106682	-0.0947687	0.308133	0.640243
genotype:RNAi	fmo-2 KO:EV-fmo-2 OE:afmd-1	0	-0.367078	-0.57147	-0.162686	1.43238e-05
genotype:RNAi	fmo-2 OE:EV-fmo-2 OE:afmd-1	0	-0.110199	-0.31165	0.0912517	0.607343
genotype:RNAi	WT:EV-fmo-2 OE:afmd-1	0	0.318875	0.117424	0.520326	0.000177307
genotype:RNAi	fmo-2 KO:EV-WT:afmd-1	0	-0.47376	-0.678152	-0.269368	1.58248e-08
genotype:RNAi	fmo-2 OE:EV-WT:afmd-1	0	-0.216882	-0.418333	-0.0154306	0.0271465
genotype:RNAi	WT:EV-WT:afmd-1	0	0.212192	0.0107413	0.413643	0.0328448
genotype:RNAi	fmo-2 OE:EV-fmo-2 KO:EV	0	0.256879	0.0524868	0.461271	0.00543086
genotype:RNAi	WT:EV-fmo-2 KO:EV	0	0.685953	0.481561	0.890345	1.2149e-10
genotype:RNAi	WT:EV-fmo-2 OE:EV	0	0.429074	0.227623	0.630525	1.99507e-07

## Sheet: F5C
replicate	genotype	RNAi	squares crossed
rep1	WT	EV	69
rep1	WT	EV	77
rep1	WT	EV	56
rep1	WT	EV	58
rep1	WT	EV	74
rep1	WT	EV	72
rep1	WT	EV	37
rep1	WT	EV	82
rep1	WT	EV	48
rep1	WT	EV	91
rep1	WT	EV	46
rep1	WT	EV	61
rep1	WT	EV	59
rep1	WT	EV	77
rep1	WT	EV	67
rep1	WT	EV	56
rep1	WT	EV	70
rep1	WT	EV	72
rep1	WT	kynu-1	22
rep1	WT	kynu-1	26
rep1	WT	kynu-1	62
rep1	WT	kynu-1	18
rep1	WT	kynu-1	62
rep1	WT	kynu-1	86
rep1	WT	kynu-1	82
rep1	WT	kynu-1	75
rep1	WT	kynu-1	69
rep1	WT	kynu-1	78
rep1	WT	kynu-1	72
rep1	WT	kynu-1	98
rep1	WT	kynu-1	34
rep1	WT	kynu-1	61
rep1	WT	kynu-1	67
rep1	WT	kynu-1	75
rep1	WT	kynu-1	70
rep1	fmo-2 KO	EV	18
rep1	fmo-2 KO	EV	21
rep1	fmo-2 KO	EV	27
rep1	fmo-2 KO	EV	26
rep1	fmo-2 KO	EV	40
rep1	fmo-2 KO	EV	24
rep1	fmo-2 KO	EV	27
rep1	fmo-2 KO	EV	16
rep1	fmo-2 KO	EV	6
rep1	fmo-2 KO	EV	26
rep1	fmo-2 KO	EV	19
rep1	fmo-2 KO	EV	24
rep1	fmo-2 KO	EV	13
rep1	fmo-2 KO	EV	8
rep1	fmo-2 KO	EV	43
rep1	fmo-2 KO	EV	29
rep1	fmo-2 KO	EV	19
rep1	fmo-2 KO	EV	43
rep1	fmo-2 KO	kynu-1	61
rep1	fmo-2 KO	kynu-1	38
rep1	fmo-2 KO	kynu-1	18
rep1	fmo-2 KO	kynu-1	14
rep1	fmo-2 KO	kynu-1	29
rep1	fmo-2 KO	kynu-1	18
rep1	fmo-2 KO	kynu-1	18
rep1	fmo-2 KO	kynu-1	19
rep1	fmo-2 KO	kynu-1	19
rep1	fmo-2 KO	kynu-1	21
rep1	fmo-2 KO	kynu-1	24
rep1	fmo-2 KO	kynu-1	19
rep1	fmo-2 KO	kynu-1	35
rep1	fmo-2 KO	kynu-1	5
rep1	fmo-2 KO	kynu-1	14
rep1	fmo-2 KO	kynu-1	38
rep1	fmo-2 KO	kynu-1	19
rep1	fmo-2 KO	kynu-1	10
rep1	fmo-2 OE	EV	61
rep1	fmo-2 OE	EV	74
rep1	fmo-2 OE	EV	13
rep1	fmo-2 OE	EV	50
rep1	fmo-2 OE	EV	54
rep1	fmo-2 OE	EV	43
rep1	fmo-2 OE	EV	30
rep1	fmo-2 OE	EV	34
rep1	fmo-2 OE	EV	19
rep1	fmo-2 OE	EV	69
rep1	fmo-2 OE	EV	72
rep1	fmo-2 OE	EV	30
rep1	fmo-2 OE	EV	37
rep1	fmo-2 OE	EV	75
rep1	fmo-2 OE	EV	43
rep1	fmo-2 OE	EV	51
rep1	fmo-2 OE	EV	27
rep1	fmo-2 OE	EV	64
rep1	fmo-2 OE	kynu-1	45
rep1	fmo-2 OE	kynu-1	86
rep1	fmo-2 OE	kynu-1	51
rep1	fmo-2 OE	kynu-1	69
rep1	fmo-2 OE	kynu-1	99
rep1	fmo-2 OE	kynu-1	56
rep1	fmo-2 OE	kynu-1	40
rep1	fmo-2 OE	kynu-1	85
rep1	fmo-2 OE	kynu-1	80
rep1	fmo-2 OE	kynu-1	77
rep1	fmo-2 OE	kynu-1	70
rep1	fmo-2 OE	kynu-1	54
rep1	fmo-2 OE	kynu-1	46
rep1	fmo-2 OE	kynu-1	45
rep1	fmo-2 OE	kynu-1	35
rep1	fmo-2 OE	kynu-1	48
rep1	fmo-2 OE	kynu-1	42
rep1	fmo-2 OE	kynu-1	26
rep2 (representative)	WT	EV	104
rep2 (representative)	WT	EV	43
rep2 (representative)	WT	EV	53
rep2 (representative)	WT	EV	38
rep2 (representative)	WT	EV	77
rep2 (representative)	WT	EV	104
rep2 (representative)	WT	EV	70
rep2 (representative)	WT	EV	91
rep2 (representative)	WT	EV	82
rep2 (representative)	WT	EV	99
rep2 (representative)	WT	EV	74
rep2 (representative)	WT	EV	53
rep2 (representative)	WT	EV	64
rep2 (representative)	WT	EV	74
rep2 (representative)	WT	EV	62
rep2 (representative)	WT	EV	48
rep2 (representative)	WT	EV	56
rep2 (representative)	WT	EV	51
rep2 (representative)	WT	EV	94
rep2 (representative)	WT	kynu-1	85
rep2 (representative)	WT	kynu-1	91
rep2 (representative)	WT	kynu-1	109
rep2 (representative)	WT	kynu-1	94
rep2 (representative)	WT	kynu-1	19
rep2 (representative)	WT	kynu-1	70
rep2 (representative)	WT	kynu-1	107
rep2 (representative)	WT	kynu-1	54
rep2 (representative)	WT	kynu-1	101
rep2 (representative)	WT	kynu-1	70
rep2 (representative)	WT	kynu-1	99
rep2 (representative)	WT	kynu-1	80
rep2 (representative)	WT	kynu-1	40
rep2 (representative)	WT	kynu-1	109
rep2 (representative)	WT	kynu-1	26
rep2 (representative)	WT	kynu-1	78
rep2 (representative)	fmo-2 KO	EV	59
rep2 (representative)	fmo-2 KO	EV	30
rep2 (representative)	fmo-2 KO	EV	27
rep2 (representative)	fmo-2 KO	EV	27
rep2 (representative)	fmo-2 KO	EV	27
rep2 (representative)	fmo-2 KO	EV	30
rep2 (representative)	fmo-2 KO	EV	24
rep2 (representative)	fmo-2 KO	EV	34
rep2 (representative)	fmo-2 KO	EV	24
rep2 (representative)	fmo-2 KO	EV	61
rep2 (representative)	fmo-2 KO	EV	42
rep2 (representative)	fmo-2 KO	EV	40
rep2 (representative)	fmo-2 KO	EV	22
rep2 (representative)	fmo-2 KO	EV	22
rep2 (representative)	fmo-2 KO	EV	43
rep2 (representative)	fmo-2 KO	EV	53
rep2 (representative)	fmo-2 KO	EV	24
rep2 (representative)	fmo-2 KO	EV	34
rep2 (representative)	fmo-2 KO	kynu-1	42
rep2 (representative)	fmo-2 KO	kynu-1	18
rep2 (representative)	fmo-2 KO	kynu-1	32
rep2 (representative)	fmo-2 KO	kynu-1	14
rep2 (representative)	fmo-2 KO	kynu-1	19
rep2 (representative)	fmo-2 KO	kynu-1	14
rep2 (representative)	fmo-2 KO	kynu-1	43
rep2 (representative)	fmo-2 KO	kynu-1	24
rep2 (representative)	fmo-2 KO	kynu-1	30
rep2 (representative)	fmo-2 KO	kynu-1	22
rep2 (representative)	fmo-2 KO	kynu-1	19
rep2 (representative)	fmo-2 KO	kynu-1	21
rep2 (representative)	fmo-2 KO	kynu-1	54
rep2 (representative)	fmo-2 KO	kynu-1	16
rep2 (representative)	fmo-2 KO	kynu-1	50
rep2 (representative)	fmo-2 KO	kynu-1	30
rep2 (representative)	fmo-2 KO	kynu-1	27
rep2 (representative)	fmo-2 OE	EV	35
rep2 (representative)	fmo-2 OE	EV	48
rep2 (representative)	fmo-2 OE	EV	38
rep2 (representative)	fmo-2 OE	EV	58
rep2 (representative)	fmo-2 OE	EV	43
rep2 (representative)	fmo-2 OE	EV	70
rep2 (representative)	fmo-2 OE	EV	64
rep2 (representative)	fmo-2 OE	EV	56
rep2 (representative)	fmo-2 OE	EV	26
rep2 (representative)	fmo-2 OE	EV	26
rep2 (representative)	fmo-2 OE	EV	61
rep2 (representative)	fmo-2 OE	EV	50
rep2 (representative)	fmo-2 OE	EV	45
rep2 (representative)	fmo-2 OE	EV	45
rep2 (representative)	fmo-2 OE	EV	48
rep2 (representative)	fmo-2 OE	EV	38
rep2 (representative)	fmo-2 OE	EV	24
rep2 (representative)	fmo-2 OE	EV	83
rep2 (representative)	fmo-2 OE	kynu-1	61
rep2 (representative)	fmo-2 OE	kynu-1	109
rep2 (representative)	fmo-2 OE	kynu-1	96
rep2 (representative)	fmo-2 OE	kynu-1	40
rep2 (representative)	fmo-2 OE	kynu-1	90
rep2 (representative)	fmo-2 OE	kynu-1	58
rep2 (representative)	fmo-2 OE	kynu-1	61
rep2 (representative)	fmo-2 OE	kynu-1	99
rep2 (representative)	fmo-2 OE	kynu-1	82
rep2 (representative)	fmo-2 OE	kynu-1	29
rep2 (representative)	fmo-2 OE	kynu-1	59
rep2 (representative)	fmo-2 OE	kynu-1	85
rep2 (representative)	fmo-2 OE	kynu-1	99
rep2 (representative)	fmo-2 OE	kynu-1	66
rep2 (representative)	fmo-2 OE	kynu-1	46
rep2 (representative)	fmo-2 OE	kynu-1	61
rep2 (representative)	fmo-2 OE	kynu-1	70
rep2 (representative)	fmo-2 OE	kynu-1	88
rep3	WT	EV	94
rep3	WT	EV	67
rep3	WT	EV	67
rep3	WT	EV	101
rep3	WT	EV	78
rep3	WT	EV	46
rep3	WT	EV	80
rep3	WT	EV	69
rep3	WT	EV	67
rep3	WT	EV	48
rep3	WT	EV	62
rep3	WT	EV	74
rep3	WT	EV	104
rep3	WT	EV	77
rep3	WT	EV	99
rep3	WT	EV	83
rep3	WT	EV	72
rep3	WT	EV	72
rep3	WT	kynu-1	75
rep3	WT	kynu-1	104
rep3	WT	kynu-1	75
rep3	WT	kynu-1	69
rep3	WT	kynu-1	80
rep3	WT	kynu-1	106
rep3	WT	kynu-1	77
rep3	WT	kynu-1	107
rep3	WT	kynu-1	62
rep3	WT	kynu-1	66
rep3	WT	kynu-1	77
rep3	WT	kynu-1	66
rep3	WT	kynu-1	82
rep3	WT	kynu-1	93
rep3	WT	kynu-1	85
rep3	WT	kynu-1	93
rep3	WT	kynu-1	98
rep3	WT	kynu-1	56
rep3	fmo-2 KO	EV	21
rep3	fmo-2 KO	EV	27
rep3	fmo-2 KO	EV	24
rep3	fmo-2 KO	EV	24
rep3	fmo-2 KO	EV	16
rep3	fmo-2 KO	EV	29
rep3	fmo-2 KO	EV	19
rep3	fmo-2 KO	EV	48
rep3	fmo-2 KO	EV	26
rep3	fmo-2 KO	EV	19
rep3	fmo-2 KO	EV	29
rep3	fmo-2 KO	EV	34
rep3	fmo-2 KO	EV	16
rep3	fmo-2 KO	EV	51
rep3	fmo-2 KO	EV	18
rep3	fmo-2 KO	EV	24
rep3	fmo-2 KO	EV	30
rep3	fmo-2 KO	EV	19
rep3	fmo-2 KO	kynu-1	26
rep3	fmo-2 KO	kynu-1	22
rep3	fmo-2 KO	kynu-1	43
rep3	fmo-2 KO	kynu-1	40
rep3	fmo-2 KO	kynu-1	21
rep3	fmo-2 KO	kynu-1	27
rep3	fmo-2 KO	kynu-1	50
rep3	fmo-2 KO	kynu-1	32
rep3	fmo-2 KO	kynu-1	38
rep3	fmo-2 KO	kynu-1	40
rep3	fmo-2 KO	kynu-1	34
rep3	fmo-2 KO	kynu-1	61
rep3	fmo-2 KO	kynu-1	21
rep3	fmo-2 KO	kynu-1	45
rep3	fmo-2 KO	kynu-1	24
rep3	fmo-2 KO	kynu-1	24
rep3	fmo-2 KO	kynu-1	29
rep3	fmo-2 OE	EV	54
rep3	fmo-2 OE	EV	50
rep3	fmo-2 OE	EV	26
rep3	fmo-2 OE	EV	18
rep3	fmo-2 OE	EV	26
rep3	fmo-2 OE	EV	40
rep3	fmo-2 OE	EV	40
rep3	fmo-2 OE	EV	24
rep3	fmo-2 OE	EV	38
rep3	fmo-2 OE	EV	70
rep3	fmo-2 OE	EV	21
rep3	fmo-2 OE	EV	54
rep3	fmo-2 OE	EV	38
rep3	fmo-2 OE	EV	62
rep3	fmo-2 OE	EV	45
rep3	fmo-2 OE	EV	48
rep3	fmo-2 OE	EV	22
rep3	fmo-2 OE	EV	64
rep3	fmo-2 OE	kynu-1	50
rep3	fmo-2 OE	kynu-1	58
rep3	fmo-2 OE	kynu-1	67
rep3	fmo-2 OE	kynu-1	80
rep3	fmo-2 OE	kynu-1	38
rep3	fmo-2 OE	kynu-1	46
rep3	fmo-2 OE	kynu-1	64
rep3	fmo-2 OE	kynu-1	46
rep3	fmo-2 OE	kynu-1	67
rep3	fmo-2 OE	kynu-1	58
rep3	fmo-2 OE	kynu-1	43
rep3	fmo-2 OE	kynu-1	74
rep3	fmo-2 OE	kynu-1	22
rep3	fmo-2 OE	kynu-1	70
rep3	fmo-2 OE	kynu-1	30
rep3	fmo-2 OE	kynu-1	90
rep3	fmo-2 OE	kynu-1	27
rep3	fmo-2 OE	kynu-1	38

## Sheet: F5D
all raw data, three replicates
genotype	RNAi	squares crossed	replicate
WT	EV	100	rep1
WT	EV	89	rep1
WT	EV	91	rep1
WT	EV	85	rep1
WT	EV	106	rep1
WT	EV	83	rep1
WT	EV	107	rep1
WT	EV	99	rep1
WT	EV	90	rep1
WT	EV	90	rep1
WT	EV	106	rep1
WT	EV	78	rep1
WT	EV	86	rep1
WT	EV	108	rep1
WT	EV	105	rep1
WT	EV	98	rep1
WT	EV	106	rep1
WT	EV	82	rep1
WT	EV	109	rep1
WT	EV	100	rep1
WT	EV	93	rep1
WT	EV	107	rep1
WT	EV	77	rep1
WT	EV	95	rep1
WT	EV	85	rep1
WT	EV	101	rep1
WT	EV	84	rep1
WT	EV	97	rep1
WT	EV	101	rep1
WT	EV	104	rep1
fmo-2 KO	EV	55	rep1
fmo-2 KO	EV	9	rep1
fmo-2 KO	EV	46	rep1
fmo-2 KO	EV	37	rep1
fmo-2 KO	EV	58	rep1
fmo-2 KO	EV	52	rep1
fmo-2 KO	EV	46	rep1
fmo-2 KO	EV	59	rep1
fmo-2 KO	EV	27	rep1
fmo-2 KO	EV	48	rep1
fmo-2 KO	EV	37	rep1
fmo-2 KO	EV	64	rep1
fmo-2 KO	EV	46	rep1
fmo-2 KO	EV	38	rep1
fmo-2 KO	EV	66	rep1
fmo-2 KO	EV	54	rep1
fmo-2 KO	EV	47	rep1
fmo-2 KO	EV	16	rep1
fmo-2 KO	EV	63	rep1
fmo-2 KO	EV	39	rep1
fmo-2 KO	EV	50	rep1
fmo-2 KO	EV	47	rep1
fmo-2 KO	EV	49	rep1
fmo-2 KO	EV	25	rep1
fmo-2 KO	EV	45	rep1
fmo-2 KO	EV	26	rep1
fmo-2 KO	EV	21	rep1
fmo-2 KO	EV	33	rep1
fmo-2 KO	EV	42	rep1
fmo-2 KO	EV	36	rep1
fmo-2 OE	EV	79	rep1
fmo-2 OE	EV	24	rep1
fmo-2 OE	EV	32	rep1
fmo-2 OE	EV	40	rep1
fmo-2 OE	EV	58	rep1
fmo-2 OE	EV	33	rep1
fmo-2 OE	EV	75	rep1
fmo-2 OE	EV	82	rep1
fmo-2 OE	EV	30	rep1
fmo-2 OE	EV	17	rep1
fmo-2 OE	EV	27	rep1
fmo-2 OE	EV	47	rep1
fmo-2 OE	EV	33	rep1
fmo-2 OE	EV	36	rep1
fmo-2 OE	EV	40	rep1
fmo-2 OE	EV	59	rep1
fmo-2 OE	EV	53	rep1
fmo-2 OE	EV	35	rep1
fmo-2 OE	EV	46	rep1
fmo-2 OE	EV	49	rep1
fmo-2 OE	EV	45	rep1
fmo-2 OE	EV	39	rep1
fmo-2 OE	EV	58	rep1
fmo-2 OE	EV	64	rep1
fmo-2 OE	EV	77	rep1
fmo-2 OE	EV	23	rep1
fmo-2 OE	EV	52	rep1
fmo-2 OE	EV	46	rep1
fmo-2 OE	EV	31	rep1
fmo-2 OE	EV	19	rep1
WT	haao-1	99	rep1
WT	haao-1	92	rep1
WT	haao-1	106	rep1
WT	haao-1	100	rep1
WT	haao-1	94	rep1
WT	haao-1	106	rep1
WT	haao-1	67	rep1
WT	haao-1	104	rep1
WT	haao-1	78	rep1
WT	haao-1	106	rep1
WT	haao-1	97	rep1
WT	haao-1	109	rep1
WT	haao-1	107	rep1
WT	haao-1	109	rep1
WT	haao-1	107	rep1
WT	haao-1	108	rep1
WT	haao-1	108	rep1
WT	haao-1	109	rep1
WT	haao-1	108	rep1
WT	haao-1	109	rep1
WT	haao-1	83	rep1
WT	haao-1	102	rep1
WT	haao-1	90	rep1
WT	haao-1	64	rep1
WT	haao-1	46	rep1
WT	haao-1	100	rep1
WT	haao-1	108	rep1
WT	haao-1	102	rep1
WT	haao-1	102	rep1
WT	haao-1	97	rep1
fmo-2 KO	haao-1	41	rep1
fmo-2 KO	haao-1	31	rep1
fmo-2 KO	haao-1	51	rep1
fmo-2 KO	haao-1	42	rep1
fmo-2 KO	haao-1	13	rep1
fmo-2 KO	haao-1	34	rep1
fmo-2 KO	haao-1	30	rep1
fmo-2 KO	haao-1	47	rep1
fmo-2 KO	haao-1	43	rep1
fmo-2 KO	haao-1	40	rep1
fmo-2 KO	haao-1	9	rep1
fmo-2 KO	haao-1	30	rep1
fmo-2 KO	haao-1	47	rep1
fmo-2 KO	haao-1	36	rep1
fmo-2 KO	haao-1	20	rep1
fmo-2 KO	haao-1	58	rep1
fmo-2 KO	haao-1	44	rep1
fmo-2 KO	haao-1	40	rep1
fmo-2 KO	haao-1	22	rep1
fmo-2 KO	haao-1	23	rep1
fmo-2 KO	haao-1	37	rep1
fmo-2 KO	haao-1	37	rep1
fmo-2 KO	haao-1	27	rep1
fmo-2 KO	haao-1	26	rep1
fmo-2 KO	haao-1	28	rep1
fmo-2 KO	haao-1	60	rep1
fmo-2 KO	haao-1	30	rep1
fmo-2 KO	haao-1	31	rep1
fmo-2 KO	haao-1	26	rep1
fmo-2 KO	haao-1	49	rep1
fmo-2 OE	haao-1	37	rep1
fmo-2 OE	haao-1	56	rep1
fmo-2 OE	haao-1	73	rep1
fmo-2 OE	haao-1	66	rep1
fmo-2 OE	haao-1	40	rep1
fmo-2 OE	haao-1	48	rep1
fmo-2 OE	haao-1	69	rep1
fmo-2 OE	haao-1	41	rep1
fmo-2 OE	haao-1	49	rep1
fmo-2 OE	haao-1	56	rep1
fmo-2 OE	haao-1	79	rep1
fmo-2 OE	haao-1	86	rep1
fmo-2 OE	haao-1	73	rep1
fmo-2 OE	haao-1	67	rep1
fmo-2 OE	haao-1	37	rep1
fmo-2 OE	haao-1	76	rep1
fmo-2 OE	haao-1	51	rep1
fmo-2 OE	haao-1	35	rep1
fmo-2 OE	haao-1	26	rep1
fmo-2 OE	haao-1	72	rep1
fmo-2 OE	haao-1	62	rep1
fmo-2 OE	haao-1	43	rep1
fmo-2 OE	haao-1	44	rep1
fmo-2 OE	haao-1	43	rep1
fmo-2 OE	haao-1	50	rep1
fmo-2 OE	haao-1	52	rep1
WT	EV	106	rep2
WT	EV	92	rep2
WT	EV	98	rep2
WT	EV	102	rep2
WT	EV	108	rep2
WT	EV	89	rep2
WT	EV	108	rep2
WT	EV	99	rep2
WT	EV	99	rep2
WT	EV	99	rep2
WT	EV	102	rep2
WT	EV	109	rep2
WT	EV	101	rep2
WT	EV	109	rep2
WT	EV	109	rep2
WT	EV	103	rep2
WT	EV	105	rep2
WT	EV	109	rep2
WT	EV	108	rep2
WT	EV	109	rep2
WT	EV	101	rep2
WT	EV	100	rep2
WT	EV	104	rep2
WT	EV	106	rep2
WT	EV	107	rep2
WT	EV	105	rep2
WT	EV	103	rep2
WT	EV	105	rep2
WT	EV	106	rep2
fmo-2 KO	EV	46	rep2
fmo-2 KO	EV	31	rep2
fmo-2 KO	EV	45	rep2
fmo-2 KO	EV	69	rep2
fmo-2 KO	EV	40	rep2
fmo-2 KO	EV	68	rep2
fmo-2 KO	EV	66	rep2
fmo-2 KO	EV	83	rep2
fmo-2 KO	EV	30	rep2
fmo-2 KO	EV	64	rep2
fmo-2 KO	EV	74	rep2
fmo-2 KO	EV	64	rep2
fmo-2 KO	EV	22	rep2
fmo-2 KO	EV	77	rep2
fmo-2 KO	EV	44	rep2
fmo-2 KO	EV	58	rep2
fmo-2 KO	EV	68	rep2
fmo-2 KO	EV	71	rep2
fmo-2 KO	EV	35	rep2
fmo-2 KO	EV	71	rep2
fmo-2 KO	EV	48	rep2
fmo-2 KO	EV	44	rep2
fmo-2 KO	EV	92	rep2
fmo-2 KO	EV	62	rep2
fmo-2 KO	EV	88	rep2
fmo-2 OE	EV	54	rep2
fmo-2 OE	EV	63	rep2
fmo-2 OE	EV	36	rep2
fmo-2 OE	EV	16	rep2
fmo-2 OE	EV	21	rep2
fmo-2 OE	EV	57	rep2
fmo-2 OE	EV	42	rep2
fmo-2 OE	EV	60	rep2
fmo-2 OE	EV	77	rep2
fmo-2 OE	EV	79	rep2
fmo-2 OE	EV	56	rep2
fmo-2 OE	EV	54	rep2
fmo-2 OE	EV	36	rep2
fmo-2 OE	EV	55	rep2
fmo-2 OE	EV	47	rep2
fmo-2 OE	EV	32	rep2
fmo-2 OE	EV	67	rep2
fmo-2 OE	EV	31	rep2
fmo-2 OE	EV	53	rep2
fmo-2 OE	EV	64	rep2
fmo-2 OE	EV	29	rep2
fmo-2 OE	EV	73	rep2
fmo-2 OE	EV	82	rep2
fmo-2 OE	EV	29	rep2
fmo-2 OE	EV	14	rep2
fmo-2 KO	EV	79	rep2
fmo-2 KO	EV	7	rep2
fmo-2 KO	EV	61	rep2
fmo-2 KO	EV	32	rep2
fmo-2 KO	EV	84	rep2
fmo-2 OE	EV	92	rep2
fmo-2 OE	EV	29	rep2
fmo-2 OE	EV	32	rep2
fmo-2 OE	EV	42	rep2
fmo-2 OE	EV	54	rep2
WT	haao-1	97	rep2
WT	haao-1	109	rep2
WT	haao-1	107	rep2
WT	haao-1	108	rep2
WT	haao-1	100	rep2
WT	haao-1	103	rep2
WT	haao-1	106	rep2
WT	haao-1	92	rep2
WT	haao-1	65	rep2
WT	haao-1	34	rep2
WT	haao-1	33	rep2
WT	haao-1	109	rep2
WT	haao-1	109	rep2
WT	haao-1	108	rep2
WT	haao-1	106	rep2
WT	haao-1	108	rep2
WT	haao-1	106	rep2
WT	haao-1	108	rep2
WT	haao-1	102	rep2
WT	haao-1	106	rep2
WT	haao-1	109	rep2
WT	haao-1	109	rep2
WT	haao-1	54	rep2
WT	haao-1	107	rep2
WT	haao-1	90	rep2
WT	haao-1	103	rep2
WT	haao-1	95	rep2
WT	haao-1	106	rep2
WT	haao-1	109	rep2
WT	haao-1	106	rep2
WT	haao-1	108	rep2
fmo-2 KO	haao-1	82	rep2
fmo-2 KO	haao-1	44	rep2
fmo-2 KO	haao-1	53	rep2
fmo-2 KO	haao-1	28	rep2
fmo-2 KO	haao-1	78	rep2
fmo-2 KO	haao-1	46	rep2
fmo-2 KO	haao-1	52	rep2
fmo-2 KO	haao-1	27	rep2
fmo-2 KO	haao-1	50	rep2
fmo-2 KO	haao-1	39	rep2
fmo-2 KO	haao-1	52	rep2
fmo-2 KO	haao-1	60	rep2
fmo-2 KO	haao-1	51	rep2
fmo-2 KO	haao-1	41	rep2
fmo-2 KO	haao-1	52	rep2
fmo-2 KO	haao-1	24	rep2
fmo-2 KO	haao-1	26	rep2
fmo-2 KO	haao-1	55	rep2
fmo-2 KO	haao-1	60	rep2
fmo-2 KO	haao-1	34	rep2
fmo-2 KO	haao-1	59	rep2
fmo-2 KO	haao-1	58	rep2
fmo-2 KO	haao-1	42	rep2
fmo-2 KO	haao-1	46	rep2
fmo-2 KO	haao-1	68	rep2
fmo-2 KO	haao-1	47	rep2
fmo-2 KO	haao-1	45	rep2
fmo-2 KO	haao-1	46	rep2
fmo-2 KO	haao-1	40	rep2
fmo-2 KO	haao-1	33	rep2
fmo-2 OE	haao-1	60	rep2
fmo-2 OE	haao-1	39	rep2
fmo-2 OE	haao-1	46	rep2
fmo-2 OE	haao-1	84	rep2
fmo-2 OE	haao-1	74	rep2
fmo-2 OE	haao-1	83	rep2
fmo-2 OE	haao-1	73	rep2
fmo-2 OE	haao-1	41	rep2
fmo-2 OE	haao-1	89	rep2
fmo-2 OE	haao-1	61	rep2
fmo-2 OE	haao-1	25	rep2
fmo-2 OE	haao-1	12	rep2
fmo-2 OE	haao-1	40	rep2
fmo-2 OE	haao-1	74	rep2
fmo-2 OE	haao-1	89	rep2
fmo-2 OE	haao-1	83	rep2
fmo-2 OE	haao-1	69	rep2
fmo-2 OE	haao-1	36	rep2
fmo-2 OE	haao-1	80	rep2
fmo-2 OE	haao-1	76	rep2
fmo-2 OE	haao-1	56	rep2
fmo-2 OE	haao-1	67	rep2
fmo-2 OE	haao-1	65	rep2
fmo-2 OE	haao-1	39	rep2
fmo-2 OE	haao-1	79	rep2
fmo-2 OE	haao-1	73	rep2
fmo-2 OE	haao-1	72	rep2
fmo-2 OE	haao-1	81	rep2
WT	EV	104	rep3 (representative)
WT	EV	105	rep3 (representative)
WT	EV	84	rep3 (representative)
WT	EV	79	rep3 (representative)
WT	EV	107	rep3 (representative)
WT	EV	106	rep3 (representative)
WT	EV	96	rep3 (representative)
WT	EV	79	rep3 (representative)
WT	EV	104	rep3 (representative)
WT	EV	85	rep3 (representative)
WT	EV	107	rep3 (representative)
WT	EV	86	rep3 (representative)
WT	EV	108	rep3 (representative)
WT	EV	103	rep3 (representative)
WT	EV	109	rep3 (representative)
WT	EV	100	rep3 (representative)
WT	EV	105	rep3 (representative)
WT	EV	108	rep3 (representative)
WT	EV	81	rep3 (representative)
WT	EV	98	rep3 (representative)
WT	EV	104	rep3 (representative)
WT	EV	103	rep3 (representative)
WT	EV	105	rep3 (representative)
WT	EV	106	rep3 (representative)
WT	EV	91	rep3 (representative)
WT	EV	105	rep3 (representative)
WT	EV	97	rep3 (representative)
WT	EV	65	rep3 (representative)
WT	EV	102	rep3 (representative)
fmo-2 KO	EV	22	rep3 (representative)
fmo-2 KO	EV	24	rep3 (representative)
fmo-2 KO	EV	27	rep3 (representative)
fmo-2 KO	EV	21	rep3 (representative)
fmo-2 KO	EV	17	rep3 (representative)
fmo-2 KO	EV	30	rep3 (representative)
fmo-2 KO	EV	47	rep3 (representative)
fmo-2 KO	EV	31	rep3 (representative)
fmo-2 KO	EV	25	rep3 (representative)
fmo-2 KO	EV	24	rep3 (representative)
fmo-2 KO	EV	48	rep3 (representative)
fmo-2 KO	EV	25	rep3 (representative)
fmo-2 KO	EV	18	rep3 (representative)
fmo-2 KO	EV	69	rep3 (representative)
fmo-2 KO	EV	35	rep3 (representative)
fmo-2 KO	EV	39	rep3 (representative)
fmo-2 KO	EV	59	rep3 (representative)
fmo-2 KO	EV	24	rep3 (representative)
fmo-2 KO	EV	22	rep3 (representative)
fmo-2 KO	EV	42	rep3 (representative)
fmo-2 KO	EV	64	rep3 (representative)
fmo-2 KO	EV	75	rep3 (representative)
fmo-2 KO	EV	34	rep3 (representative)
fmo-2 KO	EV	57	rep3 (representative)
fmo-2 KO	EV	35	rep3 (representative)
fmo-2 KO	EV	44	rep3 (representative)
fmo-2 KO	EV	67	rep3 (representative)
fmo-2 KO	EV	42	rep3 (representative)
fmo-2 KO	EV	46	rep3 (representative)
fmo-2 KO	EV	42	rep3 (representative)
fmo-2 OE	EV	26	rep3 (representative)
fmo-2 OE	EV	29	rep3 (representative)
fmo-2 OE	EV	37	rep3 (representative)
fmo-2 OE	EV	25	rep3 (representative)
fmo-2 OE	EV	29	rep3 (representative)
fmo-2 OE	EV	26	rep3 (representative)
fmo-2 OE	EV	28	rep3 (representative)
fmo-2 OE	EV	14	rep3 (representative)
fmo-2 OE	EV	27	rep3 (representative)
fmo-2 OE	EV	24	rep3 (representative)
fmo-2 OE	EV	48	rep3 (representative)
fmo-2 OE	EV	59	rep3 (representative)
fmo-2 OE	EV	90	rep3 (representative)
fmo-2 OE	EV	72	rep3 (representative)
fmo-2 OE	EV	66	rep3 (representative)
fmo-2 OE	EV	93	rep3 (representative)
fmo-2 OE	EV	98	rep3 (representative)
fmo-2 OE	EV	49	rep3 (representative)
fmo-2 OE	EV	30	rep3 (representative)
fmo-2 OE	EV	67	rep3 (representative)
fmo-2 OE	EV	59	rep3 (representative)
fmo-2 OE	EV	35	rep3 (representative)
fmo-2 OE	EV	38	rep3 (representative)
fmo-2 OE	EV	41	rep3 (representative)
fmo-2 OE	EV	48	rep3 (representative)
fmo-2 OE	EV	53	rep3 (representative)
fmo-2 OE	EV	27	rep3 (representative)
fmo-2 OE	EV	22	rep3 (representative)
fmo-2 OE	EV	28	rep3 (representative)
fmo-2 OE	EV	54	rep3 (representative)
fmo-2 OE	EV	56	rep3 (representative)
WT	haao-1	107	rep3 (representative)
WT	haao-1	107	rep3 (representative)
WT	haao-1	107	rep3 (representative)
WT	haao-1	100	rep3 (representative)
WT	haao-1	104	rep3 (representative)
WT	haao-1	108	rep3 (representative)
WT	haao-1	107	rep3 (representative)
WT	haao-1	105	rep3 (representative)
WT	haao-1	103	rep3 (representative)
WT	haao-1	109	rep3 (representative)
WT	haao-1	104	rep3 (representative)
WT	haao-1	102	rep3 (representative)
WT	haao-1	101	rep3 (representative)
WT	haao-1	109	rep3 (representative)
WT	haao-1	109	rep3 (representative)
WT	haao-1	105	rep3 (representative)
WT	haao-1	102	rep3 (representative)
WT	haao-1	108	rep3 (representative)
WT	haao-1	107	rep3 (representative)
WT	haao-1	88	rep3 (representative)
WT	haao-1	86	rep3 (representative)
WT	haao-1	99	rep3 (representative)
WT	haao-1	109	rep3 (representative)
WT	haao-1	104	rep3 (representative)
WT	haao-1	103	rep3 (representative)
WT	haao-1	106	rep3 (representative)
WT	haao-1	93	rep3 (representative)
WT	haao-1	106	rep3 (representative)
WT	haao-1	104	rep3 (representative)
WT	haao-1	82	rep3 (representative)
fmo-2 OE	haao-1	43	rep3 (representative)
fmo-2 OE	haao-1	64	rep3 (representative)
fmo-2 OE	haao-1	63	rep3 (representative)
fmo-2 OE	haao-1	65	rep3 (representative)
fmo-2 OE	haao-1	70	rep3 (representative)
fmo-2 OE	haao-1	74	rep3 (representative)
fmo-2 OE	haao-1	86	rep3 (representative)
fmo-2 OE	haao-1	66	rep3 (representative)
fmo-2 OE	haao-1	26	rep3 (representative)
fmo-2 OE	haao-1	98	rep3 (representative)
fmo-2 OE	haao-1	46	rep3 (representative)
fmo-2 OE	haao-1	44	rep3 (representative)
fmo-2 OE	haao-1	55	rep3 (representative)
fmo-2 OE	haao-1	56	rep3 (representative)
fmo-2 OE	haao-1	30	rep3 (representative)
fmo-2 OE	haao-1	71	rep3 (representative)
fmo-2 OE	haao-1	74	rep3 (representative)
fmo-2 OE	haao-1	37	rep3 (representative)
fmo-2 OE	haao-1	61	rep3 (representative)
fmo-2 OE	haao-1	82	rep3 (representative)
fmo-2 OE	haao-1	94	rep3 (representative)
fmo-2 OE	haao-1	70	rep3 (representative)
fmo-2 OE	haao-1	87	rep3 (representative)
fmo-2 OE	haao-1	35	rep3 (representative)
fmo-2 OE	haao-1	95	rep3 (representative)
fmo-2 OE	haao-1	43	rep3 (representative)
fmo-2 OE	haao-1	46	rep3 (representative)
fmo-2 OE	haao-1	31	rep3 (representative)
fmo-2 OE	haao-1	81	rep3 (representative)
fmo-2 OE	haao-1	44	rep3 (representative)
fmo-2 KO	haao-1	31	rep3 (representative)
fmo-2 KO	haao-1	63	rep3 (representative)
fmo-2 KO	haao-1	26	rep3 (representative)
fmo-2 KO	haao-1	15	rep3 (representative)
fmo-2 KO	haao-1	36	rep3 (representative)
fmo-2 KO	haao-1	29	rep3 (representative)
fmo-2 KO	haao-1	23	rep3 (representative)
fmo-2 KO	haao-1	70	rep3 (representative)
fmo-2 KO	haao-1	52	rep3 (representative)
fmo-2 KO	haao-1	60	rep3 (representative)
fmo-2 KO	haao-1	34	rep3 (representative)
fmo-2 KO	haao-1	58	rep3 (representative)
fmo-2 KO	haao-1	26	rep3 (representative)
fmo-2 KO	haao-1	8	rep3 (representative)
fmo-2 KO	haao-1	59	rep3 (representative)
fmo-2 KO	haao-1	53	rep3 (representative)
fmo-2 KO	haao-1	37	rep3 (representative)
fmo-2 KO	haao-1	28	rep3 (representative)
fmo-2 KO	haao-1	14	rep3 (representative)
fmo-2 KO	haao-1	66	rep3 (representative)
fmo-2 KO	haao-1	48	rep3 (representative)
fmo-2 KO	haao-1	71	rep3 (representative)
fmo-2 KO	haao-1	25	rep3 (representative)
fmo-2 KO	haao-1	47	rep3 (representative)
fmo-2 KO	haao-1	54	rep3 (representative)
fmo-2 KO	haao-1	39	rep3 (representative)
fmo-2 KO	haao-1	38	rep3 (representative)
fmo-2 KO	haao-1	21	rep3 (representative)
fmo-2 KO	haao-1	57	rep3 (representative)
Replicate 1 2-way ANOVA, Squares Entered~Genotype*RNAi
term	df	sumsq	meansq	statistic	p.value
genotype	2	12.2259	6.11294	267.168	3.36407e-53
RNAi	1	0.00710195	0.00710195	0.310393	0.578172
genotype:RNAi	2	0.249718	0.124859	5.45701	0.00504684
Residuals	170	3.88969	0.0228805	NA	NA
Replicate 2 2-way ANOVA, Squares Entered~Genotype*RNAi
term	df	sumsq	meansq	statistic	p.value
genotype	2	7.87217	3.93609	129.251	5.41518e-35
RNAi	1	0.00277032	0.00277032	0.09097	0.763312
genotype:RNAi	2	0.439788	0.219894	7.22075	0.000974501
Residuals	172	5.23793	0.0304531	NA	NA
Replicate 3 2-way ANOVA, Squares Entered~Genotype*RNAi
term	df	sumsq	meansq	statistic	p.value
genotype	2	12.5574	6.27871	211.007	3.92975e-47
RNAi	1	0.300801	0.300801	10.1089	0.00174854
genotype:RNAi	2	0.165805	0.0829027	2.78609	0.0644308
Residuals	173	5.14777	0.0297559	NA	NA
Replicate 1, 2-way ANOVA post-hoc tukey HSD test
term	contrast	null.value	estimate	conf.low	conf.high	adj.p.value
genotype	fmo-2 OE-fmo-2 KO	0	0.112783	0.0463298	0.179237	0.000263684
genotype	WT-fmo-2 KO	0	0.602027	0.536729	0.667324	0
genotype	WT-fmo-2 OE	0	0.489243	0.42279	0.555697	0
RNAi	haao-1-EV	0	0.0127009	-0.0323257	0.0577275	0.578382
genotype:RNAi	fmo-2 OE:EV-fmo-2 KO:EV	0	0.0237596	-0.0888193	0.136338	0.99032
genotype:RNAi	WT:EV-fmo-2 KO:EV	0	0.552411	0.439832	0.66499	0
genotype:RNAi	fmo-2 KO:haao-1-fmo-2 KO:EV	0	-0.080014	-0.192593	0.0325649	0.319533
genotype:RNAi	fmo-2 OE:haao-1-fmo-2 KO:EV	0	0.129334	0.0125054	0.246163	0.0206038
genotype:RNAi	WT:haao-1-fmo-2 KO:EV	0	0.571628	0.459049	0.684207	0
genotype:RNAi	WT:EV-fmo-2 OE:EV	0	0.528651	0.416072	0.64123	0
genotype:RNAi	fmo-2 KO:haao-1-fmo-2 OE:EV	0	-0.103774	-0.216352	0.00880528	0.0895689
genotype:RNAi	fmo-2 OE:haao-1-fmo-2 OE:EV	0	0.105574	-0.0112542	0.222403	0.10168
genotype:RNAi	WT:haao-1-fmo-2 OE:EV	0	0.547869	0.43529	0.660447	0
genotype:RNAi	fmo-2 KO:haao-1-WT:EV	0	-0.632425	-0.745004	-0.519846	0
genotype:RNAi	fmo-2 OE:haao-1-WT:EV	0	-0.423077	-0.539906	-0.306248	0
genotype:RNAi	WT:haao-1-WT:EV	0	0.0192173	-0.0933615	0.131796	0.996401
genotype:RNAi	fmo-2 OE:haao-1-fmo-2 KO:haao-1	0	0.209348	0.0925193	0.326177	9.81649e-06
genotype:RNAi	WT:haao-1-fmo-2 KO:haao-1	0	0.651642	0.539063	0.764221	0
genotype:RNAi	WT:haao-1-fmo-2 OE:haao-1	0	0.442294	0.325466	0.559123	0
Replicate 2, 2-way ANOVA post-hoc tukey HSD test
term	contrast	null.value	estimate	conf.low	conf.high	adj.p.value
genotype	fmo-2 OE-fmo-2 KO	0	0.0310508	-0.0449202	0.107022	0.599151
genotype	WT-fmo-2 KO	0	0.459336	0.384011	0.53466	7.43849e-15
genotype	WT-fmo-2 OE	0	0.428285	0.352314	0.504256	7.43849e-15
RNAi	haao-1-EV	0	-0.00788713	-0.0595229	0.0437486	0.763399
genotype:RNAi	fmo-2 OE:EV-fmo-2 KO:EV	0	-0.0795624	-0.209424	0.0502995	0.490595
genotype:RNAi	WT:EV-fmo-2 KO:EV	0	0.444996	0.314019	0.575973	6.42819e-14
genotype:RNAi	fmo-2 KO:haao-1-fmo-2 KO:EV	0	-0.0918027	-0.221665	0.0380592	0.325644
genotype:RNAi	fmo-2 OE:haao-1-fmo-2 KO:EV	0	0.0544834	-0.0776771	0.186644	0.842033
genotype:RNAi	WT:haao-1-fmo-2 KO:EV	0	0.383909	0.255099	0.512719	1.40332e-13
genotype:RNAi	WT:EV-fmo-2 OE:EV	0	0.524558	0.393582	0.655535	2.23155e-14
genotype:RNAi	fmo-2 KO:haao-1-fmo-2 OE:EV	0	-0.0122404	-0.142102	0.117622	0.999797
genotype:RNAi	fmo-2 OE:haao-1-fmo-2 OE:EV	0	0.134046	0.00188526	0.266206	0.0446842
genotype:RNAi	WT:haao-1-fmo-2 OE:EV	0	0.463471	0.334661	0.592282	5.9619e-14
genotype:RNAi	fmo-2 KO:haao-1-WT:EV	0	-0.536799	-0.667775	-0.405822	1.56541e-14
genotype:RNAi	fmo-2 OE:haao-1-WT:EV	0	-0.390513	-0.523769	-0.257257	2.498e-13
genotype:RNAi	WT:haao-1-WT:EV	0	-0.0610872	-0.191021	0.068847	0.753645
genotype:RNAi	fmo-2 OE:haao-1-fmo-2 KO:haao-1	0	0.146286	0.0141256	0.278447	0.0206251
genotype:RNAi	WT:haao-1-fmo-2 KO:haao-1	0	0.475712	0.346901	0.604522	5.25135e-14
genotype:RNAi	WT:haao-1-fmo-2 OE:haao-1	0	0.329426	0.198298	0.460553	2.13937e-10
Replicate 2, 2-way ANOVA post-hoc tukey HSD test
term	contrast	null.value	estimate	conf.low	conf.high	adj.p.value
genotype	fmo-2 OE-fmo-2 KO	0	0.136408	0.061944	0.210872	7.43e-05
genotype	WT-fmo-2 KO	0	0.620134	0.545053	0.695216	0
genotype	WT-fmo-2 OE	0	0.483727	0.409263	0.55819	0
RNAi	haao-1-EV	0	0.0819776	0.0310805	0.132875	0.00175081
genotype:RNAi	fmo-2 OE:EV-fmo-2 KO:EV	0	0.0675517	-0.0597673	0.194871	0.646036
genotype:RNAi	WT:EV-fmo-2 KO:EV	0	0.605756	0.476295	0.735216	0
genotype:RNAi	fmo-2 KO:haao-1-fmo-2 KO:EV	0	0.0252472	-0.104213	0.154707	0.993287	NS.
genotype:RNAi	fmo-2 OE:haao-1-fmo-2 KO:EV	0	0.232792	0.104433	0.36115	7.27e-06
genotype:RNAi	WT:haao-1-fmo-2 KO:EV	0	0.658439	0.530081	0.786798	0
genotype:RNAi	WT:EV-fmo-2 OE:EV	0	0.538204	0.409774	0.666634	0
genotype:RNAi	fmo-2 KO:haao-1-fmo-2 OE:EV	0	-0.0423045	-0.170734	0.0861252	0.932905
genotype:RNAi	fmo-2 OE:haao-1-fmo-2 OE:EV	0	0.16524	0.0379211	0.292559	0.00335906	**
genotype:RNAi	WT:haao-1-fmo-2 OE:EV	0	0.590888	0.463568	0.718207	0
genotype:RNAi	fmo-2 KO:haao-1-WT:EV	0	-0.580508	-0.711061	-0.449956	0
genotype:RNAi	fmo-2 OE:haao-1-WT:EV	0	-0.372964	-0.502424	-0.243504	4.62e-13
genotype:RNAi	WT:haao-1-WT:EV	0	0.0526836	-0.0767766	0.182144	0.849221	NS.
genotype:RNAi	fmo-2 OE:haao-1-fmo-2 KO:haao-1	0	0.207545	0.0780845	0.337005	0.00010794
genotype:RNAi	WT:haao-1-fmo-2 KO:haao-1	0	0.633192	0.503732	0.762652	0
genotype:RNAi	WT:haao-1-fmo-2 OE:haao-1	0	0.425647	0.297289	0.554006	3.63e-14

## Sheet: F5E
all raw data, three replicates
genotype	squares crossed	date
WT	98	rep1 (representative)
WT	107	rep1 (representative)
WT	108	rep1 (representative)
WT	99	rep1 (representative)
WT	75	rep1 (representative)
WT	94	rep1 (representative)
WT	97	rep1 (representative)
WT	102	rep1 (representative)
WT	100	rep1 (representative)
WT	96	rep1 (representative)
WT	75	rep1 (representative)
WT	95	rep1 (representative)
WT	103	rep1 (representative)
WT	105	rep1 (representative)
WT	108	rep1 (representative)
WT	45	rep1 (representative)
WT	102	rep1 (representative)
WT	106	rep1 (representative)
WT	104	rep1 (representative)
WT	103	rep1 (representative)
WT	89	rep1 (representative)
WT	105	rep1 (representative)
WT	106	rep1 (representative)
WT	107	rep1 (representative)
WT	100	rep1 (representative)
fmo-2 OE	31	rep1 (representative)
fmo-2 OE	31	rep1 (representative)
fmo-2 OE	54	rep1 (representative)
fmo-2 OE	36	rep1 (representative)
fmo-2 OE	28	rep1 (representative)
fmo-2 OE	103	rep1 (representative)
fmo-2 OE	83	rep1 (representative)
fmo-2 OE	32	rep1 (representative)
fmo-2 OE	31	rep1 (representative)
fmo-2 OE	78	rep1 (representative)
fmo-2 OE	56	rep1 (representative)
fmo-2 OE	37	rep1 (representative)
fmo-2 OE	17	rep1 (representative)
fmo-2 OE	25	rep1 (representative)
fmo-2 OE	29	rep1 (representative)
fmo-2 OE	27	rep1 (representative)
fmo-2 OE	65	rep1 (representative)
fmo-2 OE	46	rep1 (representative)
fmo-2 OE	48	rep1 (representative)
fmo-2 OE	98	rep1 (representative)
fmo-2 OE	90	rep1 (representative)
fmo-2 OE	79	rep1 (representative)
fmo-2 OE	16	rep1 (representative)
fmo-2 OE	32	rep1 (representative)
afmd-1	100	rep1 (representative)
afmd-1	103	rep1 (representative)
afmd-1	53	rep1 (representative)
afmd-1	89	rep1 (representative)
afmd-1	59	rep1 (representative)
afmd-1	104	rep1 (representative)
afmd-1	89	rep1 (representative)
afmd-1	70	rep1 (representative)
afmd-1	69	rep1 (representative)
afmd-1	76	rep1 (representative)
afmd-1	105	rep1 (representative)
afmd-1	21	rep1 (representative)
afmd-1	11	rep1 (representative)
afmd-1	38	rep1 (representative)
afmd-1	92	rep1 (representative)
afmd-1	98	rep1 (representative)
afmd-1	101	rep1 (representative)
afmd-1	81	rep1 (representative)
afmd-1	96	rep1 (representative)
afmd-1	90	rep1 (representative)
afmd-1	104	rep1 (representative)
afmd-1	99	rep1 (representative)
afmd-1	90	rep1 (representative)
afmd-1	69	rep1 (representative)
fmo-2 OE; afmd-1	96	rep1 (representative)
fmo-2 OE; afmd-1	72	rep1 (representative)
fmo-2 OE; afmd-1	93	rep1 (representative)
fmo-2 OE; afmd-1	99	rep1 (representative)
fmo-2 OE; afmd-1	104	rep1 (representative)
fmo-2 OE; afmd-1	107	rep1 (representative)
fmo-2 OE; afmd-1	105	rep1 (representative)
fmo-2 OE; afmd-1	101	rep1 (representative)
fmo-2 OE; afmd-1	105	rep1 (representative)
fmo-2 OE; afmd-1	107	rep1 (representative)
fmo-2 OE; afmd-1	87	rep1 (representative)
fmo-2 OE; afmd-1	99	rep1 (representative)
fmo-2 OE; afmd-1	96	rep1 (representative)
fmo-2 OE; afmd-1	88	rep1 (representative)
fmo-2 OE; afmd-1	100	rep1 (representative)
fmo-2 OE; afmd-1	103	rep1 (representative)
fmo-2 OE; afmd-1	93	rep1 (representative)
fmo-2 OE; afmd-1	104	rep1 (representative)
fmo-2 OE; afmd-1	102	rep1 (representative)
fmo-2 OE; afmd-1	108	rep1 (representative)
fmo-2 OE; afmd-1	102	rep1 (representative)
fmo-2 OE; afmd-1	91	rep1 (representative)
fmo-2 OE; afmd-1	105	rep1 (representative)
fmo-2 OE; afmd-1	90	rep1 (representative)
fmo-2 OE; afmd-1	104	rep1 (representative)
WT	106	rep2
WT	102	rep2
WT	89	rep2
WT	101	rep2
WT	102	rep2
WT	102	rep2
WT	107	rep2
WT	109	rep2
WT	104	rep2
WT	108	rep2
WT	109	rep2
WT	94	rep2
WT	94	rep2
WT	101	rep2
WT	70	rep2
WT	103	rep2
WT	70	rep2
WT	90	rep2
WT	95	rep2
WT	97	rep2
WT	109	rep2
WT	109	rep2
WT	108	rep2
WT	107	rep2
WT	108	rep2
afmd-1	97	rep2
afmd-1	27	rep2
afmd-1	98	rep2
afmd-1	91	rep2
afmd-1	99	rep2
afmd-1	100	rep2
afmd-1	103	rep2
afmd-1	106	rep2
afmd-1	105	rep2
afmd-1	95	rep2
afmd-1	99	rep2
afmd-1	105	rep2
afmd-1	78	rep2
afmd-1	80	rep2
afmd-1	27	rep2
afmd-1	88	rep2
afmd-1	103	rep2
afmd-1	97	rep2
afmd-1	101	rep2
afmd-1	102	rep2
afmd-1	96	rep2
afmd-1	101	rep2
afmd-1	103	rep2
afmd-1	92	rep2
afmd-1	78	rep2
fmo-2 OE	77	rep2
fmo-2 OE	23	rep2
fmo-2 OE	36	rep2
fmo-2 OE	48	rep2
fmo-2 OE	24	rep2
fmo-2 OE	65	rep2
fmo-2 OE	29	rep2
fmo-2 OE	32	rep2
fmo-2 OE	18	rep2
fmo-2 OE	52	rep2
fmo-2 OE	41	rep2
fmo-2 OE	61	rep2
fmo-2 OE	29	rep2
fmo-2 OE	24	rep2
fmo-2 OE	50	rep2
fmo-2 OE	52	rep2
fmo-2 OE	39	rep2
fmo-2 OE	16	rep2
fmo-2 OE	45	rep2
fmo-2 OE	65	rep2
fmo-2 OE	17	rep2
fmo-2 OE	35	rep2
fmo-2 OE	47	rep2
fmo-2 OE	18	rep2
fmo-2 OE	76	rep2
fmo-2 OE; afmd-1	80	rep2
fmo-2 OE; afmd-1	104	rep2
fmo-2 OE; afmd-1	75	rep2
fmo-2 OE; afmd-1	109	rep2
fmo-2 OE; afmd-1	61	rep2
fmo-2 OE; afmd-1	86	rep2
fmo-2 OE; afmd-1	79	rep2
fmo-2 OE; afmd-1	44	rep2
fmo-2 OE; afmd-1	61	rep2
fmo-2 OE; afmd-1	45	rep2
fmo-2 OE; afmd-1	102	rep2
fmo-2 OE; afmd-1	83	rep2
fmo-2 OE; afmd-1	109	rep2
fmo-2 OE; afmd-1	92	rep2
fmo-2 OE; afmd-1	95	rep2
fmo-2 OE; afmd-1	95	rep2
fmo-2 OE; afmd-1	106	rep2
fmo-2 OE; afmd-1	103	rep2
fmo-2 OE; afmd-1	80	rep2
fmo-2 OE; afmd-1	99	rep2
fmo-2 OE; afmd-1	101	rep2
fmo-2 OE; afmd-1	95	rep2
fmo-2 OE; afmd-1	88	rep2
fmo-2 OE; afmd-1	93	rep2
fmo-2 OE; afmd-1	92	rep2
WT	90	rep3
WT	86	rep3
WT	90	rep3
WT	87	rep3
WT	83	rep3
WT	85	rep3
WT	88	rep3
WT	79	rep3
WT	86	rep3
WT	77	rep3
WT	87	rep3
WT	92	rep3
WT	85	rep3
WT	72	rep3
WT	87	rep3
WT	88	rep3
WT	90	rep3
WT	90	rep3
WT	94	rep3
WT	89	rep3
WT	87	rep3
fmo-2 OE	10	rep3
fmo-2 OE	14	rep3
fmo-2 OE	48	rep3
fmo-2 OE	17	rep3
fmo-2 OE	13	rep3
fmo-2 OE	27	rep3
fmo-2 OE	29	rep3
fmo-2 OE	37	rep3
fmo-2 OE	34	rep3
fmo-2 OE	36	rep3
fmo-2 OE	6	rep3
fmo-2 OE	31	rep3
fmo-2 OE	5	rep3
fmo-2 OE	12	rep3
fmo-2 OE	42	rep3
fmo-2 OE	28	rep3
fmo-2 OE	18	rep3
fmo-2 OE	22	rep3
fmo-2 OE	16	rep3
fmo-2 OE	26	rep3
fmo-2 OE	34	rep3
fmo-2 OE	14	rep3
fmo-2 OE	14	rep3
fmo-2 OE	28	rep3
fmo-2 OE	11	rep3
afmd-1	93	rep3
afmd-1	80	rep3
afmd-1	90	rep3
afmd-1	85	rep3
afmd-1	89	rep3
afmd-1	88	rep3
afmd-1	90	rep3
afmd-1	80	rep3
afmd-1	93	rep3
afmd-1	89	rep3
afmd-1	86	rep3
afmd-1	93	rep3
afmd-1	76	rep3
afmd-1	91	rep3
afmd-1	71	rep3
afmd-1	85	rep3
afmd-1	67	rep3
afmd-1	86	rep3
afmd-1	88	rep3
afmd-1	78	rep3
afmd-1	88	rep3
afmd-1	80	rep3
afmd-1	71	rep3
afmd-1	92	rep3
afmd-1	90	rep3
fmo-2 OE; afmd-1	94	rep3
fmo-2 OE; afmd-1	90	rep3
fmo-2 OE; afmd-1	73	rep3
fmo-2 OE; afmd-1	87	rep3
fmo-2 OE; afmd-1	94	rep3
fmo-2 OE; afmd-1	91	rep3
fmo-2 OE; afmd-1	83	rep3
fmo-2 OE; afmd-1	93	rep3
fmo-2 OE; afmd-1	91	rep3
fmo-2 OE; afmd-1	90	rep3
fmo-2 OE; afmd-1	69	rep3
fmo-2 OE; afmd-1	77	rep3
fmo-2 OE; afmd-1	73	rep3
fmo-2 OE; afmd-1	68	rep3
fmo-2 OE; afmd-1	71	rep3
fmo-2 OE; afmd-1	81	rep3
fmo-2 OE; afmd-1	81	rep3
fmo-2 OE; afmd-1	89	rep3
fmo-2 OE; afmd-1	78	rep3
fmo-2 OE; afmd-1	77	rep3
fmo-2 OE; afmd-1	84	rep3
fmo-2 OE; afmd-1	90	rep3
fmo-2 OE; afmd-1	89	rep3
fmo-2 OE; afmd-1	87	rep3
fmo-2 OE; afmd-1	89	rep3
Replicate 1 1-way ANOVA, Squares Entered~Genotype
term	df	sumsq	meansq	statistic	p.value
genotype	3	4.13264	1.37755	31.7003	3.01659e-14
Residuals	94	4.0848	0.0434554	NA	NA
Replicate 2 1-way ANOVA, Squares Entered~Genotype
term	df	sumsq	meansq	statistic	p.value
genotype	3	5.2684	1.75613	57.239	2.64881e-21
Residuals	96	2.94535	0.0306808	NA	NA
Replicate 3 1-way ANOVA, Squares Entered~Genotype
term	df	sumsq	meansq	statistic	p.value
genotype	3	9.52956	3.17652	322.739	1.08186e-48
Residuals	92	0.905499	0.00984238	NA	NA
Replicate 1, 1-way ANOVA post-hoc tukey HSD test
term	contrast	null.value	estimate	conf.low	conf.high	adj.p.value
genotype	fmo-2 OE-afmd-1	0	-0.315202	-0.4726	-0.157803	5.85901e-06
genotype	fmo-2 OE; afmd-1-afmd-1	0	0.195365	0.0395485	0.351182	0.00782971
genotype	WT-afmd-1	0	0.195365	0.0263743	0.338007	0.015117	*
genotype	fmo-2 OE; afmd-1-fmo-2 OE	0	0.510567	0.35475	0.666383	4.8479e-10	****
genotype	WT-fmo-2 OE	0	0.497393	0.341576	0.653209	4.87109e-10	****
genotype	WT-fmo-2 OE; afmd-1	0	-0.0131741	-0.167393	0.141044	0.996039
Replicate 2, 1-way ANOVA post-hoc tukey HSD test
term	contrast	null.value	estimate	conf.low	conf.high	adj.p.value
genotype	fmo-2 OE-afmd-1	0	-0.502005	-0.631539	-0.372471	4.28159e-10
genotype	fmo-2 OE; afmd-1-afmd-1	0	-0.0376905	-0.167225	0.0918437	0.871822
genotype	WT-afmd-1	0	0.0894146	-0.0401196	0.218949	0.277427
genotype	fmo-2 OE; afmd-1-fmo-2 OE	0	0.464314	0.33478	0.593849	4.28183e-10
genotype	WT-fmo-2 OE	0	0.591419	0.461885	0.720954	4.28129e-10
genotype	WT-fmo-2 OE; afmd-1	0	0.127105	-0.00242914	0.256639	0.0564899
Replicate 3, 1-way ANOVA post-hoc tukey HSD test
term	contrast	null.value	estimate	conf.low	conf.high	adj.p.value
genotype	fmo-2 OE-afmd-1	0	-0.717152	-0.790576	-0.643729	4.82312e-10
genotype	fmo-2 OE; afmd-1-afmd-1	0	-0.0139073	-0.790576	0.0595162	0.959874
genotype	WT-afmd-1	0	0.0176821	-0.0591582	0.0945225	0.931146
genotype	fmo-2 OE; afmd-1-fmo-2 OE	0	0.703245	0.629822	0.776669	4.82312e-10
genotype	WT-fmo-2 OE	0	0.734834	0.657994	0.811675	4.82312e-10
genotype	WT-fmo-2 OE; afmd-1	0	0.0315894	-0.0452509	0.10843	0.705155

## Sheet: F5F
all raw data, three replicates
genotype	squares crossed	replicate
WT	96	1 (representative)
WT	102	1 (representative)
WT	97	1 (representative)
WT	83	1 (representative)
WT	82	1 (representative)
WT	102	1 (representative)
WT	106	1 (representative)
WT	98	1 (representative)
WT	92	1 (representative)
WT	107	1 (representative)
WT	94	1 (representative)
WT	104	1 (representative)
WT	103	1 (representative)
WT	109	1 (representative)
WT	97	1 (representative)
WT	99	1 (representative)
WT	108	1 (representative)
WT	71	1 (representative)
WT	106	1 (representative)
WT	104	1 (representative)
WT	106	1 (representative)
WT	100	1 (representative)
WT	101	1 (representative)
WT	96	1 (representative)
WT	108	1 (representative)
WT	99	1 (representative)
WT	103	1 (representative)
WT	108	1 (representative)
WT	91	1 (representative)
WT	97	1 (representative)
fmo-2 OE	59	1 (representative)
fmo-2 OE	33	1 (representative)
fmo-2 OE	31	1 (representative)
fmo-2 OE	57	1 (representative)
fmo-2 OE	61	1 (representative)
fmo-2 OE	13	1 (representative)
fmo-2 OE	21	1 (representative)
fmo-2 OE	27	1 (representative)
fmo-2 OE	63	1 (representative)
fmo-2 OE	79	1 (representative)
fmo-2 OE	38	1 (representative)
fmo-2 OE	49	1 (representative)
fmo-2 OE	55	1 (representative)
fmo-2 OE	42	1 (representative)
fmo-2 OE	37	1 (representative)
fmo-2 OE	80	1 (representative)
fmo-2 OE	34	1 (representative)
fmo-2 OE	51	1 (representative)
fmo-2 OE	89	1 (representative)
fmo-2 OE	77	1 (representative)
fmo-2 OE	60	1 (representative)
fmo-2 OE	40	1 (representative)
fmo-2 OE	34	1 (representative)
fmo-2 OE	19	1 (representative)
fmo-2 OE	32	1 (representative)
fmo-2 OE	69	1 (representative)
fmo-2 OE	58	1 (representative)
fmo-2 OE	53	1 (representative)
fmo-2 OE	20	1 (representative)
fmo-2 OE	99	1 (representative)
kynu-1	98	1 (representative)
kynu-1	100	1 (representative)
kynu-1	103	1 (representative)
kynu-1	89	1 (representative)
kynu-1	104	1 (representative)
kynu-1	102	1 (representative)
kynu-1	101	1 (representative)
kynu-1	88	1 (representative)
kynu-1	102	1 (representative)
kynu-1	100	1 (representative)
kynu-1	94	1 (representative)
kynu-1	94	1 (representative)
kynu-1	105	1 (representative)
kynu-1	105	1 (representative)
kynu-1	99	1 (representative)
kynu-1	95	1 (representative)
kynu-1	102	1 (representative)
kynu-1	101	1 (representative)
kynu-1	105	1 (representative)
kynu-1	106	1 (representative)
kynu-1	81	1 (representative)
kynu-1	103	1 (representative)
kynu-1	98	1 (representative)
kynu-1	104	1 (representative)
kynu-1	109	1 (representative)
kynu-1	96	1 (representative)
kynu-1	107	1 (representative)
kynu-1	95	1 (representative)
kynu-1	91	1 (representative)
kynu-1	101	1 (representative)
kynu-1; fmo-2 OE	104	1 (representative)
kynu-1; fmo-2 OE	97	1 (representative)
kynu-1; fmo-2 OE	37	1 (representative)
kynu-1; fmo-2 OE	105	1 (representative)
kynu-1; fmo-2 OE	96	1 (representative)
kynu-1; fmo-2 OE	104	1 (representative)
kynu-1; fmo-2 OE	99	1 (representative)
kynu-1; fmo-2 OE	105	1 (representative)
kynu-1; fmo-2 OE	102	1 (representative)
kynu-1; fmo-2 OE	108	1 (representative)
kynu-1; fmo-2 OE	106	1 (representative)
kynu-1; fmo-2 OE	109	1 (representative)
kynu-1; fmo-2 OE	106	1 (representative)
kynu-1; fmo-2 OE	83	1 (representative)
kynu-1; fmo-2 OE	108	1 (representative)
kynu-1; fmo-2 OE	107	1 (representative)
kynu-1; fmo-2 OE	98	1 (representative)
kynu-1; fmo-2 OE	108	1 (representative)
kynu-1; fmo-2 OE	109	1 (representative)
kynu-1; fmo-2 OE	107	1 (representative)
kynu-1; fmo-2 OE	92	1 (representative)
kynu-1; fmo-2 OE	106	1 (representative)
kynu-1; fmo-2 OE	107	1 (representative)
kynu-1; fmo-2 OE	108	1 (representative)
kynu-1; fmo-2 OE	109	1 (representative)
kynu-1; fmo-2 OE	101	1 (representative)
kynu-1; fmo-2 OE	109	1 (representative)
kynu-1; fmo-2 OE	103	1 (representative)
kynu-1; fmo-2 OE	106	1 (representative)
kynu-1; fmo-2 OE	87	1 (representative)
WT	106	2
WT	108	2
WT	97	2
WT	102	2
WT	107	2
WT	82	2
WT	97	2
WT	109	2
WT	93	2
WT	108	2
WT	109	2
WT	102	2
WT	103	2
WT	109	2
WT	101	2
WT	107	2
WT	93	2
WT	107	2
WT	92	2
WT	107	2
WT	99	2
WT	109	2
WT	106	2
WT	104	2
WT	102	2
WT	109	2
WT	56	2
WT	108	2
WT	109	2
WT	108	2
fmo-2 OE	54	2
fmo-2 OE	43	2
fmo-2 OE	31	2
fmo-2 OE	56	2
fmo-2 OE	86	2
fmo-2 OE	37	2
fmo-2 OE	58	2
fmo-2 OE	79	2
fmo-2 OE	70	2
fmo-2 OE	59	2
fmo-2 OE	80	2
fmo-2 OE	38	2
fmo-2 OE	61	2
fmo-2 OE	36	2
fmo-2 OE	74	2
fmo-2 OE	44	2
fmo-2 OE	36	2
fmo-2 OE	58	2
fmo-2 OE	81	2
fmo-2 OE	102	2
fmo-2 OE	101	2
fmo-2 OE	39	2
fmo-2 OE	47	2
fmo-2 OE	53	2
fmo-2 OE	33	2
fmo-2 OE	46	2
fmo-2 OE	53	2
fmo-2 OE	34	2
fmo-2 OE	59	2
fmo-2 OE	105	2
kynu-1	80	2
kynu-1	88	2
kynu-1	105	2
kynu-1	95	2
kynu-1	89	2
kynu-1	107	2
kynu-1	102	2
kynu-1	109	2
kynu-1	109	2
kynu-1	98	2
kynu-1	106	2
kynu-1	109	2
kynu-1	98	2
kynu-1	107	2
kynu-1	105	2
kynu-1	107	2
kynu-1	106	2
kynu-1	109	2
kynu-1	108	2
kynu-1	88	2
kynu-1	109	2
kynu-1	100	2
kynu-1	107	2
kynu-1	99	2
kynu-1	108	2
kynu-1	105	2
kynu-1	107	2
kynu-1	108	2
kynu-1	106	2
kynu-1	75	2
kynu-1; fmo-2 OE	68	2
kynu-1; fmo-2 OE	107	2
kynu-1; fmo-2 OE	108	2
kynu-1; fmo-2 OE	107	2
kynu-1; fmo-2 OE	36	2
kynu-1; fmo-2 OE	109	2
kynu-1; fmo-2 OE	104	2
kynu-1; fmo-2 OE	102	2
kynu-1; fmo-2 OE	89	2
kynu-1; fmo-2 OE	81	2
kynu-1; fmo-2 OE	88	2
kynu-1; fmo-2 OE	101	2
kynu-1; fmo-2 OE	100	2
kynu-1; fmo-2 OE	106	2
kynu-1; fmo-2 OE	108	2
kynu-1; fmo-2 OE	109	2
kynu-1; fmo-2 OE	103	2
kynu-1; fmo-2 OE	93	2
kynu-1; fmo-2 OE	100	2
kynu-1; fmo-2 OE	106	2
kynu-1; fmo-2 OE	102	2
kynu-1; fmo-2 OE	109	2
kynu-1; fmo-2 OE	109	2
kynu-1; fmo-2 OE	109	2
kynu-1; fmo-2 OE	106	2
kynu-1; fmo-2 OE	97	2
kynu-1; fmo-2 OE	92	2
kynu-1; fmo-2 OE	105	2
kynu-1; fmo-2 OE	109	2
WT	82	3
WT	109	3
WT	108	3
WT	109	3
WT	104	3
WT	108	3
WT	103	3
WT	107	3
WT	99	3
WT	103	3
WT	100	3
WT	94	3
WT	106	3
WT	108	3
WT	109	3
WT	103	3
WT	102	3
WT	109	3
WT	103	3
WT	92	3
WT	97	3
WT	109	3
WT	101	3
WT	107	3
WT	103	3
WT	107	3
WT	95	3
WT	106	3
WT	107	3
fmo-2 OE	85	3
fmo-2 OE	79	3
fmo-2 OE	42	3
fmo-2 OE	84	3
fmo-2 OE	101	3
fmo-2 OE	102	3
fmo-2 OE	44	3
fmo-2 OE	35	3
fmo-2 OE	45	3
fmo-2 OE	39	3
fmo-2 OE	37	3
fmo-2 OE	42	3
fmo-2 OE	58	3
fmo-2 OE	92	3
fmo-2 OE	104	3
fmo-2 OE	89	3
fmo-2 OE	43	3
fmo-2 OE	69	3
fmo-2 OE	34	3
fmo-2 OE	76	3
fmo-2 OE	42	3
fmo-2 OE	74	3
fmo-2 OE	74	3
fmo-2 OE	49	3
fmo-2 OE	53	3
fmo-2 OE	47	3
fmo-2 OE	50	3
fmo-2 OE	31	3
fmo-2 OE	51	3
fmo-2 OE	99	3
kynu-1	103	3
kynu-1	108	3
kynu-1	105	3
kynu-1	107	3
kynu-1	77	3
kynu-1	109	3
kynu-1	102	3
kynu-1	106	3
kynu-1	99	3
kynu-1	104	3
kynu-1	103	3
kynu-1	104	3
kynu-1	109	3
kynu-1	107	3
kynu-1	90	3
kynu-1	109	3
kynu-1	107	3
kynu-1	106	3
kynu-1	108	3
kynu-1	109	3
kynu-1	107	3
kynu-1	104	3
kynu-1	107	3
kynu-1	109	3
kynu-1	95	3
kynu-1	89	3
kynu-1	98	3
kynu-1	103	3
kynu-1	99	3
kynu-1	88	3
kynu-1; fmo-2 OE	100	3
kynu-1; fmo-2 OE	87	3
kynu-1; fmo-2 OE	94	3
kynu-1; fmo-2 OE	109	3
kynu-1; fmo-2 OE	100	3
kynu-1; fmo-2 OE	102	3
kynu-1; fmo-2 OE	108	3
kynu-1; fmo-2 OE	106	3
kynu-1; fmo-2 OE	109	3
kynu-1; fmo-2 OE	107	3
kynu-1; fmo-2 OE	107	3
kynu-1; fmo-2 OE	103	3
kynu-1; fmo-2 OE	101	3
kynu-1; fmo-2 OE	106	3
kynu-1; fmo-2 OE	104	3
kynu-1; fmo-2 OE	99	3
kynu-1; fmo-2 OE	104	3
kynu-1; fmo-2 OE	81	3
kynu-1; fmo-2 OE	106	3
kynu-1; fmo-2 OE	107	3
kynu-1; fmo-2 OE	107	3
kynu-1; fmo-2 OE	108	3
kynu-1; fmo-2 OE	104	3
kynu-1; fmo-2 OE	67	3
kynu-1; fmo-2 OE	99	3
kynu-1; fmo-2 OE	67	3
kynu-1; fmo-2 OE	109	3
kynu-1; fmo-2 OE	108	3
kynu-1; fmo-2 OE	109	3
kynu-1; fmo-2 OE	29	3
Replicate 1 1-way ANOVA, Squares Entered~Genotype
term	df	sumsq	meansq	statistic	p.value
genotype	3	5.83401	1.94467	97.3794	1.50506e-31
Residuals	116	2.31652	0.01997	NA	NA
Replicate 2 1-way ANOVA, Squares Entered~Genotype
term	df	sumsq	meansq	statistic	p.value
genotype	3	3.89384	1.29795	59.2563	3.11949e-23
Residuals	115	2.51895	0.0219039	NA	NA
Replicate 3 1-way ANOVA, Squares Entered~Genotype
term	df	sumsq	meansq	statistic	p.value
genotype	3	3.22917	1.07639	47.5565	4.61004e-20
Residuals	115	2.6029	0.0226339	NA	NA
Replicate 1, 1-way ANOVA post-hoc tukey HSD test
term	contrast	null.value	estimate	conf.low	conf.high	adj.p.value
genotype	kynu-1-fmo-2 OE	0	0.504547	0.409436	0.599658	2.10942e-15
genotype	kynu-1; fmo-2 OE-fmo-2 OE	0	0.520714	0.425603	0.615825	2.10942e-15	****
genotype	WT-fmo-2 OE	0	0.501516	0.406405	0.596626	2.10942e-15	****
genotype	kynu-1; fmo-2 OE-kynu-1	0	0.0161671	-0.0789436	0.111278	0.970822	NS.
genotype	WT-kynu-1	0	-0.00303132	-0.0981419	0.0920793	0.999793	NS.
genotype	WT-kynu-1; fmo-2 OE	0	-0.0191984	-0.114309	0.0759122	0.952599	NS.
Replicate 2, 1-way ANOVA post-hoc tukey HSD test
term	contrast	null.value	estimate	conf.low	conf.high	adj.p.value
genotype	kynu-1-fmo-2 OE	0	0.425057	0.325435	0.524679	1.86517e-14
genotype	kynu-1; fmo-2 OE-fmo-2 OE	0	0.396433	0.295956	0.49691	3.24185e-14
genotype	WT-fmo-2 OE	0	0.425057	0.325435	0.524679	1.86517e-14
genotype	kynu-1; fmo-2 OE-kynu-1	0	-0.0286244	-0.129102	0.0718528	0.879591
genotype	WT-kynu-1	0	-7.77156e-16	-0.0996221	0.0996221	1
genotype	WT-kynu-1; fmo-2 OE	0	0.0286244	-0.0718528	0.129102	0.879591
Replicate 3, 1-way ANOVA post-hoc tukey HSD test
term	contrast	null.value	estimate	conf.low	conf.high	adj.p.value
genotype	kynu-1-fmo-2 OE	0	0.388283	0.287015	0.489552	3.68594e-14
genotype	kynu-1; fmo-2 OE-fmo-2 OE	0	0.348194	0.246925	0.449463	7.70495e-14
genotype	WT-fmo-2 OE	0	0.395429	0.293291	0.497567	3.30846e-14
genotype	kynu-1; fmo-2 OE-kynu-1	0	-0.0400892	-0.141358	0.0611794	0.731041
genotype	WT-kynu-1	0	0.00714604	-0.0949918	0.109284	0.997834
genotype	WT-kynu-1; fmo-2 OE	0	0.0472352	-0.0549026	0.149373	0.624538

## Sheet: F5G
all raw data, three replicates
genotype	squares crossed	replicate
WT	106	2 (representative)
WT	108	2 (representative)
WT	97	2 (representative)
WT	102	2 (representative)
WT	107	2 (representative)
WT	82	2 (representative)
WT	97	2 (representative)
WT	109	2 (representative)
WT	93	2 (representative)
WT	108	2 (representative)
WT	109	2 (representative)
WT	102	2 (representative)
WT	103	2 (representative)
WT	109	2 (representative)
WT	101	2 (representative)
WT	107	2 (representative)
WT	93	2 (representative)
WT	107	2 (representative)
WT	92	2 (representative)
WT	107	2 (representative)
WT	99	2 (representative)
WT	109	2 (representative)
WT	106	2 (representative)
WT	104	2 (representative)
WT	102	2 (representative)
WT	109	2 (representative)
WT	56	2 (representative)
WT	108	2 (representative)
WT	109	2 (representative)
WT	108	2 (representative)
fmo-2 OE	54	2 (representative)
fmo-2 OE	43	2 (representative)
fmo-2 OE	31	2 (representative)
fmo-2 OE	56	2 (representative)
fmo-2 OE	86	2 (representative)
fmo-2 OE	37	2 (representative)
fmo-2 OE	58	2 (representative)
fmo-2 OE	79	2 (representative)
fmo-2 OE	70	2 (representative)
fmo-2 OE	59	2 (representative)
fmo-2 OE	80	2 (representative)
fmo-2 OE	38	2 (representative)
fmo-2 OE	61	2 (representative)
fmo-2 OE	36	2 (representative)
fmo-2 OE	74	2 (representative)
fmo-2 OE	44	2 (representative)
fmo-2 OE	36	2 (representative)
fmo-2 OE	58	2 (representative)
fmo-2 OE	81	2 (representative)
fmo-2 OE	102	2 (representative)
fmo-2 OE	101	2 (representative)
fmo-2 OE	39	2 (representative)
fmo-2 OE	47	2 (representative)
fmo-2 OE	53	2 (representative)
fmo-2 OE	33	2 (representative)
fmo-2 OE	46	2 (representative)
fmo-2 OE	53	2 (representative)
fmo-2 OE	34	2 (representative)
fmo-2 OE	59	2 (representative)
fmo-2 OE	105	2 (representative)
haao-1	106	2 (representative)
haao-1	106	2 (representative)
haao-1	108	2 (representative)
haao-1	108	2 (representative)
haao-1	98	2 (representative)
haao-1	109	2 (representative)
haao-1	109	2 (representative)
haao-1	109	2 (representative)
haao-1	108	2 (representative)
haao-1	108	2 (representative)
haao-1	107	2 (representative)
haao-1	109	2 (representative)
haao-1	104	2 (representative)
haao-1	107	2 (representative)
haao-1	109	2 (representative)
haao-1	109	2 (representative)
haao-1	98	2 (representative)
haao-1	109	2 (representative)
haao-1	109	2 (representative)
haao-1	109	2 (representative)
haao-1	109	2 (representative)
haao-1	109	2 (representative)
haao-1	107	2 (representative)
haao-1	107	2 (representative)
haao-1	106	2 (representative)
haao-1	96	2 (representative)
haao-1	101	2 (representative)
haao-1	105	2 (representative)
haao-1	97	2 (representative)
haao-1	109	2 (representative)
haao-1; fmo-2 OE	90	2 (representative)
haao-1; fmo-2 OE	103	2 (representative)
haao-1; fmo-2 OE	93	2 (representative)
haao-1; fmo-2 OE	95	2 (representative)
haao-1; fmo-2 OE	106	2 (representative)
haao-1; fmo-2 OE	109	2 (representative)
haao-1; fmo-2 OE	97	2 (representative)
haao-1; fmo-2 OE	60	2 (representative)
haao-1; fmo-2 OE	62	2 (representative)
haao-1; fmo-2 OE	107	2 (representative)
haao-1; fmo-2 OE	83	2 (representative)
haao-1; fmo-2 OE	105	2 (representative)
haao-1; fmo-2 OE	107	2 (representative)
haao-1; fmo-2 OE	99	2 (representative)
haao-1; fmo-2 OE	89	2 (representative)
haao-1; fmo-2 OE	100	2 (representative)
haao-1; fmo-2 OE	107	2 (representative)
haao-1; fmo-2 OE	109	2 (representative)
haao-1; fmo-2 OE	103	2 (representative)
haao-1; fmo-2 OE	106	2 (representative)
haao-1; fmo-2 OE	106	2 (representative)
haao-1; fmo-2 OE	104	2 (representative)
haao-1; fmo-2 OE	77	2 (representative)
haao-1; fmo-2 OE	90	2 (representative)
haao-1; fmo-2 OE	94	2 (representative)
haao-1; fmo-2 OE	83	2 (representative)
haao-1; fmo-2 OE	109	2 (representative)
haao-1; fmo-2 OE	108	2 (representative)
WT	82	3
WT	109	3
WT	108	3
WT	109	3
WT	104	3
WT	108	3
WT	103	3
WT	107	3
WT	99	3
WT	103	3
WT	100	3
WT	94	3
WT	106	3
WT	108	3
WT	109	3
WT	103	3
WT	102	3
WT	109	3
WT	103	3
WT	92	3
WT	97	3
WT	109	3
WT	101	3
WT	107	3
WT	103	3
WT	107	3
WT	95	3
WT	106	3
WT	107	3
fmo-2 OE	85	3
fmo-2 OE	79	3
fmo-2 OE	42	3
fmo-2 OE	84	3
fmo-2 OE	101	3
fmo-2 OE	102	3
fmo-2 OE	44	3
fmo-2 OE	35	3
fmo-2 OE	45	3
fmo-2 OE	39	3
fmo-2 OE	37	3
fmo-2 OE	42	3
fmo-2 OE	58	3
fmo-2 OE	92	3
fmo-2 OE	104	3
fmo-2 OE	89	3
fmo-2 OE	43	3
fmo-2 OE	69	3
fmo-2 OE	34	3
fmo-2 OE	76	3
fmo-2 OE	42	3
fmo-2 OE	74	3
fmo-2 OE	74	3
fmo-2 OE	49	3
fmo-2 OE	53	3
fmo-2 OE	47	3
fmo-2 OE	50	3
fmo-2 OE	31	3
fmo-2 OE	51	3
fmo-2 OE	99	3
haao-1	102	3
haao-1	105	3
haao-1	109	3
haao-1	109	3
haao-1	109	3
haao-1	107	3
haao-1	102	3
haao-1	109	3
haao-1	106	3
haao-1	101	3
haao-1	109	3
haao-1	108	3
haao-1	109	3
haao-1	104	3
haao-1	109	3
haao-1	109	3
haao-1	108	3
haao-1	107	3
haao-1	109	3
haao-1	109	3
haao-1	109	3
haao-1	108	3
haao-1	109	3
haao-1	102	3
haao-1	105	3
haao-1	107	3
haao-1	106	3
haao-1	93	3
haao-1	99	3
haao-1; fmo-2 OE	88	3
haao-1; fmo-2 OE	102	3
haao-1; fmo-2 OE	89	3
haao-1; fmo-2 OE	109	3
haao-1; fmo-2 OE	104	3
haao-1; fmo-2 OE	106	3
haao-1; fmo-2 OE	108	3
haao-1; fmo-2 OE	95	3
haao-1; fmo-2 OE	72	3
haao-1; fmo-2 OE	93	3
haao-1; fmo-2 OE	90	3
haao-1; fmo-2 OE	100	3
haao-1; fmo-2 OE	105	3
haao-1; fmo-2 OE	108	3
haao-1; fmo-2 OE	105	3
haao-1; fmo-2 OE	29	3
haao-1; fmo-2 OE	86	3
haao-1; fmo-2 OE	104	3
haao-1; fmo-2 OE	107	3
haao-1; fmo-2 OE	109	3
haao-1; fmo-2 OE	106	3
haao-1; fmo-2 OE	106	3
haao-1; fmo-2 OE	77	3
haao-1; fmo-2 OE	68	3
haao-1; fmo-2 OE	104	3
haao-1; fmo-2 OE	102	3
haao-1; fmo-2 OE	106	3
haao-1; fmo-2 OE	104	3
WT	96	1
WT	102	1
WT	97	1
WT	83	1
WT	82	1
WT	102	1
WT	106	1
WT	98	1
WT	92	1
WT	107	1
WT	94	1
WT	104	1
WT	103	1
WT	109	1
WT	97	1
WT	99	1
WT	108	1
WT	71	1
WT	106	1
WT	104	1
WT	106	1
WT	100	1
WT	101	1
WT	96	1
WT	108	1
WT	99	1
WT	103	1
WT	108	1
WT	91	1
WT	97	1
fmo-2 OE	59	1
fmo-2 OE	33	1
fmo-2 OE	31	1
fmo-2 OE	57	1
fmo-2 OE	61	1
fmo-2 OE	13	1
fmo-2 OE	21	1
fmo-2 OE	27	1
fmo-2 OE	63	1
fmo-2 OE	79	1
fmo-2 OE	38	1
fmo-2 OE	49	1
fmo-2 OE	55	1
fmo-2 OE	42	1
fmo-2 OE	37	1
fmo-2 OE	80	1
fmo-2 OE	34	1
fmo-2 OE	51	1
fmo-2 OE	89	1
fmo-2 OE	77	1
fmo-2 OE	60	1
fmo-2 OE	40	1
fmo-2 OE	34	1
fmo-2 OE	19	1
fmo-2 OE	32	1
fmo-2 OE	69	1
fmo-2 OE	58	1
fmo-2 OE	53	1
fmo-2 OE	20	1
fmo-2 OE	99	1
haao-1	109	1
haao-1	101	1
haao-1	100	1
haao-1	107	1
haao-1	106	1
haao-1	96	1
haao-1	107	1
haao-1	106	1
haao-1	109	1
haao-1	108	1
haao-1	87	1
haao-1	95	1
haao-1	106	1
haao-1	105	1
haao-1	109	1
haao-1	109	1
haao-1	93	1
haao-1	107	1
haao-1	109	1
haao-1	92	1
haao-1	109	1
haao-1	109	1
haao-1	109	1
haao-1	107	1
haao-1	108	1
haao-1	108	1
haao-1	98	1
haao-1	100	1
haao-1	102	1
haao-1; fmo-2 OE	100	1
haao-1; fmo-2 OE	73	1
haao-1; fmo-2 OE	104	1
haao-1; fmo-2 OE	109	1
haao-1; fmo-2 OE	84	1
haao-1; fmo-2 OE	38	1
haao-1; fmo-2 OE	109	1
haao-1; fmo-2 OE	102	1
haao-1; fmo-2 OE	42	1
haao-1; fmo-2 OE	107	1
haao-1; fmo-2 OE	83	1
haao-1; fmo-2 OE	107	1
haao-1; fmo-2 OE	99	1
haao-1; fmo-2 OE	96	1
haao-1; fmo-2 OE	104	1
haao-1; fmo-2 OE	109	1
haao-1; fmo-2 OE	106	1
haao-1; fmo-2 OE	106	1
haao-1; fmo-2 OE	88	1
haao-1; fmo-2 OE	107	1
haao-1; fmo-2 OE	107	1
haao-1; fmo-2 OE	108	1
haao-1; fmo-2 OE	109	1
haao-1; fmo-2 OE	107	1
haao-1; fmo-2 OE	105	1
haao-1; fmo-2 OE	56	1
haao-1; fmo-2 OE	85	1
haao-1; fmo-2 OE	103	1
haao-1; fmo-2 OE	108	1
haao-1; fmo-2 OE	109	1
Replicate 1 1-way ANOVA, Squares Entered~Genotype
term	df	sumsq	meansq	statistic	p.value
genotype	3	4.15567	1.38522	73.3718	1.6827e-26
Residuals	114	2.15226	0.0188795	NA	NA
Replicate 2 1-way ANOVA, Squares Entered~Genotype
term	df	sumsq	meansq	statistic	p.value
genotype	3	3.40095	1.13365	52.0654	3.7811e-21
Residuals	112	2.43864	0.0217736	NA	NA
Replicate 3 1-way ANOVA, Squares Entered~Genotype
term	df	sumsq	meansq	statistic	p.value
genotype	3	5.85234	1.95078	77.597	1.63708e-27
Residuals	115	2.89108	0.0251399	NA	NA
Replicate 1, 1-way ANOVA post-hoc tukey HSD test
term	contrast	null.value	estimate	conf.low	conf.high	adj.p.value
genotype	haao-1-fmo-2 OE	0	0.469662	0.377161	0.562163	2.4758e-14
genotype	haao-1; fmo-2 OE-fmo-2 OE	0	0.374198	0.280059	0.468336	5.76206e-14
genotype	WT-fmo-2 OE	0	0.425057	0.332556	0.517558	2.94209e-14
genotype	haao-1; fmo-2 OE-haao-1	0	-0.0954646	-0.189603	-0.00132629	0.0455278
genotype	WT-haao-1	0	-0.0446048	-0.137106	0.0478962	0.5919
genotype	WT-haao-1; fmo-2 OE	0	0.0508598	-0.0432785	0.144998	0.496587
Replicate 2, 1-way ANOVA post-hoc tukey HSD test
term	contrast	null.value	estimate	conf.low	conf.high	adj.p.value
genotype	haao-1-fmo-2 OE	0	0.424861	0.324643	0.525078	8.9484e-14
genotype	haao-1; fmo-2 OE-fmo-2 OE	0	0.324455	0.223331	0.425578	1.21703e-12	****
genotype	WT-fmo-2 OE	0	0.395429	0.295212	0.495647	1.02807e-13	****
genotype	haao-1; fmo-2 OE-haao-1	0	-0.100406	-0.202368	0.00155528	0.055256	NS.
genotype	WT-haao-1	0	-0.0294314	-0.130494	0.0716316	0.872404	NS.
genotype	WT-haao-1; fmo-2 OE	0	0.0709747	-0.0309867	0.172936	0.271541	NS.
Replicate 3, 1-way ANOVA post-hoc tukey HSD test
term	contrast	null.value	estimate	conf.low	conf.high	adj.p.value
genotype	haao-1-fmo-2 OE	0	0.550632	0.442989	0.658276	0
genotype	haao-1; fmo-2 OE-fmo-2 OE	0	0.468171	0.361444	0.574899	1.19904e-14
genotype	WT-fmo-2 OE	0	0.501516	0.394788	0.608243	1.55431e-15
genotype	haao-1; fmo-2 OE-haao-1	0	-0.0824613	-0.190105	0.0251823	0.195084
genotype	WT-haao-1	0	-0.0491167	-0.15676	0.0585268	0.634673
genotype	WT-haao-1; fmo-2 OE	0	0.0333446	-0.0733829	0.140072	0.847513

## Sheet: F5H
All raw data, three replicates
Genotype	AvgArea	AvgSpeed	BLPS	Replicate
fmo-2 OE	0.106312	0.0650593	0.0701645	1
fmo-2 OE	0.125228	0.0194417	0.0189079	1
fmo-2 OE	0.130947	0.0199719	0.0197849	1
fmo-2 OE	0.12474	0.0504545	0.0499441	1
fmo-2 OE	0.133647	0.0140026	0.0129482	1
fmo-2 OE	0.127508	0.0192013	0.0197505	1
fmo-2 OE	0.120079	0.0479601	0.0500411	1
fmo-2 OE	0.124966	0.0145537	0.0155182	1
fmo-2 OE	0.123795	0.0357361	0.0367048	1
fmo-2 OE	0.120721	0.0334124	0.0348778	1
fmo-2 OE	0.117721	0.015835	0.0161297	1
WT	0.105583	0.0603132	0.0671444	1
WT	0.113989	0.052661	0.0545551	1
WT	0.109964	0.0502719	0.0518851	1
WT	0.100488	0.0304904	0.0341298	1
WT	0.108571	0.0175775	0.0193354	1
WT	0.103042	0.0202041	0.0237506	1
WT	0.10349	0.0263068	0.0299433	1
WT	0.112818	0.0290067	0.0308014	1
WT	0.0992047	0.0317576	0.0367733	1
WT	0.101152	0.0460855	0.0506611	1
WT	0.103605	0.0379625	0.0409954	1
WT	0.103407	0.0474314	0.0542748	1
WT	0.102077	0.032411	0.0376336	1
haao-1	0.118779	0.0896824	0.0898672	1
haao-1	0.110204	0.0421528	0.0447193	1
haao-1	0.0968283	0.0311209	0.036837	1
haao-1	0.129394	0.0592912	0.0557863	1
haao-1	0.103474	0.0691382	0.074264	1
haao-1	0.105364	0.0714688	0.0777441	1
haao-1	0.117726	0.019344	0.0200967	1
haao-1	0.126069	0.0263961	0.0257565	1
haao-1	0.0976239	0.0418215	0.0477094	1
haao-1	0.105136	0.0450282	0.0514803	1
fmo-2 OE; haao-1	0.110958	0.0319754	0.0325964	1
fmo-2 OE; haao-1	0.116888	0.141652	0.143007	1
fmo-2 OE; haao-1	0.118282	0.069913	0.0713617	1
fmo-2 OE; haao-1	0.0976731	0.0158871	0.0177733	1
fmo-2 OE; haao-1	0.113496	0.0326005	0.0348654	1
fmo-2 OE; haao-1	0.115595	0.0550592	0.056721	1
fmo-2 OE; haao-1	0.128653	0.0824531	0.0789253	1
fmo-2 OE; haao-1	0.127532	0.0450873	0.0433526	1
fmo-2 OE; haao-1	0.10935	0.0269734	0.0280987	1
fmo-2 OE; haao-1	0.116999	0.0766122	0.0773662	1
fmo-2 OE; haao-1	0.104716	0.0149898	0.0161779	1
fmo-2 OE	0.122588	0.0245956	0.0257071	2
fmo-2 OE	0.121144	0.0295342	0.0304435	2
fmo-2 OE	0.116242	0.0230492	0.0243429	2
fmo-2 OE	0.119319	0.0148662	0.0157229	2
fmo-2 OE	0.115627	0.0186236	0.0195772	2
fmo-2 OE	0.110401	0.0179001	0.0197623	2
fmo-2 OE	0.121785	0.0220708	0.0230215	2
fmo-2 OE	0.123739	0.0151504	0.0155694	2
fmo-2 OE; haao-1	0.124496	0.0373759	0.0390354	2
fmo-2 OE; haao-1	0.125817	0.0353854	0.0372442	2
fmo-2 OE; haao-1	0.110748	0.0202485	0.0225618	2
fmo-2 OE; haao-1	0.121676	0.0215871	0.0225163	2
fmo-2 OE; haao-1	0.133333	0.0208502	0.0210229	2
fmo-2 OE; haao-1	0.10737	0.0151635	0.0173051	2
fmo-2 OE; haao-1	0.129732	0.0253169	0.0260338	2
fmo-2 OE; haao-1	0.119109	0.0400602	0.0419965	2
fmo-2 OE; haao-1	0.126388	0.0215186	0.0221942	2
fmo-2 OE; haao-1	0.128463	0.105301	0.107059	2
fmo-2 OE; haao-1	0.148968	0.0366361	0.0349453	2
fmo-2 OE; haao-1	0.125305	0.0430675	0.0450542	2
fmo-2 OE; haao-1	0.129425	0.068014	0.0695679	2
haao-1	0.0929863	0.0457289	0.0516006	2
haao-1	0.120046	0.0254273	0.0259839	2
haao-1	0.140649	0.0311415	0.0276054	2
haao-1	0.104952	0.0667562	0.0734462	2
haao-1	0.113289	0.0963215	0.10073	2
haao-1	0.093297	0.0113352	0.0148056	2
haao-1	0.121712	0.0881804	0.0885936	2
haao-1	0.131696	0.0224501	0.0218392	2
haao-1	0.149993	0.0537363	0.0459517	2
WT	0.108869	0.0504584	0.0489843	2
WT	0.143556	0.049977	0.0405749	2
WT	0.123957	0.024996	0.0257578	2
WT	0.150823	0.0240723	0.0192676	2
WT	0.112254	0.0330888	0.0331496	2
WT	0.103718	0.0466838	0.0486002	2
WT	0.0796459	0.0282021	0.034553	2
WT	0.102633	0.0446716	0.045241	2
WT	0.135968	0.0943918	0.0813874	2
WT	0.158677	0.0425145	0.0336696	2
WT	0.108205	0.0328348	0.03346	2
WT	0.13288	0.0340716	0.0314611	2
WT	0.0898562	0.0684612	0.0773437	3 (representative)
WT	0.103311	0.0973742	0.100463	3 (representative)
WT	0.0980256	0.0351742	0.0394425	3 (representative)
WT	0.0914114	0.0491586	0.0563353	3 (representative)
WT	0.0915215	0.0385472	0.0413984	3 (representative)
WT	0.0902588	0.0623989	0.0732893	3 (representative)
WT	0.0948364	0.0373754	0.0418366	3 (representative)
WT	0.0975823	0.0258544	0.0291887	3 (representative)
WT	0.0951304	0.0409047	0.0451138	3 (representative)
WT	0.0989945	0.0473039	0.0490951	3 (representative)
WT	0.11303	0.0561537	0.0579759	3 (representative)
WT	0.1187	0.0371731	0.0377974	3 (representative)
fmo-2 OE	0.0927961	0.0163413	0.0184249	3 (representative)
fmo-2 OE	0.132744	0.0178265	0.0157227	3 (representative)
fmo-2 OE	0.0973564	0.0219142	0.0252453	3 (representative)
fmo-2 OE	0.115836	0.0279826	0.0286071	3 (representative)
fmo-2 OE	0.0933651	0.0141807	0.0170073	3 (representative)
fmo-2 OE	0.101302	0.0178627	0.019564	3 (representative)
fmo-2 OE	0.102697	0.0149344	0.0165509	3 (representative)
fmo-2 OE	0.104496	0.0185341	0.0200236	3 (representative)
fmo-2 OE	0.104373	0.0370068	0.0378566	3 (representative)
fmo-2 OE	0.0983048	0.0304337	0.0343624	3 (representative)
haao-1	0.0759733	0.0856754	0.0979867	3 (representative)
haao-1	0.0702108	0.0203232	0.0257725	3 (representative)
haao-1	0.0741799	0.0800298	0.0985241	3 (representative)
haao-1	0.0824041	0.0598424	0.0693347	3 (representative)
haao-1	0.0839489	0.0746594	0.0833212	3 (representative)
haao-1	0.0735713	0.0605433	0.0718106	3 (representative)
haao-1	0.0816112	0.0406065	0.0463958	3 (representative)
haao-1	0.0737302	0.0415665	0.0502037	3 (representative)
haao-1	0.0769528	0.0105006	0.0123269	3 (representative)
haao-1	0.0806227	0.0507103	0.0576836	3 (representative)
haao-1	0.0826805	0.0427305	0.0499728	3 (representative)
haao-1	0.0908756	0.0762258	0.0820593	3 (representative)
haao-1	0.0870894	0.0603796	0.0681549	3 (representative)
haao-1	0.096751	0.0531916	0.0551868	3 (representative)
haao-1	0.091593	0.0383982	0.0421293	3 (representative)
fmo-2 OE; haao-1	0.0849084	0.0289997	0.0346353	3 (representative)
fmo-2 OE; haao-1	0.089785	0.0154893	0.0172922	3 (representative)
fmo-2 OE; haao-1	0.0837892	0.0531317	0.0591176	3 (representative)
fmo-2 OE; haao-1	0.0916293	0.046805	0.0518583	3 (representative)
fmo-2 OE; haao-1	0.0808865	0.0493225	0.0576542	3 (representative)
fmo-2 OE; haao-1	0.0678228	0.0761668	0.09579	3 (representative)
fmo-2 OE; haao-1	0.0773013	0.0879113	0.0997895	3 (representative)
fmo-2 OE; haao-1	0.0791194	0.0428279	0.0507825	3 (representative)
fmo-2 OE; haao-1	0.0780483	0.0604136	0.0703988	3 (representative)
fmo-2 OE; haao-1	0.0686482	0.0142207	0.0182222	3 (representative)
fmo-2 OE; haao-1	0.0825836	0.0192548	0.0234341	3 (representative)
fmo-2 OE; haao-1	0.0714573	0.0631103	0.0769265	3 (representative)
fmo-2 OE; haao-1	0.0772357	0.0363288	0.0423047	3 (representative)
fmo-2 OE; haao-1	0.0860239	0.0710499	0.0806746	3 (representative)
fmo-2 OE; haao-1	0.0785856	0.0317389	0.038603	3 (representative)
fmo-2 OE; haao-1	0.0860174	0.048977	0.0558793	3 (representative)
fmo-2 OE; haao-1	0.0798547	0.0181425	0.0218311	3 (representative)
Replicate 1 1-way ANOVA, BLPS~Genotype
term	df	sumsq	meansq	statistic	p.value
Genotype	3	0.00381451	0.0012715	2.15681	0.107803
Residuals	41	0.0241707	0.00058953	NA	NA
Replicate 2 1-way ANOVA, BLPS~Genotype
term	df	sumsq	meansq	statistic	p.value
Genotype	3	0.00345982	0.00115327	2.42105	0.0809595
Residuals	38	0.0181014	0.000476353	NA	NA
Replicate 3 1-way ANOVA, BLPS~Genotype
term	df	sumsq	meansq	statistic	p.value
Genotype	3	0.00915471	0.00305157	6.28086	0.0010593
Residuals	50	0.0242926	0.000485853	NA	NA
Replicate 1, 1-way ANOVA post-hoc tukey HSD test
term	contrast	null.value	estimate	conf.low	conf.high	adj.p.value
Genotype	fmo-2 OE; haao-1-fmo-2 OE	0	0.0232249	-0.00449688	0.0509466	0.1287
Genotype	haao-1-fmo-2 OE	0	0.0210832	-0.00732314	0.0494895	0.20937
Genotype	WT-fmo-2 OE	0	0.00957121	-0.017063	0.0362054	0.771421
Genotype	haao-1-fmo-2 OE; haao-1	0	-0.00214167	-0.030548	0.0262647	0.99704
Genotype	WT-fmo-2 OE; haao-1	0	-0.0136536	-0.0402878	0.0129805	0.523302
Genotype	WT-haao-1	0	-0.011512	-0.038858	0.015834	0.675068
Replicate 2, 1-way ANOVA post-hoc tukey HSD test
term	contrast	null.value	estimate	conf.low	conf.high	adj.p.value
Genotype	fmo-2 OE; haao-1-fmo-2 OE	0	0.017196	-0.00915153	0.0435436	0.311259
Genotype	haao-1-fmo-2 OE	0	0.0282934	-0.000197459	0.0567843	0.0521914
Genotype	WT-fmo-2 OE	0	0.0179072	-0.0088553	0.0446697	0.290261
Genotype	haao-1-fmo-2 OE; haao-1	0	0.0110974	-0.0143279	0.0365226	0.647527
Genotype	WT-fmo-2 OE; haao-1	0	0.000711168	-0.0227611	0.0241834	0.999803
Genotype	WT-haao-1	0	-0.0103862	-0.0362412	0.0154688	0.70415
Replicate 3, 1-way ANOVA post-hoc tukey HSD test
term	contrast	null.value	estimate	conf.low	conf.high	adj.p.value
Genotype	fmo-2 OE; haao-1-fmo-2 OE	0	0.029322	0.00597681	0.0526672	0.00842518	**
Genotype	haao-1-fmo-2 OE	0	0.0373877	0.0134731	0.0613023	0.000713835	***
Genotype	WT-fmo-2 OE	0	0.0307702	0.00568827	0.0558521	0.0104753	*
Genotype	haao-1-fmo-2 OE; haao-1	0	0.00806572	-0.0126855	0.028817	0.73104	NS.
Genotype	WT-fmo-2 OE; haao-1	0	0.00144818	-0.0206382	0.0235345	0.998094	NS.
Genotype	WT-haao-1	0	-0.00661754	-0.029305	0.0160699	0.865298	NS.
Stats for all replicates pooled
1-way ANOVA, BLPS~Genotype
term	df	sumsq	meansq	statistic	p.value
Genotype	3	0.0148416	0.00494719	9.50712	9.52757e-06
Residuals	137	0.0712902	0.000520367	NA	NA
1-way ANOVA post-hoc tukey HSD test
term	contrast	null.value	estimate	conf.low	conf.high	adj.p.value
Genotype	fmo-2 OE; haao-1-fmo-2 OE	0	0.0228879	0.00849236	0.0372834	0.00035523	***
Genotype	haao-1-fmo-2 OE	0	0.0295203	0.0145235	0.0445172	6.02919e-06	****
Genotype	WT-fmo-2 OE	0	0.0188503	0.00413591	0.0335646	0.00603857	**
Genotype	haao-1-fmo-2 OE; haao-1	0	0.00663247	-0.00712911	0.0203941	0.59403	NS.
Genotype	WT-fmo-2 OE; haao-1	0	-0.00403761	-0.0174908	0.00941553	0.86315	NS.
Genotype	WT-haao-1	0	-0.0106701	-0.0247649	0.00342469	0.204874	NS.

## Sheet: F5I
all raw data for paths plots
Frame	Track	X	Y	genotype
1	1	0	0	WT
2	1	0.029184	-0.033353	WT
3	1	0.079212	-0.062536	WT
4	1	0.14036	-0.0861615	WT
5	1	0.201784	-0.090886	WT
6	1	0.285061	-0.097974	WT
7	1	0.346035	-0.112566	WT
8	1	0.345108	-0.105848	WT
9	1	0.344278	-0.111029	WT
10	1	0.283497	-0.104227	WT
11	1	0.254545	-0.0861615	WT
12	1	0.254545	-0.0861615	WT
13	1	0.234858	-0.066474	WT
14	1	0.230921	-0.042849	WT
15	1	0.237639	-0.025015	WT
16	1	0.238796	-0.038912	WT
17	1	0.236336	-0.0270995	WT
18	1	0.237639	-0.016677	WT
19	1	0.233469	-0.020845	WT
20	1	0.246671	0.008338	WT
21	1	0.238796	0.028026	WT
22	1	0.261858	0.042088	WT
23	1	0.279745	0.072125	WT
24	1	0.288324	0.090403	WT
25	1	0.310707	0.116514	WT
26	1	0.318167	0.120245	WT
27	1	0.318167	0.120245	WT
28	1	0.329357	0.134337	WT
29	1	0.345108	0.14615	WT
30	1	0.372669	0.157962	WT
31	1	0.364796	0.165836	WT
32	1	0.362711	0.166763	WT
33	1	0.348009	0.153817	WT
34	1	0.368732	0.173712	WT
35	1	0.388421	0.173712	WT
36	1	0.384481	0.181586	WT
37	1	0.408108	0.189462	WT
38	1	0.404401	0.195947	WT
39	1	0.404401	0.195947	WT
40	1	0.423857	0.201274	WT
41	1	0.433584	0.200116	WT
42	1	0.475044	0.236712	WT
43	1	0.459915	0.20977	WT
44	1	0.471108	0.228048	WT
45	1	0.494731	0.232774	WT
46	1	0.500948	0.228421	WT
47	1	0.50841	0.232152	WT
48	1	0.50841	0.232152	WT
49	1	0.513631	0.231592	WT
50	1	0.513631	0.231592	WT
51	1	0.523331	0.239613	WT
52	1	0.498669	0.224898	WT
53	1	0.50841	0.232152	WT
54	1	0.513631	0.231592	WT
55	1	0.523331	0.239613	WT
56	1	0.52072	0.242224	WT
57	1	0.50841	0.228421	WT
58	1	0.493488	0.228421	WT
59	1	0.499456	0.228048	WT
60	1	0.545711	0.250803	WT
61	1	0.527805	0.242224	WT
62	1	0.515869	0.235882	WT
63	1	0.545711	0.250803	WT
64	1	0.552612	0.249312	WT
65	1	0.527805	0.242224	WT
66	1	0.527805	0.242224	WT
67	1	0.552612	0.256398	WT
68	1	0.571823	0.250803	WT
69	1	0.569544	0.260336	WT
70	1	0.562826	0.254314	WT
71	1	0.584505	0.26703	WT
72	1	0.585856	0.254711	WT
73	1	0.585856	0.254711	WT
74	1	0.590305	0.253177	WT
75	1	0.587084	0.262841	WT
76	1	0.582481	0.264836	WT
77	1	0.5597	0.252854	WT
78	1	0.566788	0.263486	WT
79	1	0.60948	0.271586	WT
80	1	0.612856	0.26703	WT
81	1	0.605768	0.281204	WT
82	1	0.619606	0.288461	WT
83	1	0.639854	0.291836	WT
84	1	0.623487	0.27766	WT
85	1	0.655381	0.281204	WT
86	1	0.645071	0.285393	WT
87	1	0.667621	0.298279	WT
88	1	0.674065	0.298279	WT
89	1	0.680508	0.291836	WT
90	1	0.662159	0.291836	WT
91	1	0.677286	0.295057	WT
92	1	0.686811	0.30108	WT
93	1	0.677286	0.295057	WT
94	1	0.677286	0.295057	WT
95	1	0.690479	0.295211	WT
96	1	0.676643	0.288292	WT
97	1	0.693855	0.298586	WT
98	1	0.686684	0.297742	WT
99	1	0.720709	0.304162	WT
100	1	0.714106	0.301961	WT
101	1	0.720709	0.307243	WT
102	1	0.725611	0.298279	WT
103	1	0.737731	0.305336	WT
104	1	0.751231	0.31546	WT
105	1	0.741718	0.307943	WT
106	1	0.741718	0.307943	WT
107	1	0.741718	0.3015	WT
108	1	0.751231	0.30871	WT
109	1	0.741718	0.3015	WT
110	1	0.751231	0.30871	WT
111	1	0.76878	0.313098	WT
112	1	0.808603	0.325585	WT
113	1	0.812593	0.330495	WT
114	1	0.80699	0.325732	WT
115	1	0.812593	0.330495	WT
116	1	0.80699	0.331895	WT
117	1	0.80699	0.331895	WT
118	1	0.822258	0.333717	WT
119	1	0.818729	0.328961	WT
120	1	0.822258	0.333717	WT
121	1	0.828854	0.332336	WT
122	1	0.822258	0.333717	WT
123	1	0.822258	0.333717	WT
124	1	0.818729	0.335711	WT
125	1	0.818729	0.335711	WT
126	1	0.818729	0.335711	WT
127	1	0.819037	0.34016	WT
128	1	0.818729	0.335711	WT
129	1	0.819037	0.34016	WT
130	1	0.818729	0.335711	WT
131	1	0.818729	0.335711	WT
132	1	0.818729	0.335711	WT
133	1	0.838366	0.34016	WT
134	1	0.82548	0.33436	WT
135	1	0.818729	0.335711	WT
136	1	0.82548	0.33436	WT
137	1	0.83223	0.339086	WT
138	1	0.849104	0.345836	WT
139	1	0.83223	0.339086	WT
140	1	0.841587	0.353046	WT
141	1	0.842354	0.34921	WT
142	1	0.857964	0.356804	WT
143	1	0.848158	0.3457	WT
144	1	0.848031	0.349824	WT
145	1	0.859228	0.34921	WT
146	1	0.857372	0.344992	WT
147	1	0.882179	0.355622	WT
148	1	0.872728	0.34921	WT
149	1	0.869354	0.36271	WT
150	1	0.876104	0.34921	WT
151	1	0.866512	0.336599	WT
152	1	0.862781	0.344059	WT
153	1	0.878635	0.348536	WT
154	1	0.882179	0.348536	WT
155	1	0.882179	0.348536	WT
156	1	0.906017	0.356267	WT
157	1	0.896353	0.35596	WT
158	1	0.910528	0.359166	WT
159	1	0.967228	0.376885	WT
160	1	0.938879	0.369798	WT
161	1	0.940228	0.359335	WT
162	1	0.960141	0.366254	WT
163	1	0.959768	0.370171	WT
164	1	0.963497	0.373901	WT
165	1	0.952307	0.36271	WT
166	1	0.935728	0.354836	WT
167	1	0.935728	0.354836	WT
168	1	0.922464	0.347789	WT
169	1	0.948576	0.35152	WT
170	1	0.988491	0.373342	WT
171	1	0.989779	0.372375	WT
172	1	0.997602	0.379585	WT
173	1	0.997602	0.379585	WT
174	1	1.00266	0.376885	WT
175	1	0.98588	0.377631	WT
176	1	1.00435	0.37621	WT
177	1	1.00453	0.377631	WT
178	1	1.03456	0.376885	WT
179	1	1.02318	0.370171	WT
180	1	1.03473	0.379585	WT
181	1	1.01448	0.366085	WT
182	1	1.02844	0.372375	WT
183	1	1.03502	0.371955	WT
184	1	1.03135	0.379585	WT
185	1	1.0381	0.376885	WT
186	1	1.03135	0.379585	WT
187	1	1.03135	0.379585	WT
188	1	1.05835	0.38971	WT
189	1	1.04873	0.39106	WT
190	1	1.05498	0.39646	WT
191	1	1.07913	0.411204	WT
192	1	1.09126	0.405234	WT
193	1	1.0921	0.40321	WT
194	1	1.0921	0.40321	WT
195	1	1.09126	0.405234	WT
196	1	1.0921	0.40321	WT
197	1	1.11271	0.414933	WT
198	1	1.09405	0.411204	WT
199	1	1.10898	0.411204	WT
200	1	1.10898	0.413898	WT
201	1	1.10898	0.411204	WT
202	1	1.10898	0.413898	WT
203	1	1.10898	0.413898	WT
204	1	1.10898	0.406022	WT
205	1	1.10898	0.406022	WT
206	1	1.10898	0.406022	WT
207	1	1.10898	0.406022	WT
208	1	1.10898	0.406022	WT
209	1	1.10898	0.406022	WT
210	1	1.10898	0.411204	WT
211	1	1.10898	0.411204	WT
212	1	1.12315	0.412322	WT
213	1	1.14255	0.418664	WT
214	1	1.12315	0.412322	WT
215	1	1.14255	0.418664	WT
216	1	1.14255	0.418664	WT
217	1	1.12866	0.417834	WT
218	1	1.12866	0.417834	WT
219	1	1.14835	0.421772	WT
220	1	1.15859	0.415866	WT
221	1	1.15623	0.420085	WT
222	1	1.17648	0.420085	WT
223	1	1.17648	0.420085	WT
224	1	1.17648	0.420085	WT
225	1	1.16213	0.415866	WT
226	1	1.21023	0.42346	WT
227	1	1.21023	0.42346	WT
228	1	1.21023	0.42346	WT
229	1	1.22946	0.430041	WT
230	1	1.21529	0.426498	WT
231	1	1.20969	0.429855	WT
232	1	1.26039	0.42392	WT
233	1	1.25427	0.422954	WT
234	1	1.23581	0.426125	WT
235	1	1.24327	0.441045	WT
236	1	1.23104	0.437522	WT
237	1	1.22946	0.433584	WT
238	1	1.23498	0.433584	WT
239	1	1.23498	0.433584	WT
240	1	1.24239	0.437754	WT
241	1	1.24239	0.437754	WT
242	1	1.25466	0.44146	WT
243	1	1.24239	0.437754	WT
244	1	1.25466	0.44146	WT
245	1	1.24239	0.437754	WT
246	1	1.26254	0.44146	WT
247	1	1.26254	0.44146	WT
248	1	1.26938	0.437315	WT
249	1	1.29549	0.441045	WT
250	1	1.31451	0.444216	WT
251	1	1.3216	0.437128	WT
252	1	1.31787	0.448506	WT
253	1	1.32906	0.441045	WT
254	1	1.33172	0.45046	WT
255	1	1.37919	0.446874	WT
256	1	1.3846	0.453272	WT
257	1	1.40935	0.474084	WT
258	1	1.46335	0.482078	WT
259	1	1.47259	0.492133	WT
260	1	1.47221	0.48674	WT
261	1	1.46951	0.492133	WT
262	1	1.48268	0.488351	WT
263	1	1.48268	0.488351	WT
264	1	1.49372	0.487584	WT
265	1	1.49372	0.487584	WT
266	1	1.50201	0.494794	WT
267	1	1.50588	0.500916	WT
268	1	1.5219	0.510622	WT
269	1	1.53731	0.522948	WT
270	1	1.53731	0.522948	WT
271	1	1.53731	0.522948	WT
272	1	1.53731	0.522948	WT
273	1	1.53731	0.522948	WT
274	1	1.53731	0.522948	WT
275	1	1.53731	0.522948	WT
276	1	1.54963	0.516785	WT
277	1	1.53731	0.522948	WT
278	1	1.54963	0.522948	WT
279	1	1.53731	0.522948	WT
280	1	1.53731	0.522948	WT
281	1	1.55355	0.523789	WT
282	1	1.55355	0.523789	WT
283	1	1.54097	0.517959	WT
284	1	1.52714	0.50446	WT
285	1	1.55355	0.523789	WT
286	1	1.55355	0.523789	WT
287	1	1.53731	0.522948	WT
288	1	1.53731	0.522948	WT
289	1	1.53731	0.522948	WT
290	1	1.55355	0.523789	WT
291	1	1.53731	0.522948	WT
292	1	1.55355	0.523789	WT
293	1	1.55355	0.523789	WT
294	1	1.53731	0.522948	WT
295	1	1.53731	0.522948	WT
296	1	1.54097	0.517959	WT
297	1	1.54097	0.517959	WT
298	1	1.54097	0.517959	WT
299	1	1.56812	0.535274	WT
300	1	1.55355	0.523789	WT
301	1	1.55355	0.523789	WT
302	1	1.55355	0.523789	WT
303	1	1.55355	0.523789	WT
304	1	1.54963	0.522948	WT
305	1	1.53744	0.517346	WT
306	1	1.54963	0.522948	WT
307	1	1.53744	0.517346	WT
308	1	1.53744	0.517346	WT
309	1	1.54097	0.517959	WT
310	1	1.55355	0.523789	WT
311	1	1.55355	0.523789	WT
312	1	1.54097	0.517959	WT
313	1	1.55355	0.523789	WT
314	1	1.55355	0.523789	WT
315	1	1.54963	0.516785	WT
316	1	1.55355	0.523789	WT
317	1	1.53744	0.510903	WT
318	1	1.54963	0.516785	WT
319	1	1.54963	0.516785	WT
320	1	1.54963	0.516785	WT
321	1	1.53744	0.510903	WT
322	1	1.56376	0.528084	WT
323	1	1.56376	0.528084	WT
324	1	1.56376	0.528084	WT
325	1	1.56322	0.523789	WT
326	1	1.54963	0.516785	WT
327	1	1.54963	0.516785	WT
328	1	1.54963	0.516785	WT
329	1	1.54963	0.516785	WT
330	1	1.54963	0.516785	WT
331	1	1.54963	0.516785	WT
332	1	1.54963	0.516785	WT
333	1	1.54963	0.516785	WT
334	1	1.54963	0.516785	WT
335	1	1.54963	0.516785	WT
336	1	1.54963	0.516785	WT
337	1	1.54963	0.516785	WT
338	1	1.54963	0.516785	WT
339	1	1.54963	0.516785	WT
340	1	1.54963	0.516785	WT
341	1	1.54963	0.516785	WT
342	1	1.54963	0.516785	WT
343	1	1.54963	0.516785	WT
344	1	1.56322	0.523789	WT
345	1	1.54963	0.516785	WT
346	1	1.54963	0.516785	WT
347	1	1.54963	0.516785	WT
348	1	1.54963	0.516785	WT
349	1	1.54963	0.516785	WT
350	1	1.54963	0.516785	WT
351	1	1.55355	0.523789	WT
352	1	1.54963	0.516785	WT
353	1	1.54963	0.516785	WT
354	1	1.54963	0.516785	WT
355	1	1.55355	0.523789	WT
356	1	1.54097	0.517959	WT
357	1	1.54097	0.517959	WT
358	1	1.53422	0.514584	WT
359	1	1.54963	0.516785	WT
360	1	1.54963	0.516785	WT
361	1	1.55355	0.517346	WT
362	1	1.55549	0.525722	WT
363	1	1.59329	0.532022	WT
364	1	1.58147	0.535959	WT
365	1	1.59447	0.54344	WT
366	1	1.57288	0.52701	WT
367	1	1.59764	0.538032	WT
368	1	1.6186	0.548334	WT
369	1	1.6186	0.548334	WT
370	1	1.62872	0.558458	WT
371	1	1.66673	0.606149	WT
372	1	1.66673	0.606149	WT
373	1	1.67275	0.613993	WT
374	1	1.69015	0.62849	WT
375	1	1.7401	0.693458	WT
376	1	1.73622	0.678102	WT
377	1	1.74347	0.690083	WT
378	1	1.75078	0.717082	WT
379	1	1.75697	0.737332	WT
380	1	1.75697	0.750833	WT
381	1	1.77584	0.784736	WT
382	1	1.77766	0.775631	WT
383	1	1.78999	0.806446	WT
384	1	1.79839	0.813729	WT
385	1	1.80296	0.847019	WT
386	1	1.80296	0.847019	WT
387	1	1.79923	0.852669	WT
388	1	1.79705	0.849972	WT
389	1	1.79923	0.852669	WT
390	1	1.81156	0.858832	WT
391	1	1.80886	0.873597	WT
392	1	1.81097	0.912831	WT
393	1	1.8145	0.910377	WT
394	1	1.80848	0.905054	WT
395	1	1.80806	0.952257	WT
396	1	1.80231	0.938951	WT
397	1	1.81156	0.960521	WT
398	1	1.80806	0.945813	WT
399	1	1.80806	0.945813	WT
400	1	1.82094	1.00058	WT
401	1	1.82739	1.0038	WT
402	1	1.82094	1.00058	WT
403	1	1.83383	1.01025	WT
404	1	1.84607	1.03602	WT
405	1	1.85147	1.0512	WT
406	1	1.85316	1.03602	WT
407	1	1.83839	1.04783	WT
408	1	1.8616	1.13895	WT
409	1	1.86282	1.14555	WT
410	1	1.86702	1.18547	WT
411	1	1.87383	1.21616	WT
412	1	1.89168	1.27791	WT
413	1	1.8945	1.29294	WT
414	1	1.8886	1.2873	WT
415	1	1.90336	1.35495	WT
416	1	1.91325	1.39501	WT
417	1	1.92403	1.42583	WT
418	1	1.91695	1.41732	WT
419	1	1.92261	1.44567	WT
420	1	1.9379	1.46897	WT
421	1	1.94014	1.48059	WT
422	1	1.93174	1.46897	WT
423	1	1.94014	1.48059	WT
424	1	1.93922	1.4832	WT
425	1	1.94981	1.5257	WT
426	1	1.93585	1.51737	WT
427	1	1.94406	1.5306	WT
428	1	1.94175	1.5469	WT
429	1	1.95303	1.57402	WT
430	1	1.95639	1.59223	WT
431	1	1.95947	1.58529	WT
432	1	1.96563	1.60147	WT
433	1	1.96833	1.6355	WT
434	1	1.96269	1.69	WT
435	1	1.97364	1.69869	WT
436	1	1.9718	1.697	WT
437	1	1.9718	1.697	WT
438	1	1.96242	1.73	WT
439	1	1.96872	1.72782	WT
440	1	1.96622	1.72958	WT
441	1	1.97297	1.72958	WT
442	1	1.97297	1.72958	WT
443	1	1.97558	1.7802	WT
444	1	1.97796	1.79252	WT
445	1	1.96591	1.81242	WT
446	1	1.94884	1.85107	WT
447	1	1.9623	1.85674	WT
448	1	1.95947	1.88329	WT
449	1	1.95947	1.88497	WT
450	1	1.95652	1.86879	WT
451	1	1.9623	1.88509	WT
452	1	1.95639	1.85724	WT
453	1	1.95639	1.87264	WT
454	1	1.94813	1.90494	WT
455	1	1.96914	1.85752	WT
456	1	1.95272	1.93882	WT
457	1	1.94406	1.94968	WT
458	1	1.94766	1.94557	WT
459	1	1.94659	1.9445	WT
460	1	1.92572	2.00295	WT
461	1	1.91897	2.0232	WT
462	1	1.90986	2.05661	WT
463	1	1.90547	2.08057	WT
464	1	1.88522	2.10757	WT
465	1	1.86379	2.15229	WT
466	1	1.84607	2.16859	WT
467	1	1.82696	2.20236	WT
468	1	1.81435	2.23245	WT
469	1	1.80483	2.24733	WT
470	1	1.78691	2.27016	WT
471	1	1.76534	2.29481	WT
472	1	1.71603	2.35952	WT
473	1	1.71436	2.37377	WT
474	1	1.71647	2.36069	WT
475	1	1.70819	2.37297	WT
476	1	1.70062	2.38417	WT
477	1	1.70497	2.37297	WT
478	1	1.69138	2.38725	WT
479	1	1.66953	2.41485	WT
480	1	1.65664	2.43095	WT
481	1	1.65664	2.43095	WT
482	1	1.66585	2.42482	WT
483	1	1.62359	2.46121	WT
484	1	1.62443	2.47606	WT
485	1	1.60818	2.48278	WT
486	1	1.60188	2.48572	WT
487	1	1.5916	2.49569	WT
488	1	1.57262	2.53029	WT
489	1	1.57675	2.52296	WT
490	1	1.56671	2.53324	WT
491	1	1.54347	2.5629	WT
492	1	1.53731	2.56906	WT
493	1	1.54604	2.55096	WT
494	1	1.49879	2.59526	WT
495	1	1.49108	2.59988	WT
496	1	1.47516	2.61593	WT
497	1	1.46643	2.63686	WT
498	1	1.47221	2.63069	WT
499	1	1.46051	2.64487	WT
500	1	1.46051	2.64487	WT
501	1	1.45449	2.64546	WT
502	1	1.45046	2.63391	WT
503	1	1.46013	2.64036	WT
504	1	1.43382	2.63955	WT
505	1	1.46013	2.62747	WT
506	1	1.48912	2.60492	WT
507	1	1.51812	2.57915	WT
508	1	1.4836	2.61382	WT
509	1	1.47185	2.62502	WT
510	1	1.42496	2.67499	WT
511	1	1.40214	2.70157	WT
512	1	1.40098	2.70724	WT
513	1	1.39864	2.71081	WT
514	1	1.35704	2.75177	WT
515	1	1.35381	2.766	WT
516	1	1.34818	2.77244	WT
517	1	1.34625	2.78169	WT
518	1	1.32776	2.80326	WT
519	1	1.33126	2.79499	WT
520	1	1.30871	2.80466	WT
521	1	1.29905	2.81754	WT
522	1	1.29608	2.82914	WT
523	1	1.28154	2.85256	WT
524	1	1.26683	2.86909	WT
525	1	1.27538	2.86181	WT
526	1	1.27538	2.85872	WT
527	1	1.24764	2.88338	WT
528	1	1.23891	2.89057	WT
529	1	1.22915	2.90495	WT
530	1	1.22915	2.90495	WT
531	1	1.22915	2.90495	WT
532	1	1.21529	2.91741	WT
533	1	1.20052	2.93486	WT
534	1	1.17985	2.97274	WT
535	1	1.19274	2.96896	WT
536	1	1.13671	3.05594	WT
537	1	1.10576	3.09138	WT
538	1	1.09665	3.10832	WT
539	1	1.08432	3.14222	WT
540	1	1.09834	3.10555	WT
541	1	1.08965	3.12359	WT
542	1	1.05351	3.20077	WT
543	1	1.05287	3.19474	WT
544	1	1.03243	3.24021	WT
545	1	1.02498	3.25281	WT
546	1	1.02578	3.25007	WT
547	1	1.0322	3.23312	WT
548	1	1.00562	3.27742	WT
549	1	1.00408	3.28841	WT
550	1	0.997213	3.304	WT
551	1	0.997213	3.304	WT
552	1	0.993216	3.32762	WT
553	1	0.988798	3.33327	WT
554	1	0.969954	3.36942	WT
555	1	0.958723	3.36779	WT
556	1	0.928837	3.41326	WT
557	1	0.927538	3.41315	WT
558	1	0.918161	3.42667	WT
559	1	0.918161	3.42667	WT
560	1	0.953598	3.38305	WT
561	1	0.940344	3.41276	WT
562	1	0.933208	3.41598	WT
563	1	0.931791	3.41576	WT
564	1	0.918161	3.44302	WT
565	1	0.909983	3.45393	WT
566	1	0.890448	3.50481	WT
567	1	0.869095	3.54116	WT
568	1	0.848158	3.5634	WT
569	1	0.844561	3.5875	WT
570	1	0.812822	3.63559	WT
571	1	0.774157	3.67426	WT
572	1	0.757135	3.70393	WT
573	1	0.742792	3.72039	WT
574	1	0.71208	3.75618	WT
575	1	0.672827	3.82465	WT
576	1	0.6542	3.84442	WT
577	1	0.618761	3.90053	WT
578	1	0.570331	3.97731	WT
579	1	0.553321	4.017	WT
580	1	0.563551	3.99272	WT
581	1	0.558336	4.00457	WT
582	1	0.550159	4.0182	WT
583	1	0.536076	4.04523	WT
584	1	0.533476	4.05952	WT
585	1	0.526573	4.07592	WT
586	1	0.518356	4.12201	WT
587	1	0.518356	4.12201	WT
588	1	0.518356	4.12201	WT
589	1	0.498841	4.14987	WT
590	1	0.509766	4.16094	WT
591	1	0.500101	4.17704	WT
592	1	0.500637	4.15154	WT
593	1	0.495758	4.1622	WT
594	1	0.49688	4.17382	WT
595	1	0.49688	4.17382	WT
596	1	0.483433	4.18993	WT
597	1	0.477551	4.20604	WT
598	1	0.474188	4.20226	WT
599	1	0.488117	4.1956	WT
600	1	0.48292	4.21356	WT
601	1	0.491779	4.18993	WT
602	1	0.477271	4.22691	WT
603	1	0.471108	4.22395	WT
604	1	0.474061	4.24309	WT
605	1	0.462248	4.26966	WT
606	1	0.468025	4.25464	WT
607	1	0.464943	4.26389	WT
608	1	0.474481	4.23043	WT
609	1	0.462248	4.26376	WT
610	1	0.465437	4.30049	WT
611	1	0.437211	4.38098	WT
612	1	0.424885	4.41488	WT
613	1	0.419561	4.42511	WT
614	1	0.417951	4.40256	WT
615	1	0.406675	4.41866	WT
616	1	0.393789	4.4541	WT
617	1	0.397011	4.45732	WT
618	1	0.390987	4.47959	WT
619	1	0.39728	4.47343	WT
620	1	0.39728	4.47343	WT
621	1	0.39407	4.50424	WT
622	1	0.387346	4.55397	WT
623	1	0.387346	4.55397	WT
624	1	0.387346	4.55397	WT
625	1	0.379982	4.56118	WT
626	1	0.379982	4.5983	WT
627	1	0.344765	4.67373	WT
1	2	0	0	WT
2	2	0.009449	0.004724	WT
3	2	-0.041344	-0.010632	WT
4	2	-0.014767	-0.001772	WT
5	2	-0.014767	-0.001772	WT
6	2	-0.023626	0	WT
7	2	-0.031963	-0.011673	WT
8	2	-0.003938	-0.004725	WT
9	2	-0.010336	0.002658	WT
10	2	-0.014767	-0.006201	WT
11	2	-0.010336	-0.006201	WT
12	2	-0.031963	-0.011673	WT
13	2	-0.004974	-0.013428	WT
14	2	-0.015288	-0.011673	WT
15	2	-1.12843	-0.103394	WT
16	2	-1.13677	-0.111731	WT
17	2	-1.13677	-0.111731	WT
18	2	-1.14876	-0.125801	WT
19	2	-1.14974	-0.126788	WT
20	2	-1.14876	-0.125801	WT
21	2	-0.023626	-0.011673	WT
22	2	-0.004974	-0.013428	WT
23	2	-0.036915	-0.015061	WT
24	2	-0.031963	-0.015843	WT
25	2	-0.041344	-0.010632	WT
26	2	-0.065318	-0.024182	WT
27	2	-0.023626	-0.015843	WT
28	2	-0.045775	-0.015061	WT
29	2	-0.054632	-0.019492	WT
30	2	-0.061148	-0.015843	WT
31	2	-1.19097	-0.161761	WT
32	2	-1.17012	-0.140915	WT
33	2	-0.031963	-0.015843	WT
34	2	-0.045775	-0.015061	WT
35	2	-0.011812	-0.020476	WT
36	2	0.002485	-0.02462	WT
37	2	-0.0315	-0.024413	WT
38	2	-0.007876	-0.024413	WT
39	2	-0.004974	-0.02462	WT
40	2	-0.015288	-0.028349	WT
41	2	-0.006948	-0.024182	WT
42	2	-0.032484	-0.02392	WT
43	2	-0.011812	-0.020476	WT
44	2	-0.004974	-0.017158	WT
45	2	-0.001244	-0.005968	WT
46	2	0.018255	-0.012242	WT
47	2	0.036617	-0.024805	WT
48	2	0.039373	-0.016538	WT
49	2	0.026403	-0.011673	WT
50	2	0.051678	-0.010632	WT
51	2	0.050792	-0.014176	WT
52	2	0.050792	-0.014176	WT
53	2	0.082685	-0.014176	WT
54	2	0.082685	-0.014176	WT
55	2	0.065901	-0.017158	WT
56	2	0.065901	-0.017158	WT
57	2	0.06217	-0.017158	WT
58	2	0.064968	-0.019492	WT
59	2	0.06963	-0.009699	WT
60	2	0.06963	-0.009699	WT
61	2	0.082685	-0.014176	WT
62	2	0.082685	-0.014176	WT
63	2	0.101248	-0.014851	WT
64	2	0.082685	-0.014176	WT
65	2	0.078749	-0.020476	WT
66	2	0.118124	-0.02462	WT
67	2	0.073828	-0.015061	WT
68	2	0.082685	-0.007088	WT
69	2	0.089773	-0.014176	WT
70	2	0.101248	-0.018225	WT
71	2	0.101248	-0.018225	WT
72	2	0.082685	-0.014176	WT
73	2	0.082685	-0.014176	WT
74	2	0.082685	-0.014176	WT
75	2	0.078257	-0.015061	WT
76	2	0.059061	-0.020476	WT
77	2	0.066936	-0.024413	WT
78	2	0.074812	-0.020476	WT
79	2	0.058439	-0.02462	WT
80	2	0.076433	-0.020012	WT
81	2	0.100405	-0.015061	WT
82	2	0.076433	-0.020012	WT
83	2	0.051973	-0.009449	WT
84	2	0.029529	-0.010632	WT
85	2	0.059061	-0.004725	WT
86	2	0.084551	-0.005968	WT
87	2	0.084551	-0.005968	WT
88	2	0.101248	-0.014851	WT
89	2	0.086229	-0.010632	WT
90	2	0.072264	-0.007504	WT
91	2	0.077092	-0.013428	WT
92	2	0.063	-0.008664	WT
93	2	0.029529	-0.010632	WT
94	2	0.07336	-0.005968	WT
95	2	0.063	-0.008664	WT
96	2	0.063	-0.008664	WT
97	2	0.093317	-0.014176	WT
98	2	0.077092	-0.009699	WT
99	2	0.101248	-0.011475	WT
100	2	0.08477	-0.007504	WT
101	2	0.109785	-0.003336	WT
102	2	0.100405	0.002658	WT
103	2	0.13063	0.000833	WT
104	2	0.137812	0.003151	WT
105	2	0.126461	0.005002	WT
106	2	0.129936	0.007087	WT
107	2	0.129936	0.007087	WT
108	2	0.118124	0.007087	WT
109	2	0.125212	0.010632	WT
110	2	0.098436	0.003151	WT
111	2	0.125997	0.003151	WT
112	2	0.133045	0.005222	WT
113	2	0.129936	0.003151	WT
114	2	0.150017	0.003544	WT
115	2	0.150017	0.003544	WT
116	2	0.150017	0.003544	WT
117	2	0.150017	0.003544	WT
118	2	0.150017	0.003544	WT
119	2	0.170347	0.005222	WT
120	2	0.133045	0.001492	WT
121	2	0.150017	0.003544	WT
122	2	0.150017	0.003544	WT
123	2	0.150017	0.003544	WT
124	2	0.140505	0.001492	WT
125	2	0.140505	0.001492	WT
126	2	0.133045	0.005222	WT
127	2	0.150017	0.003544	WT
128	2	0.16931	0.003151	WT
129	2	0.188997	0.005222	WT
130	2	0.16931	0.003151	WT
131	2	0.133045	0.005222	WT
132	2	0.150017	0.003544	WT
133	2	0.150017	0.003544	WT
134	2	0.150017	0.003544	WT
135	2	0.133045	0.005222	WT
136	2	0.133045	0.005222	WT
137	2	0.118124	0.007087	WT
138	2	0.101248	-0.001351	WT
139	2	0.082685	-0.007088	WT
140	2	0.051186	-0.0126	WT
141	2	0.024868	-0.017158	WT
142	2	0.027562	-0.020476	WT
143	2	0.009947	-0.02462	WT
144	2	0.022234	-0.020012	WT
145	2	0.022234	-0.011673	WT
146	2	0.013678	-0.017158	WT
147	2	0.009947	-0.017158	WT
148	2	-0.011812	-0.016538	WT
149	2	-0.006948	-0.020012	WT
150	2	0.043079	-0.015843	WT
151	2	0.039373	-0.016538	WT
152	2	0.039789	-0.028349	WT
153	2	0.06217	-0.028349	WT
154	2	0.06217	-0.028349	WT
155	2	0.054708	-0.02462	WT
156	2	0.070873	-0.016538	WT
157	2	0.08082	-0.02462	WT
158	2	0.08082	-0.02462	WT
159	2	0.08082	-0.02462	WT
160	2	0.086229	-0.031893	WT
161	2	0.103202	-0.03208	WT
162	2	0.08082	-0.02462	WT
163	2	0.08082	-0.02462	WT
164	2	0.063	-0.032288	WT
165	2	0.059755	-0.032518	WT
166	2	0.059755	-0.032518	WT
167	2	0.055588	-0.040858	WT
168	2	0.08894	-0.053364	WT
169	2	0.103202	-0.058192	WT
170	2	0.103202	-0.058192	WT
171	2	0.103202	-0.058192	WT
172	2	0.106312	-0.059849	WT
173	2	0.106312	-0.059849	WT
174	2	0.097279	-0.049195	WT
175	2	0.118124	-0.046068	WT
176	2	0.144701	-0.059357	WT
177	2	0.144701	-0.059357	WT
178	2	0.133872	-0.0441	WT
179	2	0.138969	-0.057534	WT
180	2	0.113954	-0.040858	WT
181	2	0.135842	-0.054928	WT
182	2	0.135842	-0.063788	WT
183	2	0.149624	-0.079537	WT
184	2	0.150017	-0.067332	WT
185	2	0.18506	-0.0756	WT
186	2	0.181909	-0.077961	WT
187	2	0.18506	-0.0756	WT
188	2	0.165372	-0.0756	WT
189	2	0.165372	-0.06885	WT
190	2	0.188997	-0.082548	WT
191	2	0.192936	-0.079537	WT
192	2	0.192936	-0.079537	WT
193	2	0.192936	-0.079537	WT
194	2	0.18066	-0.082548	WT
195	2	0.214012	-0.095055	WT
196	2	0.212624	-0.087412	WT
197	2	0.213804	-0.099224	WT
198	2	0.202497	-0.09585	WT
199	2	0.174076	-0.076844	WT
200	2	0.181909	-0.077961	WT
201	2	0.220497	-0.099224	WT
202	2	0.204748	-0.087412	WT
203	2	0.195747	-0.0891	WT
204	2	0.192728	-0.080572	WT
205	2	0.22257	-0.099224	WT
206	2	0.259872	-0.118912	WT
207	2	0.246584	-0.116944	WT
208	2	0.250422	-0.127573	WT
209	2	0.232309	-0.114973	WT
210	2	0.230688	-0.111731	WT
211	2	0.220005	-0.094796	WT
212	2	0.224436	-0.111037	WT
213	2	0.230688	-0.111731	WT
214	2	0.220005	-0.108084	WT
215	2	0.220005	-0.099224	WT
216	2	0.263416	-0.124031	WT
217	2	0.278524	-0.132796	WT
218	2	0.291372	-0.1386	WT
219	2	0.297174	-0.151448	WT
220	2	0.249748	-0.119475	WT
221	2	0.228372	-0.099224	WT
222	2	0.209842	-0.082548	WT
223	2	0.24806	-0.114973	WT
224	2	0.240185	-0.103161	WT
225	2	0.251533	-0.107563	WT
226	2	0.251533	-0.107563	WT
227	2	0.263809	-0.114973	WT
228	2	0.263809	-0.114973	WT
229	2	0.263809	-0.114973	WT
230	2	0.232309	-0.103161	WT
231	2	0.224436	-0.095288	WT
232	2	0.222351	-0.090886	WT
233	2	0.206716	-0.085936	WT
234	2	0.204748	-0.087412	WT
235	2	0.184828	-0.078379	WT
236	2	0.153561	-0.060244	WT
237	2	0.084551	-0.02462	WT
238	2	0.043518	-0.017158	WT
239	2	0.036617	-0.024805	WT
240	2	0.06963	-0.028349	WT
241	2	0.089773	-0.042525	WT
242	2	0.047249	-0.028349	WT
243	2	0.027562	-0.040161	WT
244	2	0.043518	-0.039542	WT
245	2	0.06217	-0.04327	WT
246	2	0.08082	-0.047001	WT
247	2	0.092012	-0.047001	WT
248	2	0.092012	-0.047001	WT
249	2	0.082685	-0.0441	WT
250	2	0.082685	-0.048037	WT
251	2	0.082685	-0.0441	WT
252	2	0.091545	-0.046068	WT
253	2	0.077092	-0.065653	WT
254	2	0.077092	-0.065653	WT
255	2	0.072056	-0.070876	WT
256	2	0.077092	-0.065653	WT
257	2	0.090561	-0.067725	WT
258	2	0.097279	-0.061703	WT
259	2	0.080601	-0.065873	WT
260	2	0.094498	-0.055912	WT
261	2	0.08894	-0.065873	WT
262	2	0.08894	-0.065873	WT
263	2	0.092012	-0.080572	WT
264	2	0.092012	-0.080572	WT
265	2	0.084551	-0.084303	WT
266	2	0.095572	-0.096003	WT
267	2	0.082685	-0.115332	WT
268	2	0.079142	-0.127573	WT
269	2	0.079142	-0.127573	WT
270	2	0.08082	-0.129067	WT
271	2	0.072056	-0.141748	WT
272	2	0.072056	-0.141748	WT
273	2	0.077092	-0.136526	WT
274	2	0.072056	-0.141748	WT
275	2	0.067499	-0.156599	WT
276	2	0.067499	-0.156599	WT
277	2	0.084551	-0.136526	WT
278	2	0.084551	-0.158908	WT
279	2	0.075598	-0.173643	WT
280	2	0.064968	-0.198448	WT
281	2	0.072056	-0.187817	WT
282	2	0.072056	-0.187817	WT
283	2	0.072056	-0.187817	WT
284	2	0.064123	-0.197098	WT
285	2	0.064123	-0.197098	WT
286	2	0.060135	-0.211979	WT
287	2	0.067499	-0.190348	WT
288	2	0.067499	-0.190348	WT
289	2	0.068512	-0.205536	WT
290	2	0.07336	-0.203671	WT
291	2	0.061424	-0.219712	WT
292	2	0.074249	-0.203848	WT
293	2	0.066578	-0.211979	WT
294	2	0.056913	-0.231308	WT
295	2	0.067499	-0.217348	WT
296	2	0.056913	-0.231308	WT
297	2	0.067499	-0.217348	WT
298	2	0.060135	-0.23453	WT
299	2	0.067499	-0.217348	WT
300	2	0.067499	-0.217348	WT
301	2	0.057373	-0.244348	WT
302	2	0.064968	-0.212624	WT
303	2	0.036058	-0.282006	WT
304	2	0.043705	-0.269324	WT
305	2	0.029529	-0.294128	WT
306	2	0.024868	-0.311848	WT
307	2	0.0315	-0.300036	WT
308	2	0.047249	-0.262236	WT
309	2	0.047249	-0.262236	WT
310	2	0.034362	-0.289298	WT
311	2	0.034362	-0.289298	WT
312	2	0.026998	-0.298348	WT
313	2	0.024698	-0.31507	WT
314	2	0.022444	-0.329568	WT
315	2	0.022444	-0.329568	WT
316	2	0.022444	-0.329568	WT
317	2	0.019686	-0.32366	WT
318	2	0.028597	-0.315578	WT
319	2	0.009947	-0.34169	WT
320	2	0.008268	-0.354372	WT
321	2	0.004724	-0.347285	WT
322	2	0.013678	-0.334228	WT
323	2	0.002485	-0.364071	WT
324	2	0.013498	-0.332098	WT
325	2	0.013498	-0.332098	WT
326	2	0.010124	-0.335472	WT
327	2	0.015356	-0.333109	WT
328	2	0.00675	-0.342223	WT
329	2	-0.005908	-0.386265	WT
330	2	-0.004974	-0.364071	WT
331	2	-0.011812	-0.38666	WT
332	2	-0.012995	-0.375635	WT
333	2	-0.027563	-0.398472	WT
334	2	-0.027563	-0.398472	WT
335	2	-0.012995	-0.375635	WT
336	2	-0.012995	-0.375635	WT
337	2	-0.012995	-0.375635	WT
338	2	-0.003376	-0.365847	WT
339	2	0.003937	-0.351223	WT
340	2	-0.020083	-0.382723	WT
341	2	-0.023626	-0.401373	WT
342	2	-0.012995	-0.375635	WT
343	2	-0.008705	-0.36034	WT
344	2	0.008591	-0.340842	WT
345	2	0.00675	-0.342223	WT
346	2	0.00675	-0.342223	WT
347	2	0.003374	-0.335472	WT
348	2	-0.004974	-0.364071	WT
349	2	0.016874	-0.332098	WT
350	2	-0.005908	-0.372092	WT
351	2	0.008268	-0.347285	WT
352	2	0.020248	-0.325348	WT
353	2	0.00675	-0.342223	WT
354	2	0.008268	-0.347285	WT
355	2	0.015356	-0.336653	WT
356	2	0.010124	-0.338848	WT
357	2	0.001181	-0.347285	WT
358	2	0.010124	-0.338848	WT
359	2	0.008268	-0.347285	WT
360	2	0	-0.355723	WT
361	2	0.016874	-0.338848	WT
362	2	0.025986	-0.32248	WT
363	2	0.022444	-0.32248	WT
364	2	0.025986	-0.315392	WT
365	2	0.047249	-0.264598	WT
366	2	0.054708	-0.248434	WT
367	2	0.063	-0.217348	WT
368	2	0.051186	-0.240973	WT
369	2	0.030374	-0.267973	WT
370	2	0.006216	-0.293196	WT
371	2	0.024698	-0.282854	WT
372	2	0.00675	-0.298348	WT
373	2	0.008591	-0.298962	WT
374	2	0.009947	-0.293196	WT
375	2	0.004724	-0.32248	WT
376	2	-0.007876	-0.327597	WT
377	2	-0.019896	-0.33796	WT
378	2	-0.019896	-0.33796	WT
379	2	-0.009451	-0.326023	WT
380	2	-0.034256	-0.347285	WT
381	2	-0.015751	-0.327597	WT
382	2	-0.015751	-0.327597	WT
383	2	-0.034256	-0.343741	WT
384	2	-0.027355	-0.34169	WT
385	2	-0.020083	-0.318936	WT
386	2	-0.016876	-0.315222	WT
387	2	-0.055519	-0.36146	WT
388	2	-0.050625	-0.359097	WT
389	2	-0.080324	-0.389809	WT
390	2	-0.062607	-0.386265	WT
391	2	-0.081614	-0.398831	WT
392	2	-0.091278	-0.398831	WT
393	2	-0.119307	-0.435878	WT
394	2	-0.137024	-0.442965	WT
395	2	-0.131624	-0.443472	WT
396	2	-0.131624	-0.443472	WT
397	2	-0.108675	-0.41816	WT
398	2	-0.151199	-0.467772	WT
399	2	-0.146046	-0.466483	WT
400	2	-0.169106	-0.483438	WT
401	2	-0.177187	-0.485096	WT
402	2	-0.187756	-0.490898	WT
403	2	-0.187756	-0.490898	WT
404	2	-0.17955	-0.489033	WT
405	2	-0.118124	-0.423222	WT
406	2	-0.078392	-0.398831	WT
407	2	-0.054001	-0.365847	WT
408	2	-0.066767	-0.385804	WT
409	2	-0.084375	-0.402972	WT
410	2	-0.083868	-0.396897	WT
411	2	-0.08775	-0.406348	WT
412	2	-0.091126	-0.413098	WT
413	2	-0.0945	-0.411072	WT
414	2	-0.098438	-0.414221	WT
415	2	-0.098438	-0.414221	WT
416	2	-0.104626	-0.416472	WT
417	2	-0.108675	-0.425248	WT
418	2	-0.140568	-0.442965	WT
419	2	-0.14175	-0.460347	WT
420	2	-0.137024	-0.460684	WT
421	2	-0.146046	-0.463261	WT
422	2	-0.135	-0.450222	WT
423	2	-0.144112	-0.467772	WT
424	2	-0.129938	-0.453596	WT
425	2	-0.144112	-0.467772	WT
426	2	-0.12825	-0.456972	WT
427	2	-0.135	-0.450222	WT
428	2	-0.147656	-0.45714	WT
429	2	-0.158288	-0.464228	WT
430	2	-0.175499	-0.483971	WT
431	2	-0.161998	-0.480597	WT
432	2	-0.212624	-0.514346	WT
433	2	-0.212624	-0.514346	WT
434	2	-0.217598	-0.51701	WT
435	2	-0.188999	-0.496908	WT
436	2	-0.168918	-0.485491	WT
437	2	-0.200811	-0.517384	WT
438	2	-0.216919	-0.524472	WT
439	2	-0.212624	-0.514346	WT
440	2	-0.222075	-0.517384	WT
441	2	-0.217598	-0.51701	WT
442	2	-0.211443	-0.510296	WT
443	2	-0.225058	-0.531931	WT
444	2	-0.217598	-0.520741	WT
445	2	-0.207899	-0.524472	WT
446	2	-0.211443	-0.520928	WT
447	2	-0.211443	-0.524472	WT
448	2	-0.195749	-0.507595	WT
449	2	-0.172463	-0.478403	WT
450	2	-0.144112	-0.467772	WT
451	2	-0.157036	-0.461935	WT
452	2	-0.184025	-0.475978	WT
453	2	-0.192936	-0.48116	WT
454	2	-0.188999	-0.480597	WT
455	2	-0.210136	-0.502088	WT
456	2	-0.225618	-0.517384	WT
457	2	-0.208687	-0.504784	WT
458	2	-0.204355	-0.492577	WT
459	2	-0.22275	-0.517722	WT
460	2	-0.218531	-0.510296	WT
461	2	-0.218531	-0.517384	WT
462	2	-0.22275	-0.517722	WT
463	2	-0.22275	-0.517722	WT
464	2	-0.226584	-0.508364	WT
465	2	-0.243336	-0.524472	WT
466	2	-0.2549	-0.546852	WT
467	2	-0.277281	-0.561774	WT
468	2	-0.259874	-0.55822	WT
469	2	-0.27813	-0.566351	WT
470	2	-0.27523	-0.556364	WT
471	2	-0.303579	-0.574084	WT
472	2	-0.303579	-0.574084	WT
473	2	-0.273771	-0.549487	WT
474	2	-0.265432	-0.553654	WT
475	2	-0.271687	-0.563452	WT
476	2	-0.269821	-0.558043	WT
477	2	-0.228788	-0.524472	WT
478	2	-0.206408	-0.50582	WT
479	2	-0.182249	-0.487347	WT
480	2	-0.188999	-0.485096	WT
481	2	-0.22275	-0.524472	WT
482	2	-0.221328	-0.524472	WT
483	2	-0.259874	-0.561596	WT
484	2	-0.253968	-0.552821	WT
485	2	-0.26236	-0.554312	WT
486	2	-0.253124	-0.548096	WT
487	2	-0.283498	-0.568346	WT
488	2	-0.292948	-0.57054	WT
489	2	-0.30068	-0.572794	WT
490	2	-0.283498	-0.568346	WT
491	2	-0.261055	-0.545733	WT
492	2	-0.25782	-0.549122	WT
493	2	-0.204033	-0.514808	WT
494	2	-0.140568	-0.446508	WT
495	2	-0.181482	-0.489033	WT
496	2	-0.199123	-0.514346	WT
497	2	-0.197268	-0.524472	WT
498	2	-0.197268	-0.528015	WT
499	2	-0.202499	-0.531222	WT
500	2	-0.202499	-0.531222	WT
501	2	-0.202499	-0.531222	WT
502	2	-0.202499	-0.531222	WT
503	2	-0.197268	-0.524472	WT
504	2	-0.204033	-0.534136	WT
505	2	-0.21776	-0.555287	WT
506	2	-0.2295	-0.554846	WT
507	2	-0.227005	-0.546042	WT
508	2	-0.220842	-0.549122	WT
509	2	-0.210476	-0.547022	WT
510	2	-0.236248	-0.56313	WT
511	2	-0.258801	-0.579238	WT
512	2	-0.246374	-0.568346	WT
513	2	-0.250424	-0.574084	WT
514	2	-0.258801	-0.579238	WT
515	2	-0.276748	-0.595345	WT
516	2	-0.271687	-0.587471	WT
517	2	-0.269821	-0.599076	WT
518	2	-0.269998	-0.605471	WT
519	2	-0.293623	-0.625721	WT
520	2	-0.290248	-0.622345	WT
521	2	-0.303579	-0.630783	WT
522	2	-0.303579	-0.630783	WT
523	2	-0.310668	-0.652045	WT
524	2	-0.303579	-0.630783	WT
525	2	-0.313873	-0.63922	WT
526	2	-0.310668	-0.641413	WT
527	2	-0.310668	-0.641413	WT
528	2	-0.317755	-0.652045	WT
529	2	-0.330748	-0.67972	WT
530	2	-0.329674	-0.672663	WT
531	2	-0.333235	-0.67368	WT
532	2	-0.310499	-0.64597	WT
533	2	-0.303579	-0.630783	WT
534	2	-0.314211	-0.655588	WT
535	2	-0.303749	-0.635846	WT
536	2	-0.310499	-0.63247	WT
537	2	-0.310499	-0.64597	WT
538	2	-0.323231	-0.659777	WT
539	2	-0.317248	-0.64597	WT
540	2	-0.317248	-0.64597	WT
541	2	-0.344248	-0.676344	WT
542	2	-0.347624	-0.68647	WT
543	2	-0.334124	-0.676344	WT
544	2	-0.329674	-0.675885	WT
545	2	-0.367367	-0.715832	WT
546	2	-0.381728	-0.729634	WT
547	2	-0.377998	-0.733874	WT
548	2	-0.405731	-0.770991	WT
549	2	-0.408814	-0.764828	WT
550	2	-0.416978	-0.800881	WT
551	2	-0.425248	-0.78772	WT
552	2	-0.408814	-0.764828	WT
553	2	-0.400549	-0.766088	WT
554	2	-0.418498	-0.791094	WT
555	2	-0.418498	-0.797844	WT
556	2	-0.427301	-0.804888	WT
557	2	-0.394106	-0.759646	WT
558	2	-0.38863	-0.751268	WT
559	2	-0.401623	-0.76747	WT
560	2	-0.395716	-0.758356	WT
561	2	-0.370537	-0.737095	WT
562	2	-0.356428	-0.700118	WT
563	2	-0.324843	-0.659132	WT
564	2	-0.276748	-0.581847	WT
565	2	-0.265244	-0.556687	WT
566	2	-0.307123	-0.611454	WT
567	2	-0.320009	-0.611454	WT
568	2	-0.356428	-0.638488	WT
569	2	-0.356428	-0.638488	WT
570	2	-0.419878	-0.675885	WT
571	2	-0.394106	-0.669442	WT
572	2	-0.408373	-0.676344	WT
573	2	-0.400549	-0.675885	WT
574	2	-0.426321	-0.688771	WT
575	2	-0.489372	-0.740469	WT
576	2	-0.54874	-0.759646	WT
577	2	-0.633146	-0.772532	WT
578	2	-0.670355	-0.781391	WT
579	2	-0.742035	-0.795082	WT
580	2	-0.82012	-0.791094	WT
581	2	-0.846386	-0.795643	WT
582	2	-0.851568	-0.798304	WT
583	2	-0.944994	-0.804747	WT
584	2	-0.976887	-0.800881	WT
585	2	-1.01941	-0.793795	WT
586	2	-1.04808	-0.785418	WT
587	2	-1.06517	-0.783318	WT
588	2	-1.10607	-0.785418	WT
589	2	-1.17534	-0.786708	WT
590	2	-1.21499	-0.791094	WT
591	2	-1.32771	-0.77962	WT
592	2	-1.36651	-0.785588	WT
593	2	-1.40568	-0.788639	WT
594	2	-1.44728	-0.789481	WT
595	2	-1.46179	-0.787297	WT
596	2	-1.46179	-0.790251	WT
597	2	-1.46137	-0.78097	WT
598	2	-1.50232	-0.785418	WT
599	2	-1.51945	-0.789318	WT
600	2	-1.51199	-0.786708	WT
601	2	-1.47487	-0.791094	WT
602	2	-1.41749	-0.78772	WT
603	2	-1.38143	-0.781857	WT
604	2	-1.35532	-0.778128	WT
605	2	-1.36607	-0.778786	WT
606	2	-1.40568	-0.778975	WT
607	2	-1.42424	-0.784344	WT
608	2	-1.44434	-0.782196	WT
609	2	-1.454	-0.778975	WT
610	2	-1.47655	-0.778975	WT
611	2	-1.47501	-0.777153	WT
612	2	-1.50877	-0.76931	WT
613	2	-1.44111	-0.786708	WT
614	2	-1.31802	-0.781857	WT
615	2	-1.1946	-0.758665	WT
616	2	-1.16686	-0.76791	WT
617	2	-1.21308	-0.770991	WT
618	2	-1.24199	-0.777594	WT
619	2	-1.32175	-0.793048	WT
620	2	-1.32771	-0.797337	WT
621	2	-1.38712	-0.811344	WT
622	2	-1.42823	-0.824076	WT
623	2	-1.42086	-0.818095	WT
624	2	-1.43789	-0.820855	WT
625	2	-1.45604	-0.82289	WT
626	2	-1.49427	-0.832775	WT
627	2	-1.46137	-0.821468	WT
628	2	-1.47096	-0.82662	WT
629	2	-1.49174	-0.831593	WT
630	2	-1.45799	-0.831593	WT
631	2	-1.42086	-0.814718	WT
632	2	-1.35791	-0.798724	WT
633	2	-1.35336	-0.797844	WT
634	2	-1.415	-0.82289	WT
635	2	-1.41355	-0.819781	WT
636	2	-1.46474	-0.851843	WT
637	2	-1.49588	-0.872401	WT
638	2	-1.49588	-0.872401	WT
639	2	-1.51843	-0.878844	WT
640	2	-1.51843	-0.878844	WT
641	2	-1.51521	-0.878844	WT
642	2	-1.50274	-0.875761	WT
643	2	-1.50274	-0.875761	WT
644	2	-1.50232	-0.89173	WT
645	2	-1.52318	-0.882574	WT
646	2	-1.51843	-0.89173	WT
647	2	-1.50861	-0.885594	WT
648	2	-1.51536	-0.885594	WT
649	2	-1.56675	-0.930388	WT
650	2	-1.58641	-0.939086	WT
651	2	-1.59575	-0.962604	WT
652	2	-1.60058	-0.974524	WT
653	2	-1.64311	-1.04185	WT
654	2	-1.64729	-1.03992	WT
655	2	-1.64255	-1.03924	WT
656	2	-1.675	-1.1021	WT
657	2	-1.69477	-1.19591	WT
658	2	-1.69424	-1.21634	WT
659	2	-1.70223	-1.25187	WT
660	2	-1.69626	-1.27574	WT
661	2	-1.67399	-1.34459	WT
662	2	-1.66724	-1.39859	WT
663	2	-1.66624	-1.44167	WT
664	2	-1.64665	-1.52734	WT
665	2	-1.64085	-1.5747	WT
666	2	-1.61999	-1.64834	WT
667	2	-1.60058	-1.69744	WT
668	2	-1.59253	-1.72934	WT
669	2	-1.58286	-1.74544	WT
670	2	-1.55451	-1.80021	WT
671	2	-1.53899	-1.84071	WT
672	2	-1.55451	-1.87109	WT
673	2	-1.53899	-1.90484	WT
674	2	-1.52488	-1.95485	WT
675	2	-1.51987	-2.00102	WT
676	2	-1.51199	-2.06402	WT
677	2	-1.50861	-2.10058	WT
678	2	-1.48588	-2.17324	WT
679	2	-1.48836	-2.17146	WT
680	2	-1.51572	-2.0576	WT
681	2	-1.53899	-1.93859	WT
682	2	-1.52691	-2.02776	WT
683	2	-1.51874	-2.04658	WT
684	2	-1.50861	-2.10396	WT
685	2	-1.49073	-2.19002	WT
686	2	-1.49174	-2.17483	WT
687	2	-1.48364	-2.23609	WT
688	2	-1.48009	-2.26798	WT
689	2	-1.48588	-2.31125	WT
690	2	-1.46812	-2.34696	WT
691	2	-1.46044	-2.39298	WT
692	2	-1.45722	-2.40264	WT
693	2	-1.45652	-2.4689	WT
694	2	-1.46812	-2.54608	WT
695	2	-1.48161	-2.62033	WT
696	2	-1.49588	-2.69258	WT
697	2	-1.50877	-2.75057	WT
698	2	-1.56599	-2.87345	WT
699	2	-1.57913	-2.90436	WT
700	2	-1.57223	-2.92357	WT
701	2	-1.59636	-2.99833	WT
702	2	-1.63136	-3.06103	WT
703	2	-1.63956	-3.15391	WT
704	2	-1.65019	-3.17872	WT
705	2	-1.67951	-3.25314	WT
706	2	-1.69477	-3.27365	WT
707	2	-1.70689	-3.35945	WT
708	2	-1.71753	-3.43032	WT
709	2	-1.7375	-3.46254	WT
710	2	-1.76565	-3.51612	WT
711	2	-1.78072	-3.57207	WT
712	2	-1.78624	-3.59364	WT
713	2	-1.78536	-3.62945	WT
714	2	-1.81159	-3.69127	WT
715	2	-1.84611	-3.78807	WT
716	2	-1.83447	-3.79178	WT
717	2	-1.86636	-3.86266	WT
718	2	-1.87755	-3.88541	WT
719	2	-1.87603	-3.92322	WT
720	2	-1.89674	-4.06819	WT
721	2	-1.90824	-4.10363	WT
722	2	-1.91361	-4.15257	WT
723	2	-1.92711	-4.22682	WT
724	2	-1.93015	-4.36587	WT
725	2	-1.91791	-4.4129	WT
726	2	-1.90502	-4.45156	WT
727	2	-1.89674	-4.52382	WT
728	2	-1.87649	-4.62844	WT
729	2	-1.8567	-4.68673	WT
730	2	-1.82448	-4.78016	WT
731	2	-1.80781	-4.82932	WT
732	2	-1.76997	-4.93003	WT
733	2	-1.7317	-5.01437	WT
734	2	-1.71342	-5.03432	WT
735	2	-1.69477	-5.07163	WT
736	2	-1.65036	-5.12456	WT
737	2	-1.60271	-5.16817	WT
738	2	-1.54743	-5.23762	WT
739	2	-1.49427	-5.28723	WT
740	2	-1.47824	-5.29331	WT
741	2	-1.38257	-5.34702	WT
742	2	-1.31287	-5.35743	WT
743	2	-1.22849	-5.39118	WT
744	2	-1.17179	-5.40418	WT
745	2	-1.04962	-5.43506	WT
746	2	-0.97889	-5.44871	WT
747	2	-0.930818	-5.45025	WT
748	2	-0.843744	-5.45193	WT
749	2	-0.782995	-5.45868	WT
750	2	-0.747292	-5.46703	WT
751	2	-0.672686	-5.48195	WT
752	2	-0.590622	-5.48214	WT
753	2	-0.555183	-5.4786	WT
754	2	-0.519747	-5.47505	WT
755	2	-0.480766	-5.46796	WT
756	2	-0.409498	-5.45025	WT
757	2	-0.307123	-5.4219	WT
758	2	-0.216562	-5.38725	WT
759	2	-0.150454	-5.32901	WT
760	2	-0.098438	-5.29275	WT
761	2	-0.027001	-5.22243	WT
762	2	0.033073	-5.13485	WT
763	2	0.072056	-5.04272	WT
764	2	0.088282	-5.00448	WT
765	2	0.11458	-4.88679	WT
766	2	0.124874	-4.83094	WT
1	3	0	0	WT
2	3	0.004429	0.00443	WT
3	3	0.004429	0.00443	WT
4	3	0	0	WT
5	3	-0.037521	-0.008338	WT
6	3	-0.037302	-0.01492	WT
7	3	-0.031008	-0.004429	WT
8	3	-0.031008	-0.004429	WT
9	3	-0.031008	-0.004429	WT
10	3	-0.062015	-0.013288	WT
11	3	-0.056699	-0.00945	WT
12	3	-0.031008	-0.004429	WT
13	3	-0.025014	0	WT
14	3	-0.025014	0	WT
15	3	-0.053998	-0.013499	WT
16	3	-0.053998	-0.013499	WT
17	3	-0.039375	0	WT
18	3	-0.054197	-0.008338	WT
19	3	-0.059063	-0.019686	WT
20	3	-0.059063	-0.019686	WT
21	3	-0.079734	-0.026578	WT
22	3	-0.070875	-0.014174	WT
23	3	-0.074812	-0.023624	WT
24	3	-0.070875	-0.014174	WT
25	3	-0.070875	-0.014174	WT
26	3	-0.062536	-0.016676	WT
27	3	-0.086982	-0.038658	WT
28	3	-0.074604	-0.026111	WT
29	3	-0.039375	-0.019686	WT
30	3	-0.055954	-0.01119	WT
31	3	-0.106311	-0.02255	WT
32	3	-0.141748	-0.028349	WT
33	3	-0.116735	-0.016676	WT
34	3	-0.15238	-0.046068	WT
35	3	-0.148191	-0.045101	WT
36	3	-0.158624	-0.050624	WT
37	3	-0.158624	-0.0438735	WT
38	3	-0.126827	-0.033571	WT
39	3	-0.099868	-0.019329	WT
40	3	-0.085048	-0.021262	WT
41	3	-0.067498	-0.020249	WT
42	3	-0.099868	-0.019329	WT
43	3	-0.141748	-0.046068	WT
44	3	-0.152938	-0.052223	WT
45	3	-0.163011	-0.053156	WT
46	3	-0.126827	-0.033571	WT
47	3	-0.145687	-0.031499	WT
48	3	-0.177187	-0.042524	WT
49	3	-0.177187	-0.042524	WT
50	3	-0.148836	-0.035436	WT
51	3	-0.145292	-0.03898	WT
52	3	-0.132083	-0.035436	WT
53	3	-0.106311	-0.042524	WT
54	3	-0.106311	-0.035436	WT
55	3	-0.106311	-0.035436	WT
56	3	-0.13466	-0.049612	WT
57	3	-0.123098	-0.037302	WT
58	3	-0.126827	-0.029841	WT
59	3	-0.124874	-0.026999	WT
60	3	-0.145124	-0.033749	WT
61	3	-0.164301	-0.051544	WT
62	3	-0.212623	-0.060242	WT
63	3	-0.209671	-0.06792	WT
64	3	-0.199738	-0.070874	WT
65	3	-0.230342	-0.063786	WT
66	3	-0.24806	-0.0566985	WT
67	3	-0.267388	-0.064431	WT
68	3	-0.286872	-0.070874	WT
69	3	-0.283498	-0.080538	WT
70	3	-0.300373	-0.087748	WT
71	3	-0.30927	-0.090203	WT
72	3	-0.310497	-0.091123	WT
73	3	-0.318935	-0.090203	WT
74	3	-0.303747	-0.084373	WT
75	3	-0.324529	-0.089525	WT
76	3	-0.346912	-0.085795	WT
77	3	-0.347622	-0.094498	WT
78	3	-0.335722	-0.0969855	WT
79	3	-0.382722	-0.102768	WT
80	3	-0.35115	-0.0998675	WT
81	3	-0.354372	-0.100404	WT
82	3	-0.345127	-0.095525	WT
83	3	-0.345127	-0.095525	WT
84	3	-0.342559	-0.094498	WT
85	3	-0.335722	-0.089525	WT
86	3	-0.354372	-0.092136	WT
87	3	-0.335722	-0.089525	WT
88	3	-0.335722	-0.089525	WT
89	3	-0.347284	-0.09568	WT
90	3	-0.367872	-0.101248	WT
91	3	-0.368547	-0.09568	WT
92	3	-0.354372	-0.100404	WT
93	3	-0.400594	-0.110933	WT
94	3	-0.383365	-0.103089	WT
95	3	-0.371381	-0.107729	WT
96	3	-0.376922	-0.103089	WT
97	3	-0.408372	-0.107999	WT
98	3	-0.38981	-0.106311	WT
99	3	-0.399135	-0.111907	WT
100	3	-0.421703	-0.116942	WT
101	3	-0.409139	-0.112754	WT
102	3	-0.438133	-0.125641	WT
103	3	-0.440654	-0.123259	WT
104	3	-0.434911	-0.119198	WT
105	3	-0.432334	-0.12403	WT
106	3	-0.473739	-0.141748	WT
107	3	-0.441923	-0.125072	WT
108	3	-0.503582	-0.141748	WT
109	3	-0.506752	-0.145292	WT
110	3	-0.511041	-0.149209	WT
111	3	-0.511871	-0.145686	WT
112	3	-0.492183	-0.133874	WT
113	3	-0.503208	-0.138204	WT
114	3	-0.492391	-0.138018	WT
115	3	-0.49612	-0.138204	WT
116	3	-0.55282	-0.155924	WT
117	3	-0.550319	-0.154256	WT
118	3	-0.563058	-0.157498	WT
119	3	-0.589376	-0.16786	WT
120	3	-0.593107	-0.17159	WT
121	3	-0.570932	-0.165373	WT
122	3	-0.586683	-0.16931	WT
123	3	-0.598888	-0.166554	WT
124	3	-0.598888	-0.166554	WT
125	3	-0.593107	-0.16786	WT
126	3	-0.60952	-0.166554	WT
127	3	-0.630783	-0.173642	WT
128	3	-0.630783	-0.173642	WT
129	3	-0.598888	-0.159466	WT
130	3	-0.544614	-0.149209	WT
131	3	-0.547308	-0.157498	WT
132	3	-0.58387	-0.165373	WT
133	3	-0.604298	-0.17159	WT
134	3	-0.604298	-0.17159	WT
135	3	-0.586683	-0.161436	WT
136	3	-0.602432	-0.170098	WT
137	3	-0.59062	-0.165373	WT
138	3	-0.650756	-0.18685	WT
139	3	-0.64533	-0.182781	WT
140	3	-0.630408	-0.17532	WT
141	3	-0.630408	-0.182781	WT
142	3	-0.669763	-0.187816	WT
143	3	-0.678369	-0.195748	WT
144	3	-0.66937	-0.188998	WT
145	3	-0.622949	-0.17532	WT
146	3	-0.691869	-0.199123	WT
147	3	-0.673307	-0.19136	WT
148	3	-0.691869	-0.199123	WT
149	3	-0.719934	-0.208893	WT
150	3	-0.719375	-0.216166	WT
151	3	-0.738586	-0.220083	WT
152	3	-0.692068	-0.200116	WT
153	3	-0.760967	-0.227544	WT
154	3	-0.772868	-0.239623	WT
155	3	-0.79454	-0.253655	WT
156	3	-0.799306	-0.251998	WT
157	3	-0.79454	-0.253655	WT
158	3	-0.800882	-0.251604	WT
159	3	-0.836994	-0.263247	WT
160	3	-0.832775	-0.265778	WT
161	3	-0.818994	-0.255934	WT
162	3	-0.871755	-0.279954	WT
163	3	-0.871755	-0.279954	WT
164	3	-0.860618	-0.283497	WT
165	3	-0.850494	-0.27641	WT
166	3	-0.842618	-0.267748	WT
167	3	-0.864668	-0.279954	WT
168	3	-0.880334	-0.283497	WT
169	3	-0.911703	-0.30927	WT
170	3	-0.95121	-0.324529	WT
171	3	-0.955118	-0.337497	WT
172	3	-0.984781	-0.350641	WT
173	3	-0.984781	-0.343181	WT
174	3	-0.971397	-0.346033	WT
175	3	-0.995617	-0.361121	WT
176	3	-1.02446	-0.376922	WT
177	3	-1.03831	-0.396896	WT
178	3	-1.02599	-0.391496	WT
179	3	-1.04701	-0.405916	WT
180	3	-1.04154	-0.397513	WT
181	3	-1.05249	-0.393353	WT
182	3	-1.06312	-0.417785	WT
183	3	-1.08161	-0.431409	WT
184	3	-1.11712	-0.469121	WT
185	3	-1.14074	-0.496121	WT
186	3	-1.13399	-0.481199	WT
187	3	-1.13062	-0.475871	WT
188	3	-1.15424	-0.506245	WT
189	3	-1.15654	-0.528336	WT
190	3	-1.16099	-0.526495	WT
191	3	-1.14145	-0.511041	WT
192	3	-1.18124	-0.55012	WT
193	3	-1.17909	-0.541222	WT
194	3	-1.19368	-0.563264	WT
195	3	-1.20809	-0.583103	WT
196	3	-1.22849	-0.61087	WT
197	3	-1.23321	-0.613063	WT
198	3	-1.22352	-0.604297	WT
199	3	-1.2155	-0.598889	WT
200	3	-1.21979	-0.611758	WT
201	3	-1.25336	-0.65279	WT
202	3	-1.25336	-0.65279	WT
203	3	-1.25802	-0.652045	WT
204	3	-1.24818	-0.637869	WT
205	3	-1.29439	-0.705013	WT
206	3	-1.27574	-0.685119	WT
207	3	-1.27574	-0.685119	WT
208	3	-1.27928	-0.691025	WT
209	3	-1.28283	-0.708744	WT
210	3	-1.31118	-0.768987	WT
211	3	-1.30409	-0.758356	WT
212	3	-1.33169	-0.798269	WT
213	3	-1.34984	-0.811834	WT
214	3	-1.35252	-0.815056	WT
215	3	-1.3497	-0.80427	WT
216	3	-1.35628	-0.811834	WT
217	3	-1.36746	-0.833816	WT
218	3	-1.33542	-0.798269	WT
219	3	-1.33051	-0.776397	WT
220	3	-1.30931	-0.727395	WT
221	3	-1.23321	-0.613063	WT
222	3	-1.2403	-0.612097	WT
223	3	-1.23186	-0.604119	WT
224	3	-1.26561	-0.671619	WT
225	3	-1.28249	-0.691869	WT
226	3	-1.29346	-0.7052	WT
227	3	-1.30185	-0.697553	WT
228	3	-1.29937	-0.698619	WT
229	3	-1.31827	-0.719375	WT
230	3	-1.34984	-0.769953	WT
231	3	-1.35278	-0.779618	WT
232	3	-1.35628	-0.789283	WT
233	3	-1.35278	-0.779618	WT
234	3	-1.34339	-0.76351	WT
235	3	-1.32889	-0.744181	WT
236	3	-1.29937	-0.708744	WT
237	3	-1.27912	-0.681744	WT
238	3	-1.25802	-0.641413	WT
239	3	-1.30274	-0.698619	WT
240	3	-1.34999	-0.742494	WT
241	3	-1.38849	-0.773175	WT
242	3	-1.38849	-0.773175	WT
243	3	-1.41749	-0.800881	WT
244	3	-1.43436	-0.809993	WT
245	3	-1.43038	-0.805391	WT
246	3	-1.44938	-0.807968	WT
247	3	-1.36788	-0.747725	WT
248	3	-1.32535	-0.712288	WT
249	3	-1.23708	-0.605654	WT
250	3	-1.19474	-0.560245	WT
251	3	-1.21775	-0.59921	WT
252	3	-1.24537	-0.634494	WT
253	3	-1.24801	-0.65944	WT
254	3	-1.24537	-0.674994	WT
255	3	-1.26157	-0.715831	WT
256	3	-1.26828	-0.764697	WT
257	3	-1.25709	-0.787079	WT
258	3	-1.24963	-0.869144	WT
259	3	-1.2403	-0.896561	WT
260	3	-1.19254	-0.979916	WT
261	3	-1.17875	-1.04819	WT
262	3	-1.18621	-1.04819	WT
263	3	-1.13772	-1.1228	WT
264	3	-1.11712	-1.14074	WT
265	3	-1.08792	-1.19069	WT
266	3	-1.06705	-1.22062	WT
267	3	-1.04894	-1.2403	WT
268	3	-1.01705	-1.30409	WT
269	3	-0.995464	-1.32728	WT
270	3	-0.999702	-1.32796	WT
271	3	-0.988304	-1.33874	WT
272	3	-0.988304	-1.33874	WT
273	3	-0.988073	-1.32994	WT
274	3	-0.975566	-1.34661	WT
275	3	-0.966131	-1.3578	WT
276	3	-0.988073	-1.32994	WT
277	3	-0.995617	-1.31961	WT
278	3	-1.00912	-1.30949	WT
279	3	-0.998405	-1.31272	WT
280	3	-0.94263	-1.37496	WT
281	3	-0.91428	-1.39977	WT
282	3	-0.904493	-1.40736	WT
283	3	-0.885931	-1.41395	WT
284	3	-0.865413	-1.45106	WT
285	3	-0.878055	-1.44899	WT
286	3	-0.833618	-1.46811	WT
287	3	-0.816921	-1.47717	WT
288	3	-0.804424	-1.49191	WT
289	3	-0.804424	-1.49191	WT
290	3	-0.858368	-1.45293	WT
291	3	-0.931998	-1.39268	WT
292	3	-1.01089	-1.32423	WT
293	3	-0.996412	-1.34245	WT
294	3	-0.931998	-1.37851	WT
295	3	-0.90168	-1.41355	WT
296	3	-0.885931	-1.40331	WT
297	3	-0.885931	-1.40331	WT
298	3	-0.872875	-1.41376	WT
299	3	-0.857954	-1.41376	WT
300	3	-0.82472	-1.37561	WT
301	3	-0.826868	-1.36686	WT
302	3	-0.824382	-1.3578	WT
303	3	-0.825687	-1.34661	WT
304	3	-0.816921	-1.27947	WT
305	3	-0.823494	-1.25886	WT
306	3	-0.843406	-1.21904	WT
307	3	-0.870742	-1.13737	WT
308	3	-0.884243	-1.12387	WT
309	3	-0.907194	-1.08083	WT
310	3	-0.913908	-1.06312	WT
311	3	-0.91743	-1.05524	WT
312	3	-0.971992	-1.00912	WT
313	3	-1.01924	-0.965242	WT
314	3	-1.03327	-0.947479	WT
315	3	-1.07729	-0.924911	WT
316	3	-1.06987	-0.938242	WT
317	3	-1.12336	-0.900105	WT
318	3	-1.12336	-0.900105	WT
319	3	-1.15525	-0.861124	WT
320	3	-1.1836	-0.836318	WT
321	3	-1.17502	-0.843032	WT
322	3	-1.13753	-0.882386	WT
323	3	-1.13026	-0.884065	WT
324	3	-1.16588	-0.850493	WT
325	3	-1.20824	-0.816743	WT
326	3	-1.26157	-0.779618	WT
327	3	-1.30185	-0.749776	WT
328	3	-1.31827	-0.737094	WT
329	3	-1.32636	-0.725619	WT
330	3	-1.37024	-0.688494	WT
331	3	-1.37699	-0.691869	WT
332	3	-1.37699	-0.691869	WT
333	3	-1.40736	-0.668244	WT
334	3	-1.44326	-0.641091	WT
335	3	-1.47773	-0.595345	WT
336	3	-1.54911	-0.539995	WT
337	3	-1.55215	-0.538645	WT
338	3	-1.54911	-0.539995	WT
339	3	-1.60546	-0.480713	WT
340	3	-1.64193	-0.442965	WT
341	3	-1.6898	-0.391674	WT
342	3	-1.71964	-0.361832	WT
343	3	-1.75836	-0.327371	WT
344	3	-1.78727	-0.292741	WT
345	3	-1.79886	-0.293622	WT
346	3	-1.81374	-0.264167	WT
347	3	-1.83307	-0.241617	WT
348	3	-1.83629	-0.238395	WT
349	3	-1.84647	-0.227544	WT
350	3	-1.8703	-0.208686	WT
351	3	-1.8703	-0.208686	WT
352	3	-1.87424	-0.20081	WT
353	3	-1.87424	-0.208686	WT
354	3	-1.92373	-0.158623	WT
355	3	-1.93599	-0.156669	WT
356	3	-2.00575	-0.09568	WT
357	3	-2.05873	-0.070874	WT
358	3	-2.11442	-0.047249	WT
359	3	-2.13636	-0.047249	WT
360	3	-2.17011	-0.040499	WT
361	3	-2.16876	-0.046068	WT
362	3	-2.27153	-0.03898	WT
363	3	-2.29948	-0.047249	WT
364	3	-2.32823	-0.0566985	WT
365	3	-2.37936	-0.067499	WT
366	3	-2.40579	-0.066936	WT
367	3	-2.51959	-0.092136	WT
368	3	-2.55857	-0.113398	WT
369	3	-2.6037	-0.130558	WT
370	3	-2.62236	-0.13466	WT
371	3	-2.7074	-0.16301	WT
372	3	-2.7268	-0.16413	WT
373	3	-2.79395	-0.190241	WT
374	3	-2.83498	-0.201992	WT
375	3	-2.88223	-0.229498	WT
376	3	-2.92823	-0.249925	WT
377	3	-2.97028	-0.273832	WT
378	3	-3.01539	-0.296384	WT
379	3	-3.0611	-0.320622	WT
380	3	-3.08135	-0.337497	WT
381	3	-3.15237	-0.385186	WT
382	3	-3.15746	-0.375634	WT
383	3	-3.23038	-0.425246	WT
384	3	-3.28385	-0.472496	WT
385	3	-3.33754	-0.528336	WT
386	3	-3.37213	-0.555804	WT
387	3	-3.37835	-0.563058	WT
388	3	-3.48031	-0.65652	WT
389	3	-3.49411	-0.683938	WT
390	3	-3.52347	-0.712119	WT
391	3	-3.58422	-0.796493	WT
392	3	-3.5856	-0.805391	WT
393	3	-3.6281	-0.843743	WT
394	3	-3.6639	-0.896715	WT
395	3	-3.66292	-0.905259	WT
396	3	-3.70235	-0.941617	WT
397	3	-3.73947	-1.00237	WT
398	3	-3.77873	-1.06312	WT
399	3	-3.80484	-1.08923	WT
400	3	-3.8306	-1.13737	WT
401	3	-3.86266	-1.19423	WT
402	3	-3.89101	-1.22258	WT
403	3	-3.93708	-1.31826	WT
404	3	-3.96897	-1.37851	WT
405	3	-3.99377	-1.41395	WT
406	3	-4.02492	-1.47344	WT
407	3	-4.06819	-1.57341	WT
408	3	-4.08709	-1.60255	WT
409	3	-4.11072	-1.65622	WT
410	3	-4.12489	-1.70807	WT
411	3	-4.14293	-1.7622	WT
412	3	-4.13229	-1.75953	WT
413	3	-4.14447	-1.78199	WT
414	3	-4.16667	-1.87258	WT
415	3	-4.18159	-1.92972	WT
416	3	-4.19126	-1.9716	WT
1	4	0	0	WT
2	4	0	0	WT
3	4	1.03004	0.12285	WT
4	4	1.05042	0.128755	WT
5	4	1.05042	0.128755	WT
6	4	1.03004	0.12285	WT
7	4	1.03004	0.12285	WT
8	4	1.03004	0.12285	WT
9	4	1.04156	0.137615	WT
10	4	1.05172	0.146475	WT
11	4	1.05172	0.146475	WT
12	4	1.05172	0.146475	WT
13	4	1.05172	0.146475	WT
14	4	1.05172	0.146475	WT
15	4	1.06371	0.155334	WT
16	4	1.05172	0.146475	WT
17	4	1.05172	0.146475	WT
18	4	1.06371	0.155334	WT
19	4	1.06423	0.158981	WT
20	4	1.05839	0.151199	WT
21	4	1.06371	0.155334	WT
22	4	1.05839	0.151199	WT
23	4	1.07673	0.171489	WT
24	4	1.06075	0.162223	WT
25	4	1.0765	0.170099	WT
26	4	1.07257	0.176317	WT
27	4	1.07257	0.176317	WT
28	4	1.08831	0.181911	WT
29	4	1.07257	0.178367	WT
30	4	1.07257	0.176317	WT
31	4	1.07257	0.176317	WT
32	4	1.07257	0.178367	WT
33	4	1.07257	0.176317	WT
34	4	1.07257	0.176317	WT
35	4	1.07257	0.176317	WT
36	4	1.07257	0.176317	WT
37	4	1.07257	0.178367	WT
38	4	1.07257	0.176317	WT
39	4	1.07257	0.178367	WT
40	4	1.0651	0.168855	WT
41	4	1.07257	0.178367	WT
42	4	1.07257	0.178367	WT
43	4	1.0651	0.168855	WT
44	4	1.07257	0.178367	WT
45	4	1.06469	0.166163	WT
46	4	1.0651	0.168855	WT
47	4	1.0651	0.168855	WT
48	4	1.06469	0.166163	WT
49	4	1.06469	0.166163	WT
50	4	1.0651	0.168855	WT
51	4	1.07257	0.178367	WT
52	4	1.06469	0.166163	WT
53	4	1.06469	0.166163	WT
54	4	1.06469	0.166163	WT
55	4	1.06469	0.166163	WT
56	4	1.0651	0.168855	WT
57	4	1.0651	0.168855	WT
58	4	1.06469	0.166163	WT
59	4	1.0651	0.168855	WT
60	4	1.0651	0.168855	WT
61	4	1.0651	0.168855	WT
62	4	1.06469	0.166163	WT
63	4	1.07257	0.176317	WT
64	4	1.0651	0.168855	WT
65	4	1.06469	0.166163	WT
66	4	1.0651	0.168855	WT
67	4	1.0651	0.168855	WT
68	4	1.0651	0.168855	WT
69	4	1.06469	0.166163	WT
70	4	1.06469	0.166163	WT
71	4	1.0651	0.168855	WT
72	4	1.07257	0.16732	WT
73	4	1.06075	0.158287	WT
74	4	1.04755	0.142305	WT
75	4	1.06075	0.158287	WT
76	4	1.06075	0.158287	WT
77	4	1.0763	0.172586	WT
78	4	1.06883	0.168855	WT
79	4	1.07611	0.174823	WT
80	4	1.07611	0.174823	WT
81	4	1.07611	0.174823	WT
82	4	1.07611	0.174823	WT
83	4	1.07611	0.174823	WT
84	4	1.06883	0.165125	WT
85	4	1.0763	0.172586	WT
86	4	1.06863	0.162223	WT
87	4	1.06883	0.165125	WT
88	4	1.06883	0.165125	WT
89	4	1.06883	0.165125	WT
90	4	1.08044	0.174036	WT
91	4	1.06883	0.165125	WT
92	4	1.06863	0.162223	WT
93	4	1.06863	0.162223	WT
94	4	1.06863	0.162223	WT
95	4	1.06863	0.162223	WT
96	4	1.06006	0.154812	WT
97	4	1.06863	0.162223	WT
98	4	1.06075	0.158287	WT
99	4	1.06075	0.158287	WT
100	4	1.04755	0.142305	WT
101	4	1.0327	0.128755	WT
102	4	1.02671	0.12146	WT
103	4	1.02671	0.12146	WT
104	4	1.00957	0.114975	WT
105	4	1.00957	0.114975	WT
106	4	1.00957	0.114975	WT
107	4	1.00957	0.114975	WT
108	4	1.00957	0.114975	WT
109	4	1.00957	0.114975	WT
110	4	1.00957	0.114975	WT
111	4	1.00957	0.114975	WT
112	4	0.99796	0.112901	WT
113	4	1.01232	0.11458	WT
114	4	0.99796	0.112901	WT
115	4	0.99796	0.112901	WT
116	4	0.99796	0.112901	WT
117	4	0.99796	0.112901	WT
118	4	0.99796	0.112901	WT
119	4	1.01587	0.118123	WT
120	4	0.99796	0.112901	WT
121	4	0.982003	0.103163	WT
122	4	0.99796	0.112901	WT
123	4	0.982003	0.103163	WT
124	4	0.982003	0.103163	WT
125	4	1.00563	0.118911	WT
126	4	1.01003	0.125629	WT
127	4	1.02531	0.126787	WT
128	4	1.02827	0.133186	WT
129	4	1.04338	0.133966	WT
130	4	1.03319	0.126787	WT
131	4	1.02034	0.116633	WT
132	4	0.982003	0.095287	WT
133	4	1.02407	0.109173	WT
134	4	1.00169	0.106607	WT
135	4	0.980845	0.092275	WT
136	4	0.988402	0.088888	WT
137	4	0.988402	0.088888	WT
138	4	0.973342	0.08505	WT
139	4	1.00586	0.100614	WT
140	4	1.00586	0.100614	WT
141	4	1.00586	0.100614	WT
142	4	1.00586	0.100614	WT
143	4	0.997754	0.103163	WT
144	4	0.997754	0.103163	WT
145	4	0.997754	0.103163	WT
146	4	0.997754	0.103163	WT
147	4	0.997754	0.103163	WT
148	4	0.997754	0.103163	WT
149	4	0.985015	0.100614	WT
150	4	0.997754	0.103163	WT
151	4	0.997754	0.103163	WT
152	4	0.992831	0.097748	WT
153	4	1.00586	0.100614	WT
154	4	1.01661	0.112901	WT
155	4	0.985015	0.100614	WT
156	4	0.997754	0.103163	WT
157	4	0.997754	0.103163	WT
158	4	1.00586	0.100614	WT
159	4	0.988402	0.088888	WT
160	4	0.993815	0.103163	WT
161	4	0.993815	0.103163	WT
162	4	0.993815	0.103163	WT
163	4	0.9905	0.097983	WT
164	4	1.00915	0.105442	WT
165	4	0.993352	0.096445	WT
166	4	0.988402	0.088888	WT
167	4	0.993352	0.096445	WT
168	4	1.00169	0.101711	WT
169	4	0.993352	0.096445	WT
170	4	0.980845	0.092275	WT
171	4	0.980845	0.092275	WT
172	4	0.985942	0.099223	WT
173	4	0.985942	0.099223	WT
174	4	0.985942	0.099223	WT
175	4	1.00169	0.109173	WT
176	4	1.00169	0.109173	WT
177	4	1.00169	0.109173	WT
178	4	1.01288	0.116633	WT
179	4	1.01288	0.116633	WT
180	4	1.01587	0.121668	WT
181	4	1.00507	0.119474	WT
182	4	1.00169	0.11458	WT
183	4	1.00169	0.11458	WT
184	4	1.00507	0.119474	WT
185	4	1.01232	0.128755	WT
186	4	1.00507	0.119474	WT
187	4	1.01232	0.128755	WT
188	4	1.01232	0.118123	WT
189	4	1.01232	0.128755	WT
[truncated: 34,997 more rows]

## Sheet: F5J
all raw data, three replicates
genotype	squares entered	replicate
WT	105	3
WT	101	3
WT	102	3
WT	104	3
WT	97	3
WT	108	3
WT	86	3
WT	90	3
WT	100	3
WT	105	3
WT	85	3
WT	99	3
WT	102	3
WT	109	3
WT	106	3
WT	97	3
WT	92	3
WT	87	3
WT	93	3
WT	107	3
WT	109	3
WT	101	3
WT	104	3
WT	103	3
WT	96	3
fmo-2 OE	58	3
fmo-2 OE	41	3
fmo-2 OE	35	3
fmo-2 OE	79	3
fmo-2 OE	31	3
fmo-2 OE	36	3
fmo-2 OE	9	3
fmo-2 OE	22	3
fmo-2 OE	31	3
fmo-2 OE	67	3
fmo-2 OE	15	3
fmo-2 OE	62	3
fmo-2 OE	26	3
fmo-2 OE	44	3
fmo-2 OE	31	3
fmo-2 OE	41	3
fmo-2 OE	66	3
fmo-2 OE	72	3
fmo-2 OE	38	3
fmo-2 OE	21	3
fmo-2 OE	25	3
fmo-2 OE	24	3
fmo-2 OE	22	3
fmo-2 OE	17	3
fmo-2 OE	73	3
nmr-1; nmr-2	86	3
nmr-1; nmr-2	85	3
nmr-1; nmr-2	107	3
nmr-1; nmr-2	108	3
nmr-1; nmr-2	98	3
nmr-1; nmr-2	109	3
nmr-1; nmr-2	69	3
nmr-1; nmr-2	102	3
nmr-1; nmr-2	102	3
nmr-1; nmr-2	45	3
nmr-1; nmr-2	83	3
nmr-1; nmr-2	97	3
nmr-1; nmr-2	106	3
nmr-1; nmr-2	103	3
nmr-1; nmr-2	92	3
nmr-1; nmr-2	85	3
nmr-1; nmr-2	87	3
nmr-1; nmr-2	91	3
nmr-1; nmr-2	84	3
nmr-1; nmr-2	108	3
nmr-1; nmr-2	82	3
nmr-1; nmr-2	94	3
nmr-1; nmr-2	84	3
nmr-1; nmr-2	106	3
fmo-2 OE; nmr-1; nmr-2	104	3
fmo-2 OE; nmr-1; nmr-2	91	3
fmo-2 OE; nmr-1; nmr-2	87	3
fmo-2 OE; nmr-1; nmr-2	70	3
fmo-2 OE; nmr-1; nmr-2	99	3
fmo-2 OE; nmr-1; nmr-2	106	3
fmo-2 OE; nmr-1; nmr-2	96	3
fmo-2 OE; nmr-1; nmr-2	90	3
fmo-2 OE; nmr-1; nmr-2	99	3
fmo-2 OE; nmr-1; nmr-2	94	3
fmo-2 OE; nmr-1; nmr-2	106	3
fmo-2 OE; nmr-1; nmr-2	108	3
fmo-2 OE; nmr-1; nmr-2	80	3
fmo-2 OE; nmr-1; nmr-2	97	3
fmo-2 OE; nmr-1; nmr-2	81	3
fmo-2 OE; nmr-1; nmr-2	105	3
fmo-2 OE; nmr-1; nmr-2	107	3
fmo-2 OE; nmr-1; nmr-2	96	3
fmo-2 OE; nmr-1; nmr-2	105	3
fmo-2 OE; nmr-1; nmr-2	90	3
fmo-2 OE; nmr-1; nmr-2	107	3
fmo-2 OE; nmr-1; nmr-2	108	3
fmo-2 OE; nmr-1; nmr-2	106	3
fmo-2 OE; nmr-1; nmr-2	88	3
fmo-2 OE; nmr-1; nmr-2	92	3
WT	87	1 (representative)
WT	106	1 (representative)
WT	100	1 (representative)
WT	84	1 (representative)
WT	92	1 (representative)
WT	104	1 (representative)
WT	105	1 (representative)
WT	93	1 (representative)
WT	99	1 (representative)
WT	104	1 (representative)
WT	108	1 (representative)
WT	100	1 (representative)
WT	105	1 (representative)
WT	104	1 (representative)
WT	106	1 (representative)
WT	88	1 (representative)
WT	105	1 (representative)
WT	89	1 (representative)
WT	105	1 (representative)
WT	107	1 (representative)
WT	99	1 (representative)
WT	101	1 (representative)
WT	108	1 (representative)
WT	109	1 (representative)
WT	108	1 (representative)
fmo-2 OE	63	1 (representative)
fmo-2 OE	76	1 (representative)
fmo-2 OE	90	1 (representative)
fmo-2 OE	70	1 (representative)
fmo-2 OE	43	1 (representative)
fmo-2 OE	25	1 (representative)
fmo-2 OE	73	1 (representative)
fmo-2 OE	78	1 (representative)
fmo-2 OE	27	1 (representative)
fmo-2 OE	71	1 (representative)
fmo-2 OE	18	1 (representative)
fmo-2 OE	23	1 (representative)
fmo-2 OE	54	1 (representative)
fmo-2 OE	27	1 (representative)
fmo-2 OE	30	1 (representative)
fmo-2 OE	39	1 (representative)
fmo-2 OE	37	1 (representative)
fmo-2 OE	21	1 (representative)
fmo-2 OE	25	1 (representative)
fmo-2 OE	37	1 (representative)
fmo-2 OE	45	1 (representative)
fmo-2 OE	34	1 (representative)
fmo-2 OE	95	1 (representative)
fmo-2 OE	88	1 (representative)
fmo-2 OE	31	1 (representative)
nmr-1; nmr-2	93	1 (representative)
nmr-1; nmr-2	107	1 (representative)
nmr-1; nmr-2	106	1 (representative)
nmr-1; nmr-2	109	1 (representative)
nmr-1; nmr-2	99	1 (representative)
nmr-1; nmr-2	98	1 (representative)
nmr-1; nmr-2	73	1 (representative)
nmr-1; nmr-2	103	1 (representative)
nmr-1; nmr-2	105	1 (representative)
nmr-1; nmr-2	108	1 (representative)
nmr-1; nmr-2	92	1 (representative)
nmr-1; nmr-2	106	1 (representative)
nmr-1; nmr-2	91	1 (representative)
nmr-1; nmr-2	107	1 (representative)
nmr-1; nmr-2	91	1 (representative)
nmr-1; nmr-2	84	1 (representative)
nmr-1; nmr-2	106	1 (representative)
nmr-1; nmr-2	49	1 (representative)
nmr-1; nmr-2	104	1 (representative)
nmr-1; nmr-2	105	1 (representative)
nmr-1; nmr-2	91	1 (representative)
nmr-1; nmr-2	92	1 (representative)
nmr-1; nmr-2	98	1 (representative)
nmr-1; nmr-2	103	1 (representative)
nmr-1; nmr-2	103	1 (representative)
fmo-2 OE; nmr-1; nmr-2	84	1 (representative)
fmo-2 OE; nmr-1; nmr-2	103	1 (representative)
fmo-2 OE; nmr-1; nmr-2	102	1 (representative)
fmo-2 OE; nmr-1; nmr-2	100	1 (representative)
fmo-2 OE; nmr-1; nmr-2	100	1 (representative)
fmo-2 OE; nmr-1; nmr-2	105	1 (representative)
fmo-2 OE; nmr-1; nmr-2	99	1 (representative)
fmo-2 OE; nmr-1; nmr-2	104	1 (representative)
fmo-2 OE; nmr-1; nmr-2	94	1 (representative)
fmo-2 OE; nmr-1; nmr-2	72	1 (representative)
fmo-2 OE; nmr-1; nmr-2	105	1 (representative)
fmo-2 OE; nmr-1; nmr-2	109	1 (representative)
fmo-2 OE; nmr-1; nmr-2	102	1 (representative)
fmo-2 OE; nmr-1; nmr-2	101	1 (representative)
fmo-2 OE; nmr-1; nmr-2	98	1 (representative)
fmo-2 OE; nmr-1; nmr-2	29	1 (representative)
fmo-2 OE; nmr-1; nmr-2	107	1 (representative)
fmo-2 OE; nmr-1; nmr-2	108	1 (representative)
fmo-2 OE; nmr-1; nmr-2	109	1 (representative)
fmo-2 OE; nmr-1; nmr-2	62	1 (representative)
fmo-2 OE; nmr-1; nmr-2	97	1 (representative)
fmo-2 OE; nmr-1; nmr-2	96	1 (representative)
fmo-2 OE; nmr-1; nmr-2	40	1 (representative)
fmo-2 OE; nmr-1; nmr-2	94	1 (representative)
WT	63	2
WT	96	2
WT	86	2
WT	94	2
WT	83	2
WT	97	2
WT	93	2
WT	98	2
WT	65	2
WT	85	2
WT	108	2
WT	106	2
WT	106	2
WT	109	2
WT	105	2
WT	82	2
WT	49	2
WT	94	2
WT	96	2
WT	88	2
WT	80	2
WT	95	2
WT	74	2
WT	89	2
WT	106	2
fmo-2 OE	22	2
fmo-2 OE	43	2
fmo-2 OE	49	2
fmo-2 OE	39	2
fmo-2 OE	26	2
fmo-2 OE	27	2
fmo-2 OE	50	2
fmo-2 OE	47	2
fmo-2 OE	32	2
fmo-2 OE	47	2
fmo-2 OE	23	2
fmo-2 OE	40	2
fmo-2 OE	29	2
fmo-2 OE	72	2
fmo-2 OE	54	2
fmo-2 OE	27	2
fmo-2 OE	25	2
fmo-2 OE	45	2
fmo-2 OE	39	2
fmo-2 OE	26	2
fmo-2 OE	45	2
fmo-2 OE	19	2
fmo-2 OE	51	2
fmo-2 OE	74	2
fmo-2 OE	18	2
nmr-1; nmr-2	50	2
nmr-1; nmr-2	59	2
nmr-1; nmr-2	82	2
nmr-1; nmr-2	58	2
nmr-1; nmr-2	84	2
nmr-1; nmr-2	85	2
nmr-1; nmr-2	87	2
nmr-1; nmr-2	82	2
nmr-1; nmr-2	27	2
nmr-1; nmr-2	98	2
nmr-1; nmr-2	89	2
nmr-1; nmr-2	93	2
nmr-1; nmr-2	92	2
nmr-1; nmr-2	101	2
nmr-1; nmr-2	86	2
nmr-1; nmr-2	90	2
nmr-1; nmr-2	80	2
nmr-1; nmr-2	76	2
nmr-1; nmr-2	74	2
nmr-1; nmr-2	84	2
nmr-1; nmr-2	73	2
nmr-1; nmr-2	80	2
nmr-1; nmr-2	77	2
nmr-1; nmr-2	82	2
nmr-1; nmr-2	94	2
fmo-2 OE; nmr-1; nmr-2	56	2
fmo-2 OE; nmr-1; nmr-2	62	2
fmo-2 OE; nmr-1; nmr-2	56	2
fmo-2 OE; nmr-1; nmr-2	71	2
fmo-2 OE; nmr-1; nmr-2	74	2
fmo-2 OE; nmr-1; nmr-2	61	2
fmo-2 OE; nmr-1; nmr-2	49	2
fmo-2 OE; nmr-1; nmr-2	65	2
fmo-2 OE; nmr-1; nmr-2	89	2
fmo-2 OE; nmr-1; nmr-2	75	2
fmo-2 OE; nmr-1; nmr-2	91	2
fmo-2 OE; nmr-1; nmr-2	39	2
fmo-2 OE; nmr-1; nmr-2	58	2
fmo-2 OE; nmr-1; nmr-2	85	2
fmo-2 OE; nmr-1; nmr-2	94	2
fmo-2 OE; nmr-1; nmr-2	35	2
fmo-2 OE; nmr-1; nmr-2	68	2
fmo-2 OE; nmr-1; nmr-2	75	2
fmo-2 OE; nmr-1; nmr-2	74	2
fmo-2 OE; nmr-1; nmr-2	79	2
fmo-2 OE; nmr-1; nmr-2	35	2
fmo-2 OE; nmr-1; nmr-2	55	2
fmo-2 OE; nmr-1; nmr-2	87	2
fmo-2 OE; nmr-1; nmr-2	70	2
fmo-2 OE; nmr-1; nmr-2	103	2
Replicate 1, 1-way ANOVA genotype ~ squares entered
term	df	sumsq	meansq	statistic	p.value
genotype	3	4.68227	1.56076	45.746	2.2034e-18
Residuals	95	3.2412	0.0341179	NA	NA
Replicate 2, 1-way ANOVA genotype ~ squares entered
term	df	sumsq	meansq	statistic	p.value
genotype	3	3.89831	1.29944	46.3597	1.30692e-18
Residuals	96	2.69082	0.0280294	NA	NA
Replicate 3, 1-way ANOVA genotype ~ squares entered
term	df	sumsq	meansq	statistic	p.value
genotype	3	6.4937	2.16457	102.847	9.9889e-30
Residuals	95	1.99942	0.0210465	NA	NA
Replicate 1, 1-way ANOVA post-hoc Tukey HSD Test, unpaired, 2-tailed
term	contrast	null.value	estimate	conf.low	conf.high	adj.p.value
genotype	fmo-2 OE; nmr-1; nmr-2-fmo-2 OE	0	0.452007	0.313968	0.590045	4.64658e-10	****
genotype	nmr-1; nmr-2-fmo-2 OE	0	0.497724	0.361102	0.634347	4.63506e-10	****
genotype	WT-fmo-2 OE	0	0.536202	0.399579	0.672825	4.63492e-10	****
genotype	nmr-1; nmr-2-fmo-2 OE; nmr-1; nmr-2	0	0.0457178	-0.0923209	0.183757	0.822281	NS.
genotype	WT-fmo-2 OE; nmr-1; nmr-2	0	0.0841953	-0.0538434	0.222234	0.386344	NS.
genotype	WT-nmr-1; nmr-2	0	0.0384775	-0.0981454	0.1751	0.882141	NS.
Replicate 2, 1-way ANOVA post-hoc Tukey HSD Test, unpaired, 2-tailed
term	contrast	null.value	estimate	conf.low	conf.high	adj.p.value
genotype	fmo-2 OE; nmr-1; nmr-2-fmo-2 OE	0	0.304923	0.181113	0.428734	2.87781e-08
genotype	nmr-1; nmr-2-fmo-2 OE	0	0.419528	0.295718	0.543339	4.28412e-10
genotype	WT-fmo-2 OE	0	0.528755	0.404944	0.652565	4.28142e-10
genotype	nmr-1; nmr-2-fmo-2 OE; nmr-1; nmr-2	0	0.114605	-0.0092059	0.238416	0.0800564
genotype	WT-fmo-2 OE; nmr-1; nmr-2	0	0.223831	0.10002	0.347642	4.57605e-05
genotype	WT-nmr-1; nmr-2	0	0.109226	-0.0145845	0.233037	0.103657
Replicate 3, 1-way ANOVA post-hoc Tukey HSD Test, unpaired, 2-tailed
term	contrast	null.value	estimate	conf.low	conf.high	adj.p.value
genotype	fmo-2 OE; nmr-1; nmr-2-fmo-2 OE	0	0.589988	0.482682	0.697293	4.6346e-10
genotype	nmr-1; nmr-2-fmo-2 OE	0	0.545804	0.437387	0.654222	4.6346e-10
genotype	WT-fmo-2 OE	0	0.621432	0.514126	0.728737	4.6346e-10
genotype	nmr-1; nmr-2-fmo-2 OE; nmr-1; nmr-2	0	-0.0441836	-0.152601	0.064234	0.711122
genotype	WT-fmo-2 OE; nmr-1; nmr-2	0	0.0314439	-0.0758616	0.138749	0.869406
genotype	WT-nmr-1; nmr-2	0	0.0756275	-0.03279	0.184045	0.268477
