# Supplementary material for: Metabolic regulation of behavior by the intestinal enzyme FMO-2
Source: Sci Adv. 2025 Oct 24;11(43):eadx3018. doi: 10.1126/sciadv.adx3018 (PMC12551704; doi:10.1126/sciadv.adx3018)
Supplement: Supplementary file 2 — Data S1 to S13 [file sciadv.adx3018_data_s1_to_s13.zip › Supplemental Data Files/Data S6.xlsx]

## Sheet: F6A-D
all raw data, three replicates
genotype	compound	n_treatment	n_control	n	chemotaxis_index	replicate
WT	diacetyl	71	19	90	0.577778	1
WT	diacetyl	69	7	76	0.815789	1
WT	diacetyl	111	23	134	0.656716	1
WT	1-octanol	12	52	64	-0.625	1
WT	1-octanol	34	74	108	-0.37037	1
WT	1-octanol	25	59	84	-0.404762	1
fmo-2 KO	diacetyl	83	23	106	0.566038	1
fmo-2 KO	diacetyl	99	17	116	0.706897	1
fmo-2 KO	diacetyl	99	100	199	-0.00502513	1
fmo-2 KO	1-octanol	56	51	107	0.046729	1
fmo-2 KO	1-octanol	58	63	121	-0.0413223	1
fmo-2 KO	1-octanol	34	28	62	0.0967742	1
fmo-2 OE	diacetyl	22	21	43	0.0232558	1
fmo-2 OE	diacetyl	56	22	78	0.435897	1
fmo-2 OE	diacetyl	43	13	56	0.535714	1
fmo-2 OE	1-octanol	28	30	58	-0.0344828	1
fmo-2 OE	1-octanol	31	25	56	0.107143	1
fmo-2 OE	1-octanol	18	17	35	0.0285714	1
haao-1	diacetyl	64	36	100	0.28	1
haao-1	diacetyl	41	18	59	0.389831	1
haao-1	diacetyl	89	48	137	0.29927	1
haao-1	1-octanol	52	43	95	0.0947368	1
haao-1	1-octanol	19	21	40	-0.05	1
haao-1	1-octanol	29	37	66	-0.121212	1
haao-1; fmo-2 OE	diacetyl	93	27	120	0.55	1
haao-1; fmo-2 OE	diacetyl	54	18	72	0.5	1
haao-1; fmo-2 OE	diacetyl	41	31	72	0.138889	1
haao-1; fmo-2 OE	1-octanol	15	21	36	-0.166667	1
haao-1; fmo-2 OE	1-octanol	21	41	62	-0.322581	1
haao-1; fmo-2 OE	1-octanol	31	35	66	-0.0606061	1
pah-1; tph-1	diacetyl	74	46	120	0.233333	1
pah-1; tph-1	diacetyl	76	23	99	0.535354	1
pah-1; tph-1	diacetyl	65	17	82	0.585366	1
pah-1; tph-1	1-octanol	51	79	130	-0.215385	1
pah-1; tph-1	1-octanol	85	82	167	0.0179641	1
pah-1; tph-1	1-octanol	42	75	117	-0.282051	1
pah-1; tph-1; fmo-2	diacetyl	58	36	94	0.234043	1
pah-1; tph-1; fmo-2	diacetyl	27	32	59	-0.0847458	1
pah-1; tph-1; fmo-2	diacetyl	58	22	80	0.45	1
pah-1; tph-1; fmo-2	1-octanol	25	21	46	0.0869565	1
pah-1; tph-1; fmo-2	1-octanol	18	40	58	-0.37931	1
pah-1; tph-1; fmo-2	1-octanol	12	19	31	-0.225806	1
WT	diacetyl	85	32	117	0.452991	3
WT	diacetyl	124	43	167	0.48503	3
WT	diacetyl	119	19	138	0.724638	3
WT	1-octanol	10	37	47	-0.574468	3
WT	1-octanol	48	67	115	-0.165217	3
WT	1-octanol	25	32	57	-0.122807	3
fmo-2 KO	diacetyl	20	21	41	-0.0243902	3
fmo-2 KO	diacetyl	23	33	56	-0.178571	3
fmo-2 KO	diacetyl	53	32	85	0.247059	3
fmo-2 KO	1-octanol	75	100	175	-0.142857	3
fmo-2 KO	1-octanol	69	63	132	0.0454545	3
fmo-2 KO	1-octanol	35	52	87	-0.195402	3
fmo-2 OE	diacetyl	38	18	56	0.357143	3
fmo-2 OE	diacetyl	31	35	66	-0.0606061	3
fmo-2 OE	diacetyl	59	55	114	0.0350877	3
fmo-2 OE	1-octanol	79	73	152	0.0394737	3
fmo-2 OE	1-octanol	57	59	116	-0.0172414	3
fmo-2 OE	1-octanol	53	46	99	0.0707071	3
haao-1	diacetyl	95	57	152	0.25	3
haao-1	diacetyl	71	14	85	0.670588	3
haao-1	diacetyl	61	12	73	0.671233	3
haao-1	1-octanol	33	25	58	0.137931	3
haao-1	1-octanol	37	54	91	-0.186813	3
haao-1	1-octanol	58	51	109	0.0642202	3
haao-1; fmo-2 OE	diacetyl	37	44	81	-0.0864198	3
haao-1; fmo-2 OE	diacetyl	55	32	87	0.264368	3
haao-1; fmo-2 OE	diacetyl	38	43	81	-0.0617284	3
haao-1; fmo-2 OE	1-octanol	61	64	125	-0.024	3
haao-1; fmo-2 OE	1-octanol	42	47	89	-0.0561798	3
haao-1; fmo-2 OE	1-octanol	50	51	101	-0.00990099	3
pah-1; tph-1	diacetyl	70	50	120	0.166667	3
pah-1; tph-1	diacetyl	92	57	149	0.234899	3
pah-1; tph-1	diacetyl	41	52	93	-0.11828	3
pah-1; tph-1	1-octanol	70	92	162	-0.135802	3
pah-1; tph-1	1-octanol	90	108	198	-0.0909091	3
pah-1; tph-1	1-octanol	36	36	72	0	3
pah-1; tph-1; fmo-2	diacetyl	33	17	50	0.32	3
pah-1; tph-1; fmo-2	diacetyl	40	19	59	0.355932	3
pah-1; tph-1; fmo-2	diacetyl	26	8	34	0.529412	3
pah-1; tph-1; fmo-2	1-octanol	20	34	54	-0.259259	3
pah-1; tph-1; fmo-2	1-octanol	8	27	35	-0.542857	3
pah-1; tph-1; fmo-2	1-octanol	28	44	72	-0.222222	3
WT	diacetyl	71	19	90	0.577778	2
WT	diacetyl	69	7	76	0.815789	2
WT	diacetyl	111	23	134	0.656716	2
WT	1-octanol	12	52	64	-0.625	2
WT	1-octanol	34	74	108	-0.37037	2
WT	1-octanol	25	59	84	-0.404762	2
fmo-2 KO	diacetyl	83	23	106	0.566038	2
fmo-2 KO	diacetyl	99	17	116	0.706897	2
fmo-2 KO	diacetyl	99	100	199	-0.00502513	2
fmo-2 KO	1-octanol	56	51	107	0.046729	2
fmo-2 KO	1-octanol	58	63	121	-0.0413223	2
fmo-2 KO	1-octanol	34	28	62	0.0967742	2
fmo-2 OE	diacetyl	22	21	43	0.0232558	2
fmo-2 OE	diacetyl	56	22	78	0.435897	2
fmo-2 OE	diacetyl	43	13	56	0.535714	2
fmo-2 OE	1-octanol	28	30	58	-0.0344828	2
fmo-2 OE	1-octanol	31	25	56	0.107143	2
fmo-2 OE	1-octanol	18	17	35	0.0285714	2
haao-1	diacetyl	64	36	100	0.28	2
haao-1	diacetyl	41	18	59	0.389831	2
haao-1	diacetyl	89	48	137	0.29927	2
haao-1	1-octanol	52	43	95	0.0947368	2
haao-1	1-octanol	19	21	40	-0.05	2
haao-1	1-octanol	29	37	66	-0.121212	2
haao-1; fmo-2 OE	diacetyl	93	27	120	0.55	2
haao-1; fmo-2 OE	diacetyl	54	18	72	0.5	2
haao-1; fmo-2 OE	diacetyl	41	31	72	0.138889	2
haao-1; fmo-2 OE	1-octanol	15	21	36	-0.166667	2
haao-1; fmo-2 OE	1-octanol	21	41	62	-0.322581	2
haao-1; fmo-2 OE	1-octanol	31	35	66	-0.0606061	2
pah-1; tph-1	diacetyl	74	46	120	0.233333	2
pah-1; tph-1	diacetyl	76	23	99	0.535354	2
pah-1; tph-1	diacetyl	65	17	82	0.585366	2
pah-1; tph-1	1-octanol	51	79	130	-0.215385	2
pah-1; tph-1	1-octanol	85	82	167	0.0179641	2
pah-1; tph-1	1-octanol	42	75	117	-0.282051	2
pah-1; tph-1; fmo-2	diacetyl	58	36	94	0.234043	2
pah-1; tph-1; fmo-2	diacetyl	27	32	59	-0.0847458	2
pah-1; tph-1; fmo-2	diacetyl	58	22	80	0.45	2
pah-1; tph-1; fmo-2	1-octanol	25	21	46	0.0869565	2
pah-1; tph-1; fmo-2	1-octanol	18	40	58	-0.37931	2
Diacetyl 1-way ANOVA, chemotaxis index ~ genotype
term	df	sumsq	meansq	statistic	p.value
Genotype	6	0.999661	0.16661	2.88218	0.0161299
Residuals	56	3.2372	0.0578071	NA	NA
1-octanol 1-way ANOVA, chemotaxis index ~ genotype
term	df	sumsq	meansq	statistic	p.value
Genotype	6	1.25541	0.209235	10.7687	6.8508e-08
Residuals	55	1.06864	0.0194299	NA	NA
Diacetyl, 1-way ANOVA post-hoc tukey HSD test
term	contrast	null.value	estimate	conf.low	conf.high	adj.p.value
Genotype	fmo-2 OE-fmo-2 KO	0	-0.0287284	-0.375324	0.317867	0.999976
Genotype	haao-1-fmo-2 KO	0	0.105567	-0.241028	0.452163	0.965785
Genotype	haao-1; fmo-2 OE-fmo-2 KO	0	-0.00954645	-0.356142	0.337049	1
Genotype	pah-1; tph-1-fmo-2 KO	0	0.0457196	-0.300876	0.392315	0.999636	NS.
Genotype	pah-1; tph-1; fmo-2-fmo-2 KO	0	-0.0195531	-0.366149	0.327042	0.999998
Genotype	WT-fmo-2 KO	0	0.353701	0.00710579	0.700297	0.0425834	*
Genotype	haao-1-fmo-2 OE	0	0.134296	-0.2123	0.480891	0.896927
Genotype	haao-1; fmo-2 OE-fmo-2 OE	0	0.019182	-0.327413	0.365777	0.999998	NS.
Genotype	pah-1; tph-1-fmo-2 OE	0	0.074448	-0.272147	0.421043	0.994369
Genotype	pah-1; tph-1; fmo-2-fmo-2 OE	0	0.00917533	-0.33742	0.355771	1
Genotype	WT-fmo-2 OE	0	0.38243	0.0358342	0.729025	0.0215765	*
Genotype	haao-1; fmo-2 OE-haao-1	0	-0.115114	-0.461709	0.231482	0.948281
Genotype	pah-1; tph-1-haao-1	0	-0.0598478	-0.406443	0.286748	0.998312
Genotype	pah-1; tph-1; fmo-2-haao-1	0	-0.125121	-0.471716	0.221475	0.924302
Genotype	WT-haao-1	0	0.248134	-0.0984616	0.594729	0.3177	NS.
Genotype	pah-1; tph-1-haao-1; fmo-2 OE	0	0.055266	-0.291329	0.401861	0.998923
Genotype	pah-1; tph-1; fmo-2-haao-1; fmo-2 OE	0	-0.0100067	-0.356602	0.336589	1
Genotype	WT-haao-1; fmo-2 OE	0	0.363248	0.0166522	0.709843	0.034154	*
Genotype	pah-1; tph-1; fmo-2-pah-1; tph-1	0	-0.0652727	-0.411868	0.281323	0.997261
Genotype	WT-pah-1; tph-1	0	0.307982	-0.0386138	0.654577	0.112829	NS.
Genotype	WT-pah-1; tph-1; fmo-2	0	0.373254	0.0266589	0.71985	0.0269474	*
1-octanol, 1-way ANOVA post-hoc tukey HSD test
term	contrast	null.value	estimate	conf.low	conf.high	adj.p.value
Genotype	fmo-2 OE-fmo-2 KO	0	0.0426495	-0.158425	0.243724	0.994715
Genotype	haao-1-fmo-2 KO	0	-0.00546326	-0.206537	0.195611	1
Genotype	haao-1; fmo-2 OE-fmo-2 KO	0	-0.122372	-0.323446	0.0787024	0.51327
Genotype	pah-1; tph-1-fmo-2 KO	0	-0.121912	-0.322986	0.0791616	0.517788	NS.
Genotype	pah-1; tph-1; fmo-2-fmo-2 KO	0	-0.21953	-0.426792	-0.0122672	0.0312163	*
Genotype	WT-fmo-2 KO	0	-0.397146	-0.59822	-0.196072	2.77503e-06	****
Genotype	haao-1-fmo-2 OE	0	-0.0481128	-0.249187	0.152961	0.989925	NS.
Genotype	haao-1; fmo-2 OE-fmo-2 OE	0	-0.165021	-0.366095	0.0360529	0.175385	NS.
Genotype	pah-1; tph-1-fmo-2 OE	0	-0.164562	-0.365636	0.0365121	0.177877
Genotype	pah-1; tph-1; fmo-2-fmo-2 OE	0	-0.262179	-0.469441	-0.0549167	0.00509317
Genotype	WT-fmo-2 OE	0	-0.439795	-0.64087	-0.238721	2.46541e-07	****
Genotype	haao-1; fmo-2 OE-haao-1	0	-0.116908	-0.317982	0.0841657	0.567354	NS.
Genotype	pah-1; tph-1-haao-1	0	-0.116449	-0.317523	0.0846248	0.571917
Genotype	pah-1; tph-1; fmo-2-haao-1	0	-0.214066	-0.421329	-0.00680395	0.0386237	*
Genotype	WT-haao-1	0	-0.391683	-0.592757	-0.190609	3.77328e-06	****
Genotype	pah-1; tph-1-haao-1; fmo-2 OE	0	0.000459145	-0.200615	0.201533	1
Genotype	pah-1; tph-1; fmo-2-haao-1; fmo-2 OE	0	-0.097158	-0.30442	0.110104	0.780862
Genotype	WT-haao-1; fmo-2 OE	0	-0.274774	-0.475848	-0.0737004	0.0019165	**
Genotype	pah-1; tph-1; fmo-2-pah-1; tph-1	0	-0.0976171	-0.304879	0.109645	0.777117	NS.
Genotype	WT-pah-1; tph-1	0	-0.275234	-0.476308	-0.0741595	0.00187387	**
Genotype	WT-pah-1; tph-1; fmo-2	0	-0.177616	-0.384879	0.0296459	0.139233	NS.

## Sheet: F6E
all raw data, three replicates
genotype	replicate	total_eggs
fmo-2 KO	1 (representative)	199
fmo-2 KO	1 (representative)	134
fmo-2 KO	1 (representative)	158
fmo-2 KO	1 (representative)	155
WT	1 (representative)	318
WT	1 (representative)	323
WT	1 (representative)	338
WT	1 (representative)	362
WT	1 (representative)	304
tph-1; pah-1	1 (representative)	275
tph-1; pah-1	1 (representative)	262
tph-1; pah-1	1 (representative)	277
tph-1; pah-1	1 (representative)	240
tph-1; pah-1	1 (representative)	287
tph-1; pah-1	1 (representative)	191
tph-1; pah-1; fmo-2	1 (representative)	207
tph-1; pah-1; fmo-2	1 (representative)	272
tph-1; pah-1; fmo-2	1 (representative)	267
tph-1; pah-1; fmo-2	1 (representative)	302
tph-1; pah-1; fmo-2	1 (representative)	222
tph-1; pah-1; fmo-2	1 (representative)	255
tph-1; pah-1; fmo-2	1 (representative)	230
tph-1; pah-1; fmo-2	1 (representative)	242
tph-1; pah-1; fmo-2	1 (representative)	277
fmo-2 KO	2	98
fmo-2 KO	2	72
fmo-2 KO	2	42
WT	2	312
WT	2	368
WT	2	264
WT	2	329
WT	2	330
tph-1; pah-1	2	248
tph-1; pah-1	2	255
tph-1; pah-1	2	245
tph-1; pah-1	2	174
tph-1; pah-1	2	238
tph-1; pah-1	2	256
tph-1; pah-1; fmo-2	2	300
tph-1; pah-1; fmo-2	2	233
tph-1; pah-1; fmo-2	2	287
tph-1; pah-1; fmo-2	2	286
tph-1; pah-1; fmo-2	2	283
tph-1; pah-1; fmo-2	2	254
tph-1; pah-1; fmo-2	2	236
WT	3	194
WT	3	259
WT	3	296
WT	3	255
fmo-2 KO	3	58
fmo-2 KO	3	59
fmo-2 KO	3	131
tph-1; pah-1	3	204
tph-1; pah-1	3	246
tph-1; pah-1	3	235
tph-1; pah-1	3	127
tph-1; pah-1; fmo-2	3	122
tph-1; pah-1; fmo-2	3	284
tph-1; pah-1; fmo-2	3	265
tph-1; pah-1; fmo-2	3	209
tph-1; pah-1; fmo-2	3	255
tph-1; pah-1; fmo-2	3	164
tph-1; pah-1; fmo-2	3	221
Replicate 1 1-way ANOVA, brood size ~ genotype
term	df	sumsq	meansq	statistic	p.value
genotype	6	89410.7	14901.8	14.7459	1.5545e-07
Residuals	28	28296	1010.57	NA	NA
Replicate 2 1-way ANOVA, brood size ~ genotype
term	df	sumsq	meansq	statistic	p.value
genotype	6	210767	35127.9	16.8843	7.418e-08
Residuals	26	54093.1	2080.5	NA	NA
Replicate 3 1-way ANOVA, brood size ~ genotype
term	df	sumsq	meansq	statistic	p.value
genotype	6	65978.7	10996.4	3.16775	0.018855
Residuals	25	86784.3	3471.37	NA	NA
Replicate 1, 1-way ANOVA post-hoc tukey HSD test
term	contrast	null.value	estimate	conf.low	conf.high	adj.p.value
genotype	tph-1; pah-1-fmo-2 KO	0	93.8333	28.7411	158.926	0.00154428	**
genotype	tph-1; pah-1; fmo-2-fmo-2 KO	0	91.1667	30.5691	151.764	0.000911423	***
genotype	WT-fmo-2 KO	0	167.5	99.8542	235.146	2.9214e-07	****
genotype	tph-1; pah-1; fmo-2-tph-1; pah-1	0	-2.66667	-55.8142	50.4809	0.999998	NS.
genotype	WT-tph-1; pah-1	0	73.6667	12.6048	134.729	0.0105217	*
genotype	WT-tph-1; pah-1; fmo-2	0	76.3333	20.0873	132.579	0.00311075	**
Replicate 2, 1-way ANOVA post-hoc tukey HSD test
term	contrast	null.value	estimate	conf.low	conf.high	adj.p.value
genotype	tph-1; pah-1-fmo-2 KO	0	165.333	62.4434	268.223	0.000429618
genotype	tph-1; pah-1; fmo-2-fmo-2 KO	0	197.762	97.3516	298.172	2.24163e-05
genotype	WT-fmo-2 KO	0	249.933	143.669	356.198	1.11626e-06
genotype	tph-1; pah-1; fmo-2-tph-1; pah-1	0	32.4286	-48.5248	113.382	0.855688
genotype	WT-tph-1; pah-1	0	84.6	-3.50964	172.71	0.0658977
genotype	WT-tph-1; pah-1; fmo-2	0	52.1714	-33.0295	137.372	0.465759
Replicate 3, 1-way ANOVA post-hoc tukey HSD test
term	contrast	null.value	estimate	conf.low	conf.high	adj.p.value
genotype	tph-1; pah-1-fmo-2 KO	0	120.333	-23.6746	264.341	0.146719
genotype	tph-1; pah-1; fmo-2-fmo-2 KO	0	134.476	4.36387	264.589	0.0394709
genotype	WT-fmo-2 KO	0	168.333	24.3254	312.341	0.0145704
genotype	tph-1; pah-1; fmo-2-tph-1; pah-1	0	14.1429	-104.038	132.323	0.9997
genotype	WT-tph-1; pah-1	0	48	-85.3255	181.325	0.905117
genotype	WT-tph-1; pah-1; fmo-2	0	33.8571	-84.3232	152.038	0.966291

## Sheet: F6F
all raw data, three replicates
worm.number	genotype	days.from.egg	eggs.hatched	replicate
21	fmo-2 KO	4	71	1 (representative)
22	fmo-2 KO	4	38	1 (representative)
23	fmo-2 KO	4	22	1 (representative)
24	fmo-2 KO	4	67	1 (representative)
25	fmo-2 KO	4	68	1 (representative)
26	fmo-2 KO	4	76	1 (representative)
27	fmo-2 KO	4	48	1 (representative)
28	fmo-2 KO	4	58	1 (representative)
29	fmo-2 KO	4	61	1 (representative)
30	fmo-2 KO	4	48	1 (representative)
41	WT	4	81	1 (representative)
42	WT	4	20	1 (representative)
43	WT	4	95	1 (representative)
44	WT	4	107	1 (representative)
45	WT	4	110	1 (representative)
46	WT	4	113	1 (representative)
47	WT	4	115	1 (representative)
48	WT	4	127	1 (representative)
49	WT	4	81	1 (representative)
50	WT	4	71	1 (representative)
51	tph-1; pah-1	4	91	1 (representative)
52	tph-1; pah-1	4	72	1 (representative)
53	tph-1; pah-1	4	91	1 (representative)
54	tph-1; pah-1	4	92	1 (representative)
55	tph-1; pah-1	4	66	1 (representative)
56	tph-1; pah-1	4	101	1 (representative)
57	tph-1; pah-1	4	74	1 (representative)
58	tph-1; pah-1	4	117	1 (representative)
59	tph-1; pah-1	4	38	1 (representative)
60	tph-1; pah-1	4	72	1 (representative)
61	tph-1; pah-1; fmo-2	4	86	1 (representative)
62	tph-1; pah-1; fmo-2	4	114	1 (representative)
63	tph-1; pah-1; fmo-2	4	110	1 (representative)
65	tph-1; pah-1; fmo-2	4	115	1 (representative)
66	tph-1; pah-1; fmo-2	4	108	1 (representative)
67	tph-1; pah-1; fmo-2	4	95	1 (representative)
68	tph-1; pah-1; fmo-2	4	66	1 (representative)
69	tph-1; pah-1; fmo-2	4	110	1 (representative)
70	tph-1; pah-1; fmo-2	4	112	1 (representative)
71	tph-1; pah-1; fmo-2	4	77	1 (representative)
72	tph-1; pah-1; fmo-2	4	75	1 (representative)
73	tph-1; pah-1; fmo-2	4	117	1 (representative)
74	tph-1; pah-1; fmo-2	4	102	1 (representative)
75	tph-1; pah-1; fmo-2	4	105	1 (representative)
21	fmo-2 KO	5	79	1 (representative)
22	fmo-2 KO	5	51	1 (representative)
23	fmo-2 KO	5	19	1 (representative)
24	fmo-2 KO	5	65	1 (representative)
25	fmo-2 KO	5	48	1 (representative)
26	fmo-2 KO	5	46	1 (representative)
27	fmo-2 KO	5	57	1 (representative)
28	fmo-2 KO	5	48	1 (representative)
29	fmo-2 KO	5	9	1 (representative)
30	fmo-2 KO	5	6	1 (representative)
41	WT	5	135	1 (representative)
42	WT	5	131	1 (representative)
43	WT	5	132	1 (representative)
44	WT	5	125	1 (representative)
45	WT	5	113	1 (representative)
46	WT	5	127	1 (representative)
47	WT	5	96	1 (representative)
48	WT	5	132	1 (representative)
49	WT	5	135	1 (representative)
50	WT	5	146	1 (representative)
51	tph-1; pah-1	5	93	1 (representative)
52	tph-1; pah-1	5	112	1 (representative)
53	tph-1; pah-1	5	102	1 (representative)
54	tph-1; pah-1	5	86	1 (representative)
55	tph-1; pah-1	5	92	1 (representative)
56	tph-1; pah-1	5	30	1 (representative)
57	tph-1; pah-1	5	78	1 (representative)
58	tph-1; pah-1	5	100	1 (representative)
59	tph-1; pah-1	5	55	1 (representative)
60	tph-1; pah-1	5	82	1 (representative)
61	tph-1; pah-1; fmo-2	5	70	1 (representative)
62	tph-1; pah-1; fmo-2	5	91	1 (representative)
63	tph-1; pah-1; fmo-2	5	92	1 (representative)
65	tph-1; pah-1; fmo-2	5	113	1 (representative)
66	tph-1; pah-1; fmo-2	5	101	1 (representative)
67	tph-1; pah-1; fmo-2	5	37	1 (representative)
69	tph-1; pah-1; fmo-2	5	107	1 (representative)
70	tph-1; pah-1; fmo-2	5	81	1 (representative)
71	tph-1; pah-1; fmo-2	5	71	1 (representative)
72	tph-1; pah-1; fmo-2	5	107	1 (representative)
73	tph-1; pah-1; fmo-2	5	96	1 (representative)
74	tph-1; pah-1; fmo-2	5	71	1 (representative)
75	tph-1; pah-1; fmo-2	5	25	1 (representative)
21	fmo-2 KO	6	7	1 (representative)
22	fmo-2 KO	6	9	1 (representative)
23	fmo-2 KO	6	19	1 (representative)
24	fmo-2 KO	6	8	1 (representative)
25	fmo-2 KO	6	4	1 (representative)
26	fmo-2 KO	6	0	1 (representative)
27	fmo-2 KO	6	11	1 (representative)
28	fmo-2 KO	6	9	1 (representative)
30	fmo-2 KO	6	3	1 (representative)
41	WT	6	69	1 (representative)
42	WT	6	74	1 (representative)
43	WT	6	54	1 (representative)
44	WT	6	21	1 (representative)
45	WT	6	43	1 (representative)
46	WT	6	31	1 (representative)
48	WT	6	70	1 (representative)
49	WT	6	62	1 (representative)
50	WT	6	23	1 (representative)
51	tph-1; pah-1	6	27	1 (representative)
52	tph-1; pah-1	6	25	1 (representative)
53	tph-1; pah-1	6	35	1 (representative)
54	tph-1; pah-1	6	13	1 (representative)
55	tph-1; pah-1	6	30	1 (representative)
56	tph-1; pah-1	6	44	1 (representative)
57	tph-1; pah-1	6	5	1 (representative)
58	tph-1; pah-1	6	7	1 (representative)
59	tph-1; pah-1	6	32	1 (representative)
60	tph-1; pah-1	6	50	1 (representative)
61	tph-1; pah-1; fmo-2	6	2	1 (representative)
62	tph-1; pah-1; fmo-2	6	9	1 (representative)
63	tph-1; pah-1; fmo-2	6	6	1 (representative)
65	tph-1; pah-1; fmo-2	6	8	1 (representative)
66	tph-1; pah-1; fmo-2	6	4	1 (representative)
67	tph-1; pah-1; fmo-2	6	9	1 (representative)
69	tph-1; pah-1; fmo-2	6	8	1 (representative)
70	tph-1; pah-1; fmo-2	6	0	1 (representative)
71	tph-1; pah-1; fmo-2	6	5	1 (representative)
72	tph-1; pah-1; fmo-2	6	10	1 (representative)
21	fmo-2 KO	7	0	1 (representative)
22	fmo-2 KO	7	0	1 (representative)
23	fmo-2 KO	7	1	1 (representative)
24	fmo-2 KO	7	0	1 (representative)
25	fmo-2 KO	7	0	1 (representative)
26	fmo-2 KO	7	0	1 (representative)
27	fmo-2 KO	7	1	1 (representative)
28	fmo-2 KO	7	0	1 (representative)
30	fmo-2 KO	7	0	1 (representative)
41	WT	7	9	1 (representative)
42	WT	7	7	1 (representative)
43	WT	7	5	1 (representative)
44	WT	7	0	1 (representative)
45	WT	7	6	1 (representative)
46	WT	7	1	1 (representative)
48	WT	7	11	1 (representative)
49	WT	7	1	1 (representative)
50	WT	7	4	1 (representative)
51	tph-1; pah-1	7	9	1 (representative)
52	tph-1; pah-1	7	1	1 (representative)
53	tph-1; pah-1	7	2	1 (representative)
54	tph-1; pah-1	7	2	1 (representative)
55	tph-1; pah-1	7	3	1 (representative)
56	tph-1; pah-1	7	5	1 (representative)
57	tph-1; pah-1	7	7	1 (representative)
58	tph-1; pah-1	7	5	1 (representative)
59	tph-1; pah-1	7	16	1 (representative)
60	tph-1; pah-1	7	5	1 (representative)
61	tph-1; pah-1; fmo-2	7	0	1 (representative)
62	tph-1; pah-1; fmo-2	7	3	1 (representative)
63	tph-1; pah-1; fmo-2	7	1	1 (representative)
65	tph-1; pah-1; fmo-2	7	7	1 (representative)
66	tph-1; pah-1; fmo-2	7	2	1 (representative)
67	tph-1; pah-1; fmo-2	7	1	1 (representative)
69	tph-1; pah-1; fmo-2	7	0	1 (representative)
70	tph-1; pah-1; fmo-2	7	0	1 (representative)
71	tph-1; pah-1; fmo-2	7	0	1 (representative)
72	tph-1; pah-1; fmo-2	7	3	1 (representative)
21	fmo-2 KO	8	6	1 (representative)
22	fmo-2 KO	8	0	1 (representative)
23	fmo-2 KO	8	0	1 (representative)
24	fmo-2 KO	8	0	1 (representative)
25	fmo-2 KO	8	0	1 (representative)
26	fmo-2 KO	8	0	1 (representative)
27	fmo-2 KO	8	0	1 (representative)
28	fmo-2 KO	8	0	1 (representative)
30	fmo-2 KO	8	0	1 (representative)
41	WT	8	0	1 (representative)
42	WT	8	4	1 (representative)
43	WT	8	1	1 (representative)
44	WT	8	0	1 (representative)
45	WT	8	0	1 (representative)
46	WT	8	1	1 (representative)
47	WT	8	1	1 (representative)
48	WT	8	0	1 (representative)
49	WT	8	2	1 (representative)
50	WT	8	0	1 (representative)
51	tph-1; pah-1	8	0	1 (representative)
52	tph-1; pah-1	8	0	1 (representative)
53	tph-1; pah-1	8	1	1 (representative)
54	tph-1; pah-1	8	0	1 (representative)
55	tph-1; pah-1	8	0	1 (representative)
56	tph-1; pah-1	8	0	1 (representative)
57	tph-1; pah-1	8	1	1 (representative)
58	tph-1; pah-1	8	0	1 (representative)
59	tph-1; pah-1	8	0	1 (representative)
60	tph-1; pah-1	8	0	1 (representative)
61	tph-1; pah-1; fmo-2	8	0	1 (representative)
62	tph-1; pah-1; fmo-2	8	0	1 (representative)
63	tph-1; pah-1; fmo-2	8	0	1 (representative)
64	tph-1; pah-1; fmo-2	8	0	1 (representative)
65	tph-1; pah-1; fmo-2	8	2	1 (representative)
66	tph-1; pah-1; fmo-2	8	0	1 (representative)
67	tph-1; pah-1; fmo-2	8	0	1 (representative)
69	tph-1; pah-1; fmo-2	8	0	1 (representative)
70	tph-1; pah-1; fmo-2	8	0	1 (representative)
71	tph-1; pah-1; fmo-2	8	0	1 (representative)
72	tph-1; pah-1; fmo-2	8	2	1 (representative)
21	fmo-2 KO	3	36	1 (representative)
22	fmo-2 KO	3	36	1 (representative)
23	fmo-2 KO	3	10	1 (representative)
24	fmo-2 KO	3	31	1 (representative)
25	fmo-2 KO	3	38	1 (representative)
26	fmo-2 KO	3	35	1 (representative)
27	fmo-2 KO	3	38	1 (representative)
28	fmo-2 KO	3	60	1 (representative)
29	fmo-2 KO	3	41	1 (representative)
30	fmo-2 KO	3	37	1 (representative)
41	WT	3	24	1 (representative)
42	WT	3	14	1 (representative)
43	WT	3	36	1 (representative)
44	WT	3	58	1 (representative)
45	WT	3	50	1 (representative)
46	WT	3	65	1 (representative)
47	WT	3	42	1 (representative)
48	WT	3	47	1 (representative)
49	WT	3	81	1 (representative)
50	WT	3	60	1 (representative)
51	tph-1; pah-1	3	55	1 (representative)
52	tph-1; pah-1	3	52	1 (representative)
53	tph-1; pah-1	3	46	1 (representative)
54	tph-1; pah-1	3	46	1 (representative)
55	tph-1; pah-1	3	70	1 (representative)
56	tph-1; pah-1	3	60	1 (representative)
57	tph-1; pah-1	3	36	1 (representative)
58	tph-1; pah-1	3	58	1 (representative)
59	tph-1; pah-1	3	50	1 (representative)
60	tph-1; pah-1	3	27	1 (representative)
61	tph-1; pah-1; fmo-2	3	49	1 (representative)
62	tph-1; pah-1; fmo-2	3	55	1 (representative)
63	tph-1; pah-1; fmo-2	3	58	1 (representative)
65	tph-1; pah-1; fmo-2	3	57	1 (representative)
66	tph-1; pah-1; fmo-2	3	57	1 (representative)
67	tph-1; pah-1; fmo-2	3	80	1 (representative)
68	tph-1; pah-1; fmo-2	3	51	1 (representative)
69	tph-1; pah-1; fmo-2	3	30	1 (representative)
70	tph-1; pah-1; fmo-2	3	37	1 (representative)
71	tph-1; pah-1; fmo-2	3	89	1 (representative)
72	tph-1; pah-1; fmo-2	3	80	1 (representative)
73	tph-1; pah-1; fmo-2	3	45	1 (representative)
74	tph-1; pah-1; fmo-2	3	51	1 (representative)
75	tph-1; pah-1; fmo-2	3	51	1 (representative)
21	fmo-2 KO	2	0	1 (representative)
22	fmo-2 KO	2	0	1 (representative)
23	fmo-2 KO	2	0	1 (representative)
24	fmo-2 KO	2	0	1 (representative)
25	fmo-2 KO	2	0	1 (representative)
26	fmo-2 KO	2	0	1 (representative)
27	fmo-2 KO	2	0	1 (representative)
28	fmo-2 KO	2	0	1 (representative)
29	fmo-2 KO	2	0	1 (representative)
30	fmo-2 KO	2	0	1 (representative)
41	WT	2	0	1 (representative)
42	WT	2	0	1 (representative)
43	WT	2	0	1 (representative)
44	WT	2	0	1 (representative)
45	WT	2	0	1 (representative)
46	WT	2	0	1 (representative)
47	WT	2	0	1 (representative)
48	WT	2	0	1 (representative)
49	WT	2	0	1 (representative)
50	WT	2	0	1 (representative)
51	tph-1; pah-1	2	0	1 (representative)
52	tph-1; pah-1	2	0	1 (representative)
53	tph-1; pah-1	2	0	1 (representative)
54	tph-1; pah-1	2	0	1 (representative)
55	tph-1; pah-1	2	0	1 (representative)
56	tph-1; pah-1	2	0	1 (representative)
57	tph-1; pah-1	2	0	1 (representative)
58	tph-1; pah-1	2	0	1 (representative)
59	tph-1; pah-1	2	0	1 (representative)
60	tph-1; pah-1	2	0	1 (representative)
61	tph-1; pah-1; fmo-2	2	0	1 (representative)
62	tph-1; pah-1; fmo-2	2	0	1 (representative)
63	tph-1; pah-1; fmo-2	2	0	1 (representative)
64	tph-1; pah-1; fmo-2	2	0	1 (representative)
65	tph-1; pah-1; fmo-2	2	0	1 (representative)
66	tph-1; pah-1; fmo-2	2	0	1 (representative)
67	tph-1; pah-1; fmo-2	2	0	1 (representative)
68	tph-1; pah-1; fmo-2	2	0	1 (representative)
69	tph-1; pah-1; fmo-2	2	0	1 (representative)
70	tph-1; pah-1; fmo-2	2	0	1 (representative)
71	tph-1; pah-1; fmo-2	2	0	1 (representative)
72	tph-1; pah-1; fmo-2	2	0	1 (representative)
73	tph-1; pah-1; fmo-2	2	0	1 (representative)
74	tph-1; pah-1; fmo-2	2	0	1 (representative)
75	tph-1; pah-1; fmo-2	2	0	1 (representative)
11	fmo-2 KO	4	61	2
12	fmo-2 KO	4	57	2
13	fmo-2 KO	4	29	2
14	fmo-2 KO	4	20	2
15	fmo-2 KO	4	44	2
16	fmo-2 KO	4	41	2
17	fmo-2 KO	4	24	2
18	fmo-2 KO	4	52	2
19	fmo-2 KO	4	61	2
20	fmo-2 KO	4	34	2
41	WT	4	88	2
42	WT	4	127	2
43	WT	4	119	2
44	WT	4	112	2
45	WT	4	46	2
46	WT	4	80	2
47	WT	4	130	2
48	WT	4	127	2
49	WT	4	133	2
50	WT	4	120	2
51	tph-1; pah-1	4	96	2
52	tph-1; pah-1	4	88	2
53	tph-1; pah-1	4	98	2
54	tph-1; pah-1	4	101	2
56	tph-1; pah-1	4	79	2
57	tph-1; pah-1	4	92	2
58	tph-1; pah-1	4	79	2
59	tph-1; pah-1	4	106	2
60	tph-1; pah-1	4	49	2
61	tph-1; pah-1; fmo-2	4	97	2
62	tph-1; pah-1; fmo-2	4	99	2
63	tph-1; pah-1; fmo-2	4	105	2
64	tph-1; pah-1; fmo-2	4	108	2
65	tph-1; pah-1; fmo-2	4	80	2
66	tph-1; pah-1; fmo-2	4	74	2
67	tph-1; pah-1; fmo-2	4	97	2
68	tph-1; pah-1; fmo-2	4	137	2
69	tph-1; pah-1; fmo-2	4	97	2
70	tph-1; pah-1; fmo-2	4	98	2
13	fmo-2 KO	8	2	2
15	fmo-2 KO	8	0	2
16	fmo-2 KO	8	2	2
17	fmo-2 KO	8	0	2
19	fmo-2 KO	8	1	2
20	fmo-2 KO	8	2	2
41	WT	8	0	2
42	WT	8	0	2
43	WT	8	2	2
44	WT	8	0	2
46	WT	8	0	2
47	WT	8	1	2
48	WT	8	1	2
49	WT	8	3	2
50	WT	8	5	2
51	tph-1; pah-1	8	8	2
52	tph-1; pah-1	8	1	2
53	tph-1; pah-1	8	2	2
55	tph-1; pah-1	8	4	2
56	tph-1; pah-1	8	3	2
58	tph-1; pah-1	8	4	2
59	tph-1; pah-1	8	0	2
60	tph-1; pah-1	8	2	2
61	tph-1; pah-1; fmo-2	8	0	2
62	tph-1; pah-1; fmo-2	8	2	2
63	tph-1; pah-1; fmo-2	8	0	2
64	tph-1; pah-1; fmo-2	8	0	2
65	tph-1; pah-1; fmo-2	8	3	2
66	tph-1; pah-1; fmo-2	8	2	2
67	tph-1; pah-1; fmo-2	8	4	2
68	tph-1; pah-1; fmo-2	8	1	2
69	tph-1; pah-1; fmo-2	8	0	2
70	tph-1; pah-1; fmo-2	8	0	2
11	fmo-2 KO	5	7	2
12	fmo-2 KO	5	9	2
13	fmo-2 KO	5	31	2
14	fmo-2 KO	5	15	2
15	fmo-2 KO	5	10	2
16	fmo-2 KO	5	18	2
17	fmo-2 KO	5	5	2
18	fmo-2 KO	5	10	2
19	fmo-2 KO	5	24	2
20	fmo-2 KO	5	3	2
57	tph-1; pah-1	5	32	2
41	WT	5	124	2
42	WT	5	98	2
43	WT	5	134	2
44	WT	5	104	2
45	WT	5	27	2
46	WT	5	123	2
47	WT	5	117	2
48	WT	5	92	2
49	WT	5	113	2
50	WT	5	125	2
51	tph-1; pah-1	5	64	2
52	tph-1; pah-1	5	92	2
53	tph-1; pah-1	5	67	2
54	tph-1; pah-1	5	85	2
55	tph-1; pah-1	5	94	2
56	tph-1; pah-1	5	46	2
58	tph-1; pah-1	5	82	2
59	tph-1; pah-1	5	82	2
60	tph-1; pah-1	5	76	2
61	tph-1; pah-1; fmo-2	5	123	2
62	tph-1; pah-1; fmo-2	5	83	2
63	tph-1; pah-1; fmo-2	5	115	2
64	tph-1; pah-1; fmo-2	5	62	2
65	tph-1; pah-1; fmo-2	5	125	2
66	tph-1; pah-1; fmo-2	5	121	2
67	tph-1; pah-1; fmo-2	5	88	2
68	tph-1; pah-1; fmo-2	5	24	2
69	tph-1; pah-1; fmo-2	5	84	2
70	tph-1; pah-1; fmo-2	5	72	2
11	fmo-2 KO	7	0	2
13	fmo-2 KO	7	3	2
15	fmo-2 KO	7	0	2
16	fmo-2 KO	7	0	2
17	fmo-2 KO	7	0	2
19	fmo-2 KO	7	0	2
20	fmo-2 KO	7	0	2
41	WT	7	8	2
42	WT	7	1	2
43	WT	7	3	2
44	WT	7	1	2
46	WT	7	2	2
47	WT	7	0	2
48	WT	7	0	2
49	WT	7	0	2
50	WT	7	3	2
51	tph-1; pah-1	7	8	2
52	tph-1; pah-1	7	2	2
53	tph-1; pah-1	7	2	2
55	tph-1; pah-1	7	8	2
56	tph-1; pah-1	7	5	2
58	tph-1; pah-1	7	3	2
59	tph-1; pah-1	7	0	2
60	tph-1; pah-1	7	2	2
61	tph-1; pah-1; fmo-2	7	4	2
62	tph-1; pah-1; fmo-2	7	1	2
63	tph-1; pah-1; fmo-2	7	0	2
64	tph-1; pah-1; fmo-2	7	0	2
65	tph-1; pah-1; fmo-2	7	9	2
66	tph-1; pah-1; fmo-2	7	2	2
67	tph-1; pah-1; fmo-2	7	6	2
68	tph-1; pah-1; fmo-2	7	3	2
69	tph-1; pah-1; fmo-2	7	0	2
70	tph-1; pah-1; fmo-2	7	3	2
11	fmo-2 KO	6	1	2
13	fmo-2 KO	6	18	2
14	fmo-2 KO	6	2	2
15	fmo-2 KO	6	0	2
16	fmo-2 KO	6	0	2
17	fmo-2 KO	6	1	2
18	fmo-2 KO	6	0	2
19	fmo-2 KO	6	0	2
20	fmo-2 KO	6	0	2
41	WT	6	47	2
42	WT	6	45	2
43	WT	6	80	2
44	WT	6	10	2
45	WT	6	5	2
46	WT	6	29	2
47	WT	6	20	2
48	WT	6	16	2
49	WT	6	25	2
50	WT	6	19	2
51	tph-1; pah-1	6	27	2
52	tph-1; pah-1	6	24	2
53	tph-1; pah-1	6	15	2
54	tph-1; pah-1	6	9	2
55	tph-1; pah-1	6	36	2
60	tph-1; pah-1	6	19	2
58	tph-1; pah-1	6	36	2
59	tph-1; pah-1	6	9	2
56	tph-1; pah-1	6	21	2
61	tph-1; pah-1; fmo-2	6	31	2
62	tph-1; pah-1; fmo-2	6	8	2
63	tph-1; pah-1; fmo-2	6	17	2
64	tph-1; pah-1; fmo-2	6	16	2
65	tph-1; pah-1; fmo-2	6	31	2
66	tph-1; pah-1; fmo-2	6	23	2
67	tph-1; pah-1; fmo-2	6	44	2
68	tph-1; pah-1; fmo-2	6	8	2
69	tph-1; pah-1; fmo-2	6	12	2
70	tph-1; pah-1; fmo-2	6	18	2
11	fmo-2 KO	3	30	2
12	fmo-2 KO	3	29	2
13	fmo-2 KO	3	15	2
14	fmo-2 KO	3	10	2
15	fmo-2 KO	3	18	2
16	fmo-2 KO	3	17	2
17	fmo-2 KO	3	12	2
18	fmo-2 KO	3	21	2
19	fmo-2 KO	3	26	2
20	fmo-2 KO	3	15	2
41	WT	3	45	2
42	WT	3	50	2
43	WT	3	30	2
44	WT	3	28	2
45	WT	3	29	2
46	WT	3	30	2
47	WT	3	68	2
48	WT	3	64	2
49	WT	3	55	2
50	WT	3	58	2
51	tph-1; pah-1	3	45	2
52	tph-1; pah-1	3	48	2
53	tph-1; pah-1	3	61	2
54	tph-1; pah-1	3	41	2
57	tph-1; pah-1	3	24	2
60	tph-1; pah-1	3	45	2
58	tph-1; pah-1	3	34	2
59	tph-1; pah-1	3	59	2
56	tph-1; pah-1	3	20	2
61	tph-1; pah-1; fmo-2	3	45	2
62	tph-1; pah-1; fmo-2	3	40	2
63	tph-1; pah-1; fmo-2	3	50	2
64	tph-1; pah-1; fmo-2	3	47	2
65	tph-1; pah-1; fmo-2	3	38	2
66	tph-1; pah-1; fmo-2	3	39	2
67	tph-1; pah-1; fmo-2	3	44	2
68	tph-1; pah-1; fmo-2	3	67	2
69	tph-1; pah-1; fmo-2	3	61	2
70	tph-1; pah-1; fmo-2	3	45	2
11	fmo-2 KO	2	0	2
12	fmo-2 KO	2	0	2
13	fmo-2 KO	2	0	2
14	fmo-2 KO	2	0	2
15	fmo-2 KO	2	0	2
16	fmo-2 KO	2	0	2
17	fmo-2 KO	2	0	2
18	fmo-2 KO	2	0	2
19	fmo-2 KO	2	0	2
20	fmo-2 KO	2	0	2
41	WT	2	0	2
42	WT	2	0	2
43	WT	2	0	2
44	WT	2	0	2
45	WT	2	0	2
46	WT	2	0	2
47	WT	2	0	2
48	WT	2	0	2
49	WT	2	0	2
50	WT	2	0	2
51	tph-1; pah-1	2	0	2
52	tph-1; pah-1	2	0	2
53	tph-1; pah-1	2	0	2
54	tph-1; pah-1	2	0	2
55	tph-1; pah-1	2	0	2
57	tph-1; pah-1	2	0	2
60	tph-1; pah-1	2	0	2
58	tph-1; pah-1	2	0	2
59	tph-1; pah-1	2	0	2
56	tph-1; pah-1	2	0	2
61	tph-1; pah-1; fmo-2	2	0	2
62	tph-1; pah-1; fmo-2	2	0	2
63	tph-1; pah-1; fmo-2	2	0	2
64	tph-1; pah-1; fmo-2	2	0	2
65	tph-1; pah-1; fmo-2	2	0	2
66	tph-1; pah-1; fmo-2	2	0	2
67	tph-1; pah-1; fmo-2	2	0	2
68	tph-1; pah-1; fmo-2	2	0	2
69	tph-1; pah-1; fmo-2	2	0	2
70	tph-1; pah-1; fmo-2	2	0	2
1	WT	4	71	3
1	WT	5	100	3
1	WT	6	1	3
1	WT	7	3	3
1	WT	8	2	3
1	WT	2	0	3
1	WT	3	48	3
2	WT	4	56	3
2	WT	5	102	3
2	WT	6	3	3
2	WT	7	0	3
2	WT	8	1	3
2	WT	2	0	3
2	WT	3	32	3
3	WT	4	81	3
3	WT	5	37	3
3	WT	6	5	3
3	WT	7	1	3
3	WT	8	1	3
3	WT	2	0	3
3	WT	3	40	3
4	WT	4	82	3
4	WT	5	63	3
4	WT	6	24	3
4	WT	2	0	3
4	WT	3	45	3
5	WT	4	65	3
5	WT	5	20	3
5	WT	6	6	3
5	WT	2	0	3
5	WT	3	25	3
6	WT	4	91	3
6	WT	5	132	3
6	WT	6	4	3
6	WT	7	1	3
6	WT	8	1	3
6	WT	2	0	3
6	WT	3	30	3
7	WT	4	78	3
7	WT	5	127	3
7	WT	6	35	3
7	WT	7	12	3
7	WT	8	3	3
7	WT	2	0	3
7	WT	3	41	3
8	WT	4	83	3
8	WT	5	92	3
8	WT	6	36	3
8	WT	7	5	3
8	WT	8	1	3
8	WT	2	1	3
8	WT	3	37	3
9	WT	4	62	3
9	WT	5	19	3
9	WT	6	3	3
9	WT	7	0	3
9	WT	8	1	3
9	WT	2	0	3
9	WT	3	49	3
10	WT	4	26	3
10	WT	5	15	3
10	WT	6	1	3
10	WT	7	1	3
10	WT	2	0	3
10	WT	3	75	3
11	fmo-2 KO	4	33	3
11	fmo-2 KO	5	22	3
11	fmo-2 KO	6	0	3
11	fmo-2 KO	7	0	3
11	fmo-2 KO	2	0	3
11	fmo-2 KO	3	12	3
12	fmo-2 KO	4	45	3
12	fmo-2 KO	5	16	3
12	fmo-2 KO	6	3	3
12	fmo-2 KO	7	0	3
12	fmo-2 KO	8	1	3
12	fmo-2 KO	2	0	3
12	fmo-2 KO	3	23	3
13	fmo-2 KO	4	29	3
13	fmo-2 KO	5	10	3
13	fmo-2 KO	6	3	3
13	fmo-2 KO	7	1	3
13	fmo-2 KO	8	1	3
13	fmo-2 KO	2	0	3
13	fmo-2 KO	3	14	3
14	fmo-2 KO	4	57	3
14	fmo-2 KO	5	49	3
14	fmo-2 KO	6	2	3
14	fmo-2 KO	7	0	3
14	fmo-2 KO	8	1	3
14	fmo-2 KO	2	15	3
14	fmo-2 KO	3	0	3
15	fmo-2 KO	4	24	3
15	fmo-2 KO	5	0	3
15	fmo-2 KO	6	19	3
15	fmo-2 KO	7	0	3
15	fmo-2 KO	8	0	3
15	fmo-2 KO	2	0	3
15	fmo-2 KO	3	16	3
16	fmo-2 KO	4	39	3
16	fmo-2 KO	2	0	3
16	fmo-2 KO	3	18	3
17	fmo-2 KO	4	57	3
17	fmo-2 KO	5	34	3
17	fmo-2 KO	6	14	3
17	fmo-2 KO	7	0	3
17	fmo-2 KO	8	1	3
17	fmo-2 KO	2	0	3
17	fmo-2 KO	3	25	3
18	fmo-2 KO	4	72	3
18	fmo-2 KO	5	28	3
18	fmo-2 KO	6	4	3
18	fmo-2 KO	7	0	3
18	fmo-2 KO	8	1	3
18	fmo-2 KO	2	31	3
18	fmo-2 KO	3	0	3
19	fmo-2 KO	4	32	3
19	fmo-2 KO	5	5	3
19	fmo-2 KO	6	2	3
19	fmo-2 KO	2	0	3
19	fmo-2 KO	3	15	3
20	fmo-2 KO	4	73	3
20	fmo-2 KO	5	26	3
20	fmo-2 KO	6	5	3
20	fmo-2 KO	7	0	3
20	fmo-2 KO	8	1	3
20	fmo-2 KO	2	0	3
20	fmo-2 KO	3	29	3
31	tph-1; pah-1	4	55	3
31	tph-1; pah-1	5	109	3
31	tph-1; pah-1	6	8	3
31	tph-1; pah-1	7	4	3
31	tph-1; pah-1	8	1	3
31	tph-1; pah-1	2	0	3
31	tph-1; pah-1	3	27	3
32	tph-1; pah-1	4	72	3
32	tph-1; pah-1	5	83	3
32	tph-1; pah-1	6	47	3
32	tph-1; pah-1	7	12	3
32	tph-1; pah-1	8	3	3
32	tph-1; pah-1	2	0	3
32	tph-1; pah-1	3	29	3
33	tph-1; pah-1	4	75	3
33	tph-1; pah-1	5	52	3
33	tph-1; pah-1	2	0	3
33	tph-1; pah-1	3	41	3
34	tph-1; pah-1	4	9	3
34	tph-1; pah-1	5	2	3
34	tph-1; pah-1	2	0	3
34	tph-1; pah-1	3	53	3
35	tph-1; pah-1	4	52	3
35	tph-1; pah-1	5	111	3
35	tph-1; pah-1	6	17	3
35	tph-1; pah-1	7	5	3
35	tph-1; pah-1	8	2	3
35	tph-1; pah-1	2	0	3
35	tph-1; pah-1	3	23	3
36	tph-1; pah-1	4	47	3
36	tph-1; pah-1	5	112	3
36	tph-1; pah-1	6	42	3
36	tph-1; pah-1	7	11	3
36	tph-1; pah-1	8	2	3
36	tph-1; pah-1	2	0	3
36	tph-1; pah-1	3	21	3
37	tph-1; pah-1	4	89	3
37	tph-1; pah-1	5	52	3
37	tph-1; pah-1	6	3	3
37	tph-1; pah-1	7	0	3
37	tph-1; pah-1	8	1	3
37	tph-1; pah-1	2	0	3
37	tph-1; pah-1	3	45	3
38	tph-1; pah-1	4	50	3
38	tph-1; pah-1	5	81	3
38	tph-1; pah-1	6	21	3
38	tph-1; pah-1	7	10	3
38	tph-1; pah-1	2	0	3
38	tph-1; pah-1	3	19	3
39	tph-1; pah-1	4	45	3
39	tph-1; pah-1	5	115	3
39	tph-1; pah-1	6	51	3
39	tph-1; pah-1	7	8	3
39	tph-1; pah-1	8	2	3
39	tph-1; pah-1	2	0	3
39	tph-1; pah-1	3	14	3
40	tph-1; pah-1	4	63	3
40	tph-1; pah-1	6	28	3
40	tph-1; pah-1	7	7	3
40	tph-1; pah-1	8	2	3
40	tph-1; pah-1	2	0	3
40	tph-1; pah-1	3	27	3
57	tph-1; pah-1	5	91	3
61	tph-1; pah-1; fmo-2	4	74	3
61	tph-1; pah-1; fmo-2	5	15	3
61	tph-1; pah-1; fmo-2	6	0	3
61	tph-1; pah-1; fmo-2	7	0	3
61	tph-1; pah-1; fmo-2	8	1	3
61	tph-1; pah-1; fmo-2	2	0	3
61	tph-1; pah-1; fmo-2	3	32	3
62	tph-1; pah-1; fmo-2	4	86	3
62	tph-1; pah-1; fmo-2	5	141	3
62	tph-1; pah-1; fmo-2	6	21	3
62	tph-1; pah-1; fmo-2	7	7	3
62	tph-1; pah-1; fmo-2	8	0	3
62	tph-1; pah-1; fmo-2	2	0	3
62	tph-1; pah-1; fmo-2	3	29	3
63	tph-1; pah-1; fmo-2	4	63	3
63	tph-1; pah-1; fmo-2	5	125	3
63	tph-1; pah-1; fmo-2	6	30	3
63	tph-1; pah-1; fmo-2	7	7	3
63	tph-1; pah-1; fmo-2	8	3	3
63	tph-1; pah-1; fmo-2	2	0	3
63	tph-1; pah-1; fmo-2	3	37	3
64	tph-1; pah-1; fmo-2	4	44	3
64	tph-1; pah-1; fmo-2	5	137	3
64	tph-1; pah-1; fmo-2	6	54	3
64	tph-1; pah-1; fmo-2	7	5	3
64	tph-1; pah-1; fmo-2	8	1	3
64	tph-1; pah-1; fmo-2	2	0	3
64	tph-1; pah-1; fmo-2	3	21	3
65	tph-1; pah-1; fmo-2	4	64	3
65	tph-1; pah-1; fmo-2	5	103	3
65	tph-1; pah-1; fmo-2	6	9	3
65	tph-1; pah-1; fmo-2	7	2	3
65	tph-1; pah-1; fmo-2	8	1	3
65	tph-1; pah-1; fmo-2	2	0	3
65	tph-1; pah-1; fmo-2	3	30	3
66	tph-1; pah-1; fmo-2	4	80	3
66	tph-1; pah-1; fmo-2	5	31	3
66	tph-1; pah-1; fmo-2	6	11	3
66	tph-1; pah-1; fmo-2	2	0	3
66	tph-1; pah-1; fmo-2	3	48	3
67	tph-1; pah-1; fmo-2	4	63	3
67	tph-1; pah-1; fmo-2	5	82	3
67	tph-1; pah-1; fmo-2	6	18	3
67	tph-1; pah-1; fmo-2	7	0	3
67	tph-1; pah-1; fmo-2	8	0	3
67	tph-1; pah-1; fmo-2	2	26	3
67	tph-1; pah-1; fmo-2	3	66	3
68	tph-1; pah-1; fmo-2	4	129	3
68	tph-1; pah-1; fmo-2	5	7	3
68	tph-1; pah-1; fmo-2	6	1	3
68	tph-1; pah-1; fmo-2	7	2	3
68	tph-1; pah-1; fmo-2	8	0	3
68	tph-1; pah-1; fmo-2	2	38	3
68	tph-1; pah-1; fmo-2	3	71	3
69	tph-1; pah-1; fmo-2	4	113	3
69	tph-1; pah-1; fmo-2	5	16	3
69	tph-1; pah-1; fmo-2	6	5	3
69	tph-1; pah-1; fmo-2	7	1	3
69	tph-1; pah-1; fmo-2	8	0	3
69	tph-1; pah-1; fmo-2	2	0	3
69	tph-1; pah-1; fmo-2	3	29	3
70	tph-1; pah-1; fmo-2	4	73	3
70	tph-1; pah-1; fmo-2	5	90	3
70	tph-1; pah-1; fmo-2	6	11	3
70	tph-1; pah-1; fmo-2	7	1	3
70	tph-1; pah-1; fmo-2	8	1	3
70	tph-1; pah-1; fmo-2	2	0	3
70	tph-1; pah-1; fmo-2	3	45	3
Replicate 1 2-way ANOVA, eggs hatched ~ genotype*days from egg
term	df	sumsq	meansq	statistic	p.value
genotype	3	22602.5	7534.17	35.5976	2.36627e-19
days.from.egg	6	361387	60231.2	284.581	3.67263e-112
genotype:days.from.egg	18	38772.6	2154.03	10.1774	1.58328e-21
Residuals	264	55875.2	211.648	NA	NA
Replicate 2 2-way ANOVA, eggs hatched ~ genotype*days from egg
term	df	sumsq	meansq	statistic	p.value
genotype	3	33772.9	11257.6	54.615	8.02128e-27
days.from.egg	6	281427	46904.5	227.551	6.60563e-95
genotype:days.from.egg	18	42250	2347.22	11.3873	2.90843e-23
Residuals	235	48439.8	206.127	NA	NA
Replicate 3 2-way ANOVA, eggs hatched ~ genotype*days from egg
term	df	sumsq	meansq	statistic	p.value
genotype	3	13666.9	4555.62	11.6886	3.69679e-07
days.from.egg	6	169492	28248.6	72.4792	2.31495e-50
genotype:days.from.egg	18	20727.1	1151.5	2.95449	9.04617e-05
Residuals	231	90031.7	389.748	NA	NA
Replicate 1, 2-way ANOVA post-hoc tukey HSD test
term	contrast	null.value	estimate	conf.low	conf.high	adj.p.value
genotype	tph-1; pah-1-fmo-2 KO	0	14.0028	7.57411	20.4314	2.72845e-07	****
genotype	tph-1; pah-1; fmo-2-fmo-2 KO	0	16.9612	10.8474	23.075	4.45343e-11	****
genotype	WT-fmo-2 KO	0	25.3343	18.8596	31.809	1.14131e-13	****
genotype	tph-1; pah-1; fmo-2-tph-1; pah-1	0	2.95846	-3.08086	8.99778	0.58507	NS.
genotype	WT-tph-1; pah-1	0	11.3315	4.92705	17.736	4.33466e-05	****
genotype	WT-tph-1; pah-1; fmo-2	0	8.37306	2.28472	14.4614	0.00250651	**
days.from.egg	2024-03-02	0	48.4447	39.2802	57.6091	7.57172e-14
days.from.egg	2024-04-02	0	83.7629	74.5984	92.9273	7.57172e-14
days.from.egg	2024-05-02	0	83.6542	74.4361	92.8724	7.57172e-14
days.from.egg	2024-06-02	0	22.5098	12.9866	32.0331	3.86016e-10
days.from.egg	2024-07-02	0	3.35193	-6.1713	12.8752	0.942749
days.from.egg	2024-08-02	0	0.421709	-8.97155	9.81497	1
days.from.egg	2024-04-03	0	35.3182	26.1024	44.534	9.57012e-14
days.from.egg	2024-05-03	0	35.2095	25.9403	44.4787	1.00475e-13
days.from.egg	2024-06-03	0	-25.9349	-35.5075	-16.3622	7.42406e-13
days.from.egg	2024-07-03	0	-45.0928	-54.6654	-35.5201	7.57172e-14
days.from.egg	2024-08-03	0	-48.023	-57.4663	-38.5796	7.57172e-14
days.from.egg	2024-05-04	0	-0.108633	-9.37783	9.16057	1
days.from.egg	2024-06-04	0	-61.253	-70.8257	-51.6804	7.57172e-14
days.from.egg	2024-07-04	0	-80.4109	-89.9836	-70.8383	7.57172e-14
days.from.egg	2024-08-04	0	-83.3412	-92.7845	-73.8978	7.57172e-14
days.from.egg	2024-06-05	0	-61.1444	-70.7685	-51.5203	7.57172e-14
days.from.egg	2024-07-05	0	-80.3023	-89.9264	-70.6782	7.57172e-14
days.from.egg	2024-08-05	0	-83.2325	-92.728	-73.737	7.57172e-14
days.from.egg	2024-07-06	0	-19.1579	-29.0746	-9.24121	5.40548e-07
days.from.egg	2024-08-06	0	-22.0881	-31.8801	-12.2962	2.59236e-09
days.from.egg	2024-08-07	0	-2.93022	-12.7222	6.86172	0.973967
genotype:days.from.egg	tph-1; pah-1:2-fmo-2 KO:2	0	-4.07341e-13	-24.4368	24.4368	1
genotype:days.from.egg	tph-1; pah-1; fmo-2:2-fmo-2 KO:2	0	-3.74811e-13	-22.3077	22.3077	1
genotype:days.from.egg	WT:2-fmo-2 KO:2	0	-2.18492e-13	-24.4368	24.4368	1
genotype:days.from.egg	fmo-2 KO:3-fmo-2 KO:2	0	36.2	11.7632	60.6368	2.34082e-05
genotype:days.from.egg	tph-1; pah-1:3-fmo-2 KO:2	0	50	25.5632	74.4368	1.1401e-10
genotype:days.from.egg	tph-1; pah-1; fmo-2:3-fmo-2 KO:2	0	56.4286	33.8045	79.0527	3.40838e-13
genotype:days.from.egg	WT:3-fmo-2 KO:2	0	47.7	23.2632	72.1368	1.05058e-09
genotype:days.from.egg	fmo-2 KO:4-fmo-2 KO:2	0	55.7	31.2632	80.1368	6.98441e-13
genotype:days.from.egg	tph-1; pah-1:4-fmo-2 KO:2	0	81.4	56.9632	105.837	7.69385e-14
genotype:days.from.egg	tph-1; pah-1; fmo-2:4-fmo-2 KO:2	0	99.4286	76.8045	122.053	7.57172e-14
genotype:days.from.egg	WT:4-fmo-2 KO:2	0	92	67.5632	116.437	7.57172e-14
genotype:days.from.egg	fmo-2 KO:5-fmo-2 KO:2	0	42.8	18.3632	67.2368	9.51593e-08
genotype:days.from.egg	tph-1; pah-1:5-fmo-2 KO:2	0	83	58.5632	107.437	7.61613e-14
genotype:days.from.egg	tph-1; pah-1; fmo-2:5-fmo-2 KO:2	0	81.6923	58.7085	104.676	7.57172e-14
genotype:days.from.egg	WT:5-fmo-2 KO:2	0	127.2	102.763	151.637	7.57172e-14
genotype:days.from.egg	fmo-2 KO:6-fmo-2 KO:2	0	7.77778	-17.3287	32.8842	0.999996
genotype:days.from.egg	tph-1; pah-1:6-fmo-2 KO:2	0	26.8	2.36317	51.2368	0.0141943
genotype:days.from.egg	tph-1; pah-1; fmo-2:6-fmo-2 KO:2	0	6.1	-18.3368	30.5368	1
genotype:days.from.egg	WT:6-fmo-2 KO:2	0	49.6667	24.5602	74.7731	5.68711e-10
genotype:days.from.egg	fmo-2 KO:7-fmo-2 KO:2	0	0.222222	-24.8842	25.3287	1
genotype:days.from.egg	tph-1; pah-1:7-fmo-2 KO:2	0	5.5	-18.9368	29.9368	1
genotype:days.from.egg	tph-1; pah-1; fmo-2:7-fmo-2 KO:2	0	1.7	-22.7368	26.1368	1
genotype:days.from.egg	WT:7-fmo-2 KO:2	0	4.88889	-20.2176	29.9953	1
genotype:days.from.egg	fmo-2 KO:8-fmo-2 KO:2	0	0.666667	-24.4398	25.7731	1
genotype:days.from.egg	tph-1; pah-1:8-fmo-2 KO:2	0	0.2	-24.2368	24.6368	1
genotype:days.from.egg	tph-1; pah-1; fmo-2:8-fmo-2 KO:2	0	0.363636	-23.5114	24.2386	1
genotype:days.from.egg	WT:8-fmo-2 KO:2	0	0.9	-23.5368	25.3368	1
genotype:days.from.egg	tph-1; pah-1; fmo-2:2-tph-1; pah-1:2	0	3.25295e-14	-22.3077	22.3077	1
genotype:days.from.egg	WT:2-tph-1; pah-1:2	0	1.88849e-13	-24.4368	24.4368	1
genotype:days.from.egg	fmo-2 KO:3-tph-1; pah-1:2	0	36.2	11.7632	60.6368	2.34082e-05
genotype:days.from.egg	tph-1; pah-1:3-tph-1; pah-1:2	0	50	25.5632	74.4368	1.1401e-10
genotype:days.from.egg	tph-1; pah-1; fmo-2:3-tph-1; pah-1:2	0	56.4286	33.8045	79.0527	3.40838e-13
genotype:days.from.egg	WT:3-tph-1; pah-1:2	0	47.7	23.2632	72.1368	1.05058e-09
genotype:days.from.egg	fmo-2 KO:4-tph-1; pah-1:2	0	55.7	31.2632	80.1368	6.98441e-13
genotype:days.from.egg	tph-1; pah-1:4-tph-1; pah-1:2	0	81.4	56.9632	105.837	7.69385e-14
genotype:days.from.egg	tph-1; pah-1; fmo-2:4-tph-1; pah-1:2	0	99.4286	76.8045	122.053	7.57172e-14
genotype:days.from.egg	WT:4-tph-1; pah-1:2	0	92	67.5632	116.437	7.57172e-14
genotype:days.from.egg	fmo-2 KO:5-tph-1; pah-1:2	0	42.8	18.3632	67.2368	9.51593e-08
genotype:days.from.egg	tph-1; pah-1:5-tph-1; pah-1:2	0	83	58.5632	107.437	7.61613e-14
genotype:days.from.egg	tph-1; pah-1; fmo-2:5-tph-1; pah-1:2	0	81.6923	58.7085	104.676	7.57172e-14
genotype:days.from.egg	WT:5-tph-1; pah-1:2	0	127.2	102.763	151.637	7.57172e-14
genotype:days.from.egg	fmo-2 KO:6-tph-1; pah-1:2	0	7.77778	-17.3287	32.8842	0.999996
genotype:days.from.egg	tph-1; pah-1:6-tph-1; pah-1:2	0	26.8	2.36317	51.2368	0.0141943
genotype:days.from.egg	tph-1; pah-1; fmo-2:6-tph-1; pah-1:2	0	6.1	-18.3368	30.5368	1
genotype:days.from.egg	WT:6-tph-1; pah-1:2	0	49.6667	24.5602	74.7731	5.68711e-10
genotype:days.from.egg	fmo-2 KO:7-tph-1; pah-1:2	0	0.222222	-24.8842	25.3287	1
genotype:days.from.egg	tph-1; pah-1:7-tph-1; pah-1:2	0	5.5	-18.9368	29.9368	1
genotype:days.from.egg	tph-1; pah-1; fmo-2:7-tph-1; pah-1:2	0	1.7	-22.7368	26.1368	1
genotype:days.from.egg	WT:7-tph-1; pah-1:2	0	4.88889	-20.2176	29.9953	1
genotype:days.from.egg	fmo-2 KO:8-tph-1; pah-1:2	0	0.666667	-24.4398	25.7731	1
genotype:days.from.egg	tph-1; pah-1:8-tph-1; pah-1:2	0	0.2	-24.2368	24.6368	1
genotype:days.from.egg	tph-1; pah-1; fmo-2:8-tph-1; pah-1:2	0	0.363636	-23.5114	24.2386	1
genotype:days.from.egg	WT:8-tph-1; pah-1:2	0	0.9	-23.5368	25.3368	1
genotype:days.from.egg	WT:2-tph-1; pah-1; fmo-2:2	0	1.56319e-13	-22.3077	22.3077	1
genotype:days.from.egg	fmo-2 KO:3-tph-1; pah-1; fmo-2:2	0	36.2	13.8923	58.5077	1.43123e-06
genotype:days.from.egg	tph-1; pah-1:3-tph-1; pah-1; fmo-2:2	0	50	27.6923	72.3077	1.27376e-12
genotype:days.from.egg	tph-1; pah-1; fmo-2:3-tph-1; pah-1; fmo-2:2	0	56.4286	36.1228	76.7343	3.22187e-13
genotype:days.from.egg	WT:3-tph-1; pah-1; fmo-2:2	0	47.7	25.3923	70.0077	1.24764e-11
genotype:days.from.egg	fmo-2 KO:4-tph-1; pah-1; fmo-2:2	0	55.7	33.3923	78.0077	3.38063e-13
genotype:days.from.egg	tph-1; pah-1:4-tph-1; pah-1; fmo-2:2	0	81.4	59.0923	103.708	7.57172e-14
genotype:days.from.egg	tph-1; pah-1; fmo-2:4-tph-1; pah-1; fmo-2:2	0	99.4286	79.1228	119.734	7.57172e-14
genotype:days.from.egg	WT:4-tph-1; pah-1; fmo-2:2	0	92	69.6923	114.308	7.57172e-14
genotype:days.from.egg	fmo-2 KO:5-tph-1; pah-1; fmo-2:2	0	42.8	20.4923	65.1077	2.27281e-09
genotype:days.from.egg	tph-1; pah-1:5-tph-1; pah-1; fmo-2:2	0	83	60.6923	105.308	7.57172e-14
genotype:days.from.egg	tph-1; pah-1; fmo-2:5-tph-1; pah-1; fmo-2:2	0	81.6923	60.9865	102.398	7.57172e-14
genotype:days.from.egg	WT:5-tph-1; pah-1; fmo-2:2	0	127.2	104.892	149.508	7.57172e-14
genotype:days.from.egg	fmo-2 KO:6-tph-1; pah-1; fmo-2:2	0	7.77778	-15.2615	30.817	0.999978
genotype:days.from.egg	tph-1; pah-1:6-tph-1; pah-1; fmo-2:2	0	26.8	4.49232	49.1077	0.00303593
genotype:days.from.egg	tph-1; pah-1; fmo-2:6-tph-1; pah-1; fmo-2:2	0	6.1	-16.2077	28.4077	1
genotype:days.from.egg	WT:6-tph-1; pah-1; fmo-2:2	0	49.6667	26.6274	72.7059	8.25484e-12
genotype:days.from.egg	fmo-2 KO:7-tph-1; pah-1; fmo-2:2	0	0.222222	-22.817	23.2615	1
genotype:days.from.egg	tph-1; pah-1:7-tph-1; pah-1; fmo-2:2	0	5.5	-16.8077	27.8077	1
genotype:days.from.egg	tph-1; pah-1; fmo-2:7-tph-1; pah-1; fmo-2:2	0	1.7	-20.6077	24.0077	1
genotype:days.from.egg	WT:7-tph-1; pah-1; fmo-2:2	0	4.88889	-18.1504	27.9282	1
genotype:days.from.egg	fmo-2 KO:8-tph-1; pah-1; fmo-2:2	0	0.666667	-22.3726	23.7059	1
genotype:days.from.egg	tph-1; pah-1:8-tph-1; pah-1; fmo-2:2	0	0.2	-22.1077	22.5077	1
genotype:days.from.egg	tph-1; pah-1; fmo-2:8-tph-1; pah-1; fmo-2:2	0	0.363636	-21.3271	22.0544	1
genotype:days.from.egg	WT:8-tph-1; pah-1; fmo-2:2	0	0.9	-21.4077	23.2077	1
genotype:days.from.egg	fmo-2 KO:3-WT:2	0	36.2	11.7632	60.6368	2.34082e-05
genotype:days.from.egg	tph-1; pah-1:3-WT:2	0	50	25.5632	74.4368	1.1401e-10
genotype:days.from.egg	tph-1; pah-1; fmo-2:3-WT:2	0	56.4286	33.8045	79.0527	3.40838e-13
genotype:days.from.egg	WT:3-WT:2	0	47.7	23.2632	72.1368	1.05058e-09
genotype:days.from.egg	fmo-2 KO:4-WT:2	0	55.7	31.2632	80.1368	6.98441e-13
genotype:days.from.egg	tph-1; pah-1:4-WT:2	0	81.4	56.9632	105.837	7.69385e-14
genotype:days.from.egg	tph-1; pah-1; fmo-2:4-WT:2	0	99.4286	76.8045	122.053	7.57172e-14
genotype:days.from.egg	WT:4-WT:2	0	92	67.5632	116.437	7.57172e-14
genotype:days.from.egg	fmo-2 KO:5-WT:2	0	42.8	18.3632	67.2368	9.51593e-08
genotype:days.from.egg	tph-1; pah-1:5-WT:2	0	83	58.5632	107.437	7.61613e-14
genotype:days.from.egg	tph-1; pah-1; fmo-2:5-WT:2	0	81.6923	58.7085	104.676	7.57172e-14
genotype:days.from.egg	WT:5-WT:2	0	127.2	102.763	151.637	7.57172e-14
genotype:days.from.egg	fmo-2 KO:6-WT:2	0	7.77778	-17.3287	32.8842	0.999996
genotype:days.from.egg	tph-1; pah-1:6-WT:2	0	26.8	2.36317	51.2368	0.0141943
genotype:days.from.egg	tph-1; pah-1; fmo-2:6-WT:2	0	6.1	-18.3368	30.5368	1
genotype:days.from.egg	WT:6-WT:2	0	49.6667	24.5602	74.7731	5.68711e-10
genotype:days.from.egg	fmo-2 KO:7-WT:2	0	0.222222	-24.8842	25.3287	1
genotype:days.from.egg	tph-1; pah-1:7-WT:2	0	5.5	-18.9368	29.9368	1
genotype:days.from.egg	tph-1; pah-1; fmo-2:7-WT:2	0	1.7	-22.7368	26.1368	1
genotype:days.from.egg	WT:7-WT:2	0	4.88889	-20.2176	29.9953	1
genotype:days.from.egg	fmo-2 KO:8-WT:2	0	0.666667	-24.4398	25.7731	1
genotype:days.from.egg	tph-1; pah-1:8-WT:2	0	0.2	-24.2368	24.6368	1
genotype:days.from.egg	tph-1; pah-1; fmo-2:8-WT:2	0	0.363636	-23.5114	24.2386	1
genotype:days.from.egg	WT:8-WT:2	0	0.9	-23.5368	25.3368	1
genotype:days.from.egg	tph-1; pah-1:3-fmo-2 KO:3	0	13.8	-10.6368	38.2368	0.9396
genotype:days.from.egg	tph-1; pah-1; fmo-2:3-fmo-2 KO:3	0	20.2286	-2.39554	42.8527	0.159959
genotype:days.from.egg	WT:3-fmo-2 KO:3	0	11.5	-12.9368	35.9368	0.993715
genotype:days.from.egg	fmo-2 KO:4-fmo-2 KO:3	0	19.5	-4.93683	43.9368	0.36471
genotype:days.from.egg	tph-1; pah-1:4-fmo-2 KO:3	0	45.2	20.7632	69.6368	1.09044e-08
genotype:days.from.egg	tph-1; pah-1; fmo-2:4-fmo-2 KO:3	0	63.2286	40.6045	85.8527	3.16747e-13
genotype:days.from.egg	WT:4-fmo-2 KO:3	0	55.8	31.3632	80.2368	6.60916e-13
genotype:days.from.egg	fmo-2 KO:5-fmo-2 KO:3	0	6.6	-17.8368	31.0368	1
genotype:days.from.egg	tph-1; pah-1:5-fmo-2 KO:3	0	46.8	22.3632	71.2368	2.46222e-09
genotype:days.from.egg	tph-1; pah-1; fmo-2:5-fmo-2 KO:3	0	45.4923	22.5085	68.4761	5.54528e-10
genotype:days.from.egg	WT:5-fmo-2 KO:3	0	91	66.5632	115.437	7.57172e-14
genotype:days.from.egg	fmo-2 KO:6-fmo-2 KO:3	0	-28.4222	-53.5287	-3.31576	0.00859571
genotype:days.from.egg	tph-1; pah-1:6-fmo-2 KO:3	0	-9.4	-33.8368	15.0368	0.999753
genotype:days.from.egg	tph-1; pah-1; fmo-2:6-fmo-2 KO:3	0	-30.1	-54.5368	-5.66317	0.00188132
genotype:days.from.egg	WT:6-fmo-2 KO:3	0	13.4667	-11.6398	38.5731	0.965819
genotype:days.from.egg	fmo-2 KO:7-fmo-2 KO:3	0	-35.9778	-61.0842	-10.8713	5.80224e-05
genotype:days.from.egg	tph-1; pah-1:7-fmo-2 KO:3	0	-30.7	-55.1368	-6.26317	0.00126558
genotype:days.from.egg	tph-1; pah-1; fmo-2:7-fmo-2 KO:3	0	-34.5	-58.9368	-10.0632	8.568e-05
genotype:days.from.egg	WT:7-fmo-2 KO:3	0	-31.3111	-56.4176	-6.20465	0.0014689
genotype:days.from.egg	fmo-2 KO:8-fmo-2 KO:3	0	-35.5333	-60.6398	-10.4269	8.0365e-05
genotype:days.from.egg	tph-1; pah-1:8-fmo-2 KO:3	0	-36	-60.4368	-11.5632	2.73443e-05
genotype:days.from.egg	tph-1; pah-1; fmo-2:8-fmo-2 KO:3	0	-35.8364	-59.7114	-11.9614	1.6077e-05
genotype:days.from.egg	WT:8-fmo-2 KO:3	0	-35.3	-59.7368	-10.8632	4.68393e-05
genotype:days.from.egg	tph-1; pah-1; fmo-2:3-tph-1; pah-1:3	0	6.42857	-16.1955	29.0527	0.999999
genotype:days.from.egg	WT:3-tph-1; pah-1:3	0	-2.3	-26.7368	22.1368	1
genotype:days.from.egg	fmo-2 KO:4-tph-1; pah-1:3	0	5.7	-18.7368	30.1368	1
genotype:days.from.egg	tph-1; pah-1:4-tph-1; pah-1:3	0	31.4	6.96317	55.8368	0.000788697
genotype:days.from.egg	tph-1; pah-1; fmo-2:4-tph-1; pah-1:3	0	49.4286	26.8045	72.0527	4.18943e-12
genotype:days.from.egg	WT:4-tph-1; pah-1:3	0	42	17.5632	66.4368	1.9235e-07
genotype:days.from.egg	fmo-2 KO:5-tph-1; pah-1:3	0	-7.2	-31.6368	17.2368	0.999999
genotype:days.from.egg	tph-1; pah-1:5-tph-1; pah-1:3	0	33	8.56317	57.4368	0.000257077
genotype:days.from.egg	tph-1; pah-1; fmo-2:5-tph-1; pah-1:3	0	31.6923	8.70849	54.6761	0.000155277
genotype:days.from.egg	WT:5-tph-1; pah-1:3	0	77.2	52.7632	101.637	9.79217e-14
genotype:days.from.egg	fmo-2 KO:6-tph-1; pah-1:3	0	-42.2222	-67.3287	-17.1158	4.21153e-07
genotype:days.from.egg	tph-1; pah-1:6-tph-1; pah-1:3	0	-23.2	-47.6368	1.23683	0.0898796
genotype:days.from.egg	tph-1; pah-1; fmo-2:6-tph-1; pah-1:3	0	-43.9	-68.3368	-19.4632	3.56125e-08
genotype:days.from.egg	WT:6-tph-1; pah-1:3	0	-0.333333	-25.4398	24.7731	1
genotype:days.from.egg	fmo-2 KO:7-tph-1; pah-1:3	0	-49.7778	-74.8842	-24.6713	5.12596e-10
genotype:days.from.egg	tph-1; pah-1:7-tph-1; pah-1:3	0	-44.5	-68.9368	-20.0632	2.0684e-08
genotype:days.from.egg	tph-1; pah-1; fmo-2:7-tph-1; pah-1:3	0	-48.3	-72.7368	-23.8632	5.92093e-10
genotype:days.from.egg	WT:7-tph-1; pah-1:3	0	-45.1111	-70.2176	-20.0047	3.53588e-08
genotype:days.from.egg	fmo-2 KO:8-tph-1; pah-1:3	0	-49.3333	-74.4398	-24.2269	7.76019e-10
genotype:days.from.egg	tph-1; pah-1:8-tph-1; pah-1:3	0	-49.8	-74.2368	-25.3632	1.3862e-10
genotype:days.from.egg	tph-1; pah-1; fmo-2:8-tph-1; pah-1:3	0	-49.6364	-73.5114	-25.7614	5.17978e-11
genotype:days.from.egg	WT:8-tph-1; pah-1:3	0	-49.1	-73.5368	-24.6632	2.738e-10
genotype:days.from.egg	WT:3-tph-1; pah-1; fmo-2:3	0	-8.72857	-31.3527	13.8955	0.99974
genotype:days.from.egg	fmo-2 KO:4-tph-1; pah-1; fmo-2:3	0	-0.728571	-23.3527	21.8955	1
genotype:days.from.egg	tph-1; pah-1:4-tph-1; pah-1; fmo-2:3	0	24.9714	2.34732	47.5955	0.0128654
genotype:days.from.egg	tph-1; pah-1; fmo-2:4-tph-1; pah-1; fmo-2:3	0	43	22.3471	63.6529	4.81641e-11
genotype:days.from.egg	WT:4-tph-1; pah-1; fmo-2:3	0	35.5714	12.9473	58.1955	3.97246e-06
genotype:days.from.egg	fmo-2 KO:5-tph-1; pah-1; fmo-2:3	0	-13.6286	-36.2527	8.99554	0.886219
genotype:days.from.egg	tph-1; pah-1:5-tph-1; pah-1; fmo-2:3	0	26.5714	3.94732	49.1955	0.00458715
genotype:days.from.egg	tph-1; pah-1; fmo-2:5-tph-1; pah-1; fmo-2:3	0	25.2637	4.21742	46.3101	0.00308311
genotype:days.from.egg	WT:5-tph-1; pah-1; fmo-2:3	0	70.7714	48.1473	93.3955	1.0647e-13
genotype:days.from.egg	fmo-2 KO:6-tph-1; pah-1; fmo-2:3	0	-48.6508	-71.9966	-25.305	4.60323e-11
genotype:days.from.egg	tph-1; pah-1:6-tph-1; pah-1; fmo-2:3	0	-29.6286	-52.2527	-7.00446	0.00052043
genotype:days.from.egg	tph-1; pah-1; fmo-2:6-tph-1; pah-1; fmo-2:3	0	-50.3286	-72.9527	-27.7045	1.77469e-12
genotype:days.from.egg	WT:6-tph-1; pah-1; fmo-2:3	0	-6.7619	-30.1077	16.5839	0.999999
genotype:days.from.egg	fmo-2 KO:7-tph-1; pah-1; fmo-2:3	0	-56.2063	-79.5521	-32.8606	3.46612e-13
genotype:days.from.egg	tph-1; pah-1:7-tph-1; pah-1; fmo-2:3	0	-50.9286	-73.5527	-28.3045	1.07969e-12
genotype:days.from.egg	tph-1; pah-1; fmo-2:7-tph-1; pah-1; fmo-2:3	0	-54.7286	-77.3527	-32.1045	3.48943e-13
genotype:days.from.egg	WT:7-tph-1; pah-1; fmo-2:3	0	-51.5397	-74.8855	-28.1939	2.5302e-12
genotype:days.from.egg	fmo-2 KO:8-tph-1; pah-1; fmo-2:3	0	-55.7619	-79.1077	-32.4161	3.51275e-13
genotype:days.from.egg	tph-1; pah-1:8-tph-1; pah-1; fmo-2:3	0	-56.2286	-78.8527	-33.6045	3.51164e-13
genotype:days.from.egg	tph-1; pah-1; fmo-2:8-tph-1; pah-1; fmo-2:3	0	-56.0649	-78.081	-34.0489	3.41172e-13
genotype:days.from.egg	WT:8-tph-1; pah-1; fmo-2:3	0	-55.5286	-78.1527	-32.9045	3.43836e-13
genotype:days.from.egg	fmo-2 KO:4-WT:3	0	8	-16.4368	32.4368	0.999988
genotype:days.from.egg	tph-1; pah-1:4-WT:3	0	33.7	9.26317	58.1368	0.000154809
genotype:days.from.egg	tph-1; pah-1; fmo-2:4-WT:3	0	51.7286	29.1045	74.3527	6.34715e-13
genotype:days.from.egg	WT:4-WT:3	0	44.3	19.8632	68.7368	2.48047e-08
genotype:days.from.egg	fmo-2 KO:5-WT:3	0	-4.9	-29.3368	19.5368	1
genotype:days.from.egg	tph-1; pah-1:5-WT:3	0	35.3	10.8632	59.7368	4.68393e-05
genotype:days.from.egg	tph-1; pah-1; fmo-2:5-WT:3	0	33.9923	11.0085	56.9761	2.45031e-05
genotype:days.from.egg	WT:5-WT:3	0	79.5	55.0632	103.937	8.04912e-14
genotype:days.from.egg	fmo-2 KO:6-WT:3	0	-39.9222	-65.0287	-14.8158	2.77735e-06
genotype:days.from.egg	tph-1; pah-1:6-WT:3	0	-20.9	-45.3368	3.53683	0.229673
genotype:days.from.egg	tph-1; pah-1; fmo-2:6-WT:3	0	-41.6	-66.0368	-17.1632	2.72499e-07
genotype:days.from.egg	WT:6-WT:3	0	1.96667	-23.1398	27.0731	1
genotype:days.from.egg	fmo-2 KO:7-WT:3	0	-47.4778	-72.5842	-22.3713	4.27323e-09
genotype:days.from.egg	tph-1; pah-1:7-WT:3	0	-42.2	-66.6368	-17.7632	1.61461e-07
genotype:days.from.egg	tph-1; pah-1; fmo-2:7-WT:3	0	-46	-70.4368	-21.5632	5.20366e-09
genotype:days.from.egg	WT:7-WT:3	0	-42.8111	-67.9176	-17.7047	2.56591e-07
genotype:days.from.egg	fmo-2 KO:8-WT:3	0	-47.0333	-72.1398	-21.9269	6.38976e-09
genotype:days.from.egg	tph-1; pah-1:8-WT:3	0	-47.5	-71.9368	-23.0632	1.27062e-09
genotype:days.from.egg	tph-1; pah-1; fmo-2:8-WT:3	0	-47.3364	-71.2114	-23.4614	5.12508e-10
genotype:days.from.egg	WT:8-WT:3	0	-46.8	-71.2368	-22.3632	2.46222e-09
genotype:days.from.egg	tph-1; pah-1:4-fmo-2 KO:4	0	25.7	1.26317	50.1368	0.0260583
genotype:days.from.egg	tph-1; pah-1; fmo-2:4-fmo-2 KO:4	0	43.7286	21.1045	66.3527	1.63769e-09
genotype:days.from.egg	WT:4-fmo-2 KO:4	0	36.3	11.8632	60.7368	2.16521e-05
genotype:days.from.egg	fmo-2 KO:5-fmo-2 KO:4	0	-12.9	-37.3368	11.5368	0.971672
genotype:days.from.egg	tph-1; pah-1:5-fmo-2 KO:4	0	27.3	2.86317	51.7368	0.0106457
genotype:days.from.egg	tph-1; pah-1; fmo-2:5-fmo-2 KO:4	0	25.9923	3.00849	48.9761	0.00874269
genotype:days.from.egg	WT:5-fmo-2 KO:4	0	71.5	47.0632	95.9368	2.31593e-13
genotype:days.from.egg	fmo-2 KO:6-fmo-2 KO:4	0	-47.9222	-73.0287	-22.8158	2.85073e-09
genotype:days.from.egg	tph-1; pah-1:6-fmo-2 KO:4	0	-28.9	-53.3368	-4.46317	0.00405164
genotype:days.from.egg	tph-1; pah-1; fmo-2:6-fmo-2 KO:4	0	-49.6	-74.0368	-25.1632	1.68474e-10
genotype:days.from.egg	WT:6-fmo-2 KO:4	0	-6.03333	-31.1398	19.0731	1
genotype:days.from.egg	fmo-2 KO:7-fmo-2 KO:4	0	-55.4778	-80.5842	-30.3713	2.42084e-12
genotype:days.from.egg	tph-1; pah-1:7-fmo-2 KO:4	0	-50.2	-74.6368	-25.7632	9.37609e-11
genotype:days.from.egg	tph-1; pah-1; fmo-2:7-fmo-2 KO:4	0	-54	-78.4368	-29.5632	2.41707e-12
genotype:days.from.egg	WT:7-fmo-2 KO:4	0	-50.8111	-75.9176	-25.7047	1.93813e-10
genotype:days.from.egg	fmo-2 KO:8-fmo-2 KO:4	0	-55.0333	-80.1398	-29.9269	3.55416e-12
genotype:days.from.egg	tph-1; pah-1:8-fmo-2 KO:4	0	-55.5	-79.9368	-31.0632	7.85594e-13
genotype:days.from.egg	tph-1; pah-1; fmo-2:8-fmo-2 KO:4	0	-55.3364	-79.2114	-31.4614	4.72178e-13
genotype:days.from.egg	WT:8-fmo-2 KO:4	0	-54.8	-79.2368	-30.3632	1.24656e-12
genotype:days.from.egg	tph-1; pah-1; fmo-2:4-tph-1; pah-1:4	0	18.0286	-4.59554	40.6527	0.367648
genotype:days.from.egg	WT:4-tph-1; pah-1:4	0	10.6	-13.8368	35.0368	0.998149
genotype:days.from.egg	fmo-2 KO:5-tph-1; pah-1:4	0	-38.6	-63.0368	-14.1632	3.43234e-06
genotype:days.from.egg	tph-1; pah-1:5-tph-1; pah-1:4	0	1.6	-22.8368	26.0368	1
genotype:days.from.egg	tph-1; pah-1; fmo-2:5-tph-1; pah-1:4	0	0.292308	-22.6915	23.2761	1
genotype:days.from.egg	WT:5-tph-1; pah-1:4	0	45.8	21.3632	70.2368	6.26587e-09
genotype:days.from.egg	fmo-2 KO:6-tph-1; pah-1:4	0	-73.6222	-98.7287	-48.5158	2.30371e-13
genotype:days.from.egg	tph-1; pah-1:6-tph-1; pah-1:4	0	-54.6	-79.0368	-30.1632	1.45961e-12
genotype:days.from.egg	tph-1; pah-1; fmo-2:6-tph-1; pah-1:4	0	-75.3	-99.7368	-50.8632	1.24567e-13
genotype:days.from.egg	WT:6-tph-1; pah-1:4	0	-31.7333	-56.8398	-6.62687	0.00111662
genotype:days.from.egg	fmo-2 KO:7-tph-1; pah-1:4	0	-81.1778	-106.284	-56.0713	8.41549e-14
genotype:days.from.egg	tph-1; pah-1:7-tph-1; pah-1:4	0	-75.9	-100.337	-51.4632	1.14464e-13
genotype:days.from.egg	tph-1; pah-1; fmo-2:7-tph-1; pah-1:4	0	-79.7	-104.137	-55.2632	8.00471e-14
genotype:days.from.egg	WT:7-tph-1; pah-1:4	0	-76.5111	-101.618	-51.4047	1.43885e-13
genotype:days.from.egg	fmo-2 KO:8-tph-1; pah-1:4	0	-80.7333	-105.84	-55.6269	8.64864e-14
genotype:days.from.egg	tph-1; pah-1:8-tph-1; pah-1:4	0	-81.2	-105.637	-56.7632	7.79377e-14
genotype:days.from.egg	tph-1; pah-1; fmo-2:8-tph-1; pah-1:4	0	-81.0364	-104.911	-57.1614	7.62723e-14
genotype:days.from.egg	WT:8-tph-1; pah-1:4	0	-80.5	-104.937	-56.0632	7.84928e-14
genotype:days.from.egg	WT:4-tph-1; pah-1; fmo-2:4	0	-7.42857	-30.0527	15.1955	0.999988
genotype:days.from.egg	fmo-2 KO:5-tph-1; pah-1; fmo-2:4	0	-56.6286	-79.2527	-34.0045	3.48277e-13
genotype:days.from.egg	tph-1; pah-1:5-tph-1; pah-1; fmo-2:4	0	-16.4286	-39.0527	6.19554	0.572728
genotype:days.from.egg	tph-1; pah-1; fmo-2:5-tph-1; pah-1; fmo-2:4	0	-17.7363	-38.7826	3.31005	0.256034
genotype:days.from.egg	WT:5-tph-1; pah-1; fmo-2:4	0	27.7714	5.14732	50.3955	0.00201267
genotype:days.from.egg	fmo-2 KO:6-tph-1; pah-1; fmo-2:4	0	-91.6508	-114.997	-68.305	7.57172e-14
genotype:days.from.egg	tph-1; pah-1:6-tph-1; pah-1; fmo-2:4	0	-72.6286	-95.2527	-50.0045	8.69305e-14
genotype:days.from.egg	tph-1; pah-1; fmo-2:6-tph-1; pah-1; fmo-2:4	0	-93.3286	-115.953	-70.7045	7.57172e-14
genotype:days.from.egg	WT:6-tph-1; pah-1; fmo-2:4	0	-49.7619	-73.1077	-26.4161	1.4673e-11
genotype:days.from.egg	fmo-2 KO:7-tph-1; pah-1; fmo-2:4	0	-99.2063	-122.552	-75.8606	7.57172e-14
genotype:days.from.egg	tph-1; pah-1:7-tph-1; pah-1; fmo-2:4	0	-93.9286	-116.553	-71.3045	7.57172e-14
genotype:days.from.egg	tph-1; pah-1; fmo-2:7-tph-1; pah-1; fmo-2:4	0	-97.7286	-120.353	-75.1045	7.57172e-14
genotype:days.from.egg	WT:7-tph-1; pah-1; fmo-2:4	0	-94.5397	-117.885	-71.1939	7.57172e-14
genotype:days.from.egg	fmo-2 KO:8-tph-1; pah-1; fmo-2:4	0	-98.7619	-122.108	-75.4161	7.57172e-14
genotype:days.from.egg	tph-1; pah-1:8-tph-1; pah-1; fmo-2:4	0	-99.2286	-121.853	-76.6045	7.57172e-14
genotype:days.from.egg	tph-1; pah-1; fmo-2:8-tph-1; pah-1; fmo-2:4	0	-99.0649	-121.081	-77.0489	7.57172e-14
genotype:days.from.egg	WT:8-tph-1; pah-1; fmo-2:4	0	-98.5286	-121.153	-75.9045	7.57172e-14
genotype:days.from.egg	fmo-2 KO:5-WT:4	0	-49.2	-73.6368	-24.7632	2.48505e-10
genotype:days.from.egg	tph-1; pah-1:5-WT:4	0	-9	-33.4368	15.4368	0.999887
genotype:days.from.egg	tph-1; pah-1; fmo-2:5-WT:4	0	-10.3077	-33.2915	12.6761	0.996903
genotype:days.from.egg	WT:5-WT:4	0	35.2	10.7632	59.6368	5.05453e-05
genotype:days.from.egg	fmo-2 KO:6-WT:4	0	-84.2222	-109.329	-59.1158	7.66054e-14
genotype:days.from.egg	tph-1; pah-1:6-WT:4	0	-65.2	-89.6368	-40.7632	3.43392e-13
genotype:days.from.egg	tph-1; pah-1; fmo-2:6-WT:4	0	-85.9	-110.337	-61.4632	7.57172e-14
genotype:days.from.egg	WT:6-WT:4	0	-42.3333	-67.4398	-17.2269	3.83709e-07
genotype:days.from.egg	fmo-2 KO:7-WT:4	0	-91.7778	-116.884	-66.6713	7.57172e-14
genotype:days.from.egg	tph-1; pah-1:7-WT:4	0	-86.5	-110.937	-62.0632	7.57172e-14
genotype:days.from.egg	tph-1; pah-1; fmo-2:7-WT:4	0	-90.3	-114.737	-65.8632	7.57172e-14
genotype:days.from.egg	WT:7-WT:4	0	-87.1111	-112.218	-62.0047	7.58282e-14
genotype:days.from.egg	fmo-2 KO:8-WT:4	0	-91.3333	-116.44	-66.2269	7.57172e-14
genotype:days.from.egg	tph-1; pah-1:8-WT:4	0	-91.8	-116.237	-67.3632	7.57172e-14
genotype:days.from.egg	tph-1; pah-1; fmo-2:8-WT:4	0	-91.6364	-115.511	-67.7614	7.57172e-14
genotype:days.from.egg	WT:8-WT:4	0	-91.1	-115.537	-66.6632	7.57172e-14
genotype:days.from.egg	tph-1; pah-1:5-fmo-2 KO:5	0	40.2	15.7632	64.6368	9.04648e-07
genotype:days.from.egg	tph-1; pah-1; fmo-2:5-fmo-2 KO:5	0	38.8923	15.9085	61.8761	3.38055e-07
genotype:days.from.egg	WT:5-fmo-2 KO:5	0	84.4	59.9632	108.837	7.58282e-14
genotype:days.from.egg	fmo-2 KO:6-fmo-2 KO:5	0	-35.0222	-60.1287	-9.91576	0.000116367
genotype:days.from.egg	tph-1; pah-1:6-fmo-2 KO:5	0	-16	-40.4368	8.43683	0.774768
genotype:days.from.egg	tph-1; pah-1; fmo-2:6-fmo-2 KO:5	0	-36.7	-61.1368	-12.2632	1.58218e-05
genotype:days.from.egg	WT:6-fmo-2 KO:5	0	6.86667	-18.2398	31.9731	1
genotype:days.from.egg	fmo-2 KO:7-fmo-2 KO:5	0	-42.5778	-67.6842	-17.4713	3.1244e-07
genotype:days.from.egg	tph-1; pah-1:7-fmo-2 KO:5	0	-37.3	-61.7368	-12.8632	9.83079e-06
genotype:days.from.egg	tph-1; pah-1; fmo-2:7-fmo-2 KO:5	0	-41.1	-65.5368	-16.6632	4.1974e-07
genotype:days.from.egg	WT:7-fmo-2 KO:5	0	-37.9111	-63.0176	-12.8047	1.35109e-05
genotype:days.from.egg	fmo-2 KO:8-fmo-2 KO:5	0	-42.1333	-67.2398	-17.0269	4.53663e-07
genotype:days.from.egg	tph-1; pah-1:8-fmo-2 KO:5	0	-42.6	-67.0368	-18.1632	1.13565e-07
genotype:days.from.egg	tph-1; pah-1; fmo-2:8-fmo-2 KO:5	0	-42.4364	-66.3114	-18.5614	5.40705e-08
genotype:days.from.egg	WT:8-fmo-2 KO:5	0	-41.9	-66.3368	-17.4632	2.09898e-07
genotype:days.from.egg	tph-1; pah-1; fmo-2:5-tph-1; pah-1:5	0	-1.30769	-24.2915	21.6761	1
genotype:days.from.egg	WT:5-tph-1; pah-1:5	0	44.2	19.7632	68.6368	2.71577e-08
genotype:days.from.egg	fmo-2 KO:6-tph-1; pah-1:5	0	-75.2222	-100.329	-50.1158	1.78746e-13
genotype:days.from.egg	tph-1; pah-1:6-tph-1; pah-1:5	0	-56.2	-80.6368	-31.7632	5.57221e-13
genotype:days.from.egg	tph-1; pah-1; fmo-2:6-tph-1; pah-1:5	0	-76.9	-101.337	-52.4632	1.01252e-13
genotype:days.from.egg	WT:6-tph-1; pah-1:5	0	-33.3333	-58.4398	-8.22687	0.000381792
genotype:days.from.egg	fmo-2 KO:7-tph-1; pah-1:5	0	-82.7778	-107.884	-57.6713	7.86038e-14
genotype:days.from.egg	tph-1; pah-1:7-tph-1; pah-1:5	0	-77.5	-101.937	-53.0632	9.12603e-14
genotype:days.from.egg	tph-1; pah-1; fmo-2:7-tph-1; pah-1:5	0	-81.3	-105.737	-56.8632	7.70495e-14
genotype:days.from.egg	WT:7-tph-1; pah-1:5	0	-78.1111	-103.218	-53.0047	1.10467e-13
genotype:days.from.egg	fmo-2 KO:8-tph-1; pah-1:5	0	-82.3333	-107.44	-57.2269	7.91589e-14
genotype:days.from.egg	tph-1; pah-1:8-tph-1; pah-1:5	0	-82.8	-107.237	-58.3632	7.62723e-14
genotype:days.from.egg	tph-1; pah-1; fmo-2:8-tph-1; pah-1:5	0	-82.6364	-106.511	-58.7614	7.58282e-14
genotype:days.from.egg	WT:8-tph-1; pah-1:5	0	-82.1	-106.537	-57.6632	7.64944e-14
genotype:days.from.egg	WT:5-tph-1; pah-1; fmo-2:5	0	45.5077	22.5239	68.4915	5.45886e-10
genotype:days.from.egg	fmo-2 KO:6-tph-1; pah-1; fmo-2:5	0	-73.9145	-97.6091	-50.22	1.08802e-13
genotype:days.from.egg	tph-1; pah-1:6-tph-1; pah-1; fmo-2:5	0	-54.8923	-77.8761	-31.9085	3.52163e-13
genotype:days.from.egg	tph-1; pah-1; fmo-2:6-tph-1; pah-1; fmo-2:5	0	-75.5923	-98.5761	-52.6085	7.88258e-14
genotype:days.from.egg	WT:6-tph-1; pah-1; fmo-2:5	0	-32.0256	-55.7202	-8.3311	0.000251795
genotype:days.from.egg	fmo-2 KO:7-tph-1; pah-1; fmo-2:5	0	-81.4701	-105.165	-57.7755	7.59393e-14
genotype:days.from.egg	tph-1; pah-1:7-tph-1; pah-1; fmo-2:5	0	-76.1923	-99.1761	-53.2085	7.82707e-14
genotype:days.from.egg	tph-1; pah-1; fmo-2:7-tph-1; pah-1; fmo-2:5	0	-79.9923	-102.976	-57.0085	7.57172e-14
genotype:days.from.egg	WT:7-tph-1; pah-1; fmo-2:5	0	-76.8034	-100.498	-53.1089	8.10463e-14
genotype:days.from.egg	fmo-2 KO:8-tph-1; pah-1; fmo-2:5	0	-81.0256	-104.72	-57.3311	7.60503e-14
genotype:days.from.egg	tph-1; pah-1:8-tph-1; pah-1; fmo-2:5	0	-81.4923	-104.476	-58.5085	7.57172e-14
genotype:days.from.egg	tph-1; pah-1; fmo-2:8-tph-1; pah-1; fmo-2:5	0	-81.3287	-103.714	-58.9431	7.57172e-14
genotype:days.from.egg	WT:8-tph-1; pah-1; fmo-2:5	0	-80.7923	-103.776	-57.8085	7.57172e-14
genotype:days.from.egg	fmo-2 KO:6-WT:5	0	-119.422	-144.529	-94.3158	7.57172e-14
genotype:days.from.egg	tph-1; pah-1:6-WT:5	0	-100.4	-124.837	-75.9632	7.57172e-14
genotype:days.from.egg	tph-1; pah-1; fmo-2:6-WT:5	0	-121.1	-145.537	-96.6632	7.57172e-14
genotype:days.from.egg	WT:6-WT:5	0	-77.5333	-102.64	-52.4269	1.23457e-13
genotype:days.from.egg	fmo-2 KO:7-WT:5	0	-126.978	-152.084	-101.871	7.57172e-14
genotype:days.from.egg	tph-1; pah-1:7-WT:5	0	-121.7	-146.137	-97.2632	7.57172e-14
genotype:days.from.egg	tph-1; pah-1; fmo-2:7-WT:5	0	-125.5	-149.937	-101.063	7.57172e-14
genotype:days.from.egg	WT:7-WT:5	0	-122.311	-147.418	-97.2047	7.57172e-14
genotype:days.from.egg	fmo-2 KO:8-WT:5	0	-126.533	-151.64	-101.427	7.57172e-14
genotype:days.from.egg	tph-1; pah-1:8-WT:5	0	-127	-151.437	-102.563	7.57172e-14
genotype:days.from.egg	tph-1; pah-1; fmo-2:8-WT:5	0	-126.836	-150.711	-102.961	7.57172e-14
genotype:days.from.egg	WT:8-WT:5	0	-126.3	-150.737	-101.863	7.57172e-14
genotype:days.from.egg	tph-1; pah-1:6-fmo-2 KO:6	0	19.0222	-6.08424	44.1287	0.478451
genotype:days.from.egg	tph-1; pah-1; fmo-2:6-fmo-2 KO:6	0	-1.67778	-26.7842	23.4287	1
genotype:days.from.egg	WT:6-fmo-2 KO:6	0	41.8889	16.1302	67.6476	1.33372e-06
genotype:days.from.egg	fmo-2 KO:7-fmo-2 KO:6	0	-7.55556	-33.3142	18.2031	0.999999
genotype:days.from.egg	tph-1; pah-1:7-fmo-2 KO:6	0	-2.27778	-27.3842	22.8287	1
genotype:days.from.egg	tph-1; pah-1; fmo-2:7-fmo-2 KO:6	0	-6.07778	-31.1842	19.0287	1
genotype:days.from.egg	WT:7-fmo-2 KO:6	0	-2.88889	-28.6476	22.8698	1
genotype:days.from.egg	fmo-2 KO:8-fmo-2 KO:6	0	-7.11111	-32.8698	18.6476	1
genotype:days.from.egg	tph-1; pah-1:8-fmo-2 KO:6	0	-7.57778	-32.6842	17.5287	0.999998
genotype:days.from.egg	tph-1; pah-1; fmo-2:8-fmo-2 KO:6	0	-7.41414	-31.9741	17.1458	0.999998
genotype:days.from.egg	WT:8-fmo-2 KO:6	0	-6.87778	-31.9842	18.2287	1
genotype:days.from.egg	tph-1; pah-1; fmo-2:6-tph-1; pah-1:6	0	-20.7	-45.1368	3.73683	0.246664
genotype:days.from.egg	WT:6-tph-1; pah-1:6	0	22.8667	-2.23979	47.9731	0.135428
genotype:days.from.egg	fmo-2 KO:7-tph-1; pah-1:6	0	-26.5778	-51.6842	-1.47132	0.0237931
genotype:days.from.egg	tph-1; pah-1:7-tph-1; pah-1:6	0	-21.3	-45.7368	3.13683	0.198107
genotype:days.from.egg	tph-1; pah-1; fmo-2:7-tph-1; pah-1:6	0	-25.1	-49.5368	-0.663165	0.035739
genotype:days.from.egg	WT:7-tph-1; pah-1:6	0	-21.9111	-47.0176	3.19535	0.196114
genotype:days.from.egg	fmo-2 KO:8-tph-1; pah-1:6	0	-26.1333	-51.2398	-1.02687	0.0299806
genotype:days.from.egg	tph-1; pah-1:8-tph-1; pah-1:6	0	-26.6	-51.0368	-2.16317	0.0158939
genotype:days.from.egg	tph-1; pah-1; fmo-2:8-tph-1; pah-1:6	0	-26.4364	-50.3114	-2.56137	0.0122435
genotype:days.from.egg	WT:8-tph-1; pah-1:6	0	-25.9	-50.3368	-1.46317	0.0233959
genotype:days.from.egg	WT:6-tph-1; pah-1; fmo-2:6	0	43.5667	18.4602	68.6731	1.34895e-07
genotype:days.from.egg	fmo-2 KO:7-tph-1; pah-1; fmo-2:6	0	-5.87778	-30.9842	19.2287	1
genotype:days.from.egg	tph-1; pah-1:7-tph-1; pah-1; fmo-2:6	0	-0.6	-25.0368	23.8368	1
genotype:days.from.egg	tph-1; pah-1; fmo-2:7-tph-1; pah-1; fmo-2:6	0	-4.4	-28.8368	20.0368	1
genotype:days.from.egg	WT:7-tph-1; pah-1; fmo-2:6	0	-1.21111	-26.3176	23.8953	1
genotype:days.from.egg	fmo-2 KO:8-tph-1; pah-1; fmo-2:6	0	-5.43333	-30.5398	19.6731	1
genotype:days.from.egg	tph-1; pah-1:8-tph-1; pah-1; fmo-2:6	0	-5.9	-30.3368	18.5368	1
genotype:days.from.egg	tph-1; pah-1; fmo-2:8-tph-1; pah-1; fmo-2:6	0	-5.73636	-29.6114	18.1386	1
genotype:days.from.egg	WT:8-tph-1; pah-1; fmo-2:6	0	-5.2	-29.6368	19.2368	1
genotype:days.from.egg	fmo-2 KO:7-WT:6	0	-49.4444	-75.2031	-23.6858	2.22606e-09
genotype:days.from.egg	tph-1; pah-1:7-WT:6	0	-44.1667	-69.2731	-19.0602	8.04958e-08
genotype:days.from.egg	tph-1; pah-1; fmo-2:7-WT:6	0	-47.9667	-73.0731	-22.8602	2.73727e-09
genotype:days.from.egg	WT:7-WT:6	0	-44.7778	-70.5365	-19.0191	1.26248e-07
genotype:days.from.egg	fmo-2 KO:8-WT:6	0	-49	-74.7587	-23.2413	3.30771e-09
genotype:days.from.egg	tph-1; pah-1:8-WT:6	0	-49.4667	-74.5731	-24.3602	6.85405e-10
genotype:days.from.egg	tph-1; pah-1; fmo-2:8-WT:6	0	-49.303	-73.863	-24.7431	2.85749e-10
genotype:days.from.egg	WT:8-WT:6	0	-48.7667	-73.8731	-23.6602	1.31232e-09
genotype:days.from.egg	tph-1; pah-1:7-fmo-2 KO:7	0	5.27778	-19.8287	30.3842	1
genotype:days.from.egg	tph-1; pah-1; fmo-2:7-fmo-2 KO:7	0	1.47778	-23.6287	26.5842	1
genotype:days.from.egg	WT:7-fmo-2 KO:7	0	4.66667	-21.092	30.4254	1
genotype:days.from.egg	fmo-2 KO:8-fmo-2 KO:7	0	0.444444	-25.3142	26.2031	1
genotype:days.from.egg	tph-1; pah-1:8-fmo-2 KO:7	0	-0.0222222	-25.1287	25.0842	1
genotype:days.from.egg	tph-1; pah-1; fmo-2:8-fmo-2 KO:7	0	0.141414	-24.4185	24.7014	1
genotype:days.from.egg	WT:8-fmo-2 KO:7	0	0.677778	-24.4287	25.7842	1
genotype:days.from.egg	tph-1; pah-1; fmo-2:7-tph-1; pah-1:7	0	-3.8	-28.2368	20.6368	1
genotype:days.from.egg	WT:7-tph-1; pah-1:7	0	-0.611111	-25.7176	24.4953	1
genotype:days.from.egg	fmo-2 KO:8-tph-1; pah-1:7	0	-4.83333	-29.9398	20.2731	1
genotype:days.from.egg	tph-1; pah-1:8-tph-1; pah-1:7	0	-5.3	-29.7368	19.1368	1
genotype:days.from.egg	tph-1; pah-1; fmo-2:8-tph-1; pah-1:7	0	-5.13636	-29.0114	18.7386	1
genotype:days.from.egg	WT:8-tph-1; pah-1:7	0	-4.6	-29.0368	19.8368	1
genotype:days.from.egg	WT:7-tph-1; pah-1; fmo-2:7	0	3.18889	-21.9176	28.2953	1
genotype:days.from.egg	fmo-2 KO:8-tph-1; pah-1; fmo-2:7	0	-1.03333	-26.1398	24.0731	1
genotype:days.from.egg	tph-1; pah-1:8-tph-1; pah-1; fmo-2:7	0	-1.5	-25.9368	22.9368	1
genotype:days.from.egg	tph-1; pah-1; fmo-2:8-tph-1; pah-1; fmo-2:7	0	-1.33636	-25.2114	22.5386	1
genotype:days.from.egg	WT:8-tph-1; pah-1; fmo-2:7	0	-0.8	-25.2368	23.6368	1
genotype:days.from.egg	fmo-2 KO:8-WT:7	0	-4.22222	-29.9809	21.5365	1
genotype:days.from.egg	tph-1; pah-1:8-WT:7	0	-4.68889	-29.7953	20.4176	1
genotype:days.from.egg	tph-1; pah-1; fmo-2:8-WT:7	0	-4.52525	-29.0852	20.0347	1
genotype:days.from.egg	WT:8-WT:7	0	-3.98889	-29.0953	21.1176	1
genotype:days.from.egg	tph-1; pah-1:8-fmo-2 KO:8	0	-0.466667	-25.5731	24.6398	1
genotype:days.from.egg	tph-1; pah-1; fmo-2:8-fmo-2 KO:8	0	-0.30303	-24.863	24.2569	1
genotype:days.from.egg	WT:8-fmo-2 KO:8	0	0.233333	-24.8731	25.3398	1
genotype:days.from.egg	tph-1; pah-1; fmo-2:8-tph-1; pah-1:8	0	0.163636	-23.7114	24.0386	1
genotype:days.from.egg	WT:8-tph-1; pah-1:8	0	0.7	-23.7368	25.1368	1
genotype:days.from.egg	WT:8-tph-1; pah-1; fmo-2:8	0	0.536364	-23.3386	24.4114	1
Replicate 2, 2-way ANOVA post-hoc tukey HSD test
term	contrast	null.value	estimate	conf.low	conf.high	adj.p.value
genotype	tph-1; pah-1-fmo-2 KO	0	21.3082	14.6626	27.9539	9.58122e-14
genotype	tph-1; pah-1; fmo-2-fmo-2 KO	0	24.7479	18.2692	31.2267	4.28546e-14
genotype	WT-fmo-2 KO	0	30.3899	23.8666	36.9133	6.43929e-15
genotype	tph-1; pah-1; fmo-2-tph-1; pah-1	0	3.43968	-3.01174	9.89111	0.513416
genotype	WT-tph-1; pah-1	0	9.0817	2.58549	15.5779	0.00205259
genotype	WT-tph-1; pah-1; fmo-2	0	5.64202	-0.683342	11.9674	0.0991136
days.from.egg	2024-03-02	0	38.5948	28.986	48.2036	8.88178e-15
days.from.egg	2024-04-02	0	84.2871	74.6783	93.8959	4.44089e-15
days.from.egg	2024-05-02	0	70.15	60.6022	79.6978	4.44089e-15
days.from.egg	2024-06-02	0	18.5549	8.88226	28.2275	7.25006e-07
days.from.egg	2024-07-02	0	1.09815	-8.86196	11.0583	0.999899
days.from.egg	2024-08-02	0	-0.174978	-10.2163	9.86638	1
days.from.egg	2024-04-03	0	45.6923	36.0229	55.3617	4.44089e-15
days.from.egg	2024-05-03	0	31.5552	21.9464	41.164	7.22755e-14
days.from.egg	2024-06-03	0	-20.0399	-29.7727	-10.3071	7.96725e-08
days.from.egg	2024-07-03	0	-37.4966	-47.5152	-27.478	3.73035e-14
days.from.egg	2024-08-03	0	-38.7698	-48.8692	-28.6704	2.37588e-14
days.from.egg	2024-05-04	0	-14.1371	-23.7459	-4.52829	0.000361984
days.from.egg	2024-06-04	0	-65.7322	-75.4651	-55.9994	4.44089e-15
days.from.egg	2024-07-04	0	-83.1889	-93.2076	-73.1703	4.44089e-15
days.from.egg	2024-08-04	0	-84.4621	-94.5615	-74.3627	4.44089e-15
days.from.egg	2024-06-05	0	-51.5951	-61.2677	-41.9225	4.44089e-15
days.from.egg	2024-07-05	0	-69.0518	-79.012	-59.0917	4.44089e-15
days.from.egg	2024-08-05	0	-70.325	-80.3663	-60.2836	4.44089e-15
days.from.egg	2024-07-06	0	-17.4567	-27.5365	-7.37689	1.13206e-05
days.from.egg	2024-08-06	0	-18.7299	-28.89	-8.56974	2.24013e-06
days.from.egg	2024-08-07	0	-1.27313	-11.7073	9.16107	0.999817
genotype:days.from.egg	tph-1; pah-1:2-fmo-2 KO:2	0	3.9968e-14	-24.1489	24.1489	1
genotype:days.from.egg	tph-1; pah-1; fmo-2:2-fmo-2 KO:2	0	-3.19744e-14	-24.1489	24.1489	1
genotype:days.from.egg	WT:2-fmo-2 KO:2	0	7.10543e-15	-24.1489	24.1489	1
genotype:days.from.egg	fmo-2 KO:3-fmo-2 KO:2	0	19.3	-4.84887	43.4489	0.359494
genotype:days.from.egg	tph-1; pah-1:3-fmo-2 KO:2	0	41.8889	17.0783	66.6995	4.10312e-07
genotype:days.from.egg	tph-1; pah-1; fmo-2:3-fmo-2 KO:2	0	47.6	23.4511	71.7489	8.34876e-10
genotype:days.from.egg	WT:3-fmo-2 KO:2	0	45.7	21.5511	69.8489	4.97817e-09
genotype:days.from.egg	fmo-2 KO:4-fmo-2 KO:2	0	42.3	18.1511	66.4489	1.08272e-07
genotype:days.from.egg	tph-1; pah-1:4-fmo-2 KO:2	0	87.5556	62.7449	112.366	4.44089e-15
genotype:days.from.egg	tph-1; pah-1; fmo-2:4-fmo-2 KO:2	0	99.2	75.0511	123.349	4.44089e-15
genotype:days.from.egg	WT:4-fmo-2 KO:2	0	108.2	84.0511	132.349	4.44089e-15
genotype:days.from.egg	fmo-2 KO:5-fmo-2 KO:2	0	13.2	-10.9489	37.3489	0.956548
genotype:days.from.egg	tph-1; pah-1:5-fmo-2 KO:2	0	72	47.8511	96.1489	1.19571e-13
genotype:days.from.egg	tph-1; pah-1; fmo-2:5-fmo-2 KO:2	0	89.7	65.5511	113.849	4.44089e-15
genotype:days.from.egg	WT:5-fmo-2 KO:2	0	105.7	81.5511	129.849	4.44089e-15
genotype:days.from.egg	fmo-2 KO:6-fmo-2 KO:2	0	2.44444	-22.3662	27.2551	1
genotype:days.from.egg	tph-1; pah-1:6-fmo-2 KO:2	0	21.7778	-3.03283	46.5884	0.186275
genotype:days.from.egg	tph-1; pah-1; fmo-2:6-fmo-2 KO:2	0	20.8	-3.34887	44.9489	0.216566
genotype:days.from.egg	WT:6-fmo-2 KO:2	0	29.6	5.45113	53.7489	0.00211101
genotype:days.from.egg	fmo-2 KO:7-fmo-2 KO:2	0	0.428571	-26.1822	27.0393	1
genotype:days.from.egg	tph-1; pah-1:7-fmo-2 KO:2	0	3.75	-21.8637	29.3637	1
genotype:days.from.egg	tph-1; pah-1; fmo-2:7-fmo-2 KO:2	0	2.8	-21.3489	26.9489	1
genotype:days.from.egg	WT:7-fmo-2 KO:2	0	2	-22.8106	26.8106	1
genotype:days.from.egg	fmo-2 KO:8-fmo-2 KO:2	0	1.16667	-26.7181	29.0514	1
genotype:days.from.egg	tph-1; pah-1:8-fmo-2 KO:2	0	3	-22.6137	28.6137	1
genotype:days.from.egg	tph-1; pah-1; fmo-2:8-fmo-2 KO:2	0	1.2	-22.9489	25.3489	1
genotype:days.from.egg	WT:8-fmo-2 KO:2	0	1.33333	-23.4773	26.1439	1
genotype:days.from.egg	tph-1; pah-1; fmo-2:2-tph-1; pah-1:2	0	-7.19425e-14	-24.1489	24.1489	1
genotype:days.from.egg	WT:2-tph-1; pah-1:2	0	-3.28626e-14	-24.1489	24.1489	1
genotype:days.from.egg	fmo-2 KO:3-tph-1; pah-1:2	0	19.3	-4.84887	43.4489	0.359494
genotype:days.from.egg	tph-1; pah-1:3-tph-1; pah-1:2	0	41.8889	17.0783	66.6995	4.10312e-07
genotype:days.from.egg	tph-1; pah-1; fmo-2:3-tph-1; pah-1:2	0	47.6	23.4511	71.7489	8.34876e-10
genotype:days.from.egg	WT:3-tph-1; pah-1:2	0	45.7	21.5511	69.8489	4.97817e-09
genotype:days.from.egg	fmo-2 KO:4-tph-1; pah-1:2	0	42.3	18.1511	66.4489	1.08272e-07
genotype:days.from.egg	tph-1; pah-1:4-tph-1; pah-1:2	0	87.5556	62.7449	112.366	4.44089e-15
genotype:days.from.egg	tph-1; pah-1; fmo-2:4-tph-1; pah-1:2	0	99.2	75.0511	123.349	4.44089e-15
genotype:days.from.egg	WT:4-tph-1; pah-1:2	0	108.2	84.0511	132.349	4.44089e-15
genotype:days.from.egg	fmo-2 KO:5-tph-1; pah-1:2	0	13.2	-10.9489	37.3489	0.956548
genotype:days.from.egg	tph-1; pah-1:5-tph-1; pah-1:2	0	72	47.8511	96.1489	1.19571e-13
genotype:days.from.egg	tph-1; pah-1; fmo-2:5-tph-1; pah-1:2	0	89.7	65.5511	113.849	4.44089e-15
genotype:days.from.egg	WT:5-tph-1; pah-1:2	0	105.7	81.5511	129.849	4.44089e-15
genotype:days.from.egg	fmo-2 KO:6-tph-1; pah-1:2	0	2.44444	-22.3662	27.2551	1
genotype:days.from.egg	tph-1; pah-1:6-tph-1; pah-1:2	0	21.7778	-3.03283	46.5884	0.186275
genotype:days.from.egg	tph-1; pah-1; fmo-2:6-tph-1; pah-1:2	0	20.8	-3.34887	44.9489	0.216566
genotype:days.from.egg	WT:6-tph-1; pah-1:2	0	29.6	5.45113	53.7489	0.00211101
genotype:days.from.egg	fmo-2 KO:7-tph-1; pah-1:2	0	0.428571	-26.1822	27.0393	1
genotype:days.from.egg	tph-1; pah-1:7-tph-1; pah-1:2	0	3.75	-21.8637	29.3637	1
genotype:days.from.egg	tph-1; pah-1; fmo-2:7-tph-1; pah-1:2	0	2.8	-21.3489	26.9489	1
genotype:days.from.egg	WT:7-tph-1; pah-1:2	0	2	-22.8106	26.8106	1
genotype:days.from.egg	fmo-2 KO:8-tph-1; pah-1:2	0	1.16667	-26.7181	29.0514	1
genotype:days.from.egg	tph-1; pah-1:8-tph-1; pah-1:2	0	3	-22.6137	28.6137	1
genotype:days.from.egg	tph-1; pah-1; fmo-2:8-tph-1; pah-1:2	0	1.2	-22.9489	25.3489	1
genotype:days.from.egg	WT:8-tph-1; pah-1:2	0	1.33333	-23.4773	26.1439	1
genotype:days.from.egg	WT:2-tph-1; pah-1; fmo-2:2	0	3.90799e-14	-24.1489	24.1489	1
genotype:days.from.egg	fmo-2 KO:3-tph-1; pah-1; fmo-2:2	0	19.3	-4.84887	43.4489	0.359494
genotype:days.from.egg	tph-1; pah-1:3-tph-1; pah-1; fmo-2:2	0	41.8889	17.0783	66.6995	4.10312e-07
genotype:days.from.egg	tph-1; pah-1; fmo-2:3-tph-1; pah-1; fmo-2:2	0	47.6	23.4511	71.7489	8.34876e-10
genotype:days.from.egg	WT:3-tph-1; pah-1; fmo-2:2	0	45.7	21.5511	69.8489	4.97817e-09
genotype:days.from.egg	fmo-2 KO:4-tph-1; pah-1; fmo-2:2	0	42.3	18.1511	66.4489	1.08272e-07
genotype:days.from.egg	tph-1; pah-1:4-tph-1; pah-1; fmo-2:2	0	87.5556	62.7449	112.366	4.44089e-15
genotype:days.from.egg	tph-1; pah-1; fmo-2:4-tph-1; pah-1; fmo-2:2	0	99.2	75.0511	123.349	4.44089e-15
genotype:days.from.egg	WT:4-tph-1; pah-1; fmo-2:2	0	108.2	84.0511	132.349	4.44089e-15
genotype:days.from.egg	fmo-2 KO:5-tph-1; pah-1; fmo-2:2	0	13.2	-10.9489	37.3489	0.956548
genotype:days.from.egg	tph-1; pah-1:5-tph-1; pah-1; fmo-2:2	0	72	47.8511	96.1489	1.19571e-13
genotype:days.from.egg	tph-1; pah-1; fmo-2:5-tph-1; pah-1; fmo-2:2	0	89.7	65.5511	113.849	4.44089e-15
genotype:days.from.egg	WT:5-tph-1; pah-1; fmo-2:2	0	105.7	81.5511	129.849	4.44089e-15
genotype:days.from.egg	fmo-2 KO:6-tph-1; pah-1; fmo-2:2	0	2.44444	-22.3662	27.2551	1
genotype:days.from.egg	tph-1; pah-1:6-tph-1; pah-1; fmo-2:2	0	21.7778	-3.03283	46.5884	0.186275
genotype:days.from.egg	tph-1; pah-1; fmo-2:6-tph-1; pah-1; fmo-2:2	0	20.8	-3.34887	44.9489	0.216566
genotype:days.from.egg	WT:6-tph-1; pah-1; fmo-2:2	0	29.6	5.45113	53.7489	0.00211101
genotype:days.from.egg	fmo-2 KO:7-tph-1; pah-1; fmo-2:2	0	0.428571	-26.1822	27.0393	1
genotype:days.from.egg	tph-1; pah-1:7-tph-1; pah-1; fmo-2:2	0	3.75	-21.8637	29.3637	1
genotype:days.from.egg	tph-1; pah-1; fmo-2:7-tph-1; pah-1; fmo-2:2	0	2.8	-21.3489	26.9489	1
genotype:days.from.egg	WT:7-tph-1; pah-1; fmo-2:2	0	2	-22.8106	26.8106	1
genotype:days.from.egg	fmo-2 KO:8-tph-1; pah-1; fmo-2:2	0	1.16667	-26.7181	29.0514	1
genotype:days.from.egg	tph-1; pah-1:8-tph-1; pah-1; fmo-2:2	0	3	-22.6137	28.6137	1
genotype:days.from.egg	tph-1; pah-1; fmo-2:8-tph-1; pah-1; fmo-2:2	0	1.2	-22.9489	25.3489	1
genotype:days.from.egg	WT:8-tph-1; pah-1; fmo-2:2	0	1.33333	-23.4773	26.1439	1
genotype:days.from.egg	fmo-2 KO:3-WT:2	0	19.3	-4.84887	43.4489	0.359494
genotype:days.from.egg	tph-1; pah-1:3-WT:2	0	41.8889	17.0783	66.6995	4.10312e-07
genotype:days.from.egg	tph-1; pah-1; fmo-2:3-WT:2	0	47.6	23.4511	71.7489	8.34876e-10
genotype:days.from.egg	WT:3-WT:2	0	45.7	21.5511	69.8489	4.97817e-09
genotype:days.from.egg	fmo-2 KO:4-WT:2	0	42.3	18.1511	66.4489	1.08272e-07
genotype:days.from.egg	tph-1; pah-1:4-WT:2	0	87.5556	62.7449	112.366	4.44089e-15
genotype:days.from.egg	tph-1; pah-1; fmo-2:4-WT:2	0	99.2	75.0511	123.349	4.44089e-15
genotype:days.from.egg	WT:4-WT:2	0	108.2	84.0511	132.349	4.44089e-15
genotype:days.from.egg	fmo-2 KO:5-WT:2	0	13.2	-10.9489	37.3489	0.956548
genotype:days.from.egg	tph-1; pah-1:5-WT:2	0	72	47.8511	96.1489	1.19571e-13
genotype:days.from.egg	tph-1; pah-1; fmo-2:5-WT:2	0	89.7	65.5511	113.849	4.44089e-15
genotype:days.from.egg	WT:5-WT:2	0	105.7	81.5511	129.849	4.44089e-15
genotype:days.from.egg	fmo-2 KO:6-WT:2	0	2.44444	-22.3662	27.2551	1
genotype:days.from.egg	tph-1; pah-1:6-WT:2	0	21.7778	-3.03283	46.5884	0.186275
genotype:days.from.egg	tph-1; pah-1; fmo-2:6-WT:2	0	20.8	-3.34887	44.9489	0.216566
genotype:days.from.egg	WT:6-WT:2	0	29.6	5.45113	53.7489	0.00211101
genotype:days.from.egg	fmo-2 KO:7-WT:2	0	0.428571	-26.1822	27.0393	1
genotype:days.from.egg	tph-1; pah-1:7-WT:2	0	3.75	-21.8637	29.3637	1
genotype:days.from.egg	tph-1; pah-1; fmo-2:7-WT:2	0	2.8	-21.3489	26.9489	1
genotype:days.from.egg	WT:7-WT:2	0	2	-22.8106	26.8106	1
genotype:days.from.egg	fmo-2 KO:8-WT:2	0	1.16667	-26.7181	29.0514	1
genotype:days.from.egg	tph-1; pah-1:8-WT:2	0	3	-22.6137	28.6137	1
genotype:days.from.egg	tph-1; pah-1; fmo-2:8-WT:2	0	1.2	-22.9489	25.3489	1
genotype:days.from.egg	WT:8-WT:2	0	1.33333	-23.4773	26.1439	1
genotype:days.from.egg	tph-1; pah-1:3-fmo-2 KO:3	0	22.5889	-2.22172	47.3995	0.135388
genotype:days.from.egg	tph-1; pah-1; fmo-2:3-fmo-2 KO:3	0	28.3	4.15113	52.4489	0.00483345
genotype:days.from.egg	WT:3-fmo-2 KO:3	0	26.4	2.25113	50.5489	0.0149894
genotype:days.from.egg	fmo-2 KO:4-fmo-2 KO:3	0	23	-1.14887	47.1489	0.0867082
genotype:days.from.egg	tph-1; pah-1:4-fmo-2 KO:3	0	68.2556	43.4449	93.0662	2.50688e-13
genotype:days.from.egg	tph-1; pah-1; fmo-2:4-fmo-2 KO:3	0	79.9	55.7511	104.049	7.99361e-15
genotype:days.from.egg	WT:4-fmo-2 KO:3	0	88.9	64.7511	113.049	4.44089e-15
genotype:days.from.egg	fmo-2 KO:5-fmo-2 KO:3	0	-6.1	-30.2489	18.0489	1
genotype:days.from.egg	tph-1; pah-1:5-fmo-2 KO:3	0	52.7	28.5511	76.8489	5.90872e-12
genotype:days.from.egg	tph-1; pah-1; fmo-2:5-fmo-2 KO:3	0	70.4	46.2511	94.5489	1.71752e-13
genotype:days.from.egg	WT:5-fmo-2 KO:3	0	86.4	62.2511	110.549	4.44089e-15
genotype:days.from.egg	fmo-2 KO:6-fmo-2 KO:3	0	-16.8556	-41.6662	7.95505	0.706711
genotype:days.from.egg	tph-1; pah-1:6-fmo-2 KO:3	0	2.47778	-22.3328	27.2884	1
genotype:days.from.egg	tph-1; pah-1; fmo-2:6-fmo-2 KO:3	0	1.5	-22.6489	25.6489	1
genotype:days.from.egg	WT:6-fmo-2 KO:3	0	10.3	-13.8489	34.4489	0.998519
genotype:days.from.egg	fmo-2 KO:7-fmo-2 KO:3	0	-18.8714	-45.4822	7.73933	0.620716
genotype:days.from.egg	tph-1; pah-1:7-fmo-2 KO:3	0	-15.55	-41.1637	10.0637	0.875886
genotype:days.from.egg	tph-1; pah-1; fmo-2:7-fmo-2 KO:3	0	-16.5	-40.6489	7.64887	0.695825
genotype:days.from.egg	WT:7-fmo-2 KO:3	0	-17.3	-42.1106	7.51061	0.655661
genotype:days.from.egg	fmo-2 KO:8-fmo-2 KO:3	0	-18.1333	-46.0181	9.75138	0.783152
genotype:days.from.egg	tph-1; pah-1:8-fmo-2 KO:3	0	-16.3	-41.9137	9.31375	0.816059
genotype:days.from.egg	tph-1; pah-1; fmo-2:8-fmo-2 KO:3	0	-18.1	-42.2489	6.04887	0.500013
genotype:days.from.egg	WT:8-fmo-2 KO:3	0	-17.9667	-42.7773	6.84394	0.57595
genotype:days.from.egg	tph-1; pah-1; fmo-2:3-tph-1; pah-1:3	0	5.71111	-19.0995	30.5217	1
genotype:days.from.egg	WT:3-tph-1; pah-1:3	0	3.81111	-20.9995	28.6217	1
genotype:days.from.egg	fmo-2 KO:4-tph-1; pah-1:3	0	0.411111	-24.3995	25.2217	1
genotype:days.from.egg	tph-1; pah-1:4-tph-1; pah-1:3	0	45.6667	20.2115	71.1218	4.35634e-08
genotype:days.from.egg	tph-1; pah-1; fmo-2:4-tph-1; pah-1:3	0	57.3111	32.5005	82.1217	5.15588e-13
genotype:days.from.egg	WT:4-tph-1; pah-1:3	0	66.3111	41.5005	91.1217	2.69118e-13
genotype:days.from.egg	fmo-2 KO:5-tph-1; pah-1:3	0	-28.6889	-53.4995	-3.87828	0.00609459
genotype:days.from.egg	tph-1; pah-1:5-tph-1; pah-1:3	0	30.1111	5.3005	54.9217	0.00255191
genotype:days.from.egg	tph-1; pah-1; fmo-2:5-tph-1; pah-1:3	0	47.8111	23.0005	72.6217	2.28173e-09
genotype:days.from.egg	WT:5-tph-1; pah-1:3	0	63.8111	39.0005	88.6217	2.67564e-13
genotype:days.from.egg	fmo-2 KO:6-tph-1; pah-1:3	0	-39.4444	-64.8996	-13.9893	6.73086e-06
genotype:days.from.egg	tph-1; pah-1:6-tph-1; pah-1:3	0	-20.1111	-45.5663	5.34404	0.383991
genotype:days.from.egg	tph-1; pah-1; fmo-2:6-tph-1; pah-1:3	0	-21.0889	-45.8995	3.72172	0.239323
genotype:days.from.egg	WT:6-tph-1; pah-1:3	0	-12.2889	-37.0995	12.5217	0.986881
genotype:days.from.egg	fmo-2 KO:7-tph-1; pah-1:3	0	-41.4603	-68.673	-14.2476	1.11413e-05
genotype:days.from.egg	tph-1; pah-1:7-tph-1; pah-1:3	0	-38.1389	-64.3775	-11.9003	4.18399e-05
genotype:days.from.egg	tph-1; pah-1; fmo-2:7-tph-1; pah-1:3	0	-39.0889	-63.8995	-14.2783	4.04582e-06
genotype:days.from.egg	WT:7-tph-1; pah-1:3	0	-39.8889	-65.344	-14.4337	4.78073e-06
genotype:days.from.egg	fmo-2 KO:8-tph-1; pah-1:3	0	-40.7222	-69.1819	-12.2625	6.35117e-05
genotype:days.from.egg	tph-1; pah-1:8-tph-1; pah-1:3	0	-38.8889	-65.1275	-12.6503	2.45282e-05
genotype:days.from.egg	tph-1; pah-1; fmo-2:8-tph-1; pah-1:3	0	-40.6889	-65.4995	-15.8783	1.10966e-06
genotype:days.from.egg	WT:8-tph-1; pah-1:3	0	-40.5556	-66.0107	-15.1004	2.84614e-06
genotype:days.from.egg	WT:3-tph-1; pah-1; fmo-2:3	0	-1.9	-26.0489	22.2489	1
genotype:days.from.egg	fmo-2 KO:4-tph-1; pah-1; fmo-2:3	0	-5.3	-29.4489	18.8489	1
genotype:days.from.egg	tph-1; pah-1:4-tph-1; pah-1; fmo-2:3	0	39.9556	15.1449	64.7662	2.01726e-06
genotype:days.from.egg	tph-1; pah-1; fmo-2:4-tph-1; pah-1; fmo-2:3	0	51.6	27.4511	75.7489	1.72222e-11
genotype:days.from.egg	WT:4-tph-1; pah-1; fmo-2:3	0	60.6	36.4511	84.7489	2.72227e-13
genotype:days.from.egg	fmo-2 KO:5-tph-1; pah-1; fmo-2:3	0	-34.4	-58.5489	-10.2511	7.13492e-05
genotype:days.from.egg	tph-1; pah-1:5-tph-1; pah-1; fmo-2:3	0	24.4	0.251126	48.5489	0.0440632
genotype:days.from.egg	tph-1; pah-1; fmo-2:5-tph-1; pah-1; fmo-2:3	0	42.1	17.9511	66.2489	1.2914e-07
genotype:days.from.egg	WT:5-tph-1; pah-1; fmo-2:3	0	58.1	33.9511	82.2489	2.82885e-13
genotype:days.from.egg	fmo-2 KO:6-tph-1; pah-1; fmo-2:3	0	-45.1556	-69.9662	-20.3449	2.47381e-08
genotype:days.from.egg	tph-1; pah-1:6-tph-1; pah-1; fmo-2:3	0	-25.8222	-50.6328	-1.01161	0.0301023
genotype:days.from.egg	tph-1; pah-1; fmo-2:6-tph-1; pah-1; fmo-2:3	0	-26.8	-50.9489	-2.65113	0.0119093
genotype:days.from.egg	WT:6-tph-1; pah-1; fmo-2:3	0	-18	-42.1489	6.14887	0.512334
genotype:days.from.egg	fmo-2 KO:7-tph-1; pah-1; fmo-2:3	0	-47.1714	-73.7822	-20.5607	6.90624e-08
genotype:days.from.egg	tph-1; pah-1:7-tph-1; pah-1; fmo-2:3	0	-43.85	-69.4637	-18.2363	2.50522e-07
genotype:days.from.egg	tph-1; pah-1; fmo-2:7-tph-1; pah-1; fmo-2:3	0	-44.8	-68.9489	-20.6511	1.14173e-08
genotype:days.from.egg	WT:7-tph-1; pah-1; fmo-2:3	0	-45.6	-70.4106	-20.7894	1.6701e-08
genotype:days.from.egg	fmo-2 KO:8-tph-1; pah-1; fmo-2:3	0	-46.4333	-74.3181	-18.5486	6.62366e-07
genotype:days.from.egg	tph-1; pah-1:8-tph-1; pah-1; fmo-2:3	0	-44.6	-70.2137	-18.9863	1.35031e-07
genotype:days.from.egg	tph-1; pah-1; fmo-2:8-tph-1; pah-1; fmo-2:3	0	-46.4	-70.5489	-22.2511	2.59184e-09
genotype:days.from.egg	WT:8-tph-1; pah-1; fmo-2:3	0	-46.2667	-71.0773	-21.4561	9.22153e-09
genotype:days.from.egg	fmo-2 KO:4-WT:3	0	-3.4	-27.5489	20.7489	1
genotype:days.from.egg	tph-1; pah-1:4-WT:3	0	41.8556	17.0449	66.6662	4.21926e-07
genotype:days.from.egg	tph-1; pah-1; fmo-2:4-WT:3	0	53.5	29.3511	77.6489	2.79476e-12
genotype:days.from.egg	WT:4-WT:3	0	62.5	38.3511	86.6489	2.65121e-13
genotype:days.from.egg	fmo-2 KO:5-WT:3	0	-32.5	-56.6489	-8.35113	0.000288865
genotype:days.from.egg	tph-1; pah-1:5-WT:3	0	26.3	2.15113	50.4489	0.0158653
genotype:days.from.egg	tph-1; pah-1; fmo-2:5-WT:3	0	44	19.8511	68.1489	2.36684e-08
genotype:days.from.egg	WT:5-WT:3	0	60	35.8511	84.1489	2.78111e-13
genotype:days.from.egg	fmo-2 KO:6-WT:3	0	-43.2556	-68.0662	-18.4449	1.28928e-07
genotype:days.from.egg	tph-1; pah-1:6-WT:3	0	-23.9222	-48.7328	0.888388	0.0759995
genotype:days.from.egg	tph-1; pah-1; fmo-2:6-WT:3	0	-24.9	-49.0489	-0.751126	0.0340481
genotype:days.from.egg	WT:6-WT:3	0	-16.1	-40.2489	8.04887	0.741169
genotype:days.from.egg	fmo-2 KO:7-WT:3	0	-45.2714	-71.8822	-18.6607	3.13605e-07
genotype:days.from.egg	tph-1; pah-1:7-WT:3	0	-41.95	-67.5637	-16.3363	1.16015e-06
genotype:days.from.egg	tph-1; pah-1; fmo-2:7-WT:3	0	-42.9	-67.0489	-18.7511	6.35952e-08
genotype:days.from.egg	WT:7-WT:3	0	-43.7	-68.5106	-18.8894	8.79985e-08
genotype:days.from.egg	fmo-2 KO:8-WT:3	0	-44.5333	-72.4181	-16.6486	2.63655e-06
genotype:days.from.egg	tph-1; pah-1:8-WT:3	0	-42.7	-68.3137	-17.0863	6.37165e-07
genotype:days.from.egg	tph-1; pah-1; fmo-2:8-WT:3	0	-44.5	-68.6489	-20.3511	1.50217e-08
genotype:days.from.egg	WT:8-WT:3	0	-44.3667	-69.1773	-19.5561	4.93786e-08
genotype:days.from.egg	tph-1; pah-1:4-fmo-2 KO:4	0	45.2556	20.4449	70.0662	2.26501e-08
genotype:days.from.egg	tph-1; pah-1; fmo-2:4-fmo-2 KO:4	0	56.9	32.7511	81.0489	3.34843e-13
genotype:days.from.egg	WT:4-fmo-2 KO:4	0	65.9	41.7511	90.0489	2.63345e-13
genotype:days.from.egg	fmo-2 KO:5-fmo-2 KO:4	0	-29.1	-53.2489	-4.95113	0.00291743
genotype:days.from.egg	tph-1; pah-1:5-fmo-2 KO:4	0	29.7	5.55113	53.8489	0.00197732
genotype:days.from.egg	tph-1; pah-1; fmo-2:5-fmo-2 KO:4	0	47.4	23.2511	71.5489	1.00958e-09
genotype:days.from.egg	WT:5-fmo-2 KO:4	0	63.4	39.2511	87.5489	2.78222e-13
genotype:days.from.egg	fmo-2 KO:6-fmo-2 KO:4	0	-39.8556	-64.6662	-15.0449	2.1872e-06
genotype:days.from.egg	tph-1; pah-1:6-fmo-2 KO:4	0	-20.5222	-45.3328	4.28839	0.289814
genotype:days.from.egg	tph-1; pah-1; fmo-2:6-fmo-2 KO:4	0	-21.5	-45.6489	2.64887	0.165296
genotype:days.from.egg	WT:6-fmo-2 KO:4	0	-12.7	-36.8489	11.4489	0.972164
genotype:days.from.egg	fmo-2 KO:7-fmo-2 KO:4	0	-41.8714	-68.4822	-15.2607	4.20996e-06
genotype:days.from.egg	tph-1; pah-1:7-fmo-2 KO:4	0	-38.55	-64.1637	-12.9363	1.58855e-05
genotype:days.from.egg	tph-1; pah-1; fmo-2:7-fmo-2 KO:4	0	-39.5	-63.6489	-15.3511	1.21088e-06
genotype:days.from.egg	WT:7-fmo-2 KO:4	0	-40.3	-65.1106	-15.4894	1.52501e-06
genotype:days.from.egg	fmo-2 KO:8-fmo-2 KO:4	0	-41.1333	-69.0181	-13.2486	2.79805e-05
genotype:days.from.egg	tph-1; pah-1:8-fmo-2 KO:4	0	-39.3	-64.9137	-13.6863	9.05016e-06
genotype:days.from.egg	tph-1; pah-1; fmo-2:8-fmo-2 KO:4	0	-41.1	-65.2489	-16.9511	3.09066e-07
genotype:days.from.egg	WT:8-fmo-2 KO:4	0	-40.9667	-65.7773	-16.1561	8.83024e-07
genotype:days.from.egg	tph-1; pah-1; fmo-2:4-tph-1; pah-1:4	0	11.6444	-13.1662	36.4551	0.993724
genotype:days.from.egg	WT:4-tph-1; pah-1:4	0	20.6444	-4.16617	45.4551	0.278412
genotype:days.from.egg	fmo-2 KO:5-tph-1; pah-1:4	0	-74.3556	-99.1662	-49.5449	1.0969e-13
genotype:days.from.egg	tph-1; pah-1:5-tph-1; pah-1:4	0	-15.5556	-40.3662	9.25505	0.836719
genotype:days.from.egg	tph-1; pah-1; fmo-2:5-tph-1; pah-1:4	0	2.14444	-22.6662	26.9551	1
genotype:days.from.egg	WT:5-tph-1; pah-1:4	0	18.1444	-6.66617	42.9551	0.554437
genotype:days.from.egg	fmo-2 KO:6-tph-1; pah-1:4	0	-85.1111	-110.566	-59.656	5.77316e-15
genotype:days.from.egg	tph-1; pah-1:6-tph-1; pah-1:4	0	-65.7778	-91.2329	-40.3226	2.5524e-13
genotype:days.from.egg	tph-1; pah-1; fmo-2:6-tph-1; pah-1:4	0	-66.7556	-91.5662	-41.9449	2.70006e-13
genotype:days.from.egg	WT:6-tph-1; pah-1:4	0	-57.9556	-82.7662	-33.1449	4.02234e-13
genotype:days.from.egg	fmo-2 KO:7-tph-1; pah-1:4	0	-87.127	-114.34	-59.9143	1.84297e-14
genotype:days.from.egg	tph-1; pah-1:7-tph-1; pah-1:4	0	-83.8056	-110.044	-57.567	1.88738e-14
genotype:days.from.egg	tph-1; pah-1; fmo-2:7-tph-1; pah-1:4	0	-84.7556	-109.566	-59.9449	5.10703e-15
genotype:days.from.egg	WT:7-tph-1; pah-1:4	0	-85.5556	-111.011	-60.1004	5.55112e-15
genotype:days.from.egg	fmo-2 KO:8-tph-1; pah-1:4	0	-86.3889	-114.849	-57.9292	8.17124e-14
genotype:days.from.egg	tph-1; pah-1:8-tph-1; pah-1:4	0	-84.5556	-110.794	-58.317	1.59872e-14
genotype:days.from.egg	tph-1; pah-1; fmo-2:8-tph-1; pah-1:4	0	-86.3556	-111.166	-61.5449	4.66294e-15
genotype:days.from.egg	WT:8-tph-1; pah-1:4	0	-86.2222	-111.677	-60.7671	5.32907e-15
genotype:days.from.egg	WT:4-tph-1; pah-1; fmo-2:4	0	9	-15.1489	33.1489	0.999852
genotype:days.from.egg	fmo-2 KO:5-tph-1; pah-1; fmo-2:4	0	-86	-110.149	-61.8511	4.44089e-15
genotype:days.from.egg	tph-1; pah-1:5-tph-1; pah-1; fmo-2:4	0	-27.2	-51.3489	-3.05113	0.00941961
genotype:days.from.egg	tph-1; pah-1; fmo-2:5-tph-1; pah-1; fmo-2:4	0	-9.5	-33.6489	14.6489	0.999614
genotype:days.from.egg	WT:5-tph-1; pah-1; fmo-2:4	0	6.5	-17.6489	30.6489	1
genotype:days.from.egg	fmo-2 KO:6-tph-1; pah-1; fmo-2:4	0	-96.7556	-121.566	-71.9449	4.44089e-15
genotype:days.from.egg	tph-1; pah-1:6-tph-1; pah-1; fmo-2:4	0	-77.4222	-102.233	-52.6116	3.90799e-14
genotype:days.from.egg	tph-1; pah-1; fmo-2:6-tph-1; pah-1; fmo-2:4	0	-78.4	-102.549	-54.2511	1.08802e-14
genotype:days.from.egg	WT:6-tph-1; pah-1; fmo-2:4	0	-69.6	-93.7489	-45.4511	1.98397e-13
genotype:days.from.egg	fmo-2 KO:7-tph-1; pah-1; fmo-2:4	0	-98.7714	-125.382	-72.1607	4.44089e-15
genotype:days.from.egg	tph-1; pah-1:7-tph-1; pah-1; fmo-2:4	0	-95.45	-121.064	-69.8363	4.44089e-15
genotype:days.from.egg	tph-1; pah-1; fmo-2:7-tph-1; pah-1; fmo-2:4	0	-96.4	-120.549	-72.2511	4.44089e-15
genotype:days.from.egg	WT:7-tph-1; pah-1; fmo-2:4	0	-97.2	-122.011	-72.3894	4.44089e-15
genotype:days.from.egg	fmo-2 KO:8-tph-1; pah-1; fmo-2:4	0	-98.0333	-125.918	-70.1486	4.44089e-15
genotype:days.from.egg	tph-1; pah-1:8-tph-1; pah-1; fmo-2:4	0	-96.2	-121.814	-70.5863	4.44089e-15
genotype:days.from.egg	tph-1; pah-1; fmo-2:8-tph-1; pah-1; fmo-2:4	0	-98	-122.149	-73.8511	4.44089e-15
genotype:days.from.egg	WT:8-tph-1; pah-1; fmo-2:4	0	-97.8667	-122.677	-73.0561	4.44089e-15
genotype:days.from.egg	fmo-2 KO:5-WT:4	0	-95	-119.149	-70.8511	4.44089e-15
genotype:days.from.egg	tph-1; pah-1:5-WT:4	0	-36.2	-60.3489	-12.0511	1.78132e-05
genotype:days.from.egg	tph-1; pah-1; fmo-2:5-WT:4	0	-18.5	-42.6489	5.64887	0.451409
genotype:days.from.egg	WT:5-WT:4	0	-2.5	-26.6489	21.6489	1
genotype:days.from.egg	fmo-2 KO:6-WT:4	0	-105.756	-130.566	-80.9449	4.44089e-15
genotype:days.from.egg	tph-1; pah-1:6-WT:4	0	-86.4222	-111.233	-61.6116	4.66294e-15
genotype:days.from.egg	tph-1; pah-1; fmo-2:6-WT:4	0	-87.4	-111.549	-63.2511	4.44089e-15
genotype:days.from.egg	WT:6-WT:4	0	-78.6	-102.749	-54.4511	1.04361e-14
genotype:days.from.egg	fmo-2 KO:7-WT:4	0	-107.771	-134.382	-81.1607	4.44089e-15
genotype:days.from.egg	tph-1; pah-1:7-WT:4	0	-104.45	-130.064	-78.8363	4.44089e-15
genotype:days.from.egg	tph-1; pah-1; fmo-2:7-WT:4	0	-105.4	-129.549	-81.2511	4.44089e-15
genotype:days.from.egg	WT:7-WT:4	0	-106.2	-131.011	-81.3894	4.44089e-15
genotype:days.from.egg	fmo-2 KO:8-WT:4	0	-107.033	-134.918	-79.1486	4.44089e-15
genotype:days.from.egg	tph-1; pah-1:8-WT:4	0	-105.2	-130.814	-79.5863	4.44089e-15
genotype:days.from.egg	tph-1; pah-1; fmo-2:8-WT:4	0	-107	-131.149	-82.8511	4.44089e-15
genotype:days.from.egg	WT:8-WT:4	0	-106.867	-131.677	-82.0561	4.44089e-15
genotype:days.from.egg	tph-1; pah-1:5-fmo-2 KO:5	0	58.8	34.6511	82.9489	2.74003e-13
genotype:days.from.egg	tph-1; pah-1; fmo-2:5-fmo-2 KO:5	0	76.5	52.3511	100.649	2.24265e-14
genotype:days.from.egg	WT:5-fmo-2 KO:5	0	92.5	68.3511	116.649	4.44089e-15
genotype:days.from.egg	fmo-2 KO:6-fmo-2 KO:5	0	-10.7556	-35.5662	14.0551	0.998085
genotype:days.from.egg	tph-1; pah-1:6-fmo-2 KO:5	0	8.57778	-16.2328	33.3884	0.999964
genotype:days.from.egg	tph-1; pah-1; fmo-2:6-fmo-2 KO:5	0	7.6	-16.5489	31.7489	0.999994
genotype:days.from.egg	WT:6-fmo-2 KO:5	0	16.4	-7.74887	40.5489	0.707401
genotype:days.from.egg	fmo-2 KO:7-fmo-2 KO:5	0	-12.7714	-39.3822	13.8393	0.991421
genotype:days.from.egg	tph-1; pah-1:7-fmo-2 KO:5	0	-9.45	-35.0637	16.1637	0.999877
genotype:days.from.egg	tph-1; pah-1; fmo-2:7-fmo-2 KO:5	0	-10.4	-34.5489	13.7489	0.998273
genotype:days.from.egg	WT:7-fmo-2 KO:5	0	-11.2	-36.0106	13.6106	0.996441
genotype:days.from.egg	fmo-2 KO:8-fmo-2 KO:5	0	-12.0333	-39.9181	15.8514	0.998217
genotype:days.from.egg	tph-1; pah-1:8-fmo-2 KO:5	0	-10.2	-35.8137	15.4137	0.999524
genotype:days.from.egg	tph-1; pah-1; fmo-2:8-fmo-2 KO:5	0	-12	-36.1489	12.1489	0.986311
genotype:days.from.egg	WT:8-fmo-2 KO:5	0	-11.8667	-36.6773	12.9439	0.991818
genotype:days.from.egg	tph-1; pah-1; fmo-2:5-tph-1; pah-1:5	0	17.7	-6.44887	41.8489	0.549526
genotype:days.from.egg	WT:5-tph-1; pah-1:5	0	33.7	9.55113	57.8489	0.000120421
genotype:days.from.egg	fmo-2 KO:6-tph-1; pah-1:5	0	-69.5556	-94.3662	-44.7449	2.28484e-13
genotype:days.from.egg	tph-1; pah-1:6-tph-1; pah-1:5	0	-50.2222	-75.0328	-25.4116	2.44184e-10
genotype:days.from.egg	tph-1; pah-1; fmo-2:6-tph-1; pah-1:5	0	-51.2	-75.3489	-27.0511	2.55049e-11
genotype:days.from.egg	WT:6-tph-1; pah-1:5	0	-42.4	-66.5489	-18.2511	9.91184e-08
genotype:days.from.egg	fmo-2 KO:7-tph-1; pah-1:5	0	-71.5714	-98.1822	-44.9607	2.70561e-13
genotype:days.from.egg	tph-1; pah-1:7-tph-1; pah-1:5	0	-68.25	-93.8637	-42.6363	2.70561e-13
genotype:days.from.egg	tph-1; pah-1; fmo-2:7-tph-1; pah-1:5	0	-69.2	-93.3489	-45.0511	1.98619e-13
genotype:days.from.egg	WT:7-tph-1; pah-1:5	0	-70	-94.8106	-45.1894	2.37144e-13
genotype:days.from.egg	fmo-2 KO:8-tph-1; pah-1:5	0	-70.8333	-98.7181	-42.9486	2.72671e-13
genotype:days.from.egg	tph-1; pah-1:8-tph-1; pah-1:5	0	-69	-94.6137	-43.3863	2.64122e-13
genotype:days.from.egg	tph-1; pah-1; fmo-2:8-tph-1; pah-1:5	0	-70.8	-94.9489	-46.6511	1.51879e-13
genotype:days.from.egg	WT:8-tph-1; pah-1:5	0	-70.6667	-95.4773	-45.8561	2.12497e-13
genotype:days.from.egg	WT:5-tph-1; pah-1; fmo-2:5	0	16	-8.14887	40.1489	0.752069
genotype:days.from.egg	fmo-2 KO:6-tph-1; pah-1; fmo-2:5	0	-87.2556	-112.066	-62.4449	4.44089e-15
genotype:days.from.egg	tph-1; pah-1:6-tph-1; pah-1; fmo-2:5	0	-67.9222	-92.7328	-43.1116	2.56684e-13
genotype:days.from.egg	tph-1; pah-1; fmo-2:6-tph-1; pah-1; fmo-2:5	0	-68.9	-93.0489	-44.7511	2.01728e-13
genotype:days.from.egg	WT:6-tph-1; pah-1; fmo-2:5	0	-60.1	-84.2489	-35.9511	2.72449e-13
genotype:days.from.egg	fmo-2 KO:7-tph-1; pah-1; fmo-2:5	0	-89.2714	-115.882	-62.6607	5.77316e-15
genotype:days.from.egg	tph-1; pah-1:7-tph-1; pah-1; fmo-2:5	0	-85.95	-111.564	-60.3363	5.77316e-15
genotype:days.from.egg	tph-1; pah-1; fmo-2:7-tph-1; pah-1; fmo-2:5	0	-86.9	-111.049	-62.7511	4.44089e-15
genotype:days.from.egg	WT:7-tph-1; pah-1; fmo-2:5	0	-87.7	-112.511	-62.8894	4.44089e-15
genotype:days.from.egg	fmo-2 KO:8-tph-1; pah-1; fmo-2:5	0	-88.5333	-116.418	-60.6486	2.26485e-14
genotype:days.from.egg	tph-1; pah-1:8-tph-1; pah-1; fmo-2:5	0	-86.7	-112.314	-61.0863	5.10703e-15
genotype:days.from.egg	tph-1; pah-1; fmo-2:8-tph-1; pah-1; fmo-2:5	0	-88.5	-112.649	-64.3511	4.44089e-15
genotype:days.from.egg	WT:8-tph-1; pah-1; fmo-2:5	0	-88.3667	-113.177	-63.5561	4.44089e-15
genotype:days.from.egg	fmo-2 KO:6-WT:5	0	-103.256	-128.066	-78.4449	4.44089e-15
genotype:days.from.egg	tph-1; pah-1:6-WT:5	0	-83.9222	-108.733	-59.1116	5.32907e-15
genotype:days.from.egg	tph-1; pah-1; fmo-2:6-WT:5	0	-84.9	-109.049	-60.7511	4.44089e-15
genotype:days.from.egg	WT:6-WT:5	0	-76.1	-100.249	-51.9511	3.10862e-14
genotype:days.from.egg	fmo-2 KO:7-WT:5	0	-105.271	-131.882	-78.6607	4.44089e-15
genotype:days.from.egg	tph-1; pah-1:7-WT:5	0	-101.95	-127.564	-76.3363	4.44089e-15
genotype:days.from.egg	tph-1; pah-1; fmo-2:7-WT:5	0	-102.9	-127.049	-78.7511	4.44089e-15
genotype:days.from.egg	WT:7-WT:5	0	-103.7	-128.511	-78.8894	4.44089e-15
genotype:days.from.egg	fmo-2 KO:8-WT:5	0	-104.533	-132.418	-76.6486	4.44089e-15
genotype:days.from.egg	tph-1; pah-1:8-WT:5	0	-102.7	-128.314	-77.0863	4.44089e-15
genotype:days.from.egg	tph-1; pah-1; fmo-2:8-WT:5	0	-104.5	-128.649	-80.3511	4.44089e-15
genotype:days.from.egg	WT:8-WT:5	0	-104.367	-129.177	-79.5561	4.44089e-15
genotype:days.from.egg	tph-1; pah-1:6-fmo-2 KO:6	0	19.3333	-6.12182	44.7885	0.47055
genotype:days.from.egg	tph-1; pah-1; fmo-2:6-fmo-2 KO:6	0	18.3556	-6.45505	43.1662	0.528916
genotype:days.from.egg	WT:6-fmo-2 KO:6	0	27.1556	2.34495	51.9662	0.0147246
genotype:days.from.egg	fmo-2 KO:7-fmo-2 KO:6	0	-2.01587	-29.2286	25.1968	1
genotype:days.from.egg	tph-1; pah-1:7-fmo-2 KO:6	0	1.30556	-24.933	27.5441	1
genotype:days.from.egg	tph-1; pah-1; fmo-2:7-fmo-2 KO:6	0	0.355556	-24.4551	25.1662	1
genotype:days.from.egg	WT:7-fmo-2 KO:6	0	-0.444444	-25.8996	25.0107	1
genotype:days.from.egg	fmo-2 KO:8-fmo-2 KO:6	0	-1.27778	-29.7375	27.1819	1
genotype:days.from.egg	tph-1; pah-1:8-fmo-2 KO:6	0	0.555556	-25.683	26.7941	1
genotype:days.from.egg	tph-1; pah-1; fmo-2:8-fmo-2 KO:6	0	-1.24444	-26.0551	23.5662	1
genotype:days.from.egg	WT:8-fmo-2 KO:6	0	-1.11111	-26.5663	24.344	1
genotype:days.from.egg	tph-1; pah-1; fmo-2:6-tph-1; pah-1:6	0	-0.977778	-25.7884	23.8328	1
genotype:days.from.egg	WT:6-tph-1; pah-1:6	0	7.82222	-16.9884	32.6328	0.999994
genotype:days.from.egg	fmo-2 KO:7-tph-1; pah-1:6	0	-21.3492	-48.5619	5.86349	0.399153
genotype:days.from.egg	tph-1; pah-1:7-tph-1; pah-1:6	0	-18.0278	-44.2663	8.21079	0.68505
genotype:days.from.egg	tph-1; pah-1; fmo-2:7-tph-1; pah-1:6	0	-18.9778	-43.7884	5.83283	0.454814
genotype:days.from.egg	WT:7-tph-1; pah-1:6	0	-19.7778	-45.2329	5.67737	0.420291
genotype:days.from.egg	fmo-2 KO:8-tph-1; pah-1:6	0	-20.6111	-49.0708	7.84861	0.575746
genotype:days.from.egg	tph-1; pah-1:8-tph-1; pah-1:6	0	-18.7778	-45.0163	7.46079	0.601394
genotype:days.from.egg	tph-1; pah-1; fmo-2:8-tph-1; pah-1:6	0	-20.5778	-45.3884	4.23283	0.284597
genotype:days.from.egg	WT:8-tph-1; pah-1:6	0	-20.4444	-45.8996	5.0107	0.349167
genotype:days.from.egg	WT:6-tph-1; pah-1; fmo-2:6	0	8.8	-15.3489	32.9489	0.999902
genotype:days.from.egg	fmo-2 KO:7-tph-1; pah-1; fmo-2:6	0	-20.3714	-46.9822	6.23933	0.452995
genotype:days.from.egg	tph-1; pah-1:7-tph-1; pah-1; fmo-2:6	0	-17.05	-42.6637	8.56375	0.743924
genotype:days.from.egg	tph-1; pah-1; fmo-2:7-tph-1; pah-1; fmo-2:6	0	-18	-42.1489	6.14887	0.512334
genotype:days.from.egg	WT:7-tph-1; pah-1; fmo-2:6	0	-18.8	-43.6106	6.01061	0.475727
genotype:days.from.egg	fmo-2 KO:8-tph-1; pah-1; fmo-2:6	0	-19.6333	-47.5181	8.25138	0.635723
genotype:days.from.egg	tph-1; pah-1:8-tph-1; pah-1; fmo-2:6	0	-17.8	-43.4137	7.81375	0.662465
genotype:days.from.egg	tph-1; pah-1; fmo-2:8-tph-1; pah-1; fmo-2:6	0	-19.6	-43.7489	4.54887	0.327509
genotype:days.from.egg	WT:8-tph-1; pah-1; fmo-2:6	0	-19.4667	-44.2773	5.34394	0.398933
genotype:days.from.egg	fmo-2 KO:7-WT:6	0	-29.1714	-55.7822	-2.56067	0.014381
genotype:days.from.egg	tph-1; pah-1:7-WT:6	0	-25.85	-51.4637	-0.236251	0.044702
genotype:days.from.egg	tph-1; pah-1; fmo-2:7-WT:6	0	-26.8	-50.9489	-2.65113	0.0119093
genotype:days.from.egg	WT:7-WT:6	0	-27.6	-52.4106	-2.78939	0.011475
genotype:days.from.egg	fmo-2 KO:8-WT:6	0	-28.4333	-56.3181	-0.548615	0.0392959
genotype:days.from.egg	tph-1; pah-1:8-WT:6	0	-26.6	-52.2137	-0.986251	0.0309897
genotype:days.from.egg	tph-1; pah-1; fmo-2:8-WT:6	0	-28.4	-52.5489	-4.25113	0.00454185
genotype:days.from.egg	WT:8-WT:6	0	-28.2667	-53.0773	-3.45606	0.00781748
genotype:days.from.egg	tph-1; pah-1:7-fmo-2 KO:7	0	3.32143	-24.6255	31.2683	1
genotype:days.from.egg	tph-1; pah-1; fmo-2:7-fmo-2 KO:7	0	2.37143	-24.2393	28.9822	1
genotype:days.from.egg	WT:7-fmo-2 KO:7	0	1.57143	-25.6413	28.7841	1
genotype:days.from.egg	fmo-2 KO:8-fmo-2 KO:7	0	0.738095	-29.3039	30.7801	1
genotype:days.from.egg	tph-1; pah-1:8-fmo-2 KO:7	0	2.57143	-25.3755	30.5183	1
genotype:days.from.egg	tph-1; pah-1; fmo-2:8-fmo-2 KO:7	0	0.771429	-25.8393	27.3822	1
genotype:days.from.egg	WT:8-fmo-2 KO:7	0	0.904762	-26.3079	28.1175	1
genotype:days.from.egg	tph-1; pah-1; fmo-2:7-tph-1; pah-1:7	0	-0.95	-26.5637	24.6637	1
genotype:days.from.egg	WT:7-tph-1; pah-1:7	0	-1.75	-27.9886	24.4886	1
genotype:days.from.egg	fmo-2 KO:8-tph-1; pah-1:7	0	-2.58333	-31.7459	26.5792	1
genotype:days.from.egg	tph-1; pah-1:8-tph-1; pah-1:7	0	-0.75	-27.7493	26.2493	1
genotype:days.from.egg	tph-1; pah-1; fmo-2:8-tph-1; pah-1:7	0	-2.55	-28.1637	23.0637	1
genotype:days.from.egg	WT:8-tph-1; pah-1:7	0	-2.41667	-28.6552	23.8219	1
genotype:days.from.egg	WT:7-tph-1; pah-1; fmo-2:7	0	-0.8	-25.6106	24.0106	1
genotype:days.from.egg	fmo-2 KO:8-tph-1; pah-1; fmo-2:7	0	-1.63333	-29.5181	26.2514	1
genotype:days.from.egg	tph-1; pah-1:8-tph-1; pah-1; fmo-2:7	0	0.2	-25.4137	25.8137	1
genotype:days.from.egg	tph-1; pah-1; fmo-2:8-tph-1; pah-1; fmo-2:7	0	-1.6	-25.7489	22.5489	1
genotype:days.from.egg	WT:8-tph-1; pah-1; fmo-2:7	0	-1.46667	-26.2773	23.3439	1
genotype:days.from.egg	fmo-2 KO:8-WT:7	0	-0.833333	-29.2931	27.6264	1
genotype:days.from.egg	tph-1; pah-1:8-WT:7	0	1	-25.2386	27.2386	1
genotype:days.from.egg	tph-1; pah-1; fmo-2:8-WT:7	0	-0.8	-25.6106	24.0106	1
genotype:days.from.egg	WT:8-WT:7	0	-0.666667	-26.1218	24.7885	1
genotype:days.from.egg	tph-1; pah-1:8-fmo-2 KO:8	0	1.83333	-27.3292	30.9959	1
genotype:days.from.egg	tph-1; pah-1; fmo-2:8-fmo-2 KO:8	0	0.0333333	-27.8514	27.9181	1
genotype:days.from.egg	WT:8-fmo-2 KO:8	0	0.166667	-28.2931	28.6264	1
genotype:days.from.egg	tph-1; pah-1; fmo-2:8-tph-1; pah-1:8	0	-1.8	-27.4137	23.8137	1
genotype:days.from.egg	WT:8-tph-1; pah-1:8	0	-1.66667	-27.9052	24.5719	1
genotype:days.from.egg	WT:8-tph-1; pah-1; fmo-2:8	0	0.133333	-24.6773	24.9439	1
Replicate 3, 2-way ANOVA post-hoc tukey HSD test
term	contrast	null.value	estimate	conf.low	conf.high	adj.p.value
genotype	tph-1; pah-1-fmo-2 KO	0	16.5556	7.45282	25.6583	2.56647e-05
genotype	tph-1; pah-1; fmo-2-fmo-2 KO	0	17.9402	9.0064	26.8741	2.65501e-06
genotype	WT-fmo-2 KO	0	15.9873	6.95486	25.0197	4.47427e-05
genotype	tph-1; pah-1; fmo-2-tph-1; pah-1	0	1.38469	-7.54915	10.3185	0.978117
genotype	WT-tph-1; pah-1	0	-0.568254	-9.6007	8.46419	0.998461
genotype	WT-tph-1; pah-1; fmo-2	0	-1.95294	-10.8152	6.90927	0.940837
days.from.egg	2024-03-02	0	29.25	16.1192	42.3808	5.03395e-09
days.from.egg	2024-04-02	0	59.775	46.6442	72.9058	5.21805e-15
days.from.egg	2024-05-02	0	59.7732	46.5584	72.9879	5.21805e-15
days.from.egg	2024-06-02	0	11.8804	-1.514	25.2747	0.119461
days.from.egg	2024-07-02	0	0.275925	-13.5337	14.0856	1
days.from.egg	2024-08-02	0	-1.92963	-16.1126	12.2533	0.999655
days.from.egg	2024-04-03	0	30.525	17.3942	43.6558	9.52648e-10
days.from.egg	2024-05-03	0	30.5232	17.3084	43.7379	1.23343e-09
days.from.egg	2024-06-03	0	-17.3696	-30.764	-3.97526	0.00280186
days.from.egg	2024-07-03	0	-28.9741	-42.7837	-15.1644	4.31063e-08
days.from.egg	2024-08-03	0	-31.1796	-45.3626	-16.9967	8.22934e-09
days.from.egg	2024-05-04	0	-0.00181474	-13.2166	13.2129	1
days.from.egg	2024-06-04	0	-47.8946	-61.289	-34.5003	6.03961e-14
days.from.egg	2024-07-04	0	-59.4991	-73.3087	-45.6894	5.21805e-15
days.from.egg	2024-08-04	0	-61.7046	-75.8876	-47.5217	5.21805e-15
days.from.egg	2024-06-05	0	-47.8928	-61.3694	-34.4162	6.16174e-14
days.from.egg	2024-07-05	0	-59.4973	-73.3867	-45.6078	5.44009e-15
days.from.egg	2024-08-05	0	-61.7028	-75.9635	-47.4422	5.21805e-15
days.from.egg	2024-07-06	0	-11.6044	-25.6649	2.456	0.181018
days.from.egg	2024-08-06	0	-13.81	-28.2373	0.617251	0.0706476
days.from.egg	2024-08-07	0	-2.20556	-17.0192	12.608	0.999419
genotype:days.from.egg	tph-1; pah-1:2-fmo-2 KO:2	0	-4.6	-37.8135	28.6135	1
genotype:days.from.egg	tph-1; pah-1; fmo-2:2-fmo-2 KO:2	0	1.8	-31.4135	35.0135	1
genotype:days.from.egg	WT:2-fmo-2 KO:2	0	-4.5	-37.7135	28.7135	1
genotype:days.from.egg	fmo-2 KO:3-fmo-2 KO:2	0	10.6	-22.6135	43.8135	0.999992
genotype:days.from.egg	tph-1; pah-1:3-fmo-2 KO:2	0	25.3	-7.91348	58.5135	0.46364
genotype:days.from.egg	tph-1; pah-1; fmo-2:3-fmo-2 KO:2	0	36.2	2.98652	69.4135	0.0156983
genotype:days.from.egg	WT:3-fmo-2 KO:2	0	37.6	4.38652	70.8135	0.00869037
genotype:days.from.egg	fmo-2 KO:4-fmo-2 KO:2	0	41.5	8.28652	74.7135	0.00145067
genotype:days.from.egg	tph-1; pah-1:4-fmo-2 KO:2	0	51.1	17.8865	84.3135	8.43925e-06
genotype:days.from.egg	tph-1; pah-1; fmo-2:4-fmo-2 KO:2	0	74.3	41.0865	107.513	1.82931e-12
genotype:days.from.egg	WT:4-fmo-2 KO:2	0	64.9	31.6865	98.1135	1.27561e-09
genotype:days.from.egg	fmo-2 KO:5-fmo-2 KO:2	0	16.5111	-17.6125	50.6347	0.990355
genotype:days.from.egg	tph-1; pah-1:5-fmo-2 KO:2	0	76.2	42.9865	109.413	6.40266e-13
genotype:days.from.egg	tph-1; pah-1; fmo-2:5-fmo-2 KO:2	0	70.1	36.8865	103.313	3.3418e-11
genotype:days.from.egg	WT:5-fmo-2 KO:2	0	66.1	32.8865	99.3135	5.57531e-10
genotype:days.from.egg	fmo-2 KO:6-fmo-2 KO:2	0	1.17778	-32.9458	35.3014	1
genotype:days.from.egg	tph-1; pah-1:6-fmo-2 KO:2	0	22.525	-12.7032	57.7532	0.808739
genotype:days.from.egg	tph-1; pah-1; fmo-2:6-fmo-2 KO:2	0	11.4	-21.8135	44.6135	0.999968
genotype:days.from.egg	WT:6-fmo-2 KO:2	0	7.2	-26.0135	40.4135	1
genotype:days.from.egg	fmo-2 KO:7-fmo-2 KO:2	0	-4.475	-39.7032	30.7532	1
genotype:days.from.egg	tph-1; pah-1:7-fmo-2 KO:2	0	2.525	-32.7032	37.7532	1
genotype:days.from.egg	tph-1; pah-1; fmo-2:7-fmo-2 KO:2	0	-1.82222	-35.9458	32.3014	1
genotype:days.from.egg	WT:7-fmo-2 KO:2	0	-1.725	-36.9532	33.5032	1
genotype:days.from.egg	fmo-2 KO:8-fmo-2 KO:2	0	-3.74286	-40.3423	32.8566	1
genotype:days.from.egg	tph-1; pah-1:8-fmo-2 KO:2	0	-2.74286	-39.3423	33.8566	1
genotype:days.from.egg	tph-1; pah-1; fmo-2:8-fmo-2 KO:2	0	-3.82222	-37.9458	30.3014	1
genotype:days.from.egg	WT:8-fmo-2 KO:2	0	-3.17143	-39.7709	33.428	1
genotype:days.from.egg	tph-1; pah-1; fmo-2:2-tph-1; pah-1:2	0	6.4	-26.8135	39.6135	1
genotype:days.from.egg	WT:2-tph-1; pah-1:2	0	0.1	-33.1135	33.3135	1
genotype:days.from.egg	fmo-2 KO:3-tph-1; pah-1:2	0	15.2	-18.0135	48.4135	0.995613
genotype:days.from.egg	tph-1; pah-1:3-tph-1; pah-1:2	0	29.9	-3.31348	63.1135	0.149895
genotype:days.from.egg	tph-1; pah-1; fmo-2:3-tph-1; pah-1:2	0	40.8	7.58652	74.0135	0.00202957
genotype:days.from.egg	WT:3-tph-1; pah-1:2	0	42.2	8.98652	75.4135	0.00103074
genotype:days.from.egg	fmo-2 KO:4-tph-1; pah-1:2	0	46.1	12.8865	79.3135	0.000138653
genotype:days.from.egg	tph-1; pah-1:4-tph-1; pah-1:2	0	55.7	22.4865	88.9135	5.27777e-07
genotype:days.from.egg	tph-1; pah-1; fmo-2:4-tph-1; pah-1:2	0	78.9	45.6865	112.113	3.18301e-13
genotype:days.from.egg	WT:4-tph-1; pah-1:2	0	69.5	36.2865	102.713	5.11798e-11
genotype:days.from.egg	fmo-2 KO:5-tph-1; pah-1:2	0	21.1111	-13.0125	55.2347	0.853491
genotype:days.from.egg	tph-1; pah-1:5-tph-1; pah-1:2	0	80.8	47.5865	114.013	2.77445e-13
genotype:days.from.egg	tph-1; pah-1; fmo-2:5-tph-1; pah-1:2	0	74.7	41.4865	107.913	1.43974e-12
genotype:days.from.egg	WT:5-tph-1; pah-1:2	0	70.7	37.4865	103.913	2.18202e-11
genotype:days.from.egg	fmo-2 KO:6-tph-1; pah-1:2	0	5.77778	-28.3458	39.9014	1
genotype:days.from.egg	tph-1; pah-1:6-tph-1; pah-1:2	0	27.125	-8.10322	62.3532	0.43981
genotype:days.from.egg	tph-1; pah-1; fmo-2:6-tph-1; pah-1:2	0	16	-17.2135	49.2135	0.990919
genotype:days.from.egg	WT:6-tph-1; pah-1:2	0	11.8	-21.4135	45.0135	0.999938
genotype:days.from.egg	fmo-2 KO:7-tph-1; pah-1:2	0	0.125	-35.1032	35.3532	1
genotype:days.from.egg	tph-1; pah-1:7-tph-1; pah-1:2	0	7.125	-28.1032	42.3532	1
genotype:days.from.egg	tph-1; pah-1; fmo-2:7-tph-1; pah-1:2	0	2.77778	-31.3458	36.9014	1
genotype:days.from.egg	WT:7-tph-1; pah-1:2	0	2.875	-32.3532	38.1032	1
genotype:days.from.egg	fmo-2 KO:8-tph-1; pah-1:2	0	0.857143	-35.7423	37.4566	1
genotype:days.from.egg	tph-1; pah-1:8-tph-1; pah-1:2	0	1.85714	-34.7423	38.4566	1
genotype:days.from.egg	tph-1; pah-1; fmo-2:8-tph-1; pah-1:2	0	0.777778	-33.3458	34.9014	1
genotype:days.from.egg	WT:8-tph-1; pah-1:2	0	1.42857	-35.1709	38.028	1
genotype:days.from.egg	WT:2-tph-1; pah-1; fmo-2:2	0	-6.3	-39.5135	26.9135	1
genotype:days.from.egg	fmo-2 KO:3-tph-1; pah-1; fmo-2:2	0	8.8	-24.4135	42.0135	1
genotype:days.from.egg	tph-1; pah-1:3-tph-1; pah-1; fmo-2:2	0	23.5	-9.71348	56.7135	0.62507
genotype:days.from.egg	tph-1; pah-1; fmo-2:3-tph-1; pah-1; fmo-2:2	0	34.4	1.18652	67.6135	0.0321196
genotype:days.from.egg	WT:3-tph-1; pah-1; fmo-2:2	0	35.8	2.58652	69.0135	0.0184873
genotype:days.from.egg	fmo-2 KO:4-tph-1; pah-1; fmo-2:2	0	39.7	6.48652	72.9135	0.00339765
genotype:days.from.egg	tph-1; pah-1:4-tph-1; pah-1; fmo-2:2	0	49.3	16.0865	82.5135	2.37554e-05
genotype:days.from.egg	tph-1; pah-1; fmo-2:4-tph-1; pah-1; fmo-2:2	0	72.5	39.2865	105.713	6.11833e-12
genotype:days.from.egg	WT:4-tph-1; pah-1; fmo-2:2	0	63.1	29.8865	96.3135	4.34064e-09
genotype:days.from.egg	fmo-2 KO:5-tph-1; pah-1; fmo-2:2	0	14.7111	-19.4125	48.8347	0.998232
genotype:days.from.egg	tph-1; pah-1:5-tph-1; pah-1; fmo-2:2	0	74.4	41.1865	107.613	1.73417e-12
genotype:days.from.egg	tph-1; pah-1; fmo-2:5-tph-1; pah-1; fmo-2:2	0	68.3	35.0865	101.513	1.19653e-10
genotype:days.from.egg	WT:5-tph-1; pah-1; fmo-2:2	0	64.3	31.0865	97.5135	1.92306e-09
genotype:days.from.egg	fmo-2 KO:6-tph-1; pah-1; fmo-2:2	0	-0.622222	-34.7458	33.5014	1
genotype:days.from.egg	tph-1; pah-1:6-tph-1; pah-1; fmo-2:2	0	20.725	-14.5032	55.9532	0.9068
genotype:days.from.egg	tph-1; pah-1; fmo-2:6-tph-1; pah-1; fmo-2:2	0	9.6	-23.6135	42.8135	0.999999
genotype:days.from.egg	WT:6-tph-1; pah-1; fmo-2:2	0	5.4	-27.8135	38.6135	1
genotype:days.from.egg	fmo-2 KO:7-tph-1; pah-1; fmo-2:2	0	-6.275	-41.5032	28.9532	1
genotype:days.from.egg	tph-1; pah-1:7-tph-1; pah-1; fmo-2:2	0	0.725	-34.5032	35.9532	1
genotype:days.from.egg	tph-1; pah-1; fmo-2:7-tph-1; pah-1; fmo-2:2	0	-3.62222	-37.7458	30.5014	1
genotype:days.from.egg	WT:7-tph-1; pah-1; fmo-2:2	0	-3.525	-38.7532	31.7032	1
genotype:days.from.egg	fmo-2 KO:8-tph-1; pah-1; fmo-2:2	0	-5.54286	-42.1423	31.0566	1
genotype:days.from.egg	tph-1; pah-1:8-tph-1; pah-1; fmo-2:2	0	-4.54286	-41.1423	32.0566	1
genotype:days.from.egg	tph-1; pah-1; fmo-2:8-tph-1; pah-1; fmo-2:2	0	-5.62222	-39.7458	28.5014	1
genotype:days.from.egg	WT:8-tph-1; pah-1; fmo-2:2	0	-4.97143	-41.5709	31.628	1
genotype:days.from.egg	fmo-2 KO:3-WT:2	0	15.1	-18.1135	48.3135	0.99602
genotype:days.from.egg	tph-1; pah-1:3-WT:2	0	29.8	-3.41348	63.0135	0.154415
genotype:days.from.egg	tph-1; pah-1; fmo-2:3-WT:2	0	40.7	7.48652	73.9135	0.00212825
genotype:days.from.egg	WT:3-WT:2	0	42.1	8.88652	75.3135	0.0010827
genotype:days.from.egg	fmo-2 KO:4-WT:2	0	46	12.7865	79.2135	0.000146271
genotype:days.from.egg	tph-1; pah-1:4-WT:2	0	55.6	22.3865	88.8135	5.6159e-07
genotype:days.from.egg	tph-1; pah-1; fmo-2:4-WT:2	0	78.8	45.5865	112.013	3.24296e-13
genotype:days.from.egg	WT:4-WT:2	0	69.4	36.1865	102.613	5.49466e-11
genotype:days.from.egg	fmo-2 KO:5-WT:2	0	21.0111	-13.1125	55.1347	0.859282
genotype:days.from.egg	tph-1; pah-1:5-WT:2	0	80.7	47.4865	113.913	2.81775e-13
genotype:days.from.egg	tph-1; pah-1; fmo-2:5-WT:2	0	74.6	41.3865	107.813	1.53022e-12
genotype:days.from.egg	WT:5-WT:2	0	70.6	37.3865	103.813	2.34298e-11
genotype:days.from.egg	fmo-2 KO:6-WT:2	0	5.67778	-28.4458	39.8014	1
genotype:days.from.egg	tph-1; pah-1:6-WT:2	0	27.025	-8.20322	62.2532	0.447974
genotype:days.from.egg	tph-1; pah-1; fmo-2:6-WT:2	0	15.9	-17.3135	49.1135	0.991669
genotype:days.from.egg	WT:6-WT:2	0	11.7	-21.5135	44.9135	0.999947
genotype:days.from.egg	fmo-2 KO:7-WT:2	0	0.025	-35.2032	35.2532	1
genotype:days.from.egg	tph-1; pah-1:7-WT:2	0	7.025	-28.2032	42.2532	1
genotype:days.from.egg	tph-1; pah-1; fmo-2:7-WT:2	0	2.67778	-31.4458	36.8014	1
genotype:days.from.egg	WT:7-WT:2	0	2.775	-32.4532	38.0032	1
genotype:days.from.egg	fmo-2 KO:8-WT:2	0	0.757143	-35.8423	37.3566	1
genotype:days.from.egg	tph-1; pah-1:8-WT:2	0	1.75714	-34.8423	38.3566	1
genotype:days.from.egg	tph-1; pah-1; fmo-2:8-WT:2	0	0.677778	-33.4458	34.8014	1
genotype:days.from.egg	WT:8-WT:2	0	1.32857	-35.2709	37.928	1
genotype:days.from.egg	tph-1; pah-1:3-fmo-2 KO:3	0	14.7	-18.5135	47.9135	0.997342
genotype:days.from.egg	tph-1; pah-1; fmo-2:3-fmo-2 KO:3	0	25.6	-7.61348	58.8135	0.437541
genotype:days.from.egg	WT:3-fmo-2 KO:3	0	27	-6.21348	60.2135	0.324003
genotype:days.from.egg	fmo-2 KO:4-fmo-2 KO:3	0	30.9	-2.31348	64.1135	0.110097
genotype:days.from.egg	tph-1; pah-1:4-fmo-2 KO:3	0	40.5	7.28652	73.7135	0.00233936
genotype:days.from.egg	tph-1; pah-1; fmo-2:4-fmo-2 KO:3	0	63.7	30.4865	96.9135	2.89253e-09
genotype:days.from.egg	WT:4-fmo-2 KO:3	0	54.3	21.0865	87.5135	1.2499e-06
genotype:days.from.egg	fmo-2 KO:5-fmo-2 KO:3	0	5.91111	-28.2125	40.0347	1
genotype:days.from.egg	tph-1; pah-1:5-fmo-2 KO:3	0	65.6	32.3865	98.8135	7.87939e-10
genotype:days.from.egg	tph-1; pah-1; fmo-2:5-fmo-2 KO:3	0	59.5	26.2865	92.7135	4.7112e-08
genotype:days.from.egg	WT:5-fmo-2 KO:3	0	55.5	22.2865	88.7135	5.97522e-07
genotype:days.from.egg	fmo-2 KO:6-fmo-2 KO:3	0	-9.42222	-43.5458	24.7014	1
genotype:days.from.egg	tph-1; pah-1:6-fmo-2 KO:3	0	11.925	-23.3032	47.1532	0.999976
genotype:days.from.egg	tph-1; pah-1; fmo-2:6-fmo-2 KO:3	0	0.8	-32.4135	34.0135	1
genotype:days.from.egg	WT:6-fmo-2 KO:3	0	-3.4	-36.6135	29.8135	1
genotype:days.from.egg	fmo-2 KO:7-fmo-2 KO:3	0	-15.075	-50.3032	20.1532	0.998428
genotype:days.from.egg	tph-1; pah-1:7-fmo-2 KO:3	0	-8.075	-43.3032	27.1532	1
genotype:days.from.egg	tph-1; pah-1; fmo-2:7-fmo-2 KO:3	0	-12.4222	-46.5458	21.7014	0.999903
genotype:days.from.egg	WT:7-fmo-2 KO:3	0	-12.325	-47.5532	22.9032	0.999954
genotype:days.from.egg	fmo-2 KO:8-fmo-2 KO:3	0	-14.3429	-50.9423	22.2566	0.999636
genotype:days.from.egg	tph-1; pah-1:8-fmo-2 KO:3	0	-13.3429	-49.9423	23.2566	0.9999
genotype:days.from.egg	tph-1; pah-1; fmo-2:8-fmo-2 KO:3	0	-14.4222	-48.5458	19.7014	0.998711
genotype:days.from.egg	WT:8-fmo-2 KO:3	0	-13.7714	-50.3709	22.828	0.999822
genotype:days.from.egg	tph-1; pah-1; fmo-2:3-tph-1; pah-1:3	0	10.9	-22.3135	44.1135	0.999987
genotype:days.from.egg	WT:3-tph-1; pah-1:3	0	12.3	-20.9135	45.5135	0.999867
genotype:days.from.egg	fmo-2 KO:4-tph-1; pah-1:3	0	16.2	-17.0135	49.4135	0.989251
genotype:days.from.egg	tph-1; pah-1:4-tph-1; pah-1:3	0	25.8	-7.41348	59.0135	0.420425
genotype:days.from.egg	tph-1; pah-1; fmo-2:4-tph-1; pah-1:3	0	49	15.7865	82.2135	2.81459e-05
genotype:days.from.egg	WT:4-tph-1; pah-1:3	0	39.6	6.38652	72.8135	0.00355784
genotype:days.from.egg	fmo-2 KO:5-tph-1; pah-1:3	0	-8.78889	-42.9125	25.3347	1
genotype:days.from.egg	tph-1; pah-1:5-tph-1; pah-1:3	0	50.9	17.6865	84.1135	9.48136e-06
genotype:days.from.egg	tph-1; pah-1; fmo-2:5-tph-1; pah-1:3	0	44.8	11.5865	78.0135	0.000275649
genotype:days.from.egg	WT:5-tph-1; pah-1:3	0	40.8	7.58652	74.0135	0.00202957
genotype:days.from.egg	fmo-2 KO:6-tph-1; pah-1:3	0	-24.1222	-58.2458	10.0014	0.626954
genotype:days.from.egg	tph-1; pah-1:6-tph-1; pah-1:3	0	-2.775	-38.0032	32.4532	1
genotype:days.from.egg	tph-1; pah-1; fmo-2:6-tph-1; pah-1:3	0	-13.9	-47.1135	19.3135	0.998901
genotype:days.from.egg	WT:6-tph-1; pah-1:3	0	-18.1	-51.3135	15.1135	0.957826
genotype:days.from.egg	fmo-2 KO:7-tph-1; pah-1:3	0	-29.775	-65.0032	5.45322	0.24921
genotype:days.from.egg	tph-1; pah-1:7-tph-1; pah-1:3	0	-22.775	-58.0032	12.4532	0.791983
genotype:days.from.egg	tph-1; pah-1; fmo-2:7-tph-1; pah-1:3	0	-27.1222	-61.2458	7.00139	0.37083
genotype:days.from.egg	WT:7-tph-1; pah-1:3	0	-27.025	-62.2532	8.20322	0.447974
genotype:days.from.egg	fmo-2 KO:8-tph-1; pah-1:3	0	-29.0429	-65.6423	7.55662	0.374289
genotype:days.from.egg	tph-1; pah-1:8-tph-1; pah-1:3	0	-28.0429	-64.6423	8.55662	0.450664
genotype:days.from.egg	tph-1; pah-1; fmo-2:8-tph-1; pah-1:3	0	-29.1222	-63.2458	5.00139	0.232073
genotype:days.from.egg	WT:8-tph-1; pah-1:3	0	-28.4714	-65.0709	8.12805	0.417252
genotype:days.from.egg	WT:3-tph-1; pah-1; fmo-2:3	0	1.4	-31.8135	34.6135	1
genotype:days.from.egg	fmo-2 KO:4-tph-1; pah-1; fmo-2:3	0	5.3	-27.9135	38.5135	1
genotype:days.from.egg	tph-1; pah-1:4-tph-1; pah-1; fmo-2:3	0	14.9	-18.3135	48.1135	0.996738
genotype:days.from.egg	tph-1; pah-1; fmo-2:4-tph-1; pah-1; fmo-2:3	0	38.1	4.88652	71.3135	0.00698751
genotype:days.from.egg	WT:4-tph-1; pah-1; fmo-2:3	0	28.7	-4.51348	61.9135	0.211051
genotype:days.from.egg	fmo-2 KO:5-tph-1; pah-1; fmo-2:3	0	-19.6889	-53.8125	14.4347	0.922878
genotype:days.from.egg	tph-1; pah-1:5-tph-1; pah-1; fmo-2:3	0	40	6.78652	73.2135	0.00295677
genotype:days.from.egg	tph-1; pah-1; fmo-2:5-tph-1; pah-1; fmo-2:3	0	33.9	0.686515	67.1135	0.0388193
genotype:days.from.egg	WT:5-tph-1; pah-1; fmo-2:3	0	29.9	-3.31348	63.1135	0.149895
genotype:days.from.egg	fmo-2 KO:6-tph-1; pah-1; fmo-2:3	0	-35.0222	-69.1458	-0.89861	0.0361665
genotype:days.from.egg	tph-1; pah-1:6-tph-1; pah-1; fmo-2:3	0	-13.675	-48.9032	21.5532	0.999691
genotype:days.from.egg	tph-1; pah-1; fmo-2:6-tph-1; pah-1; fmo-2:3	0	-24.8	-58.0135	8.41348	0.508026
genotype:days.from.egg	WT:6-tph-1; pah-1; fmo-2:3	0	-29	-62.2135	4.21348	0.194325
genotype:days.from.egg	fmo-2 KO:7-tph-1; pah-1; fmo-2:3	0	-40.675	-75.9032	-5.44678	0.00626082
genotype:days.from.egg	tph-1; pah-1:7-tph-1; pah-1; fmo-2:3	0	-33.675	-68.9032	1.55322	0.0833871
genotype:days.from.egg	tph-1; pah-1; fmo-2:7-tph-1; pah-1; fmo-2:3	0	-38.0222	-72.1458	-3.89861	0.0111982
genotype:days.from.egg	WT:7-tph-1; pah-1; fmo-2:3	0	-37.925	-73.1532	-2.69678	0.0188198
genotype:days.from.egg	fmo-2 KO:8-tph-1; pah-1; fmo-2:3	0	-39.9429	-76.5423	-3.34338	0.0153935
genotype:days.from.egg	tph-1; pah-1:8-tph-1; pah-1; fmo-2:3	0	-38.9429	-75.5423	-2.34338	0.0222431
genotype:days.from.egg	tph-1; pah-1; fmo-2:8-tph-1; pah-1; fmo-2:3	0	-40.0222	-74.1458	-5.89861	0.00477419
genotype:days.from.egg	WT:8-tph-1; pah-1; fmo-2:3	0	-39.3714	-75.9709	-2.77195	0.019027
genotype:days.from.egg	fmo-2 KO:4-WT:3	0	3.9	-29.3135	37.1135	1
genotype:days.from.egg	tph-1; pah-1:4-WT:3	0	13.5	-19.7135	46.7135	0.999321
genotype:days.from.egg	tph-1; pah-1; fmo-2:4-WT:3	0	36.7	3.48652	69.9135	0.0127522
genotype:days.from.egg	WT:4-WT:3	0	27.3	-5.91348	60.5135	0.301896
genotype:days.from.egg	fmo-2 KO:5-WT:3	0	-21.0889	-55.2125	13.0347	0.854789
genotype:days.from.egg	tph-1; pah-1:5-WT:3	0	38.6	5.38652	71.8135	0.00559869
genotype:days.from.egg	tph-1; pah-1; fmo-2:5-WT:3	0	32.5	-0.713485	65.7135	0.0644686
genotype:days.from.egg	WT:5-WT:3	0	28.5	-4.71348	61.7135	0.222743
genotype:days.from.egg	fmo-2 KO:6-WT:3	0	-36.4222	-70.5458	-2.29861	0.021281
genotype:days.from.egg	tph-1; pah-1:6-WT:3	0	-15.075	-50.3032	20.1532	0.998428
genotype:days.from.egg	tph-1; pah-1; fmo-2:6-WT:3	0	-26.2	-59.4135	7.01348	0.386999
genotype:days.from.egg	WT:6-WT:3	0	-30.4	-63.6135	2.81348	0.128797
genotype:days.from.egg	fmo-2 KO:7-WT:3	0	-42.075	-77.3032	-6.84678	0.00344706
genotype:days.from.egg	tph-1; pah-1:7-WT:3	0	-35.075	-70.3032	0.153221	0.0526794
genotype:days.from.egg	tph-1; pah-1; fmo-2:7-WT:3	0	-39.4222	-73.5458	-5.29861	0.00620002
genotype:days.from.egg	WT:7-WT:3	0	-39.325	-74.5532	-4.09678	0.0108802
genotype:days.from.egg	fmo-2 KO:8-WT:3	0	-41.3429	-77.9423	-4.74338	0.00900364
genotype:days.from.egg	tph-1; pah-1:8-WT:3	0	-40.3429	-76.9423	-3.74338	0.013239
genotype:days.from.egg	tph-1; pah-1; fmo-2:8-WT:3	0	-41.4222	-75.5458	-7.29861	0.00254917
genotype:days.from.egg	WT:8-WT:3	0	-40.7714	-77.3709	-4.17195	0.0112393
genotype:days.from.egg	tph-1; pah-1:4-fmo-2 KO:4	0	9.6	-23.6135	42.8135	0.999999
genotype:days.from.egg	tph-1; pah-1; fmo-2:4-fmo-2 KO:4	0	32.8	-0.413485	66.0135	0.0579998
genotype:days.from.egg	WT:4-fmo-2 KO:4	0	23.4	-9.81348	56.6135	0.633964
genotype:days.from.egg	fmo-2 KO:5-fmo-2 KO:4	0	-24.9889	-59.1125	9.13472	0.551043
genotype:days.from.egg	tph-1; pah-1:5-fmo-2 KO:4	0	34.7	1.48652	67.9135	0.0286107
genotype:days.from.egg	tph-1; pah-1; fmo-2:5-fmo-2 KO:4	0	28.6	-4.61348	61.8135	0.216843
genotype:days.from.egg	WT:5-fmo-2 KO:4	0	24.6	-8.61348	57.8135	0.525994
genotype:days.from.egg	fmo-2 KO:6-fmo-2 KO:4	0	-40.3222	-74.4458	-6.19861	0.00418216
genotype:days.from.egg	tph-1; pah-1:6-fmo-2 KO:4	0	-18.975	-54.2032	16.2532	0.963041
genotype:days.from.egg	tph-1; pah-1; fmo-2:6-fmo-2 KO:4	0	-30.1	-63.3135	3.11348	0.141159
genotype:days.from.egg	WT:6-fmo-2 KO:4	0	-34.3	-67.5135	-1.08652	0.0333713
genotype:days.from.egg	fmo-2 KO:7-fmo-2 KO:4	0	-45.975	-81.2032	-10.7468	0.000581891
genotype:days.from.egg	tph-1; pah-1:7-fmo-2 KO:4	0	-38.975	-74.2032	-3.74678	0.0125083
genotype:days.from.egg	tph-1; pah-1; fmo-2:7-fmo-2 KO:4	0	-43.3222	-77.4458	-9.19861	0.00104774
genotype:days.from.egg	WT:7-fmo-2 KO:4	0	-43.225	-78.4532	-7.99678	0.00207548
genotype:days.from.egg	fmo-2 KO:8-fmo-2 KO:4	0	-45.2429	-81.8423	-8.64338	0.00179523
genotype:days.from.egg	tph-1; pah-1:8-fmo-2 KO:4	0	-44.2429	-80.8423	-7.64338	0.0027574
genotype:days.from.egg	tph-1; pah-1; fmo-2:8-fmo-2 KO:4	0	-45.3222	-79.4458	-11.1986	0.000393374
genotype:days.from.egg	WT:8-fmo-2 KO:4	0	-44.6714	-81.2709	-8.07195	0.00229707
genotype:days.from.egg	tph-1; pah-1; fmo-2:4-tph-1; pah-1:4	0	23.2	-10.0135	56.4135	0.651626
genotype:days.from.egg	WT:4-tph-1; pah-1:4	0	13.8	-19.4135	47.0135	0.999023
genotype:days.from.egg	fmo-2 KO:5-tph-1; pah-1:4	0	-34.5889	-68.7125	-0.465277	0.0423506
genotype:days.from.egg	tph-1; pah-1:5-tph-1; pah-1:4	0	25.1	-8.11348	58.3135	0.481282
genotype:days.from.egg	tph-1; pah-1; fmo-2:5-tph-1; pah-1:4	0	19	-14.2135	52.2135	0.92925
genotype:days.from.egg	WT:5-tph-1; pah-1:4	0	15	-18.2135	48.2135	0.996394
genotype:days.from.egg	fmo-2 KO:6-tph-1; pah-1:4	0	-49.9222	-84.0458	-15.7986	3.54245e-05
genotype:days.from.egg	tph-1; pah-1:6-tph-1; pah-1:4	0	-28.575	-63.8032	6.65322	0.32847
genotype:days.from.egg	tph-1; pah-1; fmo-2:6-tph-1; pah-1:4	0	-39.7	-72.9135	-6.48652	0.00339765
genotype:days.from.egg	WT:6-tph-1; pah-1:4	0	-43.9	-77.1135	-10.6865	0.00043889
genotype:days.from.egg	fmo-2 KO:7-tph-1; pah-1:4	0	-55.575	-90.8032	-20.3468	3.93353e-06
genotype:days.from.egg	tph-1; pah-1:7-tph-1; pah-1:4	0	-48.575	-83.8032	-13.3468	0.000162999
genotype:days.from.egg	tph-1; pah-1; fmo-2:7-tph-1; pah-1:4	0	-52.9222	-87.0458	-18.7986	6.63714e-06
genotype:days.from.egg	WT:7-tph-1; pah-1:4	0	-52.825	-88.0532	-17.5968	1.78335e-05
genotype:days.from.egg	fmo-2 KO:8-tph-1; pah-1:4	0	-54.8429	-91.4423	-18.2434	1.81916e-05
genotype:days.from.egg	tph-1; pah-1:8-tph-1; pah-1:4	0	-53.8429	-90.4423	-17.2434	3.04279e-05
genotype:days.from.egg	tph-1; pah-1; fmo-2:8-tph-1; pah-1:4	0	-54.9222	-89.0458	-20.7986	2.08409e-06
genotype:days.from.egg	WT:8-tph-1; pah-1:4	0	-54.2714	-90.8709	-17.672	2.44307e-05
genotype:days.from.egg	WT:4-tph-1; pah-1; fmo-2:4	0	-9.4	-42.6135	23.8135	0.999999
genotype:days.from.egg	fmo-2 KO:5-tph-1; pah-1; fmo-2:4	0	-57.7889	-91.9125	-23.6653	3.75123e-07
genotype:days.from.egg	tph-1; pah-1:5-tph-1; pah-1; fmo-2:4	0	1.9	-31.3135	35.1135	1
genotype:days.from.egg	tph-1; pah-1; fmo-2:5-tph-1; pah-1; fmo-2:4	0	-4.2	-37.4135	29.0135	1
genotype:days.from.egg	WT:5-tph-1; pah-1; fmo-2:4	0	-8.2	-41.4135	25.0135	1
genotype:days.from.egg	fmo-2 KO:6-tph-1; pah-1; fmo-2:4	0	-73.1222	-107.246	-38.9986	1.55953e-11
genotype:days.from.egg	tph-1; pah-1:6-tph-1; pah-1; fmo-2:4	0	-51.775	-87.0032	-16.5468	3.12544e-05
genotype:days.from.egg	tph-1; pah-1; fmo-2:6-tph-1; pah-1; fmo-2:4	0	-62.9	-96.1135	-29.6865	4.9669e-09
genotype:days.from.egg	WT:6-tph-1; pah-1; fmo-2:4	0	-67.1	-100.313	-33.8865	2.77884e-10
genotype:days.from.egg	fmo-2 KO:7-tph-1; pah-1; fmo-2:4	0	-78.775	-114.003	-43.5468	1.86551e-12
genotype:days.from.egg	tph-1; pah-1:7-tph-1; pah-1; fmo-2:4	0	-71.775	-107.003	-36.5468	1.86383e-10
genotype:days.from.egg	tph-1; pah-1; fmo-2:7-tph-1; pah-1; fmo-2:4	0	-76.1222	-110.246	-41.9986	2.09288e-12
genotype:days.from.egg	WT:7-tph-1; pah-1; fmo-2:4	0	-76.025	-111.253	-40.7968	1.09203e-11
genotype:days.from.egg	fmo-2 KO:8-tph-1; pah-1; fmo-2:4	0	-78.0429	-114.642	-41.4434	1.99946e-11
genotype:days.from.egg	tph-1; pah-1:8-tph-1; pah-1; fmo-2:4	0	-77.0429	-113.642	-40.4434	3.8113e-11
genotype:days.from.egg	tph-1; pah-1; fmo-2:8-tph-1; pah-1; fmo-2:4	0	-78.1222	-112.246	-43.9986	6.92224e-13
genotype:days.from.egg	WT:8-tph-1; pah-1; fmo-2:4	0	-77.4714	-114.071	-40.872	2.88957e-11
genotype:days.from.egg	fmo-2 KO:5-WT:4	0	-48.3889	-82.5125	-14.2653	8.08376e-05
genotype:days.from.egg	tph-1; pah-1:5-WT:4	0	11.3	-21.9135	44.5135	0.999973
genotype:days.from.egg	tph-1; pah-1; fmo-2:5-WT:4	0	5.2	-28.0135	38.4135	1
genotype:days.from.egg	WT:5-WT:4	0	1.2	-32.0135	34.4135	1
genotype:days.from.egg	fmo-2 KO:6-WT:4	0	-63.7222	-97.8458	-29.5986	8.94305e-09
genotype:days.from.egg	tph-1; pah-1:6-WT:4	0	-42.375	-77.6032	-7.14678	0.00302415
genotype:days.from.egg	tph-1; pah-1; fmo-2:6-WT:4	0	-53.5	-86.7135	-20.2865	2.03115e-06
genotype:days.from.egg	WT:6-WT:4	0	-57.7	-90.9135	-24.4865	1.49978e-07
genotype:days.from.egg	fmo-2 KO:7-WT:4	0	-69.375	-104.603	-34.1468	8.99906e-10
genotype:days.from.egg	tph-1; pah-1:7-WT:4	0	-62.375	-97.6032	-27.1468	7.375e-08
genotype:days.from.egg	tph-1; pah-1; fmo-2:7-WT:4	0	-66.7222	-100.846	-32.5986	1.23882e-09
genotype:days.from.egg	WT:7-WT:4	0	-66.625	-101.853	-31.3968	5.26051e-09
genotype:days.from.egg	fmo-2 KO:8-WT:4	0	-68.6429	-105.242	-32.0434	7.46802e-09
genotype:days.from.egg	tph-1; pah-1:8-WT:4	0	-67.6429	-104.242	-31.0434	1.36688e-08
genotype:days.from.egg	tph-1; pah-1; fmo-2:8-WT:4	0	-68.7222	-102.846	-34.5986	3.21951e-10
genotype:days.from.egg	WT:8-WT:4	0	-68.0714	-104.671	-31.472	1.05564e-08
genotype:days.from.egg	tph-1; pah-1:5-fmo-2 KO:5	0	59.6889	25.5653	93.8125	1.1642e-07
genotype:days.from.egg	tph-1; pah-1; fmo-2:5-fmo-2 KO:5	0	53.5889	19.4653	87.7125	4.52748e-06
genotype:days.from.egg	WT:5-fmo-2 KO:5	0	49.5889	15.4653	83.7125	4.24615e-05
genotype:days.from.egg	fmo-2 KO:6-fmo-2 KO:5	0	-15.3333	-50.3434	19.6768	0.997739
genotype:days.from.egg	tph-1; pah-1:6-fmo-2 KO:5	0	6.01389	-30.0737	42.1015	1
genotype:days.from.egg	tph-1; pah-1; fmo-2:6-fmo-2 KO:5	0	-5.11111	-39.2347	29.0125	1
genotype:days.from.egg	WT:6-fmo-2 KO:5	0	-9.31111	-43.4347	24.8125	1
genotype:days.from.egg	fmo-2 KO:7-fmo-2 KO:5	0	-20.9861	-57.0737	15.1015	0.916666
genotype:days.from.egg	tph-1; pah-1:7-fmo-2 KO:5	0	-13.9861	-50.0737	22.1015	0.9997
genotype:days.from.egg	tph-1; pah-1; fmo-2:7-fmo-2 KO:5	0	-18.3333	-53.3434	16.6768	0.973439
genotype:days.from.egg	WT:7-fmo-2 KO:5	0	-18.2361	-54.3237	17.8515	0.982911
genotype:days.from.egg	fmo-2 KO:8-fmo-2 KO:5	0	-20.254	-57.6813	17.1734	0.961023
genotype:days.from.egg	tph-1; pah-1:8-fmo-2 KO:5	0	-19.254	-56.6813	18.1734	0.978614
genotype:days.from.egg	tph-1; pah-1; fmo-2:8-fmo-2 KO:5	0	-20.3333	-55.3434	14.6768	0.91771
genotype:days.from.egg	WT:8-fmo-2 KO:5	0	-19.6825	-57.1099	17.7448	0.972055
genotype:days.from.egg	tph-1; pah-1; fmo-2:5-tph-1; pah-1:5	0	-6.1	-39.3135	27.1135	1
genotype:days.from.egg	WT:5-tph-1; pah-1:5	0	-10.1	-43.3135	23.1135	0.999997
genotype:days.from.egg	fmo-2 KO:6-tph-1; pah-1:5	0	-75.0222	-109.146	-40.8986	4.28291e-12
genotype:days.from.egg	tph-1; pah-1:6-tph-1; pah-1:5	0	-53.675	-88.9032	-18.4468	1.12488e-05
genotype:days.from.egg	tph-1; pah-1; fmo-2:6-tph-1; pah-1:5	0	-64.8	-98.0135	-31.5865	1.36613e-09
genotype:days.from.egg	WT:6-tph-1; pah-1:5	0	-69	-102.213	-35.7865	7.29542e-11
genotype:days.from.egg	fmo-2 KO:7-tph-1; pah-1:5	0	-80.675	-115.903	-45.4468	6.85896e-13
genotype:days.from.egg	tph-1; pah-1:7-tph-1; pah-1:5	0	-73.675	-108.903	-38.4468	5.25988e-11
genotype:days.from.egg	tph-1; pah-1; fmo-2:7-tph-1; pah-1:5	0	-78.0222	-112.146	-43.8986	7.26641e-13
genotype:days.from.egg	WT:7-tph-1; pah-1:5	0	-77.925	-113.153	-42.6968	3.15847e-12
genotype:days.from.egg	fmo-2 KO:8-tph-1; pah-1:5	0	-79.9429	-116.542	-43.3434	5.91938e-12
genotype:days.from.egg	tph-1; pah-1:8-tph-1; pah-1:5	0	-78.9429	-115.542	-42.3434	1.1215e-11
genotype:days.from.egg	tph-1; pah-1; fmo-2:8-tph-1; pah-1:5	0	-80.0222	-114.146	-45.8986	3.75144e-13
genotype:days.from.egg	WT:8-tph-1; pah-1:5	0	-79.3714	-115.971	-42.772	8.51863e-12
genotype:days.from.egg	WT:5-tph-1; pah-1; fmo-2:5	0	-4	-37.2135	29.2135	1
genotype:days.from.egg	fmo-2 KO:6-tph-1; pah-1; fmo-2:5	0	-68.9222	-103.046	-34.7986	2.81017e-10
genotype:days.from.egg	tph-1; pah-1:6-tph-1; pah-1; fmo-2:5	0	-47.575	-82.8032	-12.3468	0.000267968
genotype:days.from.egg	tph-1; pah-1; fmo-2:6-tph-1; pah-1; fmo-2:5	0	-58.7	-91.9135	-25.4865	7.90514e-08
genotype:days.from.egg	WT:6-tph-1; pah-1; fmo-2:5	0	-62.9	-96.1135	-29.6865	4.9669e-09
genotype:days.from.egg	fmo-2 KO:7-tph-1; pah-1; fmo-2:5	0	-74.575	-109.803	-39.3468	2.87753e-11
genotype:days.from.egg	tph-1; pah-1:7-tph-1; pah-1; fmo-2:5	0	-67.575	-102.803	-32.3468	2.87235e-09
genotype:days.from.egg	tph-1; pah-1; fmo-2:7-tph-1; pah-1; fmo-2:5	0	-71.9222	-106.046	-37.7986	3.57813e-11
genotype:days.from.egg	WT:7-tph-1; pah-1; fmo-2:5	0	-71.825	-107.053	-36.5968	1.80313e-10
genotype:days.from.egg	fmo-2 KO:8-tph-1; pah-1; fmo-2:5	0	-73.8429	-110.442	-37.2434	2.95657e-10
genotype:days.from.egg	tph-1; pah-1:8-tph-1; pah-1; fmo-2:5	0	-72.8429	-109.442	-36.2434	5.56056e-10
genotype:days.from.egg	tph-1; pah-1; fmo-2:8-tph-1; pah-1; fmo-2:5	0	-73.9222	-108.046	-39.7986	9.00024e-12
genotype:days.from.egg	WT:8-tph-1; pah-1; fmo-2:5	0	-73.2714	-109.871	-36.672	4.24429e-10
genotype:days.from.egg	fmo-2 KO:6-WT:5	0	-64.9222	-99.0458	-30.7986	4.08307e-09
genotype:days.from.egg	tph-1; pah-1:6-WT:5	0	-43.575	-78.8032	-8.34678	0.0017733
genotype:days.from.egg	tph-1; pah-1; fmo-2:6-WT:5	0	-54.7	-87.9135	-21.4865	9.78571e-07
genotype:days.from.egg	WT:6-WT:5	0	-58.9	-92.1135	-25.6865	6.9487e-08
genotype:days.from.egg	fmo-2 KO:7-WT:5	0	-70.575	-105.803	-35.3468	4.11056e-10
genotype:days.from.egg	tph-1; pah-1:7-WT:5	0	-63.575	-98.8032	-28.3468	3.53926e-08
genotype:days.from.egg	tph-1; pah-1; fmo-2:7-WT:5	0	-67.9222	-102.046	-33.7986	5.53433e-10
genotype:days.from.egg	WT:7-WT:5	0	-67.825	-103.053	-32.5968	2.4474e-09
genotype:days.from.egg	fmo-2 KO:8-WT:5	0	-69.8429	-106.442	-33.2434	3.58937e-09
genotype:days.from.egg	tph-1; pah-1:8-WT:5	0	-68.8429	-105.442	-32.2434	6.6132e-09
genotype:days.from.egg	tph-1; pah-1; fmo-2:8-WT:5	0	-69.9222	-104.046	-35.7986	1.41978e-10
genotype:days.from.egg	WT:8-WT:5	0	-69.2714	-105.871	-32.672	5.09284e-09
genotype:days.from.egg	tph-1; pah-1:6-fmo-2 KO:6	0	21.3472	-14.7403	57.4348	0.901832
genotype:days.from.egg	tph-1; pah-1; fmo-2:6-fmo-2 KO:6	0	10.2222	-23.9014	44.3458	0.999998
genotype:days.from.egg	WT:6-fmo-2 KO:6	0	6.02222	-28.1014	40.1458	1
genotype:days.from.egg	fmo-2 KO:7-fmo-2 KO:6	0	-5.65278	-41.7403	30.4348	1
genotype:days.from.egg	tph-1; pah-1:7-fmo-2 KO:6	0	1.34722	-34.7403	37.4348	1
genotype:days.from.egg	tph-1; pah-1; fmo-2:7-fmo-2 KO:6	0	-3	-38.0101	32.0101	1
genotype:days.from.egg	WT:7-fmo-2 KO:6	0	-2.90278	-38.9903	33.1848	1
genotype:days.from.egg	fmo-2 KO:8-fmo-2 KO:6	0	-4.92063	-42.348	32.5067	1
genotype:days.from.egg	tph-1; pah-1:8-fmo-2 KO:6	0	-3.92063	-41.348	33.5067	1
genotype:days.from.egg	tph-1; pah-1; fmo-2:8-fmo-2 KO:6	0	-5	-40.0101	30.0101	1
genotype:days.from.egg	WT:8-fmo-2 KO:6	0	-4.34921	-41.7766	33.0782	1
[truncated: 55 more rows]

## Sheet: F6G-H
All raw data, four replicates
replicate	timepoint	percent_in	percent_out	worm_n	genotype
1	5 min	100	0	119	N2
1	5 min	96.875	3.125	128	C9
1	5 min	100	0	142	fmo-2
1	5 min	98.6577	1.34228	149	haao-1
1	5 min	99.2647	0.735294	136	haao-1;C9
1	5 min	100	0	150	pah-1;tph-1
1	5 min	100	0	131	pah-1;tph-1;fmo-2
1	2H	85.4545	14.5455	110	N2
1	2H	86.7133	13.2867	143	C9
1	2H	88.4892	11.5108	139	fmo-2
1	2H	90.3704	9.62963	135	haao-1
1	2H	90	10	130	haao-1;C9
1	2H	92.4138	7.58621	145	pah-1;tph-1
1	2H	97.6562	2.34375	128	pah-1;tph-1;fmo-2
2	5 min	99.2063	0.793651	126	N2
2	5 min	96.0938	3.90625	128	C9
2	5 min	97.3684	2.63158	114	fmo-2
2	5 min	100	0	110	haao-1
2	5 min	98.6111	1.38889	72	haao-1
2	5 min	98.9583	1.04167	96	haao-1;C9
2	5 min	100	0	99	haao-1;C9
2	5 min	100	0	95	pah-1;tph-1
2	5 min	100	0	115	pah-1;tph-1
2	5 min	100	0	63	pah-1;tph-1;fmo-2
2	5 min	96.5517	3.44828	116	pah-1;tph-1;fmo-2
2	2H	72.8	27.2	125	N2
2	2H	92.1875	7.8125	128	C9
2	2H	98.2456	1.75439	114	fmo-2
2	2H	88.2353	11.7647	102	haao-1
2	2H	84.7222	15.2778	72	haao-1
2	2H	81.25	18.75	96	haao-1;C9
2	2H	91.9192	8.08081	99	haao-1;C9
2	2H	84.5361	15.4639	97	pah-1;tph-1
2	2H	91.3043	8.69565	115	pah-1;tph-1
2	2H	85.7143	14.2857	63	pah-1;tph-1;fmo-2
2	2H	96.5517	3.44828	116	pah-1;tph-1;fmo-2
3	5 min	99.0826	0.917431	109	N2
3	5 min	100	0	126	N2
3	5 min	95.2941	4.70588	85	C9
3	5 min	98.7342	1.26582	79	C9
3	5 min	99.115	0.884956	113	fmo-2
3	5 min	100	0	100	fmo-2
3	5 min	97.9592	2.04082	98	haao-1
3	5 min	98.8764	1.1236	89	haao-1
3	5 min	98.6014	1.3986	143	haao-1;C9
3	5 min	100	0	108	pah-1;tph-1
3	5 min	98.2759	1.72414	58	pah-1;tph-1
3	5 min	99.1736	0.826446	121	pah-1;tph-1;fmo-2
3	5 min	100	0	86	pah-1;tph-1;fmo-2
3	2H	74.2857	25.7143	105	N2
3	2H	84.127	15.873	126	N2
3	2H	89.2857	10.7143	84	C9
3	2H	94.9367	5.06329	79	C9
3	2H	74.1379	25.8621	116	fmo-2
3	2H	96	4	100	fmo-2
3	2H	83.5052	16.4948	97	haao-1
3	2H	77.5281	22.4719	89	haao-1
3	2H	87.3239	12.6761	142	haao-1;C9
3	2H	78.5714	21.4286	112	pah-1;tph-1
3	2H	89.6552	10.3448	58	pah-1;tph-1
3	2H	78.2258	21.7742	124	pah-1;tph-1;fmo-2
3	2H	96.5116	3.48837	86	pah-1;tph-1;fmo-2
3		89.6825	10.3175	126	N2
3		98.7342	1.26582	79	C9
3		100	0	100	fmo-2
3		92.1348	7.86517	89	haao-1
3		100	0	58	pah-1;tph-1
3		81.3953	18.6047	86	pah-1;tph-1;fmo-2
All Replicates fmo-2 KO rescues 2-way ANOVA, lawn occupancy ~ genotype*timepoint
term	df	sumsq	meansq	statistic	p.value
genotype.simple	3	422.504	140.835	5.00096	0.0045272
timepoint	1	2148.26	2148.26	76.2835	3.65399e-11
genotype.simple:timepoint	3	450.706	150.235	5.33477	0.00319096
Residuals	44	1239.11	28.1616	NA	NA
All Replicates fmo-2 OE rescues 2-way ANOVA, lawn occupancy ~ genotype*timepoint
term	df	sumsq	meansq	statistic	p.value
genotype.simple	3	316.568	105.523	7.95365	0.000259556
timepoint	1	2178.65	2178.65	164.214	4.19048e-16
genotype.simple:timepoint	3	549.925	183.308	13.8167	2.07592e-06
Residuals	42	557.222	13.2672	NA	NA
All replicates, fmo-2 KO rescues, 2-way ANOVA post-hoc tukey HSD test
term	contrast	null.value	estimate	conf.low	conf.high	adj.p.value
genotype.simple	N2-fmo-2	0	7.70104	1.91655	13.4855	0.00491085
genotype.simple	pah-1;tph-1-fmo-2	0	1.51652	-4.05755	7.09059	0.885999
genotype.simple	pah-1;tph-1;fmo-2-fmo-2	0	1.64588	-3.92819	7.21995	0.859328
genotype.simple	pah-1;tph-1-N2	0	-6.18452	-11.7586	-0.610444	0.0244164
genotype.simple	pah-1;tph-1;fmo-2-N2	0	-6.05516	-11.6292	-0.481086	0.0285525
genotype.simple	pah-1;tph-1;fmo-2-pah-1;tph-1	0	0.129358	-5.22604	5.48475	0.999902
timepoint	5 min-2H	0	-12.855	-15.8213	-9.88872	3.74e-11
genotype.simple:timepoint	N2:2H-fmo-2:2H	0	15.703	5.95663	25.4493	0.000161528	***
genotype.simple:timepoint	pah-1;tph-1:2H-fmo-2:2H	0	3.37283	-6.01899	12.7647	0.943422
genotype.simple:timepoint	pah-1;tph-1;fmo-2:2H-fmo-2:2H	0	3.26718	-6.12465	12.659	0.951956
genotype.simple:timepoint	fmo-2:5 min-fmo-2:2H	0	-7.28924	-17.0356	2.45712	0.276744
genotype.simple:timepoint	N2:5 min-fmo-2:2H	0	-7.59014	-17.3365	2.15621	0.231934
genotype.simple:timepoint	pah-1;tph-1:5 min-fmo-2:2H	0	-7.62902	-17.0208	1.7628	0.189255
genotype.simple:timepoint	pah-1;tph-1;fmo-2:5 min-fmo-2:2H	0	-7.26465	-16.6565	2.12717	0.239193
genotype.simple:timepoint	pah-1;tph-1:2H-N2:2H	0	-12.3302	-21.722	-2.93833	0.0031931	**
genotype.simple:timepoint	pah-1;tph-1;fmo-2:2H-N2:2H	0	-12.4358	-21.8276	-3.04399	0.00286719	**
genotype.simple:timepoint	fmo-2:5 min-N2:2H	0	-22.9922	-32.7386	-13.2459	5.71e-08
genotype.simple:timepoint	N2:5 min-N2:2H	0	-23.2931	-33.0395	-13.5468	4.12e-08
genotype.simple:timepoint	pah-1;tph-1:5 min-N2:2H	0	-23.332	-32.7238	-13.9402	1.52e-08
genotype.simple:timepoint	pah-1;tph-1;fmo-2:5 min-N2:2H	0	-22.9676	-32.3595	-13.5758	2.29e-08
genotype.simple:timepoint	pah-1;tph-1;fmo-2:2H-pah-1;tph-1:2H	0	-0.105653	-9.12902	8.91772	1
genotype.simple:timepoint	fmo-2:5 min-pah-1;tph-1:2H	0	-10.6621	-20.0539	-1.27024	0.0162517
genotype.simple:timepoint	N2:5 min-pah-1;tph-1:2H	0	-10.963	-20.3548	-1.57115	0.012255
genotype.simple:timepoint	pah-1;tph-1:5 min-pah-1;tph-1:2H	0	-11.0018	-20.0252	-1.97848	0.00766628
genotype.simple:timepoint	pah-1;tph-1;fmo-2:5 min-pah-1;tph-1:2H	0	-10.6375	-19.6609	-1.61411	0.0110505
genotype.simple:timepoint	fmo-2:5 min-pah-1;tph-1;fmo-2:2H	0	-10.5564	-19.9482	-1.16459	0.0179208
genotype.simple:timepoint	N2:5 min-pah-1;tph-1;fmo-2:2H	0	-10.8573	-20.2491	-1.4655	0.0135403
genotype.simple:timepoint	pah-1;tph-1:5 min-pah-1;tph-1;fmo-2:2H	0	-10.8962	-19.9196	-1.87282	0.00853069
genotype.simple:timepoint	pah-1;tph-1;fmo-2:5 min-pah-1;tph-1;fmo-2:2H	0	-10.5318	-19.5552	-1.50845	0.0122678
genotype.simple:timepoint	N2:5 min-fmo-2:5 min	0	-0.300909	-10.0473	9.44545	1
genotype.simple:timepoint	pah-1;tph-1:5 min-fmo-2:5 min	0	-0.339784	-9.73161	9.05204	1
genotype.simple:timepoint	pah-1;tph-1;fmo-2:5 min-fmo-2:5 min	0	0.0245855	-9.36724	9.41641	1
genotype.simple:timepoint	pah-1;tph-1:5 min-N2:5 min	0	-0.0388749	-9.4307	9.35295	1
genotype.simple:timepoint	pah-1;tph-1;fmo-2:5 min-N2:5 min	0	0.325494	-9.06633	9.71732	1
genotype.simple:timepoint	pah-1;tph-1;fmo-2:5 min-pah-1;tph-1:5 min	0	0.364369	-8.659	9.38774	1
All replicates, fmo-2 OE rescues, 2-way ANOVA post-hoc tukey HSD test
term	contrast	null.value	estimate	conf.low	conf.high	adj.p.value
genotype.simple	haao-1-C9	0	2.33623	-1.49677	6.16922	0.373055
genotype.simple	haao-1;C9-C9	0	-0.819102	-4.79679	3.15858	0.945809
genotype.simple	N2-C9	0	5.79439	1.8167	9.77208	0.00188677
genotype.simple	haao-1;C9-haao-1	0	-3.15533	-6.98832	0.677664	0.139326
genotype.simple	N2-haao-1	0	3.45816	-0.374832	7.29116	0.0900104
genotype.simple	N2-haao-1;C9	0	6.61349	2.63581	10.5912	0.000353351
timepoint	5 min-2H	0	-13.202	-15.2811	-11.1229	1.06e-12
genotype.simple:timepoint	haao-1:2H-C9:2H	0	7.02772	0.566548	13.4889	0.0245603
genotype.simple:timepoint	haao-1;C9:2H-C9:2H	0	0.870929	-5.83414	7.576	0.999886
genotype.simple:timepoint	N2:2H-C9:2H	0	14.6954	7.99037	21.4005	4.07e-07
genotype.simple:timepoint	C9:5 min-C9:2H	0	-5.49102	-12.1961	1.21405	0.18064
genotype.simple:timepoint	haao-1:5 min-C9:2H	0	-7.84628	-14.3074	-1.38511	0.00812778
genotype.simple:timepoint	haao-1;C9:5 min-C9:2H	0	-8.00015	-14.7052	-1.29508	0.00983763
genotype.simple:timepoint	N2:5 min-C9:2H	0	-8.59768	-15.3028	-1.89261	0.00435504
genotype.simple:timepoint	haao-1;C9:2H-haao-1:2H	0	-6.15679	-12.618	0.304381	0.0716686
genotype.simple:timepoint	N2:2H-haao-1:2H	0	7.66773	1.20656	14.1289	0.0104172
genotype.simple:timepoint	C9:5 min-haao-1:2H	0	-12.5187	-18.9799	-6.05757	5.83e-06
genotype.simple:timepoint	haao-1:5 min-haao-1:2H	0	-14.874	-21.0817	-8.66631	4.87e-08
genotype.simple:timepoint	haao-1;C9:5 min-haao-1:2H	0	-15.0279	-21.489	-8.5667	1.01e-07
genotype.simple:timepoint	N2:5 min-haao-1:2H	0	-15.6254	-22.0866	-9.16423	3.87e-08
genotype.simple:timepoint	N2:2H-haao-1;C9:2H	0	13.8245	7.11944	20.5296	1.58e-06
genotype.simple:timepoint	C9:5 min-haao-1;C9:2H	0	-6.36195	-13.067	0.343119	0.0738715
genotype.simple:timepoint	haao-1:5 min-haao-1;C9:2H	0	-8.71721	-15.1784	-2.25604	0.00231378
genotype.simple:timepoint	haao-1;C9:5 min-haao-1;C9:2H	0	-8.87108	-15.5762	-2.16601	0.00296769
genotype.simple:timepoint	N2:5 min-haao-1;C9:2H	0	-9.46861	-16.1737	-2.76354	0.00125837
genotype.simple:timepoint	C9:5 min-N2:2H	0	-20.1865	-26.8915	-13.4814	1.05e-10
genotype.simple:timepoint	haao-1:5 min-N2:2H	0	-22.5417	-29.0029	-16.0806	2.27e-12
genotype.simple:timepoint	haao-1;C9:5 min-N2:2H	0	-22.6956	-29.4007	-15.9905	4.14e-12
genotype.simple:timepoint	N2:5 min-N2:2H	0	-23.2931	-29.9982	-16.5881	2.44e-12
genotype.simple:timepoint	haao-1:5 min-C9:5 min	0	-2.35526	-8.81643	4.10591	0.938078
genotype.simple:timepoint	haao-1;C9:5 min-C9:5 min	0	-2.50913	-9.2142	4.19594	0.929446
genotype.simple:timepoint	N2:5 min-C9:5 min	0	-3.10666	-9.81173	3.59841	0.814827
genotype.simple:timepoint	haao-1;C9:5 min-haao-1:5 min	0	-0.153873	-6.61504	6.3073	1
genotype.simple:timepoint	N2:5 min-haao-1:5 min	0	-0.751403	-7.21257	5.70977	0.999946
genotype.simple:timepoint	N2:5 min-haao-1;C9:5 min	0	-0.59753	-7.3026	6.10754	0.999991

## Sheet: F6I
Raw data, pooled from three replicates
condition	day of adulthood	total_dead	survival
WT EV	0	0	100
WT EV	12	4	98.1132
WT EV	15	9	95.7547
WT EV	17	36	83.0189
WT EV	19	58	72.6415
WT EV	24	124	41.5094
WT EV	26	147	30.6604
WT EV	29	167	21.2264
WT EV	31	196	7.54717
WT EV	33	209	1.41509
WT EV	36	210	0.943396
WT EV	10	1	99.5283
WT EV	14	7	96.6981
WT EV	21	84	60.3774
WT EV	28	155	26.8868
WT EV	22	85	59.9057
WT EV	38	212	0
fmo-2 KO EV	0	0	100
fmo-2 KO EV	15	8	95.122
fmo-2 KO EV	17	23	85.9756
fmo-2 KO EV	19	46	71.9512
fmo-2 KO EV	22	67	59.1463
fmo-2 KO EV	24	105	35.9756
fmo-2 KO EV	26	131	20.122
fmo-2 KO EV	29	143	12.8049
fmo-2 KO EV	31	157	4.26829
fmo-2 KO EV	33	163	0.609756
fmo-2 KO EV	14	6	96.3415
fmo-2 KO EV	21	66	59.7561
fmo-2 KO EV	10	1	99.3902
fmo-2 KO EV	12	4	97.561
fmo-2 KO EV	36	164	0
pah-1; tph-1 EV	0	0	100
pah-1; tph-1 EV	12	18	91.8552
pah-1; tph-1 EV	15	29	86.8778
pah-1; tph-1 EV	22	82	62.8959
pah-1; tph-1 EV	24	117	47.0588
pah-1; tph-1 EV	26	137	38.009
pah-1; tph-1 EV	29	161	27.1493
pah-1; tph-1 EV	31	175	20.8145
pah-1; tph-1 EV	33	202	8.59729
pah-1; tph-1 EV	36	208	5.88235
pah-1; tph-1 EV	38	217	1.80995
pah-1; tph-1 EV	40	221	0
pah-1; tph-1 EV	10	5	97.7376
pah-1; tph-1 EV	14	29	86.8778
pah-1; tph-1 EV	17	41	81.448
pah-1; tph-1 EV	19	56	74.6606
pah-1; tph-1 EV	21	77	65.1584
pah-1; tph-1 EV	28	149	32.5792
pah-1; tph-1; fmo-2 EV	0	0	100
pah-1; tph-1; fmo-2 EV	15	36	83.3333
pah-1; tph-1; fmo-2 EV	17	53	75.463
pah-1; tph-1; fmo-2 EV	19	71	67.1296
pah-1; tph-1; fmo-2 EV	22	84	61.1111
pah-1; tph-1; fmo-2 EV	24	110	49.0741
pah-1; tph-1; fmo-2 EV	26	144	33.3333
pah-1; tph-1; fmo-2 EV	29	175	18.9815
pah-1; tph-1; fmo-2 EV	31	204	5.55556
pah-1; tph-1; fmo-2 EV	33	212	1.85185
pah-1; tph-1; fmo-2 EV	10	4	98.1481
pah-1; tph-1; fmo-2 EV	12	20	90.7407
pah-1; tph-1; fmo-2 EV	14	31	85.6481
pah-1; tph-1; fmo-2 EV	21	81	62.5
pah-1; tph-1; fmo-2 EV	28	165	23.6111
pah-1; tph-1; fmo-2 EV	35	214	0.925926
pah-1; tph-1; fmo-2 EV	38	216	0
WT vhl-1	0	0	100
WT vhl-1	26	71	70.5394
WT vhl-1	29	94	60.9959
WT vhl-1	31	125	48.1328
WT vhl-1	33	163	32.3651
WT vhl-1	36	196	18.6722
WT vhl-1	38	229	4.97925
WT vhl-1	40	236	2.07469
WT vhl-1	43	239	0.829876
WT vhl-1	45	240	0.414938
WT vhl-1	14	11	95.4357
WT vhl-1	17	17	92.9461
WT vhl-1	21	33	86.3071
WT vhl-1	24	55	77.1784
WT vhl-1	28	88	63.4855
WT vhl-1	35	179	25.7261
WT vhl-1	10	2	99.1701
WT vhl-1	12	6	97.5104
WT vhl-1	15	12	95.0207
WT vhl-1	19	21	91.2863
WT vhl-1	22	34	85.8921
WT vhl-1	47	241	0
WT vhl-1	37	200	17.0124
fmo-2 KO vhl-1	0	0	100
fmo-2 KO vhl-1	15	3	98.9831
fmo-2 KO vhl-1	19	41	86.1017
fmo-2 KO vhl-1	22	91	69.1525
fmo-2 KO vhl-1	24	136	53.8983
fmo-2 KO vhl-1	26	174	41.0169
fmo-2 KO vhl-1	29	215	27.1186
fmo-2 KO vhl-1	31	248	15.9322
fmo-2 KO vhl-1	33	278	5.76271
fmo-2 KO vhl-1	36	291	1.35593
fmo-2 KO vhl-1	38	294	0.338983
fmo-2 KO vhl-1	40	295	0
fmo-2 KO vhl-1	10	1	99.661
fmo-2 KO vhl-1	17	18	93.8983
fmo-2 KO vhl-1	21	87	70.5085
fmo-2 KO vhl-1	28	202	31.5254
fmo-2 KO vhl-1	14	2	99.322
fmo-2 KO vhl-1	35	286	3.05085
pah-1; tph-1 vhl-1	0	0	100
pah-1; tph-1 vhl-1	22	63	75
pah-1; tph-1 vhl-1	26	107	57.5397
pah-1; tph-1 vhl-1	29	132	47.619
pah-1; tph-1 vhl-1	31	151	40.0794
pah-1; tph-1 vhl-1	33	188	25.3968
pah-1; tph-1 vhl-1	36	213	15.4762
pah-1; tph-1 vhl-1	38	238	5.55556
pah-1; tph-1 vhl-1	40	245	2.77778
pah-1; tph-1 vhl-1	43	247	1.98413
pah-1; tph-1 vhl-1	45	251	0.396825
pah-1; tph-1 vhl-1	47	252	0
pah-1; tph-1 vhl-1	17	28	88.8889
pah-1; tph-1 vhl-1	19	39	84.5238
pah-1; tph-1 vhl-1	21	59	76.5873
pah-1; tph-1 vhl-1	24	81	67.8571
pah-1; tph-1 vhl-1	28	129	48.8095
pah-1; tph-1 vhl-1	10	4	98.4127
pah-1; tph-1 vhl-1	35	201	20.2381
pah-1; tph-1 vhl-1	15	14	94.4444
pah-1; tph-1 vhl-1	12	8	96.8254
pah-1; tph-1 vhl-1	14	12	95.2381
pah-1; tph-1; fmo-2 vhl-1	0	0	100
pah-1; tph-1; fmo-2 vhl-1	17	58	74.1071
pah-1; tph-1; fmo-2 vhl-1	19	84	62.5
pah-1; tph-1; fmo-2 vhl-1	24	111	50.4464
pah-1; tph-1; fmo-2 vhl-1	26	121	45.9821
pah-1; tph-1; fmo-2 vhl-1	29	141	37.0536
pah-1; tph-1; fmo-2 vhl-1	31	167	25.4464
pah-1; tph-1; fmo-2 vhl-1	33	190	15.1786
pah-1; tph-1; fmo-2 vhl-1	38	218	2.67857
pah-1; tph-1; fmo-2 vhl-1	40	224	0
pah-1; tph-1; fmo-2 vhl-1	14	15	93.3036
pah-1; tph-1; fmo-2 vhl-1	21	93	58.4821
pah-1; tph-1; fmo-2 vhl-1	28	132	41.0714
pah-1; tph-1; fmo-2 vhl-1	10	0	100
pah-1; tph-1; fmo-2 vhl-1	12	4	98.2143
pah-1; tph-1; fmo-2 vhl-1	35	192	14.2857
pah-1; tph-1; fmo-2 vhl-1	37	207	7.58929
pah-1; tph-1; fmo-2 vhl-1	15	17	92.4107
pah-1; tph-1; fmo-2 vhl-1	22	95	57.5893
pah-1; tph-1; fmo-2 vhl-1	36	202	9.82143
Mean, Median Lifespans and ns
	records	n.max	n.start	events	rmean	se(rmean)	median	0.95LCL	0.95UCL
condition=fmo-2 KO EV	197	197	197	164	24.4004	0.393093	24	24	26
condition=fmo-2 KO vhl-1	313	313	313	295	26.2265	0.31896	26	26	26
condition=pah-1; tph-1 EV	236	236	236	221	25.3547	0.499906	24	24	26
condition=pah-1; tph-1 vhl-1	254	254	254	252	28.5607	0.493863	28	28	31
condition=pah-1; tph-1; fmo-2 EV	287	287	287	216	24.5811	0.405156	26	26	26
condition=pah-1; tph-1; fmo-2 vhl-1	230	230	230	224	25.5474	0.524435	26	24	28
condition=WT EV	229	229	229	212	24.3704	0.380468	24	24	26
condition=WT vhl-1	246	246	246	241	30.3102	0.455475	31	31	33
Log-Rank tests, all conditions
condition1	condition2	chi_sq	p	p_adj_bonferroni
WT EV	fmo-2 KO EV	0.0143424	0.904673	1
WT EV	pah-1; tph-1 EV	9.45014	0.00211133	0.0591173
WT EV	pah-1; tph-1; fmo-2 EV	0.655614	0.418113	1
WT EV	WT vhl-1	111.225	0	0	****
WT EV	fmo-2 KO vhl-1	12.1441	0.00049244	0.0137883
WT EV	pah-1; tph-1 vhl-1	62.0055	3.44169e-15	9.63674e-14
WT EV	pah-1; tph-1; fmo-2 vhl-1	12.1095	0.000501664	0.0140466
fmo-2 KO EV	pah-1; tph-1 EV	6.92822	0.00848459	0.237569
fmo-2 KO EV	pah-1; tph-1; fmo-2 EV	1.30805	0.252749	1
fmo-2 KO EV	WT vhl-1	98.9513	0	0
fmo-2 KO EV	fmo-2 KO vhl-1	11.6078	0.00065676	0.0183893	*
fmo-2 KO EV	pah-1; tph-1 vhl-1	51.221	8.2534e-13	2.31095e-11
fmo-2 KO EV	pah-1; tph-1; fmo-2 vhl-1	8.83404	0.00295663	0.0827857
pah-1; tph-1 EV	pah-1; tph-1; fmo-2 EV	4.42602	0.035395	0.991059
pah-1; tph-1 EV	WT vhl-1	42.3041	7.81269e-11	2.18755e-09
pah-1; tph-1 EV	fmo-2 KO vhl-1	0.323175	0.569706	1
pah-1; tph-1 EV	pah-1; tph-1 vhl-1	20.0379	7.5922e-06	0.000212582	***
pah-1; tph-1 EV	pah-1; tph-1; fmo-2 vhl-1	0.182934	0.668864	1
pah-1; tph-1; fmo-2 EV	WT vhl-1	93.262	0	0
pah-1; tph-1; fmo-2 EV	fmo-2 KO vhl-1	5.79941	0.0160316	0.448884
pah-1; tph-1; fmo-2 EV	pah-1; tph-1 vhl-1	47.1052	6.72751e-12	1.8837e-10
pah-1; tph-1; fmo-2 EV	pah-1; tph-1; fmo-2 vhl-1	8.97545	0.0027363	0.0766165	NS.
WT vhl-1	fmo-2 KO vhl-1	72.9506	0	0
WT vhl-1	pah-1; tph-1 vhl-1	2.43424	0.118712	1
WT vhl-1	pah-1; tph-1; fmo-2 vhl-1	31.5181	1.97595e-08	5.53265e-07
fmo-2 KO vhl-1	pah-1; tph-1 vhl-1	33.9432	5.67449e-09	1.58886e-07
fmo-2 KO vhl-1	pah-1; tph-1; fmo-2 vhl-1	1.56609	0.210775	1
pah-1; tph-1 vhl-1	pah-1; tph-1; fmo-2 vhl-1	15.4731	8.36894e-05	0.0023433
Cox Regressions, survival ~ genotype * RNAi
term	estimate	std.error	statistic	p.value	exp_coef_haz_ratio
RNAivhl-1	-0.979064	0.0969543	-10.0982	5.62655e-24	0.375663	****
genotypefmo-2 KO	0.00719945	0.1041	0.0691589	0.944863	1.00723	NS.
genotypepah-1; tph-1	-0.383805	0.0970005	-3.95674	7.59801e-05	0.681264	****
genotypepah-1; tph-1; fmo-2	-0.101193	0.0967491	-1.04594	0.29559	0.903758	NS.
RNAivhl-1:genotypefmo-2 KO	0.677349	0.136341	4.96806	6.7625e-07	1.96865	****
RNAivhl-1:genotypepah-1; tph-1	0.503664	0.132488	3.8016	0.000143765	1.65477	***
RNAivhl-1:genotypepah-1; tph-1; fmo-2	0.619259	0.134266	4.61217	3.98482e-06	1.85755	****

## Sheet: F6J-K
All raw data, three replicates pooled
condition	day of adulthood	total_dead	survival
WT	0	0	100
WT	10	0	100
WT	14	2	99.1903
WT	17	13	94.7368
WT	19	49	80.1619
WT	22	127	48.583
WT	24	179	27.5304
WT	26	217	12.1457
WT	28	234	5.26316
WT	30	242	2.02429
WT	21	81	67.2065
WT	23	149	39.6761
WT	25	197	20.2429
WT	31	247	0
fmo-2 OE	0	0	100
fmo-2 OE	10	0	100
fmo-2 OE	22	65	70.852
fmo-2 OE	24	86	61.435
fmo-2 OE	26	100	55.157
fmo-2 OE	28	126	43.4978
fmo-2 OE	30	141	36.7713
fmo-2 OE	33	178	20.1794
fmo-2 OE	36	196	12.1076
fmo-2 OE	38	211	5.38117
fmo-2 OE	14	10	95.5157
fmo-2 OE	17	17	92.3767
fmo-2 OE	19	30	86.5471
fmo-2 OE	21	42	81.1659
fmo-2 OE	23	73	67.2646
fmo-2 OE	25	93	58.296
fmo-2 OE	31	152	31.8386
fmo-2 OE	35	193	13.4529
fmo-2 OE	40	221	0.896861
fmo-2 OE	12	2	99.1031
fmo-2 OE	32	155	30.4933
fmo-2 OE	37	201	9.86547
fmo-2 OE	42	223	0
fmo-2 OE	39	214	4.03587
haao-1	0	0	100
haao-1	10	0	100
haao-1	17	15	94.1634
haao-1	22	58	77.4319
haao-1	24	96	62.6459
haao-1	26	150	41.6342
haao-1	28	188	26.8482
haao-1	30	206	19.8444
haao-1	33	245	4.66926
haao-1	36	254	1.16732
haao-1	14	5	98.0545
haao-1	19	27	89.4942
haao-1	21	40	84.4358
haao-1	23	69	73.1518
haao-1	25	116	54.8638
haao-1	31	226	12.0623
haao-1	35	251	2.33463
haao-1	38	257	0
haao-1	32	229	10.8949
haao-1; fmo-2 OE	0	0	100
haao-1; fmo-2 OE	10	0	100
haao-1; fmo-2 OE	14	4	98.4314
haao-1; fmo-2 OE	17	13	94.902
haao-1; fmo-2 OE	19	28	89.0196
haao-1; fmo-2 OE	22	63	75.2941
haao-1; fmo-2 OE	24	108	57.6471
haao-1; fmo-2 OE	26	153	40
haao-1; fmo-2 OE	28	197	22.7451
haao-1; fmo-2 OE	33	243	4.70588
haao-1; fmo-2 OE	36	252	1.17647
haao-1; fmo-2 OE	38	255	0
haao-1; fmo-2 OE	21	43	83.1373
haao-1; fmo-2 OE	23	79	69.0196
haao-1; fmo-2 OE	25	126	50.5882
haao-1; fmo-2 OE	31	230	9.80392
haao-1; fmo-2 OE	35	246	3.52941
haao-1; fmo-2 OE	30	218	14.5098
haao-1; fmo-2 OE	32	232	9.01961
kynu-1	0	0	100
kynu-1	10	0	100
kynu-1	17	15	93.5897
kynu-1	22	52	77.7778
kynu-1	24	92	60.6838
kynu-1	26	124	47.0085
kynu-1	28	176	24.7863
kynu-1	30	191	18.3761
kynu-1	33	228	2.5641
kynu-1	19	24	89.7436
kynu-1	21	31	86.7521
kynu-1	23	61	73.9316
kynu-1	25	101	56.8376
kynu-1	31	206	11.9658
kynu-1	35	234	0
kynu-1	14	7	97.0085
kynu-1	32	209	10.6838
kynu-1	12	2	99.1453
kynu-1; fmo-2 OE	0	0	100
kynu-1; fmo-2 OE	10	0	100
kynu-1; fmo-2 OE	22	68	74.8148
kynu-1; fmo-2 OE	24	126	53.3333
kynu-1; fmo-2 OE	26	149	44.8148
kynu-1; fmo-2 OE	28	187	30.7407
kynu-1; fmo-2 OE	30	208	22.963
kynu-1; fmo-2 OE	14	7	97.4074
kynu-1; fmo-2 OE	17	18	93.3333
kynu-1; fmo-2 OE	19	33	87.7778
kynu-1; fmo-2 OE	21	38	85.9259
kynu-1; fmo-2 OE	23	72	73.3333
kynu-1; fmo-2 OE	25	133	50.7407
kynu-1; fmo-2 OE	31	220	18.5185
kynu-1; fmo-2 OE	33	245	9.25926
kynu-1; fmo-2 OE	35	258	4.44444
kynu-1; fmo-2 OE	38	264	2.22222
kynu-1; fmo-2 OE	32	231	14.4444
kynu-1; fmo-2 OE	12	1	99.6296
kynu-1; fmo-2 OE	40	267	1.11111
kynu-1; fmo-2 OE	43	270	0
kynu-1; fmo-2 OE	37	259	4.07407
Mean, Median Lifespan and Ns
	records	n.max	n.start	events	rmean	se(rmean)	median	0.95LCL	0.95UCL
condition=fmo-2 OE	226	226	226	223	27.7311	0.463035	28	26	30
condition=haao-1	257	257	257	257	26.0778	0.301561	26	25	26
condition=haao-1; fmo-2 OE	255	255	255	255	25.7294	0.295873	26	25	26
condition=kynu-1	234	234	234	234	26.0171	0.31035	26	26	28
condition=kynu-1; fmo-2 OE	270	270	270	270	26.3815	0.346048	26	24	28
condition=WT	247	247	247	247	22.8745	0.211269	22	22	23
Log-rank tests comparing all conditions
condition1	condition2	chi_sq	p	p_adj_bonferroni
WT	fmo-2 OE	117.521	0	0	****
WT	haao-1	89.3881	0	0	****
WT	haao-1; fmo-2 OE	70.8699	0	0	****
WT	kynu-1	90.7977	0	0	****
WT	kynu-1; fmo-2 OE	95.3261	0	0	****
fmo-2 OE	haao-1	24.193	8.71e-07	1.31e-05	****
fmo-2 OE	haao-1; fmo-2 OE	29.5444	5.47e-08	8.2e-07	****
fmo-2 OE	kynu-1	25.77	3.85e-07	5.77e-06	****
fmo-2 OE	kynu-1; fmo-2 OE	8.82035	0.0029789	0.0446835	*
haao-1	haao-1; fmo-2 OE	0.763324	0.38229	1	NS.
haao-1	kynu-1	0.082167	0.774382	1
haao-1	kynu-1; fmo-2 OE	2.00938	0.156329	1
haao-1; fmo-2 OE	kynu-1	0.33311	0.563834	1
haao-1; fmo-2 OE	kynu-1; fmo-2 OE	4.90939	0.0267111	0.400666
kynu-1	kynu-1; fmo-2 OE	2.38571	0.122449	1	NS.
