# Supplementary material for: Metabolic regulation of behavior by the intestinal enzyme FMO-2
Source: Sci Adv. 2025 Oct 24;11(43):eadx3018. doi: 10.1126/sciadv.adx3018 (PMC12551704; doi:10.1126/sciadv.adx3018)
Supplement: Supplementary file 2 — Data S1 to S13 [file sciadv.adx3018_data_s1_to_s13.zip › Supplemental Data Files/Data S7.xlsx]

## Sheet: SF1B
Raw Data, All Replicates
BLPS (body lengths per second)	Genotype	Replicate
0.0800165	WT	1
0.121551	WT	1
0.0891892	WT	1
0.0998546	WT	1
0.0650122	WT	1
0.0835002	WT	1
0.0458505	WT	1
0.0801274	WT	1
0.0805298	WT	1
0.0498698	WT	1
0.0985806	WT	1
0.049341	WT	1
0.063577	WT	1
0.0461433	WT	2 (representative replicate)
0.239941	WT	2 (representative replicate)
0.090134	WT	2 (representative replicate)
0.0541335	WT	2 (representative replicate)
0.266769	WT	2 (representative replicate)
0.0277696	WT	2 (representative replicate)
0.0494374	WT	2 (representative replicate)
0.0798186	WT	2 (representative replicate)
0.10323	WT	2 (representative replicate)
0.119125	WT	2 (representative replicate)
0.0528311	WT	2 (representative replicate)
0.0683238	WT	2 (representative replicate)
0.0491031	WT	2 (representative replicate)
0.050941	WT	2 (representative replicate)
0.0333048	WT	3
0.089302	WT	3
0.0673821	WT	3
0.0432209	WT	3
0.0396664	WT	3
0.0546968	WT	3
0.0170759	WT	3
0.0244442	WT	3
0.0248358	WT	3
0.0203308	WT	3
0.0294003	fmo-2 KO	1
0.0533144	fmo-2 KO	1
0.0398557	fmo-2 KO	1
0.028067	fmo-2 KO	1
0.0271198	fmo-2 KO	1
0.0201468	fmo-2 KO	1
0.0209617	fmo-2 KO	1
0.0153178	fmo-2 KO	2 (representative replicate)
0.0239936	fmo-2 KO	2 (representative replicate)
0.0270725	fmo-2 KO	2 (representative replicate)
0.0245511	fmo-2 KO	2 (representative replicate)
0.0214831	fmo-2 KO	2 (representative replicate)
0.0527673	fmo-2 KO	2 (representative replicate)
0.0384222	fmo-2 KO	2 (representative replicate)
0.0281015	fmo-2 KO	2 (representative replicate)
0.0214319	fmo-2 KO	3
0.0226668	fmo-2 KO	3
0.0221781	fmo-2 KO	3
0.0293222	fmo-2 KO	3
0.018751	fmo-2 KO	3
0.0220009	fmo-2 KO	3
0.0167949	fmo-2 KO	3
0.0206939	fmo-2 KO	3
0.0170252	fmo-2 KO	3
0.0248452	fmo-2 OE	1
0.0252982	fmo-2 OE	1
0.0622754	fmo-2 OE	1
0.0426238	fmo-2 OE	1
0.0331178	fmo-2 OE	1
0.0513014	fmo-2 OE	1
0.0467436	fmo-2 OE	1
0.0344721	fmo-2 OE	1
0.0260556	fmo-2 OE	1
0.0753549	fmo-2 OE	2 (representative replicate)
0.0294031	fmo-2 OE	2 (representative replicate)
0.0268585	fmo-2 OE	2 (representative replicate)
0.0615161	fmo-2 OE	2 (representative replicate)
0.0474422	fmo-2 OE	2 (representative replicate)
0.0444522	fmo-2 OE	2 (representative replicate)
0.0359729	fmo-2 OE	2 (representative replicate)
0.0404348	fmo-2 OE	2 (representative replicate)
0.0275151	fmo-2 OE	2 (representative replicate)
0.0383757	fmo-2 OE	2 (representative replicate)
0.0320961	fmo-2 OE	2 (representative replicate)
0.0403398	fmo-2 OE	3
0.0217086	fmo-2 OE	3
0.0308592	fmo-2 OE	3
0.0242139	fmo-2 OE	3
0.0234304	fmo-2 OE	3
0.0245223	fmo-2 OE	3
0.0419222	fmo-2 OE	3
0.0289392	fmo-2 OE	3
Replicate 1, 1-way ANOVA genotype:MaxSpeed
term	df	sumsq	meansq	statistic	p.value
Genotype	2 (representative replicate)	0.00784318	0.00392159	1.30944	0.287189
Residuals	26	0.0778662	0.00299485	NA	NA
Replicate 2, 1-way ANOVA genotype:MaxSpeed
term	df	sumsq	meansq	statistic	p.value
Genotype	2 (representative replicate)	0.00250898	0.00125449	0.408251	0.668847
Residuals	27	0.0829666	0.00307284	NA	NA
Replicate 3, 1-way ANOVA genotype:MaxSpeed
term	df	sumsq	meansq	statistic	p.value
Genotype	2 (representative replicate)	0.0163059	0.00815296	1.08626	0.354171
Residuals	23	0.172627	0.00750553	NA	NA
Replicate 1, 1-way ANOVA post-hoc tukey HSD test
term	contrast	null.value	estimate	conf.low	conf.high	adj.p.value
Genotype	fmo-2 OE-fmo-2 KO	0	0.000914994	-0.0676157	0.0694457	0.999393
Genotype	WT-fmo-2 KO	0	0.0335762	-0.0301753	0.0973276	0.403149
Genotype	WT-fmo-2 OE	0	0.0326612	-0.0263065	0.0916288	0.367588
Replicate 2, 1-way ANOVA post-hoc tukey HSD test
term	contrast	null.value	estimate	conf.low	conf.high	adj.p.value
Genotype	fmo-2 OE-fmo-2 KO	0	0.0231702	-0.0406936	0.087034	0.645224
Genotype	WT-fmo-2 KO	0	0.0152101	-0.0486537	0.0790739	0.826342
Genotype	WT-fmo-2 OE	0	-0.00796012	-0.0665656	0.0506453	0.939537
Replicate 3, 1-way ANOVA post-hoc tukey HSD test
term	contrast	null.value	estimate	conf.low	conf.high	adj.p.value
Genotype	fmo-2 OE-fmo-2 KO	0	-0.0191836	-0.124608	0.0862409	0.892372
Genotype	WT-fmo-2 KO	0	-0.0590883	-0.161365	0.0431885	0.334426
Genotype	WT-fmo-2 OE	0	-0.0399047	-0.145329	0.0655198	0.616249

## Sheet: SF1C
all raw data, three replicates
replicate	genotype	pumps/30s
1 (representative)	WT	138
1 (representative)	WT	130
1 (representative)	WT	125
1 (representative)	WT	133
1 (representative)	WT	122
1 (representative)	WT	121
1 (representative)	WT	122
1 (representative)	WT	126
1 (representative)	WT	125
1 (representative)	WT	124
1 (representative)	fmo-2 OE	142
1 (representative)	fmo-2 OE	149
1 (representative)	fmo-2 OE	105
1 (representative)	fmo-2 OE	135
1 (representative)	fmo-2 OE	99
1 (representative)	fmo-2 OE	133
1 (representative)	fmo-2 OE	132
1 (representative)	fmo-2 OE	117
1 (representative)	fmo-2 OE	119
1 (representative)	fmo-2 OE	105
1 (representative)	fmo-2 KO	126
1 (representative)	fmo-2 KO	119
1 (representative)	fmo-2 KO	124
1 (representative)	fmo-2 KO	132
1 (representative)	fmo-2 KO	116
1 (representative)	fmo-2 KO	90
1 (representative)	fmo-2 KO	135
1 (representative)	fmo-2 KO	121
1 (representative)	fmo-2 KO	103
1 (representative)	fmo-2 KO	128
2	WT	107
2	WT	107
2	WT	106
2	WT	96
2	WT	99
2	WT	119
2	WT	108
2	WT	112
2	WT	118
2	WT	112
2	fmo-2 OE	119
2	fmo-2 OE	125
2	fmo-2 OE	103
2	fmo-2 OE	105
2	fmo-2 OE	110
2	fmo-2 OE	112
2	fmo-2 OE	98
2	fmo-2 OE	106
2	fmo-2 OE	109
2	fmo-2 OE	97
2	fmo-2 KO	111
2	fmo-2 KO	109
2	fmo-2 KO	114
2	fmo-2 KO	108
2	fmo-2 KO	112
2	fmo-2 KO	115
2	fmo-2 KO	117
2	fmo-2 KO	111
2	fmo-2 KO	77
2	fmo-2 KO	114
3	WT	98
3	WT	97
3	WT	100
3	WT	99
3	WT	97
3	WT	83
3	WT	76
3	WT	106
3	WT	99
3	WT	95
3	fmo-2 OE	116
3	fmo-2 OE	63
3	fmo-2 OE	96
3	fmo-2 OE	107
3	fmo-2 OE	104
3	fmo-2 OE	101
3	fmo-2 OE	107
3	fmo-2 OE	98
3	fmo-2 OE	105
3	fmo-2 OE	95
3	fmo-2 KO	47
3	fmo-2 KO	79
3	fmo-2 KO	105
3	fmo-2 KO	98
3	fmo-2 KO	53
3	fmo-2 KO	103
3	fmo-2 KO	85
3	fmo-2 KO	99
3	fmo-2 KO	102
3	fmo-2 KO	101
Replicate 1 1-way ANOVA, pumps/30s ~ genotype
term	df	sumsq	meansq	statistic	p.value
genotype	2	0.0163219	0.00816094	0.769211	0.473267
Residuals	27	0.286457	0.0106095	NA	NA
Replicate 2 1-way ANOVA, pumps/30s ~ genotype
term	df	sumsq	meansq	statistic	p.value
genotype	2	9.07758e-05	4.53879e-05	0.0060955	0.993924
Residuals	27	0.201046	0.00744614	NA	NA
Replicate 3 1-way ANOVA, pumps/30s ~ genotype
term	df	sumsq	meansq	statistic	p.value
genotype	2	0.0821717	0.0410859	1.51847	0.237169
Residuals	27	0.730548	0.0270574	NA	NA
Replicate 1, 1-way ANOVA post-hoc tukey HSD test
term	contrast	null.value	estimate	conf.low	conf.high	adj.p.value
genotype	fmo-2 KO-fmo-2 OE	0	-0.0331754	-0.147387	0.0810368	0.753776
genotype	WT-fmo-2 OE	0	0.0236967	-0.0905154	0.137909	0.864993	NS.
genotype	WT-fmo-2 KO	0	0.056872	-0.0573401	0.171084	0.443637	NS.
Replicate 2, 1-way ANOVA post-hoc tukey HSD test
term	contrast	null.value	estimate	conf.low	conf.high	adj.p.value
genotype	fmo-2 KO-fmo-2 OE	0	0.00369004	-0.091992	0.099372	0.994973
genotype	WT-fmo-2 OE	0	-2.22045e-16	-0.095682	0.095682	1
genotype	WT-fmo-2 KO	0	-0.00369004	-0.099372	0.091992	0.994973
Replicate 3, 1-way ANOVA post-hoc tukey HSD test
term	contrast	null.value	estimate	conf.low	conf.high	adj.p.value
genotype	fmo-2 KO-fmo-2 OE	0	-0.126316	-0.308708	0.0560769	0.217277
genotype	WT-fmo-2 OE	0	-0.0442105	-0.226603	0.138182	0.820762
genotype	WT-fmo-2 KO	0	0.0821053	-0.100287	0.264498	0.51264

## Sheet: SF1D
raw data, three replicates
genotype	thrashing	replicate
WT	92	1
WT	50	1
WT	92	1
WT	66	1
WT	95	1
WT	65	1
WT	87	1
WT	93	1
WT	73	1
WT	56	1
WT	85	1
WT	72	1
WT	99	1
fmo-2 KO	64	1
fmo-2 KO	90	1
fmo-2 KO	79	1
fmo-2 KO	72	1
fmo-2 KO	74	1
fmo-2 KO	80	1
fmo-2 KO	69	1
fmo-2 KO	67	1
fmo-2 KO	66	1
fmo-2 OE	63	1
fmo-2 OE	54	1
fmo-2 OE	93	1
fmo-2 OE	109	1
fmo-2 OE	61	1
fmo-2 OE	59	1
fmo-2 OE	65	1
fmo-2 OE	42	1
fmo-2 OE	90	1
fmo-2 OE	64	1
fmo-2 OE	94	1
fmo-2 OE	102	1
fmo-2 OE	62	1
WT	66	2 (representative)
WT	72	2 (representative)
WT	87	2 (representative)
WT	88	2 (representative)
WT	75	2 (representative)
WT	94	2 (representative)
WT	65	2 (representative)
WT	73	2 (representative)
WT	75	2 (representative)
WT	61	2 (representative)
WT	41	2 (representative)
WT	45	2 (representative)
WT	50	2 (representative)
WT	74	2 (representative)
WT	59	2 (representative)
fmo-2 KO	72	2 (representative)
fmo-2 KO	63	2 (representative)
fmo-2 KO	67	2 (representative)
fmo-2 KO	74	2 (representative)
fmo-2 KO	70	2 (representative)
fmo-2 KO	57	2 (representative)
fmo-2 KO	77	2 (representative)
fmo-2 KO	73	2 (representative)
fmo-2 KO	77	2 (representative)
fmo-2 KO	77	2 (representative)
fmo-2 KO	50	2 (representative)
fmo-2 KO	72	2 (representative)
fmo-2 KO	51	2 (representative)
fmo-2 KO	52	2 (representative)
fmo-2 KO	58	2 (representative)
fmo-2 OE	72	2 (representative)
fmo-2 OE	34	2 (representative)
fmo-2 OE	56	2 (representative)
fmo-2 OE	50	2 (representative)
fmo-2 OE	85	2 (representative)
fmo-2 OE	89	2 (representative)
fmo-2 OE	71	2 (representative)
fmo-2 OE	81	2 (representative)
fmo-2 OE	69	2 (representative)
fmo-2 OE	65	2 (representative)
fmo-2 OE	57	2 (representative)
fmo-2 OE	40	2 (representative)
fmo-2 OE	38	2 (representative)
fmo-2 OE	68	2 (representative)
WT	60	3
WT	64	3
WT	67	3
WT	69	3
WT	49	3
WT	64	3
WT	66	3
WT	73	3
WT	71	3
WT	50	3
WT	65	3
WT	44	3
WT	50	3
WT	48	3
fmo-2 KO	68	3
fmo-2 KO	71	3
fmo-2 KO	73	3
fmo-2 KO	70	3
fmo-2 KO	71	3
fmo-2 KO	46	3
fmo-2 KO	46	3
fmo-2 KO	53	3
fmo-2 KO	48	3
fmo-2 KO	51	3
fmo-2 KO	65	3
fmo-2 KO	59	3
fmo-2 KO	71	3
fmo-2 KO	59	3
fmo-2 KO	54	3
fmo-2 OE	55	3
fmo-2 OE	69	3
fmo-2 OE	31	3
fmo-2 OE	63	3
fmo-2 OE	38	3
fmo-2 OE	66	3
fmo-2 OE	69	3
fmo-2 OE	48	3
fmo-2 OE	53	3
fmo-2 OE	71	3
fmo-2 OE	51	3
fmo-2 OE	50	3
fmo-2 OE	56	3
fmo-2 OE	81	3
fmo-2 OE	40	3
Replicate 1 1-way ANOVA, thrashes/30s ~ genotype
term	df	sumsq	meansq	statistic	p.value
genotype	2	0.0363539	0.018177	0.403815	0.671123
Residuals	32	1.44042	0.0450131	NA	NA
Replicate 2 1-way ANOVA, thrashes/30s ~ genotype
term	df	sumsq	meansq	statistic	p.value
genotype	2	0.0532637	0.0266319	0.588017	0.560043
Residuals	41	1.85693	0.045291	NA	NA
Replicate 3 1-way ANOVA, thrashes/30s ~ genotype
term	df	sumsq	meansq	statistic	p.value
genotype	2	0.0465168	0.0232584	0.643564	0.530641
Residuals	41	1.48174	0.03614	NA	NA
Replicate 1, 1-way ANOVA post-hoc tukey HSD test
term	contrast	null.value	estimate	conf.low	conf.high	adj.p.value
genotype	fmo-2 OE-fmo-2 KO	0	0.00314363	-0.222935	0.229222	0.999357
genotype	WT-fmo-2 KO	0	0.0685095	-0.157569	0.294588	0.738983
genotype	WT-fmo-2 OE	0	0.0653659	-0.13913	0.269861	0.714517
Replicate 2, 1-way ANOVA post-hoc tukey HSD test
term	contrast	null.value	estimate	conf.low	conf.high	adj.p.value
genotype	fmo-2 OE-fmo-2 KO	0	-0.0512195	-0.243527	0.141088	0.794731
genotype	WT-fmo-2 KO	0	0.0341463	-0.154817	0.223109	0.899307	NS.
genotype	WT-fmo-2 OE	0	0.0853659	-0.106942	0.277673	0.53207	NS.
Replicate 3, 1-way ANOVA post-hoc tukey HSD test
term	contrast	null.value	estimate	conf.low	conf.high	adj.p.value
genotype	fmo-2 OE-fmo-2 KO	0	-0.0711111	-0.239908	0.0976859	0.565919
genotype	WT-fmo-2 KO	0	-0.00555556	-0.17734	0.166229	0.996597
genotype	WT-fmo-2 OE	0	0.0655556	-0.106229	0.23734	0.625954
