# Supplementary material for: Metabolic regulation of behavior by the intestinal enzyme FMO-2
Source: Sci Adv. 2025 Oct 24;11(43):eadx3018. doi: 10.1126/sciadv.adx3018 (PMC12551704; doi:10.1126/sciadv.adx3018)
Supplement: Supplementary file 2 — Data S1 to S13 [file sciadv.adx3018_data_s1_to_s13.zip › Supplemental Data Files/Data S8.xlsx]

## Sheet: SF2B
all raw data, three replicates
replicate	genotype	RNAi	squares crossed
1	WT	EV	97
1	WT	EV	63
1	WT	EV	87
1	WT	EV	59
1	WT	EV	55
1	WT	EV	67
1	WT	EV	82
1	WT	EV	49
1	WT	EV	55
1	WT	EV	52
1	WT	EV	79
1	WT	EV	48
1	WT	EV	61
1	WT	EV	41
1	WT	EV	72
1	WT	EV	69
1	fmo-2 KO	EV	30
1	fmo-2 KO	EV	15
1	fmo-2 KO	EV	25
1	fmo-2 KO	EV	30
1	fmo-2 KO	EV	26
1	fmo-2 KO	EV	50
1	fmo-2 KO	EV	29
1	fmo-2 KO	EV	16
1	fmo-2 KO	EV	31
1	fmo-2 KO	EV	33
1	fmo-2 KO	EV	26
1	fmo-2 KO	EV	22
1	fmo-2 KO	EV	38
1	fmo-2 KO	EV	34
1	fmo-2 KO	EV	27
1	fmo-2 KO	EV	38
1	fmo-2 OE	EV	31
1	fmo-2 OE	EV	25
1	fmo-2 OE	EV	31
1	fmo-2 OE	EV	40
1	fmo-2 OE	EV	46
1	fmo-2 OE	EV	20
1	fmo-2 OE	EV	44
1	fmo-2 OE	EV	46
1	fmo-2 OE	EV	59
1	fmo-2 OE	EV	44
1	fmo-2 OE	EV	37
1	fmo-2 OE	EV	42
1	fmo-2 OE	EV	30
1	fmo-2 OE	EV	34
1	WT	fmo-2	41
1	WT	fmo-2	45
1	WT	fmo-2	33
1	WT	fmo-2	42
1	WT	fmo-2	53
1	WT	fmo-2	61
1	WT	fmo-2	68
1	WT	fmo-2	74
1	WT	fmo-2	48
1	WT	fmo-2	60
1	WT	fmo-2	48
1	WT	fmo-2	97
1	WT	fmo-2	55
1	WT	fmo-2	34
1	WT	fmo-2	86
1	fmo-2 KO	fmo-2	26
1	fmo-2 KO	fmo-2	35
1	fmo-2 KO	fmo-2	12
1	fmo-2 KO	fmo-2	23
1	fmo-2 KO	fmo-2	22
1	fmo-2 KO	fmo-2	23
1	fmo-2 KO	fmo-2	37
1	fmo-2 KO	fmo-2	34
1	fmo-2 KO	fmo-2	16
1	fmo-2 KO	fmo-2	20
1	fmo-2 KO	fmo-2	15
1	fmo-2 KO	fmo-2	20
1	fmo-2 KO	fmo-2	44
1	fmo-2 KO	fmo-2	26
1	fmo-2 KO	fmo-2	18
1	fmo-2 OE	fmo-2	31
1	fmo-2 OE	fmo-2	68
1	fmo-2 OE	fmo-2	99
1	fmo-2 OE	fmo-2	99
1	fmo-2 OE	fmo-2	48
1	fmo-2 OE	fmo-2	86
1	fmo-2 OE	fmo-2	59
1	fmo-2 OE	fmo-2	56
1	fmo-2 OE	fmo-2	42
1	fmo-2 OE	fmo-2	71
1	fmo-2 OE	fmo-2	95
1	fmo-2 OE	fmo-2	71
1	fmo-2 OE	fmo-2	68
1	fmo-2 OE	fmo-2	55
1	fmo-2 OE	fmo-2	61
1	fmo-2 OE	fmo-2	48
1	fmo-2 OE	fmo-2	69
2 (representative)	WT	EV	50
2 (representative)	WT	EV	44
2 (representative)	WT	EV	57
2 (representative)	WT	EV	83
2 (representative)	WT	EV	74
2 (representative)	WT	EV	72
2 (representative)	WT	EV	37
2 (representative)	WT	EV	83
2 (representative)	WT	EV	41
2 (representative)	WT	EV	76
2 (representative)	WT	EV	75
2 (representative)	WT	EV	57
2 (representative)	WT	EV	71
2 (representative)	WT	EV	94
2 (representative)	WT	EV	75
2 (representative)	WT	EV	50
2 (representative)	WT	fmo-2	14
2 (representative)	WT	fmo-2	23
2 (representative)	WT	fmo-2	41
2 (representative)	WT	fmo-2	53
2 (representative)	WT	fmo-2	55
2 (representative)	WT	fmo-2	34
2 (representative)	WT	fmo-2	27
2 (representative)	WT	fmo-2	48
2 (representative)	WT	fmo-2	16
2 (representative)	WT	fmo-2	34
2 (representative)	WT	fmo-2	37
2 (representative)	WT	fmo-2	56
2 (representative)	WT	fmo-2	42
2 (representative)	WT	fmo-2	34
2 (representative)	WT	fmo-2	48
2 (representative)	fmo-2 KO	EV	10
2 (representative)	fmo-2 KO	EV	14
2 (representative)	fmo-2 KO	EV	8
2 (representative)	fmo-2 KO	EV	33
2 (representative)	fmo-2 KO	EV	25
2 (representative)	fmo-2 KO	EV	14
2 (representative)	fmo-2 KO	EV	29
2 (representative)	fmo-2 KO	EV	20
2 (representative)	fmo-2 KO	EV	38
2 (representative)	fmo-2 KO	EV	22
2 (representative)	fmo-2 KO	EV	16
2 (representative)	fmo-2 KO	EV	25
2 (representative)	fmo-2 KO	EV	34
2 (representative)	fmo-2 KO	EV	25
2 (representative)	fmo-2 KO	EV	15
2 (representative)	fmo-2 KO	EV	23
2 (representative)	fmo-2 KO	fmo-2	20
2 (representative)	fmo-2 KO	fmo-2	11
2 (representative)	fmo-2 KO	fmo-2	27
2 (representative)	fmo-2 KO	fmo-2	38
2 (representative)	fmo-2 KO	fmo-2	22
2 (representative)	fmo-2 KO	fmo-2	25
2 (representative)	fmo-2 KO	fmo-2	35
2 (representative)	fmo-2 KO	fmo-2	22
2 (representative)	fmo-2 KO	fmo-2	16
2 (representative)	fmo-2 KO	fmo-2	22
2 (representative)	fmo-2 KO	fmo-2	20
2 (representative)	fmo-2 KO	fmo-2	31
2 (representative)	fmo-2 KO	fmo-2	23
2 (representative)	fmo-2 KO	fmo-2	14
2 (representative)	fmo-2 KO	fmo-2	29
2 (representative)	fmo-2 OE	EV	48
2 (representative)	fmo-2 OE	EV	45
2 (representative)	fmo-2 OE	EV	25
2 (representative)	fmo-2 OE	EV	35
2 (representative)	fmo-2 OE	EV	27
2 (representative)	fmo-2 OE	EV	49
2 (representative)	fmo-2 OE	EV	40
2 (representative)	fmo-2 OE	EV	67
2 (representative)	fmo-2 OE	EV	37
2 (representative)	fmo-2 OE	EV	31
2 (representative)	fmo-2 OE	EV	56
2 (representative)	fmo-2 OE	EV	40
2 (representative)	fmo-2 OE	EV	41
2 (representative)	fmo-2 OE	EV	49
2 (representative)	fmo-2 OE	EV	42
2 (representative)	fmo-2 OE	EV	26
2 (representative)	fmo-2 OE	EV	31
2 (representative)	fmo-2 OE	fmo-2	72
2 (representative)	fmo-2 OE	fmo-2	67
2 (representative)	fmo-2 OE	fmo-2	27
2 (representative)	fmo-2 OE	fmo-2	93
2 (representative)	fmo-2 OE	fmo-2	48
2 (representative)	fmo-2 OE	fmo-2	30
2 (representative)	fmo-2 OE	fmo-2	50
2 (representative)	fmo-2 OE	fmo-2	56
2 (representative)	fmo-2 OE	fmo-2	40
2 (representative)	fmo-2 OE	fmo-2	87
2 (representative)	fmo-2 OE	fmo-2	72
2 (representative)	fmo-2 OE	fmo-2	33
2 (representative)	fmo-2 OE	fmo-2	82
2 (representative)	fmo-2 OE	fmo-2	75
2 (representative)	fmo-2 OE	fmo-2	68
2 (representative)	fmo-2 OE	fmo-2	61
2 (representative)	fmo-2 OE	fmo-2	65
3	WT	EV	75
3	WT	EV	75
3	WT	EV	90
3	WT	EV	91
3	WT	EV	63
3	WT	EV	93
3	WT	EV	83
3	WT	EV	67
3	WT	EV	72
3	WT	EV	83
3	WT	EV	44
3	WT	EV	80
3	WT	EV	75
3	WT	EV	71
3	WT	EV	61
3	WT	EV	55
3	WT	fmo-2	56
3	WT	fmo-2	95
3	WT	fmo-2	60
3	WT	fmo-2	41
3	WT	fmo-2	55
3	WT	fmo-2	84
3	WT	fmo-2	61
3	WT	fmo-2	89
3	WT	fmo-2	69
3	WT	fmo-2	68
3	WT	fmo-2	91
3	WT	fmo-2	72
3	WT	fmo-2	78
3	WT	fmo-2	79
3	WT	fmo-2	76
3	WT	fmo-2	71
3	WT	fmo-2	82
3	fmo-2 KO	EV	18
3	fmo-2 KO	EV	30
3	fmo-2 KO	EV	25
3	fmo-2 KO	EV	14
3	fmo-2 KO	EV	12
3	fmo-2 KO	EV	23
3	fmo-2 KO	EV	20
3	fmo-2 KO	EV	20
3	fmo-2 KO	EV	22
3	fmo-2 KO	EV	20
3	fmo-2 KO	EV	19
3	fmo-2 KO	EV	23
3	fmo-2 KO	EV	14
3	fmo-2 KO	EV	18
3	fmo-2 KO	EV	23
3	fmo-2 KO	EV	18
3	fmo-2 KO	EV	8
3	fmo-2 KO	fmo-2	26
3	fmo-2 KO	fmo-2	26
3	fmo-2 KO	fmo-2	31
3	fmo-2 KO	fmo-2	42
3	fmo-2 KO	fmo-2	30
3	fmo-2 KO	fmo-2	38
3	fmo-2 KO	fmo-2	22
3	fmo-2 KO	fmo-2	16
3	fmo-2 KO	fmo-2	18
3	fmo-2 KO	fmo-2	11
3	fmo-2 KO	fmo-2	23
3	fmo-2 KO	fmo-2	30
3	fmo-2 KO	fmo-2	16
3	fmo-2 KO	fmo-2	18
3	fmo-2 KO	fmo-2	27
3	fmo-2 OE	EV	27
3	fmo-2 OE	EV	23
3	fmo-2 OE	EV	34
3	fmo-2 OE	EV	65
3	fmo-2 OE	EV	45
3	fmo-2 OE	EV	44
3	fmo-2 OE	EV	34
3	fmo-2 OE	EV	41
3	fmo-2 OE	EV	30
3	fmo-2 OE	EV	55
3	fmo-2 OE	EV	41
3	fmo-2 OE	EV	18
3	fmo-2 OE	EV	20
3	fmo-2 OE	EV	27
3	fmo-2 OE	EV	41
3	fmo-2 OE	fmo-2	50
3	fmo-2 OE	fmo-2	63
3	fmo-2 OE	fmo-2	18
3	fmo-2 OE	fmo-2	83
3	fmo-2 OE	fmo-2	57
3	fmo-2 OE	fmo-2	37
3	fmo-2 OE	fmo-2	34
3	fmo-2 OE	fmo-2	68
3	fmo-2 OE	fmo-2	49
3	fmo-2 OE	fmo-2	31
3	fmo-2 OE	fmo-2	56
3	fmo-2 OE	fmo-2	57
3	fmo-2 OE	fmo-2	55
3	fmo-2 OE	fmo-2	41
3	fmo-2 OE	fmo-2	48
3	WT	EV	104
3	WT	EV	102
3	WT	EV	99
3	WT	EV	67
3	WT	EV	84
3	WT	EV	109
3	WT	EV	93
3	WT	EV	41
3	WT	EV	102
3	WT	EV	101
3	WT	EV	95
3	WT	EV	84
3	WT	EV	79
3	WT	EV	68
3	WT	EV	108
3	WT	EV	80
3	WT	fmo-2	49
3	WT	fmo-2	42
3	WT	fmo-2	52
3	WT	fmo-2	63
3	WT	fmo-2	31
3	WT	fmo-2	79
3	WT	fmo-2	64
3	WT	fmo-2	56
3	WT	fmo-2	76
3	WT	fmo-2	72
3	WT	fmo-2	76
3	WT	fmo-2	90
3	WT	fmo-2	68
3	WT	fmo-2	22
3	WT	fmo-2	89
3	WT	fmo-2	69
3	WT	fmo-2	55
3	fmo-2 KO	EV	25
3	fmo-2 KO	EV	42
3	fmo-2 KO	EV	27
3	fmo-2 KO	EV	10
3	fmo-2 KO	EV	44
3	fmo-2 KO	EV	26
3	fmo-2 KO	EV	48
3	fmo-2 KO	EV	38
3	fmo-2 KO	EV	34
3	fmo-2 KO	EV	41
3	fmo-2 KO	EV	16
3	fmo-2 KO	EV	11
3	fmo-2 KO	EV	48
3	fmo-2 KO	EV	46
3	fmo-2 KO	EV	23
3	fmo-2 KO	EV	22
3	fmo-2 KO	fmo-2	10
3	fmo-2 KO	fmo-2	30
3	fmo-2 KO	fmo-2	23
3	fmo-2 KO	fmo-2	45
3	fmo-2 KO	fmo-2	37
3	fmo-2 KO	fmo-2	25
3	fmo-2 KO	fmo-2	31
3	fmo-2 KO	fmo-2	22
3	fmo-2 KO	fmo-2	14
3	fmo-2 KO	fmo-2	48
3	fmo-2 KO	fmo-2	29
3	fmo-2 KO	fmo-2	18
3	fmo-2 KO	fmo-2	46
3	fmo-2 KO	fmo-2	8
3	fmo-2 KO	fmo-2	34
3	fmo-2 KO	fmo-2	49
3	fmo-2 KO	fmo-2	41
3	fmo-2 KO	fmo-2	25
3	fmo-2 OE	EV	79
3	fmo-2 OE	EV	37
3	fmo-2 OE	EV	60
3	fmo-2 OE	EV	59
3	fmo-2 OE	EV	41
3	fmo-2 OE	EV	65
3	fmo-2 OE	EV	60
3	fmo-2 OE	EV	82
3	fmo-2 OE	EV	53
3	fmo-2 OE	EV	68
3	fmo-2 OE	EV	34
3	fmo-2 OE	EV	33
3	fmo-2 OE	EV	48
3	fmo-2 OE	EV	76
3	fmo-2 OE	EV	75
3	fmo-2 OE	EV	69
3	fmo-2 OE	EV	74
3	fmo-2 OE	EV	35
3	fmo-2 OE	fmo-2	101
3	fmo-2 OE	fmo-2	41
3	fmo-2 OE	fmo-2	99
3	fmo-2 OE	fmo-2	63
3	fmo-2 OE	fmo-2	98
3	fmo-2 OE	fmo-2	109
3	fmo-2 OE	fmo-2	87
3	fmo-2 OE	fmo-2	68
3	fmo-2 OE	fmo-2	82
3	fmo-2 OE	fmo-2	64
3	fmo-2 OE	fmo-2	50
3	fmo-2 OE	fmo-2	98
3	fmo-2 OE	fmo-2	90
3	fmo-2 OE	fmo-2	97
3	fmo-2 OE	fmo-2	67
Replicate 1 2-way ANOVA, Squares Entered~Genotype*RNAi
term	df	sumsq	meansq	statistic	p.value
genotype	2	19304	9652	46.1325	2.19801e-14
RNAi	1	594.293	594.293	2.84047	0.0955011
genotype:RNAi	2	6334.89	3167.44	15.1391	2.28113e-06
Residuals	87	18202.4	209.223	NA	NA
Replicate 2 2-way ANOVA, Squares Entered~Genotype*RNAi
term	df	sumsq	meansq	statistic	p.value
genotype	2	16764.1	8382.03	43.9795	4.74808e-14
RNAi	1	39.5284	39.5284	0.207401	0.649909
genotype:RNAi	2	9166.31	4583.16	24.0473	4.29511e-09	****
Residuals	90	17153.1	190.59	NA	NA
Replicate 3 2-way ANOVA, Squares Entered~Genotype*RNAi
term	df	sumsq	meansq	statistic	p.value
genotype	2	42667.6	21333.8	140.562	2.85992e-28
RNAi	1	762.566	762.566	5.02433	0.0274803
genotype:RNAi	2	873.588	436.794	2.87791	0.0615024
Residuals	89	13507.9	151.775	NA	NA
Replicate 1, 2-way ANOVA post-hoc tukey HSD test
term	contrast	null.value	estimate	conf.low	conf.high	adj.p.value
genotype	fmo-2 OE-fmo-2 KO	0	26.2581	17.4975	35.0186	1.08346e-09
genotype	WT-fmo-2 KO	0	33.5484	24.7878	42.309	3.09105e-10
genotype	WT-fmo-2 OE	0	7.29032	-1.47026	16.0509	0.122155
RNAi	fmo-2-EV	0	5.04672	-0.916074	11.0095	0.0961067
genotype:RNAi	fmo-2 OE:EV-fmo-2 KO:EV	0	8.41071	-7.01561	23.837	0.608023
genotype:RNAi	WT:EV-fmo-2 KO:EV	0	35.375	20.4718	50.2782	1.13188e-08
genotype:RNAi	fmo-2 KO:fmo-2-fmo-2 KO:EV	0	-4.64167	-19.7913	10.5079	0.947254
genotype:RNAi	fmo-2 OE:fmo-2-fmo-2 KO:EV	0	36.8603	22.1779	51.5427	2.08319e-09
genotype:RNAi	WT:fmo-2-fmo-2 KO:EV	0	26.9583	11.8087	42.1079	2.01492e-05
genotype:RNAi	WT:EV-fmo-2 OE:EV	0	26.9643	11.538	42.3906	2.9227e-05
genotype:RNAi	fmo-2 KO:fmo-2-fmo-2 OE:EV	0	-13.0524	-28.7168	2.61207	0.158053
genotype:RNAi	fmo-2 OE:fmo-2-fmo-2 OE:EV	0	28.4496	13.2365	43.6627	6.79625e-06
genotype:RNAi	WT:fmo-2-fmo-2 OE:EV	0	18.5476	2.88317	34.2121	0.0108413
genotype:RNAi	fmo-2 KO:fmo-2-WT:EV	0	-40.0167	-55.1663	-24.8671	6.12375e-10
genotype:RNAi	fmo-2 OE:fmo-2-WT:EV	0	1.48529	-13.1971	16.1677	0.999691
genotype:RNAi	WT:fmo-2-WT:EV	0	-8.41667	-23.5663	6.73293	0.588371
genotype:RNAi	fmo-2 OE:fmo-2-fmo-2 KO:fmo-2	0	41.502	26.5695	56.4344	3.55552e-10
genotype:RNAi	WT:fmo-2-fmo-2 KO:fmo-2	0	31.6	16.208	46.992	7.03794e-07
genotype:RNAi	WT:fmo-2-fmo-2 OE:fmo-2	0	-9.90196	-24.8344	5.03048	0.389765
Replicate 2, 2-way ANOVA post-hoc tukey HSD test
term	contrast	null.value	estimate	conf.low	conf.high	adj.p.value
genotype	fmo-2 OE-fmo-2 KO	0	27.667	19.4969	35.8371	4.44162e-10
genotype	WT-fmo-2 KO	0	28.871	20.5144	37.2275	4.39428e-10
genotype	WT-fmo-2 OE	0	1.20398	-6.96613	9.3741	0.934329
RNAi	fmo-2-EV	0	-1.28349	-6.88319	4.31621	0.649948
genotype:RNAi	fmo-2 OE:EV-fmo-2 KO:EV	0	18.5919	4.58901	32.5948	0.00278311
genotype:RNAi	WT:EV-fmo-2 KO:EV	0	43	28.7865	57.2135	4.3671e-10
genotype:RNAi	fmo-2 KO:fmo-2-fmo-2 KO:EV	0	1.72917	-12.7193	16.1776	0.999301	NS.
genotype:RNAi	fmo-2 OE:fmo-2-fmo-2 KO:EV	0	38.4154	24.4125	52.4183	4.99772e-10
genotype:RNAi	WT:fmo-2-fmo-2 KO:EV	0	15.5292	1.08073	29.9776	0.0276495
genotype:RNAi	WT:EV-fmo-2 OE:EV	0	24.4081	10.4052	38.411	2.99551e-05
genotype:RNAi	fmo-2 KO:fmo-2-fmo-2 OE:EV	0	-16.8627	-31.1041	-2.62142	0.0108005
genotype:RNAi	fmo-2 OE:fmo-2-fmo-2 OE:EV	0	19.8235	6.03442	33.6126	0.000909242	***
genotype:RNAi	WT:fmo-2-fmo-2 OE:EV	0	-3.06275	-17.3041	11.1786	0.98879
genotype:RNAi	fmo-2 KO:fmo-2-WT:EV	0	-41.2708	-55.7193	-26.8224	4.48878e-10
genotype:RNAi	fmo-2 OE:fmo-2-WT:EV	0	-4.58456	-18.5875	9.41834	0.931151
genotype:RNAi	WT:fmo-2-WT:EV	0	-27.4708	-41.9193	-13.0224	4.43488e-06	****
genotype:RNAi	fmo-2 OE:fmo-2-fmo-2 KO:fmo-2	0	36.6863	22.4449	50.9276	1.07674e-09
genotype:RNAi	WT:fmo-2-fmo-2 KO:fmo-2	0	13.8	-0.879624	28.4796	0.0777949
genotype:RNAi	WT:fmo-2-fmo-2 OE:fmo-2	0	-22.8863	-37.1276	-8.64495	0.000143952
Replicate 3, 2-way ANOVA post-hoc tukey HSD test
term	contrast	null.value	estimate	conf.low	conf.high	adj.p.value
genotype	fmo-2 OE-fmo-2 KO	0	21.1604	13.6979	28.6229	4.58883e-09
genotype	WT-fmo-2 KO	0	50.9725	43.6872	58.2579	3.98924e-10
genotype	WT-fmo-2 OE	0	29.8121	22.4045	37.2197	3.98958e-10
RNAi	fmo-2-EV	0	5.66239	0.639136	10.6856	0.0275954
genotype:RNAi	fmo-2 OE:EV-fmo-2 KO:EV	0	17.098	4.38626	29.8098	0.0023501
genotype:RNAi	WT:EV-fmo-2 KO:EV	0	54.3897	41.8907	66.8887	3.98927e-10
genotype:RNAi	fmo-2 KO:fmo-2-fmo-2 KO:EV	0	5.69804	-7.01374	18.4098	0.781204
genotype:RNAi	fmo-2 OE:fmo-2-fmo-2 KO:EV	0	30.5647	17.8529	43.2765	7.20222e-09
genotype:RNAi	WT:fmo-2-fmo-2 KO:EV	0	52.9412	40.633	65.2493	3.98928e-10
genotype:RNAi	WT:EV-fmo-2 OE:EV	0	37.2917	24.395	50.1883	4.0778e-10
genotype:RNAi	fmo-2 KO:fmo-2-fmo-2 OE:EV	0	-11.4	-24.503	1.703	0.125355
genotype:RNAi	fmo-2 OE:fmo-2-fmo-2 OE:EV	0	13.4667	0.363664	26.5697	0.040344
genotype:RNAi	WT:fmo-2-fmo-2 OE:EV	0	35.8431	23.1314	48.5549	4.22732e-10
genotype:RNAi	fmo-2 KO:fmo-2-WT:EV	0	-48.6917	-61.5883	-35.795	3.98956e-10
genotype:RNAi	fmo-2 OE:fmo-2-WT:EV	0	-23.825	-36.7216	-10.9284	8.69918e-06
genotype:RNAi	WT:fmo-2-WT:EV	0	-1.44853	-13.9475	11.0504	0.999401
genotype:RNAi	fmo-2 OE:fmo-2-fmo-2 KO:fmo-2	0	24.8667	11.7637	37.9697	4.70145e-06
genotype:RNAi	WT:fmo-2-fmo-2 KO:fmo-2	0	47.2431	34.5314	59.9549	3.98963e-10
genotype:RNAi	WT:fmo-2-fmo-2 OE:fmo-2	0	22.3765	9.66469	35.0883	2.47052e-05

## Sheet: SF2C
genotype	RNAi	fold change	replicate
WT	EV	1	1
WT	EV	1	1
WT	EV	1	2
WT	EV	1	2
WT	EV	1	3
WT	EV	1	3
WT	fmo-2	0.221161	1
WT	fmo-2	0.257716	1
WT	fmo-2	0.11069	2
WT	fmo-2	0.355885	2
WT	fmo-2	0.11069	3
WT	fmo-2	0.355885	3
OE	EV	77.8197	1
OE	EV		1
OE	EV	69.9592	2
OE	EV	51.4076	2
OE	EV	39.601	3
OE	EV	56.2941	3
OE	fmo-2	5.43583	1
OE	fmo-2		1
OE	fmo-2	6.95522	2
OE	fmo-2	2.08787	2
OE	fmo-2	0.897034	3
OE	fmo-2	1.4138	3
Wilcoxon test, 2-tailed
.y.	group1	group2	n1	n2	statistic	p.adj
FC	OE.EV	OE.fmo-2	5	5	25	0.008	**
FC	OE.EV	WT.EV	5	6	30	0.004	**
FC	OE.EV	WT.fmo-2	5	6	30	0.008	**
FC	OE.fmo-2	WT.EV	5	6	24	0.091	ns
FC	OE.fmo-2	WT.fmo-2	5	6	30	0.008	**
FC	WT.EV	WT.fmo-2	6	6	36	0.003	**

## Sheet: SF2D
Raw Data, 3 replicates
genotype	squares crossed	replicate
intestinal only fmo-2	95	rep1
intestinal only fmo-2	71	rep1
intestinal only fmo-2	66	rep1
intestinal only fmo-2	79	rep1
intestinal only fmo-2	77	rep1
intestinal only fmo-2	62	rep1
intestinal only fmo-2	104	rep1
intestinal only fmo-2	88	rep1
intestinal only fmo-2	51	rep1
intestinal only fmo-2	86	rep1
intestinal only fmo-2	67	rep1
intestinal only fmo-2	59	rep1
intestinal only fmo-2	25	rep1
intestinal only fmo-2	66	rep1
intestinal only fmo-2	52	rep1
intestinal only fmo-2	68	rep1
intestinal only fmo-2	62	rep1
intestinal only fmo-2	91	rep1
intestinal only fmo-2	68	rep1
intestinal only fmo-2	37	rep1
intestinal only fmo-2	66	rep1
intestinal only fmo-2	73	rep1
intestinal only fmo-2	57	rep1
intestinal only fmo-2	73	rep1
intestinal only fmo-2	105	rep1
intestinal only fmo-2	66	rep1
intestinal only fmo-2	48	rep1
intestinal only fmo-2	44	rep1
intestinal only fmo-2	64	rep1
intestinal only fmo-2	36	rep1
neuronal only fmo-2	37	rep1
neuronal only fmo-2	76	rep1
neuronal only fmo-2	37	rep1
neuronal only fmo-2	65	rep1
neuronal only fmo-2	78	rep1
neuronal only fmo-2	41	rep1
neuronal only fmo-2	19	rep1
neuronal only fmo-2	38	rep1
neuronal only fmo-2	35	rep1
neuronal only fmo-2	24	rep1
neuronal only fmo-2	50	rep1
neuronal only fmo-2	57	rep1
neuronal only fmo-2	21	rep1
neuronal only fmo-2	27	rep1
neuronal only fmo-2	17	rep1
neuronal only fmo-2	32	rep1
neuronal only fmo-2	28	rep1
neuronal only fmo-2	71	rep1
neuronal only fmo-2	49	rep1
neuronal only fmo-2	52	rep1
neuronal only fmo-2	28	rep1
neuronal only fmo-2	20	rep1
neuronal only fmo-2	15	rep1
neuronal only fmo-2	20	rep1
neuronal only fmo-2	15	rep1
neuronal only fmo-2	92	rep1
neuronal only fmo-2	57	rep1
neuronal only fmo-2	21	rep1
neuronal only fmo-2	78	rep1
neuronal only fmo-2	37	rep1
WT	59	rep1
WT	67	rep1
WT	81	rep1
WT	91	rep1
WT	61	rep1
WT	65	rep1
WT	91	rep1
WT	86	rep1
WT	78	rep1
WT	85	rep1
WT	21	rep1
WT	81	rep1
WT	75	rep1
WT	86	rep1
WT	88	rep1
WT	81	rep1
WT	15	rep1
WT	58	rep1
WT	92	rep1
WT	93	rep1
WT	101	rep1
WT	90	rep1
WT	101	rep1
WT	88	rep1
WT	51	rep1
WT	95	rep1
WT	101	rep1
WT	74	rep1
WT	87	rep1
WT	104	rep1
intestinal only fmo-2	100	rep2 (representative)
intestinal only fmo-2	75	rep2 (representative)
intestinal only fmo-2	51	rep2 (representative)
intestinal only fmo-2	50	rep2 (representative)
intestinal only fmo-2	96	rep2 (representative)
intestinal only fmo-2	34	rep2 (representative)
intestinal only fmo-2	55	rep2 (representative)
intestinal only fmo-2	73	rep2 (representative)
intestinal only fmo-2	59	rep2 (representative)
intestinal only fmo-2	75	rep2 (representative)
intestinal only fmo-2	96	rep2 (representative)
intestinal only fmo-2	46	rep2 (representative)
intestinal only fmo-2	79	rep2 (representative)
intestinal only fmo-2	67	rep2 (representative)
intestinal only fmo-2	66	rep2 (representative)
intestinal only fmo-2	34	rep2 (representative)
intestinal only fmo-2	82	rep2 (representative)
intestinal only fmo-2	87	rep2 (representative)
intestinal only fmo-2	73	rep2 (representative)
intestinal only fmo-2	74	rep2 (representative)
intestinal only fmo-2	59	rep2 (representative)
intestinal only fmo-2	77	rep2 (representative)
intestinal only fmo-2	68	rep2 (representative)
intestinal only fmo-2	94	rep2 (representative)
intestinal only fmo-2	48	rep2 (representative)
intestinal only fmo-2	79	rep2 (representative)
intestinal only fmo-2	65	rep2 (representative)
intestinal only fmo-2	69	rep2 (representative)
intestinal only fmo-2	85	rep2 (representative)
intestinal only fmo-2	42	rep2 (representative)
neuronal only fmo-2	4	rep2 (representative)
neuronal only fmo-2	40	rep2 (representative)
neuronal only fmo-2	13	rep2 (representative)
neuronal only fmo-2	48	rep2 (representative)
neuronal only fmo-2	92	rep2 (representative)
neuronal only fmo-2	61	rep2 (representative)
neuronal only fmo-2	12	rep2 (representative)
neuronal only fmo-2	68	rep2 (representative)
neuronal only fmo-2	40	rep2 (representative)
neuronal only fmo-2	66	rep2 (representative)
neuronal only fmo-2	86	rep2 (representative)
neuronal only fmo-2	95	rep2 (representative)
neuronal only fmo-2	73	rep2 (representative)
neuronal only fmo-2	87	rep2 (representative)
neuronal only fmo-2	51	rep2 (representative)
neuronal only fmo-2	100	rep2 (representative)
neuronal only fmo-2	11	rep2 (representative)
neuronal only fmo-2	68	rep2 (representative)
neuronal only fmo-2	80	rep2 (representative)
neuronal only fmo-2	87	rep2 (representative)
neuronal only fmo-2	27	rep2 (representative)
neuronal only fmo-2	98	rep2 (representative)
neuronal only fmo-2	40	rep2 (representative)
neuronal only fmo-2	58	rep2 (representative)
neuronal only fmo-2	50	rep2 (representative)
neuronal only fmo-2	59	rep2 (representative)
neuronal only fmo-2	45	rep2 (representative)
neuronal only fmo-2	34	rep2 (representative)
neuronal only fmo-2	72	rep2 (representative)
WT	78	rep2 (representative)
WT	76	rep2 (representative)
WT	90	rep2 (representative)
WT	75	rep2 (representative)
WT	90	rep2 (representative)
WT	80	rep2 (representative)
WT	93	rep2 (representative)
WT	97	rep2 (representative)
WT	74	rep2 (representative)
WT	89	rep2 (representative)
WT	55	rep2 (representative)
WT	104	rep2 (representative)
WT	93	rep2 (representative)
WT	92	rep2 (representative)
WT	57	rep2 (representative)
WT	106	rep2 (representative)
WT	92	rep2 (representative)
WT	102	rep2 (representative)
WT	105	rep2 (representative)
WT	98	rep2 (representative)
WT	90	rep2 (representative)
WT	87	rep2 (representative)
WT	99	rep2 (representative)
WT	103	rep2 (representative)
WT	103	rep2 (representative)
WT	73	rep2 (representative)
WT	109	rep2 (representative)
WT	101	rep2 (representative)
WT	92	rep2 (representative)
WT	98	rep2 (representative)
WT	107	rep2 (representative)
WT	83	rep3
WT	102	rep3
WT	97	rep3
WT	109	rep3
WT	103	rep3
WT	109	rep3
WT	62	rep3
WT	86	rep3
WT	94	rep3
WT	109	rep3
WT	104	rep3
WT	102	rep3
WT	99	rep3
WT	102	rep3
WT	100	rep3
WT	99	rep3
WT	103	rep3
WT	94	rep3
WT	105	rep3
WT	105	rep3
WT	96	rep3
WT	97	rep3
WT	84	rep3
WT	100	rep3
WT	106	rep3
WT	99	rep3
WT	93	rep3
WT	92	rep3
WT	97	rep3
WT	106	rep3
intestinal only fmo-2	47	rep3
intestinal only fmo-2	58	rep3
intestinal only fmo-2	75	rep3
intestinal only fmo-2	76	rep3
intestinal only fmo-2	47	rep3
intestinal only fmo-2	72	rep3
intestinal only fmo-2	57	rep3
intestinal only fmo-2	71	rep3
intestinal only fmo-2	62	rep3
intestinal only fmo-2	42	rep3
intestinal only fmo-2	87	rep3
intestinal only fmo-2	72	rep3
intestinal only fmo-2	92	rep3
intestinal only fmo-2	74	rep3
intestinal only fmo-2	41	rep3
intestinal only fmo-2	69	rep3
intestinal only fmo-2	83	rep3
intestinal only fmo-2	97	rep3
intestinal only fmo-2	53	rep3
intestinal only fmo-2	61	rep3
intestinal only fmo-2	59	rep3
intestinal only fmo-2	97	rep3
intestinal only fmo-2	45	rep3
intestinal only fmo-2	55	rep3
intestinal only fmo-2	87	rep3
intestinal only fmo-2	69	rep3
intestinal only fmo-2	79	rep3
intestinal only fmo-2	74	rep3
intestinal only fmo-2	87	rep3
intestinal only fmo-2	88	rep3
intestinal only fmo-2	73	rep3
neuronal only fmo-2	17	rep3
neuronal only fmo-2	109	rep3
neuronal only fmo-2	32	rep3
neuronal only fmo-2	57	rep3
neuronal only fmo-2	61	rep3
neuronal only fmo-2	102	rep3
neuronal only fmo-2	54	rep3
neuronal only fmo-2	30	rep3
neuronal only fmo-2	104	rep3
neuronal only fmo-2	84	rep3
neuronal only fmo-2	65	rep3
neuronal only fmo-2	103	rep3
neuronal only fmo-2	88	rep3
neuronal only fmo-2	41	rep3
neuronal only fmo-2	77	rep3
neuronal only fmo-2	31	rep3
neuronal only fmo-2	57	rep3
neuronal only fmo-2	65	rep3
neuronal only fmo-2	33	rep3
neuronal only fmo-2	94	rep3
neuronal only fmo-2	81	rep3
neuronal only fmo-2	91	rep3
neuronal only fmo-2	35	rep3
neuronal only fmo-2	35	rep3
neuronal only fmo-2	106	rep3
neuronal only fmo-2	64	rep3
neuronal only fmo-2	104	rep3
neuronal only fmo-2	28	rep3
neuronal only fmo-2	85	rep3
neuronal only fmo-2	99	rep3
fmo-2 KO	14	rep3
fmo-2 KO	64	rep3
fmo-2 KO	40	rep3
fmo-2 KO	39	rep3
fmo-2 KO	70	rep3
fmo-2 KO	60	rep3
fmo-2 KO	29	rep3
fmo-2 KO	31	rep3
fmo-2 KO	79	rep3
fmo-2 KO	48	rep3
fmo-2 KO	36	rep3
fmo-2 KO	51	rep3
fmo-2 KO	24	rep3
fmo-2 KO	11	rep3
fmo-2 KO	74	rep3
fmo-2 KO	81	rep3
fmo-2 KO	72	rep3
fmo-2 KO	66	rep3
fmo-2 KO	40	rep3
fmo-2 KO	82	rep3
fmo-2 KO	23	rep3
fmo-2 KO	69	rep3
fmo-2 KO	26	rep3
fmo-2 KO	42	rep3
fmo-2 KO	79	rep3
fmo-2 KO	52	rep3
fmo-2 KO	19	rep3
fmo-2 KO	45	rep3
fmo-2 KO	19	rep2 (representative)
fmo-2 KO	27	rep2 (representative)
fmo-2 KO	33	rep2 (representative)
fmo-2 KO	37	rep2 (representative)
fmo-2 KO	24	rep2 (representative)
fmo-2 KO	31	rep2 (representative)
fmo-2 KO	66	rep2 (representative)
fmo-2 KO	27	rep2 (representative)
fmo-2 KO	42	rep2 (representative)
fmo-2 KO	77	rep2 (representative)
fmo-2 KO	31	rep2 (representative)
fmo-2 KO	26	rep2 (representative)
fmo-2 KO	40	rep2 (representative)
fmo-2 KO	48	rep2 (representative)
fmo-2 KO	25	rep2 (representative)
fmo-2 KO	28	rep2 (representative)
fmo-2 KO	32	rep2 (representative)
fmo-2 KO	28	rep2 (representative)
fmo-2 KO	26	rep2 (representative)
fmo-2 KO	46	rep2 (representative)
fmo-2 KO	12	rep2 (representative)
fmo-2 KO	22	rep2 (representative)
fmo-2 KO	21	rep2 (representative)
fmo-2 KO	33	rep2 (representative)
fmo-2 KO	25	rep2 (representative)
fmo-2 KO	11	rep2 (representative)
fmo-2 KO	17	rep2 (representative)
fmo-2 KO	48	rep2 (representative)
fmo-2 KO	34	rep2 (representative)
fmo-2 KO	23	rep2 (representative)
fmo-2 KO	78	rep1
fmo-2 KO	26	rep1
fmo-2 KO	30	rep1
fmo-2 KO	31	rep1
fmo-2 KO	63	rep1
fmo-2 KO	44	rep1
fmo-2 KO	69	rep1
fmo-2 KO	37	rep1
fmo-2 KO	35	rep1
fmo-2 KO	39	rep1
fmo-2 KO	24	rep1
fmo-2 KO	33	rep1
fmo-2 KO	35	rep1
fmo-2 KO	44	rep1
fmo-2 KO	31	rep1
fmo-2 KO	33	rep1
fmo-2 KO	27	rep1
fmo-2 KO	34	rep1
fmo-2 KO	67	rep1
fmo-2 KO	45	rep1
fmo-2 KO	33	rep1
fmo-2 KO	37	rep1
fmo-2 KO	45	rep1
fmo-2 KO	53	rep1
fmo-2 KO	38	rep1
fmo-2 KO	28	rep1
fmo-2 KO	67	rep1
Replicate 1 1-way ANOVA, Squares Entered~Genotype
term	df	sumsq	meansq	statistic	p.value
genotype	3	30160.7	10053.6	26.1659	6.30559e-13
Residuals	113	43417.3	384.224	NA	NA
Replicate 2 1-way ANOVA, Squares Entered~Genotype
term	df	sumsq	meansq	statistic	p.value
genotype	3	54278.4	18092.8	49.0334	1.53147e-20
Residuals	116	42802.7	368.989	NA	NA
Replicate 3 1-way ANOVA, Squares Entered~Genotype
term	df	sumsq	meansq	statistic	p.value
genotype	3	35922.7	11974.2	28.5858	6.94745e-14	2.08423e-13
Residuals	115	48172.1	418.887	NA	NA	NA
Replicate 1, 1-way ANOVA post-hoc tukey HSD test
term	contrast	null.value	estimate	conf.low	conf.high	adj.p.value
genotype	intestinal only fmo-2-fmo-2 KO	0	25.163	11.6036	38.7224	2.4507e-05
genotype	neuronal only fmo-2-fmo-2 KO	0	-0.47037	-14.0298	13.089	0.999733
genotype	WT-fmo-2 KO	0	36.4963	22.9369	50.0557	1.05679e-09
genotype	neuronal only fmo-2-intestinal only fmo-2	0	-25.6333	-38.8311	-12.4356	9.49902e-06
genotype	WT-intestinal only fmo-2	0	11.3333	-1.86441	24.5311	0.118992
genotype	WT-neuronal only fmo-2	0	36.9667	23.7689	50.1644	2.52744e-10
Replicate 2, 1-way ANOVA post-hoc tukey HSD test
term	contrast	null.value	estimate	conf.low	conf.high	adj.p.value
genotype	intestinal only fmo-2-fmo-2 KO	0	36.6333	23.7049	49.5618	1.50354e-10	****
genotype	neuronal only fmo-2-fmo-2 KO	0	25.4471	12.4077	38.4866	8.37234e-06	****
genotype	WT-fmo-2 KO	0	58.614	45.7902	71.4377	7.88258e-15	****
genotype	neuronal only fmo-2-intestinal only fmo-2	0	-11.1862	-24.2256	1.85322	0.119634	NS.
genotype	WT-intestinal only fmo-2	0	21.9806	9.15688	34.8044	0.000107736	***
genotype	WT-neuronal only fmo-2	0	33.1669	20.2312	46.1025	5.12193e-09	****
Replicate 3, 1-way ANOVA post-hoc tukey HSD test
term	contrast	null.value	estimate	conf.low	conf.high	adj.p.value
genotype	intestinal only fmo-2-fmo-2 KO	0	20.5369	6.62597	34.4478	0.00110823
genotype	neuronal only fmo-2-fmo-2 KO	0	18.9476	4.92712	32.9681	0.00338835
genotype	WT-fmo-2 KO	0	49.1143	35.0938	63.1348	5.31797e-14
genotype	neuronal only fmo-2-intestinal only fmo-2	0	-1.58925	-15.2543	12.0758	0.990273
genotype	WT-intestinal only fmo-2	0	28.5774	14.9123	42.2425	1.71561e-06
genotype	WT-neuronal only fmo-2	0	30.1667	16.39	43.9433	5.38886e-07

## Sheet: SF2E
all raw data, 3 replicates
squares crossed	replicate	genotype	RNAi
53	1	MAH677	EV
55	1	MAH677	EV
65	1	MAH677	EV
41	1	MAH677	EV
65	1	MAH677	EV
57	1	MAH677	EV
66	1	MAH677	EV
46	1	MAH677	EV
32	1	MAH677	EV
33	1	MAH677	EV
48	1	MAH677	EV
91	1	MAH677	EV
18	1	MAH677	EV
39	1	MAH677	EV
98	1	MAH677	EV
26	1	MAH677	EV
39	1	MAH677	EV
38	1	MAH677	EV
71	1	MAH677	EV
65	1	MAH677	EV
55	1	MAH677	EV
94	1	MAH677	EV
48	1	MAH677	EV
92	1	MAH677	EV
47	1	MAH677	EV
26	1	MAH677	EV
100	1	MAH677	EV
29	1	MAH677	EV
73	1	MGH71	EV
107	1	MGH71	EV
98	1	MGH71	EV
53	1	MGH71	EV
109	1	MGH71	EV
104	1	MGH71	EV
92	1	MGH71	EV
108	1	MGH71	EV
105	1	MGH71	EV
109	1	MGH71	EV
107	1	MGH71	EV
106	1	MGH71	EV
82	1	MGH71	EV
83	1	MGH71	EV
102	1	MGH71	EV
102	1	MGH71	EV
71	1	MGH71	EV
105	1	MGH71	EV
98	1	MGH71	EV
102	1	MGH71	EV
76	1	MGH71	EV
99	1	MGH71	EV
109	1	MGH71	EV
98	1	MGH71	EV
107	1	MGH71	EV
104	1	MGH71	EV
79	1	MGH71	EV
86	1	MGH71	EV
106	1	MGH71	EV
109	1	MGH71	EV
82	1	WT	fmo-2
50	1	WT	fmo-2
15	1	WT	fmo-2
75	1	WT	fmo-2
109	1	WT	fmo-2
63	1	WT	fmo-2
74	1	WT	fmo-2
73	1	WT	fmo-2
103	1	WT	fmo-2
85	1	WT	fmo-2
87	1	WT	fmo-2
75	1	WT	fmo-2
65	1	WT	fmo-2
99	1	WT	fmo-2
98	1	WT	fmo-2
105	1	WT	fmo-2
87	1	WT	fmo-2
69	1	WT	fmo-2
109	1	WT	fmo-2
75	1	WT	fmo-2
102	1	WT	fmo-2
85	1	WT	fmo-2
78	1	WT	fmo-2
105	1	WT	fmo-2
102	1	WT	fmo-2
73	1	WT	fmo-2
104	1	WT	fmo-2
58	1	MAH677	fmo-2
57	1	MAH677	fmo-2
63	1	MAH677	fmo-2
64	1	MAH677	fmo-2
90	1	MAH677	fmo-2
86	1	MAH677	fmo-2
93	1	MAH677	fmo-2
109	1	MAH677	fmo-2
72	1	MAH677	fmo-2
47	1	MAH677	fmo-2
28	1	MAH677	fmo-2
32	1	MAH677	fmo-2
34	1	MAH677	fmo-2
21	1	MAH677	fmo-2
36	1	MAH677	fmo-2
73	1	MAH677	fmo-2
11	1	MAH677	fmo-2
22	1	MAH677	fmo-2
45	1	MAH677	fmo-2
47	1	MAH677	fmo-2
48	1	MAH677	fmo-2
67	1	MAH677	fmo-2
69	1	MAH677	fmo-2
18	1	MAH677	fmo-2
66	1	MAH677	fmo-2
55	1	MAH677	fmo-2
36	1	MAH677	fmo-2
68	1	MAH677	fmo-2
74	1	MAH677	fmo-2
102	1	MAH677	fmo-2
104	1	MGH71	fmo-2
94	1	MGH71	fmo-2
82	1	MGH71	fmo-2
104	1	MGH71	fmo-2
90	1	MGH71	fmo-2
85	1	MGH71	fmo-2
90	1	MGH71	fmo-2
94	1	MGH71	fmo-2
67	1	MGH71	fmo-2
103	1	MGH71	fmo-2
85	1	MGH71	fmo-2
90	1	MGH71	fmo-2
93	1	MGH71	fmo-2
102	1	MGH71	fmo-2
77	1	MGH71	fmo-2
36	1	MGH71	fmo-2
34	1	MGH71	fmo-2
84	1	MGH71	fmo-2
102	1	MGH71	fmo-2
104	1	MGH71	fmo-2
89	1	MGH71	fmo-2
87	1	MGH71	fmo-2
96	1	MGH71	fmo-2
95	1	MGH71	fmo-2
83	1	MGH71	fmo-2
104	1	MGH71	fmo-2
98	1	MGH71	fmo-2
72	1	MGH71	fmo-2
90	1	MGH71	fmo-2
92	1	MGH71	fmo-2
83	1	WT	EV
102	1	WT	EV
97	1	WT	EV
109	1	WT	EV
103	1	WT	EV
109	1	WT	EV
62	1	WT	EV
86	1	WT	EV
94	1	WT	EV
109	1	WT	EV
104	1	WT	EV
102	1	WT	EV
99	1	WT	EV
102	1	WT	EV
100	1	WT	EV
99	1	WT	EV
103	1	WT	EV
94	1	WT	EV
105	1	WT	EV
105	1	WT	EV
96	1	WT	EV
97	1	WT	EV
84	1	WT	EV
100	1	WT	EV
106	1	WT	EV
99	1	WT	EV
93	1	WT	EV
92	1	WT	EV
97	1	WT	EV
106	1	WT	EV
56	2 (representative)	WT	fmo-2
86	2 (representative)	WT	fmo-2
32	2 (representative)	WT	fmo-2
7	2 (representative)	WT	fmo-2
51	2 (representative)	WT	fmo-2
79	2 (representative)	WT	fmo-2
15	2 (representative)	WT	fmo-2
78	2 (representative)	WT	fmo-2
3	2 (representative)	WT	fmo-2
87	2 (representative)	WT	fmo-2
59	2 (representative)	WT	fmo-2
26	2 (representative)	WT	fmo-2
0	2 (representative)	WT	fmo-2
0	2 (representative)	WT	fmo-2
0	2 (representative)	WT	fmo-2
30	2 (representative)	WT	fmo-2
0	2 (representative)	WT	fmo-2
100	2 (representative)	WT	fmo-2
37	2 (representative)	WT	fmo-2
64	2 (representative)	WT	fmo-2
91	2 (representative)	WT	fmo-2
95	2 (representative)	WT	fmo-2
63	2 (representative)	WT	fmo-2
86	2 (representative)	WT	fmo-2
89	2 (representative)	WT	fmo-2
80	2 (representative)	WT	fmo-2
99	2 (representative)	WT	fmo-2
83	2 (representative)	WT	fmo-2
76	2 (representative)	WT	fmo-2
79	2 (representative)	WT	fmo-2
54	2 (representative)	WT	fmo-2
60	2 (representative)	MAH677	fmo-2
66	2 (representative)	MAH677	fmo-2
35	2 (representative)	MAH677	fmo-2
61	2 (representative)	MAH677	fmo-2
71	2 (representative)	MAH677	fmo-2
71	2 (representative)	MAH677	fmo-2
73	2 (representative)	MAH677	fmo-2
44	2 (representative)	MAH677	fmo-2
59	2 (representative)	MAH677	fmo-2
56	2 (representative)	MAH677	fmo-2
20	2 (representative)	MAH677	fmo-2
0	2 (representative)	MAH677	fmo-2
50	2 (representative)	MAH677	fmo-2
53	2 (representative)	MAH677	fmo-2
29	2 (representative)	MAH677	fmo-2
0	2 (representative)	MAH677	fmo-2
76	2 (representative)	MAH677	fmo-2
71	2 (representative)	MAH677	fmo-2
49	2 (representative)	MAH677	fmo-2
50	2 (representative)	MAH677	fmo-2
55	2 (representative)	MAH677	fmo-2
64	2 (representative)	MAH677	fmo-2
58	2 (representative)	MAH677	fmo-2
42	2 (representative)	MAH677	fmo-2
62	2 (representative)	MAH677	fmo-2
39	2 (representative)	MAH677	fmo-2
45	2 (representative)	MAH677	fmo-2
36	2 (representative)	MAH677	fmo-2
7	2 (representative)	MAH677	fmo-2
49	2 (representative)	MAH677	fmo-2
72	2 (representative)	MGH71	fmo-2
54	2 (representative)	MGH71	fmo-2
93	2 (representative)	MGH71	fmo-2
76	2 (representative)	MGH71	fmo-2
75	2 (representative)	MGH71	fmo-2
87	2 (representative)	MGH71	fmo-2
0	2 (representative)	MGH71	fmo-2
73	2 (representative)	MGH71	fmo-2
66	2 (representative)	MGH71	fmo-2
86	2 (representative)	MGH71	fmo-2
84	2 (representative)	MGH71	fmo-2
25	2 (representative)	MGH71	fmo-2
55	2 (representative)	MGH71	fmo-2
57	2 (representative)	MGH71	fmo-2
90	2 (representative)	MGH71	fmo-2
47	2 (representative)	MGH71	fmo-2
0	2 (representative)	MGH71	fmo-2
30	2 (representative)	MGH71	fmo-2
101	2 (representative)	MGH71	fmo-2
61	2 (representative)	MGH71	fmo-2
95	2 (representative)	MGH71	fmo-2
75	2 (representative)	MGH71	fmo-2
79	2 (representative)	MGH71	fmo-2
66	2 (representative)	MGH71	fmo-2
87	2 (representative)	MGH71	fmo-2
83	2 (representative)	MGH71	fmo-2
83	2 (representative)	MGH71	fmo-2
68	2 (representative)	MGH71	fmo-2
52	2 (representative)	MGH71	fmo-2
93	2 (representative)	MGH71	fmo-2
57	2 (representative)	MAH677	EV
20	2 (representative)	MAH677	EV
77	2 (representative)	MAH677	EV
65	2 (representative)	MAH677	EV
74	2 (representative)	MAH677	EV
77	2 (representative)	MAH677	EV
49	2 (representative)	MAH677	EV
68	2 (representative)	MAH677	EV
84	2 (representative)	MAH677	EV
82	2 (representative)	MAH677	EV
82	2 (representative)	MAH677	EV
52	2 (representative)	MAH677	EV
56	2 (representative)	MAH677	EV
16	2 (representative)	MAH677	EV
63	2 (representative)	MAH677	EV
76	2 (representative)	MAH677	EV
15	2 (representative)	MAH677	EV
49	2 (representative)	MAH677	EV
25	2 (representative)	MAH677	EV
72	2 (representative)	MAH677	EV
70	2 (representative)	MAH677	EV
47	2 (representative)	MAH677	EV
93	2 (representative)	MAH677	EV
74	2 (representative)	MAH677	EV
36	2 (representative)	MAH677	EV
20	2 (representative)	MAH677	EV
30	2 (representative)	MAH677	EV
22	2 (representative)	MAH677	EV
52	2 (representative)	MGH71	EV
85	2 (representative)	MGH71	EV
84	2 (representative)	MGH71	EV
88	2 (representative)	MGH71	EV
92	2 (representative)	MGH71	EV
75	2 (representative)	MGH71	EV
104	2 (representative)	MGH71	EV
96	2 (representative)	MGH71	EV
83	2 (representative)	MGH71	EV
59	2 (representative)	MGH71	EV
49	2 (representative)	MGH71	EV
97	2 (representative)	MGH71	EV
96	2 (representative)	MGH71	EV
80	2 (representative)	MGH71	EV
50	2 (representative)	MGH71	EV
85	2 (representative)	MGH71	EV
90	2 (representative)	MGH71	EV
82	2 (representative)	MGH71	EV
99	2 (representative)	MGH71	EV
100	2 (representative)	MGH71	EV
91	2 (representative)	MGH71	EV
100	2 (representative)	MGH71	EV
96	2 (representative)	MGH71	EV
95	2 (representative)	MGH71	EV
94	2 (representative)	MGH71	EV
93	2 (representative)	MGH71	EV
99	2 (representative)	MGH71	EV
94	2 (representative)	MGH71	EV
100	2 (representative)	WT	EV
86	2 (representative)	WT	EV
100	2 (representative)	WT	EV
90	2 (representative)	WT	EV
75	2 (representative)	WT	EV
82	2 (representative)	WT	EV
67	2 (representative)	WT	EV
95	2 (representative)	WT	EV
99	2 (representative)	WT	EV
88	2 (representative)	WT	EV
52	2 (representative)	WT	EV
66	2 (representative)	WT	EV
78	2 (representative)	WT	EV
53	2 (representative)	WT	EV
78	2 (representative)	WT	EV
96	2 (representative)	WT	EV
96	2 (representative)	WT	EV
88	2 (representative)	WT	EV
95	2 (representative)	WT	EV
71	2 (representative)	WT	EV
77	2 (representative)	WT	EV
93	2 (representative)	WT	EV
88	2 (representative)	WT	EV
91	2 (representative)	WT	EV
101	2 (representative)	WT	EV
73	2 (representative)	WT	EV
36	3	MAH677	fmo-2
64	3	MAH677	fmo-2
41	3	MAH677	fmo-2
38	3	MAH677	fmo-2
99	3	MAH677	fmo-2
87	3	MAH677	fmo-2
9	3	MAH677	fmo-2
61	3	MAH677	fmo-2
103	3	MAH677	fmo-2
51	3	MAH677	fmo-2
18	3	MAH677	fmo-2
24	3	MAH677	fmo-2
99	3	MAH677	fmo-2
100	3	MAH677	fmo-2
24	3	MAH677	fmo-2
8	3	MAH677	fmo-2
25	3	MAH677	fmo-2
12	3	MAH677	fmo-2
30	3	MAH677	fmo-2
29	3	MAH677	fmo-2
38	3	MAH677	fmo-2
9	3	MAH677	fmo-2
36	3	MAH677	fmo-2
101	3	MAH677	fmo-2
35	3	MAH677	fmo-2
10	3	MAH677	fmo-2
18	3	MAH677	fmo-2
20	3	MAH677	fmo-2
49	3	MAH677	fmo-2
40	3	MAH677	fmo-2
0	3	MAH677	EV
56	3	MAH677	EV
95	3	MAH677	EV
47	3	MAH677	EV
69	3	MAH677	EV
96	3	MAH677	EV
84	3	MAH677	EV
71	3	MAH677	EV
92	3	MAH677	EV
76	3	MAH677	EV
86	3	MAH677	EV
59	3	MAH677	EV
87	3	MAH677	EV
98	3	MAH677	EV
78	3	MAH677	EV
96	3	MAH677	EV
79	3	MAH677	EV
61	3	MAH677	EV
86	3	MAH677	EV
101	3	MAH677	EV
88	3	MAH677	EV
78	3	MAH677	EV
87	3	MAH677	EV
52	3	MAH677	EV
93	3	MAH677	EV
84	3	MAH677	EV
35	3	MAH677	EV
77	3	MAH677	EV
73	3	MAH677	EV
71	3	MAH677	EV
9	3	MGH71	fmo-2
104	3	MGH71	fmo-2
94	3	MGH71	fmo-2
90	3	MGH71	fmo-2
103	3	MGH71	fmo-2
102	3	MGH71	fmo-2
99	3	MGH71	fmo-2
101	3	MGH71	fmo-2
99	3	MGH71	fmo-2
100	3	MGH71	fmo-2
61	3	MGH71	fmo-2
93	3	MGH71	fmo-2
10	3	MGH71	fmo-2
90	3	MGH71	fmo-2
100	3	MGH71	fmo-2
99	3	MGH71	fmo-2
99	3	MGH71	fmo-2
99	3	MGH71	fmo-2
104	3	MGH71	fmo-2
19	3	MGH71	fmo-2
102	3	MGH71	fmo-2
104	3	MGH71	fmo-2
103	3	MGH71	fmo-2
91	3	MGH71	fmo-2
104	3	MGH71	fmo-2
101	3	MGH71	fmo-2
104	3	MGH71	fmo-2
97	3	MGH71	fmo-2
99	3	MGH71	fmo-2
103	3	MGH71	fmo-2
98	3	MGH71	EV
103	3	MGH71	EV
104	3	MGH71	EV
104	3	MGH71	EV
104	3	MGH71	EV
100	3	MGH71	EV
104	3	MGH71	EV
104	3	MGH71	EV
104	3	MGH71	EV
93	3	MGH71	EV
100	3	MGH71	EV
104	3	MGH71	EV
99	3	MGH71	EV
104	3	MGH71	EV
98	3	MGH71	EV
98	3	MGH71	EV
104	3	MGH71	EV
103	3	MGH71	EV
99	3	MGH71	EV
101	3	MGH71	EV
98	3	MGH71	EV
108	3	MGH71	EV
98	3	MGH71	EV
102	3	MGH71	EV
94	3	MGH71	EV
103	3	MGH71	EV
97	3	MGH71	EV
104	3	MGH71	EV
99	3	MGH71	EV
104	3	MGH71	EV
96	3	WT	fmo-2
82	3	WT	fmo-2
104	3	WT	fmo-2
102	3	WT	fmo-2
90	3	WT	fmo-2
84	3	WT	fmo-2
104	3	WT	fmo-2
104	3	WT	fmo-2
60	3	WT	fmo-2
50	3	WT	fmo-2
104	3	WT	fmo-2
92	3	WT	fmo-2
103	3	WT	fmo-2
99	3	WT	fmo-2
97	3	WT	fmo-2
33	3	WT	fmo-2
10	3	WT	fmo-2
93	3	WT	fmo-2
97	3	WT	fmo-2
97	3	WT	fmo-2
94	3	WT	fmo-2
104	3	WT	fmo-2
96	3	WT	fmo-2
94	3	WT	fmo-2
25	3	WT	fmo-2
70	3	WT	fmo-2
90	3	WT	fmo-2
97	3	WT	fmo-2
103	3	WT	fmo-2
95	3	WT	fmo-2
105	3	WT	EV
108	3	WT	EV
102	3	WT	EV
100	3	WT	EV
104	3	WT	EV
104	3	WT	EV
98	3	WT	EV
104	3	WT	EV
99	3	WT	EV
96	3	WT	EV
100	3	WT	EV
93	3	WT	EV
99	3	WT	EV
100	3	WT	EV
89	3	WT	EV
95	3	WT	EV
104	3	WT	EV
96	3	WT	EV
102	3	WT	EV
104	3	WT	EV
105	3	WT	EV
104	3	WT	EV
101	3	WT	EV
101	3	WT	EV
100	3	WT	EV
95	3	WT	EV
109	3	WT	EV
105	3	WT	EV
99	3	WT	EV
Replicate 1 2-way ANOVA, Squares Entered~Genotype*RNAi
term	df	sumsq	meansq	statistic	p.value
genotype	2	49696	24848	67.5709	2.73209e-22
RNAi	1	2325.1	2325.1	6.32282	0.0128538
genotype:RNAi	2	1920.65	960.323	2.61147	0.0763879
Residuals	169	62146.8	367.732	NA	NA
Replicate 2 2-way ANOVA, Squares Entered~Genotype*RNAi
term	df	sumsq	meansq	statistic	p.value
genotype	2	18010.6	9005.32	15.9562	4.55569e-07
RNAi	1	14197.1	14197.1	25.1553	1.34165e-06
genotype:RNAi	2	3394.81	1697.41	3.00757	0.0520956
Residuals	167	94251	564.377	NA	NA
Replicate 3 2-way ANOVA, Squares Entered~Genotype*RNAi
term	df	sumsq	meansq	statistic	p.value
genotype	2	48183.8	24091.9	50.5793	5.05619e-18
RNAi	1	16877.7	16877.7	35.4336	1.43211e-08
genotype:RNAi	2	3303.48	1651.74	3.46771	0.033373
Residuals	173	82403.3	476.319	NA	NA
Replicate 1, 2-way ANOVA post-hoc tukey HSD test
term	contrast	null.value	estimate	conf.low	conf.high	adj.p.value
genotype	MGH71-MAH677	0	36.2615	27.9119	44.6111	0
genotype	WT-MAH677	0	35.2922	26.8353	43.7491	0
genotype	WT-MGH71	0	-0.969298	-9.35605	7.41745	0.959677
RNAi	fmo-2-EV	0	-7.28559	-13.009	-1.5622	0.0129097
genotype:RNAi	MGH71:EV-MAH677:EV	0	41.4071	26.8814	55.9329	7.96474e-13
genotype:RNAi	WT:EV-MAH677:EV	0	43.0071	28.4814	57.5329	1.32339e-13
genotype:RNAi	MAH677:fmo-2-MAH677:EV	0	1.47381	-13.052	15.9996	0.999708
genotype:RNAi	MGH71:fmo-2-MAH677:EV	0	32.6405	18.1147	47.1663	1.46114e-08
genotype:RNAi	WT:fmo-2-MAH677:EV	0	28.3294	13.4191	43.2396	2.28806e-06
genotype:RNAi	WT:EV-MGH71:EV	0	1.6	-12.6731	15.8731	0.999525
genotype:RNAi	MAH677:fmo-2-MGH71:EV	0	-39.9333	-54.2065	-25.6602	1.94245e-12
genotype:RNAi	MGH71:fmo-2-MGH71:EV	0	-8.76667	-23.0398	5.50647	0.487529
genotype:RNAi	WT:fmo-2-MGH71:EV	0	-13.0778	-27.742	1.58648	0.110277
genotype:RNAi	MAH677:fmo-2-WT:EV	0	-41.5333	-55.8065	-27.2602	2.96208e-13
genotype:RNAi	MGH71:fmo-2-WT:EV	0	-10.3667	-24.6398	3.90647	0.295557
genotype:RNAi	WT:fmo-2-WT:EV	0	-14.6778	-29.342	-0.0135244	0.0496409
genotype:RNAi	MGH71:fmo-2-MAH677:fmo-2	0	31.1667	16.8935	45.4398	3.82534e-08
genotype:RNAi	WT:fmo-2-MAH677:fmo-2	0	26.8556	12.1913	41.5198	5.82287e-06
genotype:RNAi	WT:fmo-2-MGH71:fmo-2	0	-4.31111	-18.9754	10.3531	0.958025
Replicate 2, 2-way ANOVA post-hoc tukey HSD test
term	contrast	null.value	estimate	conf.low	conf.high	adj.p.value
genotype	MGH71-MAH677	0	24.4655	14.0332	34.8978	3.36382e-07
genotype	WT-MAH677	0	16.3642	5.88624	26.8421	0.000870863
genotype	WT-MGH71	0	-8.10133	-18.5793	2.37662	0.163488
RNAi	fmo-2-EV	0	-18.1367	-25.2782	-10.9953	1.35123e-06
genotype:RNAi	MGH71:EV-MAH677:EV	0	30.6071	12.3017	48.9126	4.66412e-05
genotype:RNAi	WT:EV-MAH677:EV	0	28.3764	9.72225	47.0305	0.000291176	****
genotype:RNAi	MAH677:fmo-2-MAH677:EV	0	-7.02619	-25.0239	10.9716	0.870176	NS.
genotype:RNAi	MGH71:fmo-2-MAH677:EV	0	11.7071	-6.2906	29.7049	0.420947
genotype:RNAi	WT:fmo-2-MAH677:EV	0	-0.392857	-18.2499	17.4642	1
genotype:RNAi	WT:EV-MGH71:EV	0	-2.23077	-20.8849	16.4234	0.999348	NS.
genotype:RNAi	MAH677:fmo-2-MGH71:EV	0	-37.6333	-55.6311	-19.6356	1.53441e-07
genotype:RNAi	MGH71:fmo-2-MGH71:EV	0	-18.9	-36.8977	-0.902258	0.0334276	*
genotype:RNAi	WT:fmo-2-MGH71:EV	0	-31	-48.8571	-13.1429	2.06268e-05
genotype:RNAi	MAH677:fmo-2-WT:EV	0	-35.4026	-53.7549	-17.0503	1.5462e-06
genotype:RNAi	MGH71:fmo-2-WT:EV	0	-16.6692	-35.0215	1.68306	0.0984445
genotype:RNAi	WT:fmo-2-WT:EV	0	-28.7692	-46.9836	-10.5549	0.000145762	***
genotype:RNAi	MGH71:fmo-2-MAH677:fmo-2	0	18.7333	1.04862	36.418	0.0309821
genotype:RNAi	WT:fmo-2-MAH677:fmo-2	0	6.63333	-10.9082	24.1748	0.884717
genotype:RNAi	WT:fmo-2-MGH71:fmo-2	0	-12.1	-29.6415	5.44152	0.353168
Replicate 3, 2-way ANOVA post-hoc tukey HSD test
term	contrast	null.value	estimate	conf.low	conf.high	adj.p.value
genotype	MGH71-MAH677	0	35.8167	26.3967	45.2366	8.99281e-15
genotype	WT-MAH677	0	33.5675	24.1078	43.0273	5.85088e-14
genotype	WT-MGH71	0	-2.24915	-11.7089	7.2106	0.840388
RNAi	fmo-2-EV	0	-19.4202	-25.8597	-12.9806	1.43348e-08
genotype:RNAi	MGH71:EV-MAH677:EV	0	26	9.75997	42.24	0.000110843
genotype:RNAi	WT:EV-MAH677:EV	0	25.5575	9.17804	41.9369	0.000181183
genotype:RNAi	MAH677:fmo-2-MAH677:EV	0	-31.3667	-47.6067	-15.1266	1.44961e-06
genotype:RNAi	MGH71:fmo-2-MAH677:EV	0	14.2667	-1.97337	30.5067	0.12068
genotype:RNAi	WT:fmo-2-MAH677:EV	0	10.4667	-5.77337	26.7067	0.432039
genotype:RNAi	WT:EV-MGH71:EV	0	-0.442529	-16.822	15.9369	1
genotype:RNAi	MAH677:fmo-2-MGH71:EV	0	-57.3667	-73.6067	-41.1266	3.29736e-14
genotype:RNAi	MGH71:fmo-2-MGH71:EV	0	-11.7333	-27.9734	4.5067	0.301495
genotype:RNAi	WT:fmo-2-MGH71:EV	0	-15.5333	-31.7734	0.706699	0.0696537
genotype:RNAi	MAH677:fmo-2-WT:EV	0	-56.9241	-73.3036	-40.5447	3.63043e-14
genotype:RNAi	MGH71:fmo-2-WT:EV	0	-11.2908	-27.6702	5.08863	0.354246
genotype:RNAi	WT:fmo-2-WT:EV	0	-15.0908	-31.4702	1.28863	0.0898824
genotype:RNAi	MGH71:fmo-2-MAH677:fmo-2	0	45.6333	29.3933	61.8734	1.48059e-12
genotype:RNAi	WT:fmo-2-MAH677:fmo-2	0	41.8333	25.5933	58.0734	7.42183e-11
genotype:RNAi	WT:fmo-2-MGH71:fmo-2	0	-3.8	-20.04	12.44	0.984545
